# Supplementary material for: Global stabilization of the transcriptome in mitotic cells
Source: EMBO J. 2026 Apr 9;45(10):3563–88. doi: 10.1038/s44318-026-00765-5 (PMC13187299; doi:10.1038/s44318-026-00765-5)
Supplement: Supplementary file 4 — Dataset EV1 [file 44318_2026_765_MOESM4_ESM.xlsx]

## Sheet: DatasetEV1_legend
mRNA abundances from a 24 hour timecourse in STLC-arrested cells
Spike-normalized mRNA abundances in cells arrested in mitosis using STLC for 0 h, 6 h, and 24 h.

## Sheet: DatasetEV1_STLC_timecourse
txpt_id	gene_name	STLC1_0h_spikenorm	STLC1_6h_spikenorm	STLC1_24h_spikenorm	STLC2_0h_spikenorm	STLC2_6h_spikenorm	STLC2_24h_spikenorm	avg_0h	avg_6h	avg_24h	avg6_FC	avg24_FC
ENSG00000000003.14	TSPAN6	193	211.765	78.5714	369.369	249.612	104.948	281.185	230.689	91.7597	0.820416	0.326332
ENSG00000000419.12	DPM1	343	526.05	319.345	602.703	431.783	293.75	472.851	478.917	306.548	1.01283	0.648296
ENSG00000000457.13	SCYL3	134	150.42	92.2619	149.55	126.357	96.0938	141.775	138.388	94.1778	0.976114	0.664278
ENSG00000000460.16	C1orf112	339	300	182.738	524.324	355.814	176.562	431.662	327.907	179.65	0.759638	0.416183
ENSG00000000971.15	CFH	79	116.807	35.7143	151.351	106.977	47.9167	115.176	111.892	41.8155	0.971488	0.363058
ENSG00000001036.13	FUCA2	1853	2672.27	1583.04	2639.64	2351.94	1568.23	2246.32	2512.1	1575.63	1.11832	0.701428
ENSG00000001084.10	GCLC	719	889.076	575	1017.12	794.574	507.031	868.059	841.825	541.016	0.969779	0.623248
ENSG00000001167.14	NFYA	519	684.034	452.083	690.09	621.705	425.26	604.545	652.87	438.672	1.07994	0.725623
ENSG00000001460.17	STPG1	37	47.0588	36.3095	35.1351	41.0853	38.2812	36.0676	44.072	37.2954	1.22193	1.03404
ENSG00000001461.16	NIPAL3	384	471.429	308.631	519.82	450.388	297.656	451.91	460.908	303.144	1.01991	0.670805
ENSG00000001497.16	LAS1L	2595	3346.22	2419.05	3228.83	2652.71	2166.67	2911.91	2999.47	2292.86	1.03007	0.787405
ENSG00000001617.11	SEMA3F	120	162.185	93.1548	126.126	112.403	111.979	123.063	137.294	102.567	1.11564	0.83345
ENSG00000001629.9	ANKIB1	912	1163.87	661.905	1401.8	1082.17	648.177	1156.9	1123.02	655.041	0.970712	0.566203
ENSG00000001630.15	CYP51A1	699	898.319	576.786	1060.36	848.062	566.667	879.68	873.191	571.726	0.992623	0.649925
ENSG00000001631.15	KRIT1	369	443.697	235.714	558.559	427.907	247.656	463.779	435.802	241.685	0.939676	0.521121
ENSG00000002016.17	RAD52	309	396.639	289.583	421.622	318.605	272.396	365.311	357.622	280.99	0.978952	0.769179
ENSG00000002330.13	BAD	150	203.361	114.881	153.153	159.69	111.979	151.577	181.526	113.43	1.19758	0.748335
ENSG00000002549.12	LAP3	579	790.756	597.024	812.613	724.806	524.74	695.806	757.781	560.882	1.08907	0.806089
ENSG00000002586.18_PAR_Y	CD99	994	1337.82	1086.01	1214.41	1274.42	992.708	1104.21	1306.12	1039.36	1.18285	0.941273
ENSG00000002746.14	HECW1	397	501.681	306.845	516.216	358.915	267.448	456.608	430.298	287.147	0.942379	0.628869
ENSG00000002822.15	MAD1L1	412	535.294	416.369	504.505	498.45	374.74	458.252	516.872	395.554	1.12792	0.86318
ENSG00000002834.17	LASP1	5098	7334.45	5019.94	6208.11	6013.95	4948.44	5653.05	6674.2	4984.19	1.18064	0.881681
ENSG00000002919.14	SNX11	202	207.563	170.833	255.856	234.109	160.938	228.928	220.836	165.885	0.964652	0.724619
ENSG00000003056.7	M6PR	1703	2263.03	1419.05	2322.52	1927.91	1298.96	2012.76	2095.47	1359	1.04109	0.675193
ENSG00000003096.13	KLHL13	909	1140.34	601.786	1355.86	1042.64	565.365	1132.43	1091.49	583.575	0.963846	0.515331
ENSG00000003137.8	CYP26B1	112	178.151	125.595	140.541	137.209	125	126.27	157.68	125.298	1.24875	0.992297
ENSG00000003249.13	DBNDD1	26	43.6975	36.9048	37.8378	37.9845	30.7292	31.9189	40.841	33.817	1.27952	1.05946
ENSG00000003393.14	ALS2	444	573.95	364.286	679.279	571.318	346.354	561.64	572.634	355.32	1.01957	0.632648
ENSG00000003400.14	CASP10	196	233.613	116.667	306.306	222.481	119.01	251.153	228.047	117.839	0.908	0.46919
ENSG00000003402.19	CFLAR	1017	1035.29	489.583	1353.15	934.884	487.5	1185.08	985.089	488.542	0.831245	0.412245
ENSG00000003436.14	TFPI	1201	1590.76	951.488	1839.64	1495.35	979.427	1520.32	1543.05	965.458	1.01495	0.635036
ENSG00000003509.15	NDUFAF7	246	314.286	203.869	349.55	289.922	170.052	297.775	302.104	186.961	1.01454	0.627859
ENSG00000003756.16	RBM5	1573	1084.87	541.071	2028.83	849.612	503.125	1800.91	967.243	522.098	0.537084	0.289907
ENSG00000003989.16	SLC7A2	3925	4915.13	3003.27	5992.79	4548.06	3023.96	4958.9	4731.59	3013.62	0.954163	0.607719
ENSG00000004059.10	ARF5	770	1284.03	946.429	1029.73	1034.11	814.323	899.865	1159.07	880.376	1.28805	0.978342
ENSG00000004139.13	SARM1	603	578.992	366.667	681.982	556.589	384.115	642.491	567.79	375.391	0.883733	0.584274
ENSG00000004142.11	POLDIP2	2218	3180.67	2274.7	2666.67	2581.4	2151.56	2442.33	2881.03	2213.13	1.17962	0.906155
ENSG00000004399.12	PLXND1	1886	2418.49	1786.9	2275.68	2082.95	1716.67	2080.84	2250.72	1751.79	1.08164	0.841866
ENSG00000004455.16	AK2	1508	2205.88	1754.46	1901.8	1849.61	1546.61	1704.9	2027.75	1650.54	1.18936	0.968115
ENSG00000004478.7	FKBP4	5673	7852.1	6295.54	7422.52	7241.86	6084.38	6547.76	7546.98	6189.96	1.1526	0.945354
ENSG00000004487.15	KDM1A	3262	4188.24	2807.74	4059.46	3545.74	2644.53	3660.73	3866.99	2726.13	1.05634	0.744697
ENSG00000004534.14	RBM6	1972	2425.21	1609.52	2601.8	2103.88	1594.53	2286.9	2264.54	1602.03	0.990224	0.700523
ENSG00000004660.14	CAMKK1	735	868.908	657.44	890.991	671.318	539.844	812.995	770.113	598.642	0.947253	0.736341
ENSG00000004700.15	RECQL	720	1004.2	510.417	1245.05	965.891	448.958	982.523	985.047	479.688	1.00257	0.48822
ENSG00000004766.15	VPS50	192	242.857	118.75	329.73	201.55	121.875	260.865	222.204	120.312	0.851796	0.461206
ENSG00000004777.18	ARHGAP33	50	48.7395	33.0357	62.1622	48.062	40.625	56.0811	48.4008	36.8304	0.86305	0.656734
ENSG00000004779.9	NDUFAB1	568	762.185	562.798	944.144	808.527	514.583	756.072	785.356	538.69	1.03873	0.712486
ENSG00000004799.7	PDK4	834	1021.01	318.155	1312.61	958.14	347.135	1073.31	989.574	332.645	0.921987	0.309926
ENSG00000004864.13	SLC25A13	838	1101.68	708.333	1138.74	1068.99	690.625	988.369	1085.34	699.479	1.09811	0.70771
ENSG00000004866.19	ST7	621	816.807	525.298	845.045	760.465	495.833	733.023	788.636	510.565	1.07587	0.696521
ENSG00000004897.11	CDC27	1598	1918.49	942.56	2747.75	2028.68	1080.73	2172.87	1973.58	1011.64	0.908283	0.465579
ENSG00000004961.14	HCCS	1833	2516.81	1593.15	2503.6	2158.91	1519.01	2168.3	2337.86	1556.08	1.0782	0.71765
ENSG00000004975.11	DVL2	641	893.277	611.31	686.486	755.039	637.24	663.743	824.158	624.275	1.24168	0.940536
ENSG00000005007.12	UPF1	2841	3300.84	2390.18	3445.05	2722.48	2204.43	3143.02	3011.66	2297.3	0.958205	0.730922
ENSG00000005020.12	SKAP2	160	232.773	91.6667	250.45	209.302	109.896	205.225	221.038	100.781	1.07705	0.491076
ENSG00000005022.5	SLC25A5	4824	7050.42	4744.94	6559.46	6388.37	4595.57	5691.73	6719.4	4670.26	1.18055	0.820534
ENSG00000005059.15	CCDC109B	72	97.479	68.4524	94.5946	82.9457	60.1562	83.2973	90.2124	64.3043	1.08302	0.771986
ENSG00000005073.5	HOXA11	259	357.983	266.964	315.315	309.302	249.219	287.158	333.643	258.092	1.16188	0.89878
ENSG00000005075.15	POLR2J	234	375.63	231.25	303.604	301.55	246.094	268.802	338.59	238.672	1.25963	0.88791
ENSG00000005100.12	DHX33	2050	2510.08	1555.95	2536.94	2114.73	1515.89	2293.47	2312.41	1535.92	1.00826	0.669693
ENSG00000005102.12	MEOX1	825	1105.04	523.81	1173.87	1041.86	512.24	999.437	1073.45	518.025	1.07406	0.518316
ENSG00000005156.11	LIG3	1480	1917.65	1428.27	1967.57	1646.51	1314.84	1723.78	1782.08	1371.56	1.03382	0.795668
ENSG00000005175.9	RPAP3	489	600.84	303.571	890.991	616.279	312.76	689.995	608.56	308.166	0.881976	0.44662
ENSG00000005189.19	AC004381.6	207	301.681	174.107	305.405	278.295	196.354	256.203	289.988	185.231	1.13187	0.722985
ENSG00000005194.14	CIAPIN1	1144	1437.82	1050	1331.53	1223.26	993.75	1237.77	1330.54	1021.88	1.07495	0.82558
ENSG00000005206.16	SPPL2B	292	285.714	199.107	310.811	258.14	195.573	301.405	271.927	197.34	0.902197	0.654733
ENSG00000005238.19	FAM214B	77	83.1933	37.2024	73.8739	83.7209	34.6354	75.4369	83.4571	35.9189	1.10632	0.476145
ENSG00000005249.12	PRKAR2B	40	45.3782	22.9167	55.8559	57.3643	28.125	47.9279	51.3712	25.5208	1.07184	0.532484
ENSG00000005302.17	MSL3	395	483.193	366.071	544.144	459.69	335.417	469.572	471.442	350.744	1.00398	0.746944
ENSG00000005339.14	CREBBP	3957	4704.2	3237.5	4933.33	4079.84	3255.21	4445.17	4392.02	3246.35	0.988045	0.730311
ENSG00000005436.13	GCFC2	232	285.714	207.44	367.568	262.016	192.708	299.784	273.865	200.074	0.913541	0.667396
ENSG00000005448.16	WDR54	257	422.689	263.988	337.838	331.008	213.021	297.419	376.848	238.504	1.26706	0.801914
ENSG00000005483.20	KMT2E	1429	1322.69	494.345	1963.96	1268.22	514.583	1696.48	1295.45	504.464	0.763611	0.297359
ENSG00000005486.16	RHBDD2	520	547.899	326.19	609.009	470.543	345.573	564.505	509.221	335.882	0.902067	0.595003
ENSG00000005700.14	IBTK	596	632.773	381.548	865.766	665.116	376.042	730.883	648.945	378.795	0.887891	0.51827
ENSG00000005801.16	ZNF195	886	841.176	462.5	1395.5	775.969	410.677	1140.75	808.573	436.589	0.708809	0.382721
ENSG00000005810.17	MYCBP2	2876	3194.96	1935.42	4144.14	2939.53	2032.03	3510.07	3067.25	1983.72	0.873841	0.565152
ENSG00000005812.10	FBXL3	253	315.966	192.262	432.432	312.403	205.208	342.716	314.185	198.735	0.916749	0.579882
ENSG00000005882.11	PDK2	227	354.622	189.881	257.658	268.992	177.604	242.329	311.807	183.743	1.28671	0.758236
ENSG00000005884.17	ITGA3	496	728.571	683.036	619.82	705.426	603.385	557.91	716.999	643.211	1.28515	1.15289
ENSG00000005889.15	ZFX	2039	2362.18	1261.9	3094.59	2344.19	1324.22	2566.8	2353.19	1293.06	0.916779	0.503765
ENSG00000005893.15	LAMP2	889	1109.24	603.274	1359.46	1082.95	645.312	1124.23	1096.09	624.293	0.974974	0.555307
ENSG00000006007.11	GDE1	1396	1957.14	1219.35	1977.48	1775.19	1184.9	1686.74	1866.17	1202.12	1.10638	0.712689
ENSG00000006015.17	C19orf60	280	374.79	243.452	258.559	338.76	240.625	269.279	356.775	242.039	1.32492	0.898839
ENSG00000006016.10	CRLF1	38	68.9076	36.0119	31.5315	37.9845	35.1562	34.7658	53.446	35.5841	1.53732	1.02354
ENSG00000006025.11	OSBPL7	45	39.4958	35.4167	47.7477	56.5891	26.0417	46.3739	48.0425	30.7292	1.03598	0.66264
ENSG00000006047.12	YBX2	51	39.4958	17.5595	37.8378	33.3333	23.6979	44.4189	36.4146	20.6287	0.819799	0.464413
ENSG00000006062.13	MAP3K14	791	1020.17	708.036	935.135	838.76	614.844	863.068	929.464	661.44	1.07693	0.766382
ENSG00000006118.14	TMEM132A	604	831.933	572.917	656.757	786.047	577.344	630.378	808.99	575.13	1.28334	0.912357
ENSG00000006125.16	AP2B1	5686	6999.16	3586.31	7493.69	6562.02	4052.08	6589.85	6780.59	3819.2	1.02894	0.579558
ENSG00000006194.9	ZNF263	664	810.084	479.464	945.045	651.163	447.917	804.523	730.623	463.69	0.908145	0.576355
ENSG00000006282.20	SPATA20	696	1012.61	647.917	890.991	777.519	596.094	793.495	895.062	622.005	1.128	0.78388
ENSG00000006327.13	TNFRSF12A	770	1058.82	1087.8	1106.31	1031.78	1025.52	938.153	1045.3	1056.66	1.11421	1.12632
ENSG00000006432.15	MAP3K9	1516	1900	1081.55	1717.12	1630.23	1028.91	1616.56	1765.12	1055.23	1.0919	0.652761
ENSG00000006451.7	RALA	353	503.361	361.905	507.207	434.109	325.521	430.104	468.735	343.713	1.08982	0.79914
ENSG00000006453.13	BAIAP2L1	2086	2473.95	1695.83	2578.38	2204.65	1648.44	2332.19	2339.3	1672.14	1.00305	0.716981
ENSG00000006459.10	KDM7A	206	261.345	131.25	324.324	210.078	105.208	265.162	235.711	118.229	0.888932	0.445875
ENSG00000006530.15	AGK	660	739.496	541.071	877.477	682.946	516.667	768.739	711.221	528.869	0.925179	0.68797
ENSG00000006534.15	ALDH3B1	1598	2189.08	1210.71	1890.09	1800	1181.25	1744.05	1994.54	1195.98	1.14363	0.685752
ENSG00000006576.16	PHTF2	565	742.857	404.167	940.541	767.442	413.802	752.77	755.15	408.984	1.00316	0.543306
ENSG00000006606.8	CCL26	43	51.2605	31.25	45.045	42.6357	27.8646	44.0225	46.9481	29.5573	1.06646	0.671413
ENSG00000006607.13	FARP2	420	494.958	294.94	519.82	479.845	312.76	469.91	487.401	303.85	1.03722	0.646614
ENSG00000006611.15	USH1C	1201	1456.3	686.905	1302.7	1110.85	639.062	1251.85	1283.58	662.984	1.02534	0.529603
ENSG00000006625.17	GGCT	56	92.437	58.631	92.7928	105.426	82.0312	74.3964	98.9317	70.3311	1.32979	0.945356
ENSG00000006634.7	DBF4	400	457.983	363.095	735.135	458.14	304.948	567.568	458.061	334.022	0.80706	0.588514
ENSG00000006638.11	TBXA2R	150	216.807	130.357	225.225	184.496	133.073	187.613	200.651	131.715	1.0695	0.702059
ENSG00000006652.13	IFRD1	473	502.521	350.893	766.667	494.574	366.927	619.833	498.547	358.91	0.804325	0.579043
ENSG00000006695.10	COX10	374	493.277	396.429	541.441	467.442	386.198	457.721	480.36	391.313	1.04946	0.854917
ENSG00000006704.10	GTF2IRD1	1335	1680.67	1180.65	1624.32	1351.94	1099.22	1479.66	1516.31	1139.94	1.02476	0.770403
ENSG00000006712.14	PAF1	1260	1719.33	1298.21	1589.19	1436.43	1152.86	1424.59	1577.88	1225.54	1.1076	0.860272
ENSG00000006715.15	VPS41	482	612.605	339.286	803.604	551.163	339.844	642.802	581.884	339.565	0.905231	0.528257
ENSG00000006740.16	ARHGAP44	77	114.286	93.75	94.5946	89.9225	85.4167	85.7973	102.104	89.5833	1.19006	1.04413
ENSG00000006744.18	ELAC2	2172	3168.91	2410.71	3044.14	2603.1	2155.99	2608.07	2886	2283.35	1.10657	0.875494
ENSG00000006747.14	SCIN	66	67.2269	33.9286	87.3874	49.6124	27.0833	76.6937	58.4196	30.506	0.761727	0.397764
ENSG00000006756.15	ARSD	229	259.664	143.155	298.198	207.752	168.49	263.599	233.708	155.822	0.886604	0.591133
ENSG00000006757.11	PNPLA4	484	646.218	433.631	606.306	560.465	394.01	545.153	603.342	413.821	1.10674	0.759091
ENSG00000006831.9	ADIPOR2	2983	3680.67	2258.33	3800	3237.21	2337.76	3391.5	3458.94	2298.05	1.01989	0.67759
ENSG00000007038.10	PRSS21	1462	2288.24	1558.93	1774.77	1893.8	1484.38	1618.39	2091.02	1521.65	1.29204	0.940227
ENSG00000007047.14	MARK4	504	607.563	384.821	627.027	513.178	385.417	565.514	560.371	385.119	0.990906	0.681008
ENSG00000007080.10	CCDC124	770	1175.63	1007.14	957.658	1018.6	959.635	863.829	1097.12	983.389	1.27006	1.13841
ENSG00000007168.12	PAFAH1B1	1702	2168.07	1190.48	2538.74	2179.84	1320.83	2120.37	2173.96	1255.65	1.02527	0.592187
ENSG00000007202.14	KIAA0100	7113	9390.76	6219.94	8550.45	8019.38	6002.6	7831.73	8705.07	6111.27	1.11151	0.780323
ENSG00000007255.10	TRAPPC6A	63	100	53.5714	83.7838	100	55.7292	73.3919	100	54.6503	1.36255	0.744637
ENSG00000007264.14	MATK	424	576.471	455.952	507.207	458.14	432.292	465.604	517.305	444.122	1.11104	0.953863
ENSG00000007341.18	ST7L	299	300	147.321	445.946	258.14	159.115	372.473	279.07	153.218	0.749235	0.411353
ENSG00000007350.16	TKTL1	469	642.857	439.583	595.495	506.202	406.51	532.248	574.529	423.047	1.07944	0.794831
ENSG00000007372.20	PAX6	99	112.605	71.4286	111.712	91.4729	52.6042	105.356	102.039	62.0164	0.968517	0.588637
ENSG00000007376.7	RPUSD1	527	711.765	463.69	626.126	628.682	518.75	576.563	670.223	491.22	1.16245	0.85198
ENSG00000007384.15	RHBDF1	78	91.5966	33.3333	79.2793	55.814	28.6458	78.6396	73.7053	30.9896	0.937254	0.394071
ENSG00000007392.16	LUC7L	547	652.941	498.512	757.658	586.822	432.292	652.329	619.881	465.402	0.950259	0.713447
ENSG00000007520.3	TSR3	493	805.042	685.119	632.432	661.24	602.083	562.716	733.141	643.601	1.30286	1.14374
ENSG00000007541.16	PIGQ	403	525.21	325.298	496.396	461.24	338.542	449.698	493.225	331.92	1.09679	0.738094
ENSG00000007545.15	CRAMP1	379	435.294	297.619	490.09	437.209	321.615	434.545	436.252	309.617	1.00393	0.712508
ENSG00000007866.18	TEAD3	385	525.21	297.619	454.054	415.504	329.167	419.527	470.357	313.393	1.12116	0.747015
ENSG00000007923.15	DNAJC11	2201	3011.76	2250	2733.33	2569.77	2088.54	2467.17	2790.77	2169.27	1.13116	0.879256
ENSG00000007944.14	MYLIP	282	322.689	218.452	290.09	290.698	223.698	286.045	306.693	221.075	1.07219	0.772868
ENSG00000007968.6	E2F2	179	226.05	158.036	205.405	227.132	170.833	192.203	226.591	164.435	1.17892	0.855527
ENSG00000008018.8	PSMB1	2096	3056.3	1917.56	3061.26	2665.12	1778.91	2578.63	2860.71	1848.23	1.10939	0.71675
ENSG00000008083.13	JARID2	1303	1589.92	852.083	1550.45	1291.47	771.354	1426.73	1440.69	811.719	1.00979	0.568938
ENSG00000008086.11	CDKL5	181	224.37	100	258.559	196.899	119.01	219.779	210.634	109.505	0.958391	0.498251
ENSG00000008128.22	CDK11A	212	247.899	202.976	260.36	193.798	175.26	236.18	220.849	189.118	0.935086	0.800737
ENSG00000008130.15	NADK	1535	2089.08	1378.57	1853.15	1762.02	1262.24	1694.08	1925.55	1320.41	1.13663	0.779425
ENSG00000008256.15	CYTH3	819	1014.29	739.286	1010.81	914.729	679.688	914.905	964.507	709.487	1.05422	0.775475
ENSG00000008277.14	ADAM22	114	142.017	63.3929	197.297	124.031	78.6458	155.649	133.024	71.0193	0.854642	0.45628
ENSG00000008282.8	SYPL1	461	560.504	322.619	576.577	510.853	323.438	518.788	535.678	323.028	1.03256	0.622659
ENSG00000008283.15	CYB561	84	117.647	86.3095	100	113.178	73.1771	92	115.413	79.7433	1.25449	0.866775
ENSG00000008294.20	SPAG9	1743	2131.93	1141.07	2379.28	1967.44	1146.09	2061.14	2049.69	1143.58	0.994444	0.55483
ENSG00000008300.15	CELSR3	638	763.025	577.976	792.793	742.636	559.635	715.396	752.83	568.806	1.05233	0.795092
ENSG00000008324.10	SS18L2	88	94.1176	64.5833	82.8829	93.7984	68.2292	85.4414	93.958	66.4062	1.09968	0.777214
ENSG00000008382.15	MPND	88	134.454	88.0952	111.712	112.403	74.7396	99.8559	123.428	81.4174	1.23607	0.815349
ENSG00000008394.12	MGST1	1670	2247.9	1132.74	2477.48	2040.31	1292.19	2073.74	2144.1	1212.46	1.03393	0.584675
ENSG00000008405.11	CRY1	328	514.286	316.369	499.099	417.054	297.656	413.55	465.67	307.013	1.12603	0.742384
ENSG00000008441.16	NFIX	147	202.521	170.833	169.369	148.062	151.302	158.185	175.292	161.068	1.10814	1.01823
ENSG00000008513.14	ST3GAL1	1088	1519.33	846.726	1524.32	1353.49	855.729	1306.16	1436.41	851.228	1.09972	0.651701
ENSG00000008517.16	IL32	186	216.807	159.524	195.495	227.907	163.281	190.748	222.357	161.403	1.16571	0.846157
ENSG00000008710.18	PKD1	2265	3018.49	2309.82	2715.32	2644.96	2366.41	2490.16	2831.72	2338.11	1.13717	0.938942
ENSG00000008838.18	MED24	1117	1327.73	1082.74	1173.87	1200	1022.92	1145.44	1263.87	1052.83	1.10339	0.919149
ENSG00000008853.16	RHOBTB2	702	959.664	614.881	875.676	809.302	642.969	788.838	884.483	628.925	1.12125	0.79728
ENSG00000008869.11	HEATR5B	371	368.067	181.548	534.234	411.628	210.417	452.617	389.848	195.982	0.861319	0.432998
ENSG00000008952.16	SEC62	1154	1357.98	714.881	1705.41	1226.36	779.167	1429.7	1292.17	747.024	0.903803	0.522503
ENSG00000008988.9	RPS20	4723	7201.68	4457.74	6895.5	6951.16	4714.58	5809.25	7076.42	4586.16	1.21813	0.789459
ENSG00000009307.15	CSDE1	11181	13713.4	7586.01	17370.3	12875.2	7823.7	14275.6	13294.3	7704.85	0.931259	0.539721
ENSG00000009335.17	UBE3C	3492	4621.85	3176.49	4879.28	3989.92	2894.53	4185.64	4305.89	3035.51	1.02873	0.72522
ENSG00000009413.15	REV3L	590	635.294	277.976	931.532	625.581	317.969	760.766	630.438	297.972	0.828688	0.391674
ENSG00000009780.15	FAM76A	73	83.1933	39.5833	109.009	70.5426	39.5833	91.0045	76.868	39.5833	0.844661	0.43496
ENSG00000009830.11	POMT2	451	565.546	384.226	581.982	500.775	366.406	516.491	533.161	375.316	1.03227	0.726666
ENSG00000009844.15	VTA1	321	477.311	283.631	472.973	433.333	276.562	396.986	455.322	280.097	1.14695	0.705557
ENSG00000009950.15	MLXIPL	97	96.6387	49.4048	126.126	102.326	51.5625	111.563	99.4821	50.4836	0.891712	0.452512
ENSG00000009954.10	BAZ1B	5504	6737.82	3817.56	7900	6068.99	3960.94	6702	6403.4	3889.25	0.955447	0.580312
ENSG00000010017.12	RANBP9	973	1143.7	693.75	1218.92	987.597	670.573	1095.96	1065.65	682.161	0.972342	0.622433
ENSG00000010072.15	SPRTN	230	288.235	196.131	368.468	234.109	167.188	299.234	261.172	181.659	0.872801	0.60708
ENSG00000010165.19	METTL13	1175	1556.3	1066.37	1400.9	1279.84	1041.93	1287.95	1418.07	1054.15	1.10103	0.818469
ENSG00000010219.13	DYRK4	50	72.2689	68.4524	104.505	73.6434	57.0312	77.2523	72.9562	62.7418	0.944389	0.812168
ENSG00000010244.17	ZNF207	2499	3567.23	2412.5	3401.8	3034.88	2298.44	2950.4	3301.06	2355.47	1.11885	0.798355
ENSG00000010256.10	UQCRC1	2342	3045.38	1998.51	2922.52	2656.59	1894.27	2632.26	2850.98	1946.39	1.08309	0.739437
ENSG00000010270.13	STARD3NL	351	487.395	299.405	495.495	439.535	300.521	423.248	463.465	299.963	1.09502	0.708717
ENSG00000010278.12	CD9	625	861.345	421.726	819.82	755.039	403.646	722.41	808.192	412.686	1.11874	0.571263
ENSG00000010292.12	NCAPD2	12937	14675.6	8923.81	16087.4	12635.7	8375.52	14512.2	13655.6	8649.67	0.940977	0.596027
ENSG00000010318.20	PHF7	37	52.1008	40.4762	54.955	35.6589	27.6042	45.9775	43.8799	34.0402	0.954378	0.740366
ENSG00000010319.6	SEMA3G	48	88.2353	36.9048	42.3423	75.1938	36.7188	45.1712	81.7145	36.8118	1.809	0.814939
ENSG00000010322.15	NISCH	1320	1188.24	708.929	1538.74	1101.55	658.854	1429.37	1144.89	683.891	0.800978	0.478457
ENSG00000010404.17	IDS	116	174.79	117.857	175.676	148.062	127.344	145.838	161.426	122.6	1.10689	0.840663
ENSG00000010539.11	ZNF200	262	223.529	140.774	405.405	234.109	136.458	333.703	228.819	138.616	0.685697	0.415388
ENSG00000010626.14	LRRC23	65	101.681	67.8571	88.2883	86.0465	65.8854	76.6441	93.8636	66.8713	1.22467	0.87249
ENSG00000010704.18	HFE	292	381.513	209.821	394.595	331.783	180.729	343.297	356.648	195.275	1.03889	0.568823
ENSG00000010803.16	SCMH1	408	546.218	458.929	545.045	510.853	407.292	476.523	528.536	433.11	1.10915	0.908897
ENSG00000010810.17	FYN	2848	3848.74	2373.51	3624.32	3089.92	2175.78	3236.16	3469.33	2274.65	1.07205	0.702884
ENSG00000010818.8	HIVEP2	531	573.95	345.238	680.18	537.209	344.792	605.59	555.579	345.015	0.917418	0.569717
ENSG00000011007.12	TCEB3	2384	3004.2	2277.98	3041.44	2688.37	2055.99	2712.72	2846.29	2166.98	1.04924	0.798823
ENSG00000011009.10	LYPLA2	457	236.134	113.393	510.811	210.078	111.979	483.905	223.106	112.686	0.461053	0.232868
ENSG00000011021.21	CLCN6	205	263.025	167.262	190.991	168.992	168.49	197.995	216.009	167.876	1.09098	0.847877
ENSG00000011028.13	MRC2	170	186.555	102.083	202.703	198.45	104.948	186.351	192.502	103.516	1.03301	0.555486
ENSG00000011105.11	TSPAN9	121	139.496	97.0238	137.838	113.178	87.5	129.419	126.337	92.2619	0.976187	0.712893
ENSG00000011114.14	BTBD7	900	1068.07	598.512	1137.84	863.566	597.135	1018.92	965.817	597.824	0.947884	0.586723
ENSG00000011132.11	APBA3	128	131.933	95.2381	151.351	142.636	94.5312	139.676	137.284	94.8847	0.982878	0.679321
ENSG00000011143.16	MKS1	196	256.303	150	170.27	175.969	142.708	183.135	216.136	146.354	1.1802	0.799159
ENSG00000011198.7	ABHD5	139	164.706	86.6071	193.694	174.419	100	166.347	169.562	93.3036	1.01933	0.560898
ENSG00000011243.17	AKAP8L	1258	1666.39	1071.13	1411.71	1363.57	1037.76	1334.86	1514.98	1054.45	1.13494	0.789932
ENSG00000011258.15	MBTD1	237	268.067	140.179	403.604	264.341	152.344	320.302	266.204	146.261	0.831104	0.456635
ENSG00000011260.13	UTP18	486	592.437	486.905	763.964	643.411	452.865	624.982	617.924	469.885	0.988707	0.751837
ENSG00000011275.18	RNF216	1358	1645.38	1038.69	1880.18	1534.88	1024.74	1619.09	1590.13	1031.72	0.982114	0.637219
ENSG00000011295.15	TTC19	524	715.126	371.726	848.649	649.612	364.844	686.324	682.369	368.285	0.994237	0.536605
ENSG00000011304.18	PTBP1	7950	10258	8433.33	9823.42	9168.22	7939.32	8886.71	9713.1	8186.33	1.09299	0.921188
ENSG00000011347.9	SYT7	91	102.521	95.8333	79.2793	105.426	68.75	85.1396	103.974	82.2917	1.22121	0.966549
ENSG00000011376.9	LARS2	1263	1700.84	1242.56	1664.86	1472.87	1186.98	1463.93	1586.85	1214.77	1.08397	0.829799
ENSG00000011405.13	PIK3C2A	1099	1340.34	581.845	1895.5	1320.93	633.854	1497.25	1330.63	607.85	0.888719	0.405978
ENSG00000011422.11	PLAUR	391	523.529	586.012	472.973	448.062	467.188	431.986	485.796	526.6	1.12456	1.21902
ENSG00000011426.10	ANLN	10104	11026.1	5353.87	15512.6	11007.8	5629.69	12808.3	11016.9	5491.78	0.860137	0.428767
ENSG00000011451.17	WIZ	1069	1166.39	740.774	1328.83	1030.23	704.167	1198.91	1098.31	722.47	0.916087	0.602604
ENSG00000011454.16	RABGAP1	2146	2687.39	1337.8	2971.17	2389.15	1352.86	2558.59	2538.27	1345.33	0.99206	0.52581
ENSG00000011478.11	QPCTL	333	475.63	302.381	398.198	421.705	305.208	365.599	448.668	303.795	1.22721	0.83095
ENSG00000011485.14	PPP5C	1161	1515.13	1326.79	1413.51	1237.21	1215.89	1287.26	1376.17	1271.34	1.06907	0.987632
ENSG00000011523.13	CEP68	455	546.218	327.976	567.568	462.791	312.5	511.284	504.505	320.238	0.986741	0.626341
ENSG00000011566.14	MAP4K3	242	234.454	132.44	357.658	255.814	147.917	299.829	245.134	140.179	0.817579	0.467529
ENSG00000011638.10	TMEM159	45	49.5798	21.7262	27.9279	39.5349	23.9583	36.464	44.5574	22.8423	1.22196	0.626434
ENSG00000011677.12	GABRA3	94	98.3193	62.2024	109.91	90.6977	73.4375	101.955	94.5085	67.8199	0.926963	0.665195
ENSG00000012048.20	BRCA1	997	1119.33	566.964	1540.54	1155.81	586.458	1268.77	1137.57	576.711	0.896593	0.454544
ENSG00000012061.15	ERCC1	540	794.958	550.595	727.027	707.752	552.083	633.514	751.355	551.339	1.18601	0.870288
ENSG00000012171.18	SEMA3B	1485	1996.64	1422.02	1939.64	1741.09	1279.17	1712.32	1868.86	1350.6	1.09142	0.788752
ENSG00000012174.11	MBTPS2	1276	1611.76	1012.5	1928.83	1520.16	1043.23	1602.41	1565.96	1027.86	0.97725	0.641447
ENSG00000012211.12	PRICKLE3	723	869.748	631.845	820.721	768.992	613.281	771.86	819.37	622.563	1.06155	0.806575
ENSG00000012232.8	EXTL3	866	1160.5	842.262	1096.4	1000	851.823	981.198	1080.25	847.042	1.10095	0.863274
ENSG00000012660.13	ELOVL5	1350	1794.96	1085.12	1784.68	1620.16	1071.88	1567.34	1707.56	1078.5	1.08946	0.688106
ENSG00000012779.10	ALOX5	26	26.0504	23.8095	39.6396	40.3101	27.3438	32.8198	33.1802	25.5766	1.01098	0.779305
ENSG00000012822.15	CALCOCO1	562	836.975	430.06	753.153	659.69	388.802	657.577	748.332	409.431	1.13802	0.622636
ENSG00000012963.14	UBR7	396	479.832	335.119	554.054	466.667	347.135	475.027	473.249	341.127	0.996258	0.718122
ENSG00000012983.11	MAP4K5	838	918.487	498.512	1207.21	909.302	569.01	1022.6	913.895	533.761	0.893694	0.521963
ENSG00000013275.7	PSMC4	2023	2983.19	2384.23	2368.47	2536.43	2154.17	2195.73	2759.81	2269.2	1.2569	1.03346
ENSG00000013288.8	MAN2B2	349	465.546	267.56	386.486	370.543	259.115	367.743	418.044	263.337	1.13678	0.716089
ENSG00000013306.15	SLC25A39	2968	4098.32	2933.93	3570.27	3340.31	2829.95	3269.14	3719.31	2881.94	1.13771	0.88156
ENSG00000013364.18	MVP	616	768.908	429.464	744.144	714.729	395.052	680.072	741.818	412.258	1.09079	0.606198
ENSG00000013374.15	NUB1	1069	1421.01	838.393	1529.73	1199.22	782.812	1299.36	1310.12	810.603	1.00827	0.623845
ENSG00000013375.15	PGM3	253	298.319	170.238	345.946	295.349	184.115	299.473	296.834	177.176	0.991188	0.591627
ENSG00000013392.7	RWDD2A	26	23.5294	21.4286	36.036	28.6822	12.2396	31.018	26.1058	16.8341	0.841633	0.542719
ENSG00000013441.15	CLK1	649	648.739	289.881	858.559	568.992	282.292	753.779	608.866	286.086	0.807751	0.379536
ENSG00000013503.9	POLR3B	570	634.454	370.238	819.82	622.481	390.104	694.91	628.467	380.171	0.904387	0.54708
ENSG00000013523.9	ANGEL1	658	796.639	608.333	786.486	757.364	630.469	722.243	777.001	619.401	1.07582	0.857607
ENSG00000013561.17	RNF14	216	294.958	166.071	424.324	297.674	193.49	320.162	296.316	179.781	0.925519	0.56153
ENSG00000013563.13	DNASE1L1	255	394.118	241.071	330.631	329.457	227.865	292.815	361.788	234.468	1.23555	0.800737
ENSG00000013573.16	DDX11	1242	1454.62	1077.98	1644.14	1275.19	966.406	1443.07	1364.91	1022.19	0.945835	0.708344
ENSG00000013583.8	HEBP1	496	595.798	458.036	570.27	543.411	397.917	533.135	569.605	427.976	1.06841	0.802754
ENSG00000013588.6	GPRC5A	22253	29594.1	17170.2	27439.6	26685.3	18268.2	24846.3	28139.7	17719.2	1.13255	0.713153
ENSG00000013619.13	MAMLD1	411	479.832	223.512	474.775	421.705	203.906	442.887	450.769	213.709	1.0178	0.482536
ENSG00000013810.18	TACC3	3428	4554.62	3608.33	4461.26	3887.6	3186.2	3944.63	4221.11	3397.27	1.07009	0.861238
ENSG00000014123.9	UFL1	214	315.126	165.774	387.387	310.078	170.573	300.694	312.602	168.173	1.0396	0.559285
ENSG00000014138.8	POLA2	1179	1396.64	876.488	1572.07	1148.06	823.438	1375.54	1272.35	849.963	0.924985	0.617914
ENSG00000014164.6	ZC3H3	946	1300	871.429	1123.42	1057.36	879.167	1034.71	1178.68	875.298	1.13914	0.845934
ENSG00000014216.15	CAPN1	1573	2193.28	1426.49	1896.4	1918.6	1366.67	1734.7	2055.94	1396.58	1.18519	0.805084
ENSG00000014257.15	ACPP	46	56.3025	28.5714	71.1712	58.9147	29.9479	58.5856	57.6086	29.2597	0.983324	0.499435
ENSG00000014641.17	MDH1	1931	2663.87	1428.87	2860.36	2453.49	1416.15	2395.68	2558.68	1422.51	1.06804	0.59378
ENSG00000014824.13	SLC30A9	454	560.504	327.381	683.784	524.806	292.969	568.892	542.655	310.175	0.953881	0.545226
ENSG00000014919.12	COX15	748	922.689	624.405	1018.02	844.186	586.979	883.009	883.438	605.692	1.00049	0.685941
ENSG00000015133.18	CCDC88C	792	1085.71	789.286	912.613	834.109	743.75	852.306	959.911	766.518	1.12625	0.899346
ENSG00000015153.14	YAF2	205	234.454	169.048	263.964	205.426	172.135	234.482	219.94	170.592	0.937983	0.727525
ENSG00000015171.18	ZMYND11	655	870.588	577.381	904.505	713.178	566.146	779.752	791.883	571.763	1.01556	0.733263
ENSG00000015475.18	BID	715	983.193	681.845	883.784	841.085	652.344	799.392	912.139	667.094	1.14104	0.834502
ENSG00000015532.9	XYLT2	379	482.353	278.571	462.162	436.434	267.708	420.581	459.394	273.14	1.09228	0.649435
ENSG00000015676.17	NUDCD3	905	1273.95	958.333	1252.25	1102.33	859.896	1078.63	1188.14	909.115	1.10153	0.842845
ENSG00000016391.10	CHDH	436	548.739	357.143	494.595	503.876	324.74	465.297	526.308	340.941	1.13112	0.732738
ENSG00000016864.17	GLT8D1	321	490.756	261.31	546.847	486.822	305.729	433.923	488.789	283.519	1.12644	0.653386
ENSG00000017260.19	ATP2C1	1487	1800.84	931.548	2486.49	1848.06	1007.03	1986.74	1824.45	969.289	0.918313	0.487879
ENSG00000017797.11	RALBP1	1502	1915.13	1324.4	1936.94	1775.19	1220.83	1719.47	1845.16	1272.62	1.0731	0.740124
ENSG00000018189.12	RUFY3	114	99.1597	71.7262	143.243	91.4729	77.8646	128.622	95.3163	74.7954	0.741059	0.581515
ENSG00000018408.14	WWTR1	966	1365.55	754.464	1288.29	1183.72	793.49	1127.14	1274.63	773.977	1.13085	0.686671
ENSG00000018510.13	AGPS	947	1020.17	520.536	1396.4	1079.84	606.51	1171.7	1050.01	563.523	0.896141	0.480946
ENSG00000018610.13	CXorf56	373	463.025	292.857	479.279	388.372	261.979	426.14	425.699	277.418	0.998965	0.651003
ENSG00000018699.11	TTC27	424	462.185	319.643	552.252	466.667	345.833	488.126	464.426	332.738	0.951446	0.681664
ENSG00000019144.17	PHLDB1	676	772.269	415.774	737.838	629.457	423.177	706.919	700.863	419.475	0.991434	0.593386
ENSG00000019485.12	PRDM11	410	525.21	335.714	493.694	463.566	302.344	451.847	494.388	319.029	1.09415	0.706056
ENSG00000019549.8	SNAI2	184	200.84	127.679	263.063	206.977	109.896	223.532	203.909	118.787	0.912214	0.531411
ENSG00000019995.6	ZRANB1	741	903.361	540.179	1190.99	907.752	540.104	965.995	905.557	540.141	0.937434	0.559155
ENSG00000020129.15	NCDN	599	773.95	519.345	754.955	786.047	557.812	676.977	779.998	538.579	1.15218	0.795564
ENSG00000020181.17	ADGRA2	102	171.429	61.9048	106.306	151.163	69.0104	104.153	161.296	65.4576	1.54864	0.628474
ENSG00000020256.19	ZFP64	459	550.42	409.524	506.306	462.791	424.219	482.653	506.605	416.871	1.04963	0.863708
ENSG00000020426.10	MNAT1	334	396.639	244.94	499.099	370.543	260.417	416.55	383.591	252.679	0.920876	0.606599
ENSG00000020577.13	SAMD4A	563	737.815	395.536	660.36	589.922	383.333	611.68	663.869	389.435	1.08532	0.636664
ENSG00000020633.18	RUNX3	296	307.563	251.19	345.946	279.07	243.49	320.973	293.316	247.34	0.913835	0.770595
ENSG00000020922.12	MRE11A	631	800.84	437.202	1080.18	720.155	404.427	855.59	760.498	420.815	0.888858	0.491842
ENSG00000021355.12	SERPINB1	1632	2094.96	1197.92	2318.02	1891.47	1091.67	1975.01	1993.22	1144.79	1.00922	0.579639
ENSG00000021574.11	SPAST	267	363.025	216.071	481.081	337.984	209.375	374.041	350.505	212.723	0.937077	0.568717
ENSG00000021762.19	OSBPL5	1168	1778.99	1217.56	1515.32	1450.39	1041.67	1341.66	1614.69	1129.61	1.2035	0.841953
ENSG00000021776.10	AQR	1796	1998.32	1175.3	2662.16	1947.29	1196.88	2229.08	1972.8	1186.09	0.88503	0.532097
ENSG00000021826.14	CPS1	28665	35125.2	17341.7	39856.8	31790.7	18324.2	34260.9	33458	17832.9	0.976564	0.520505
ENSG00000022267.16	FHL1	2649	3593.28	1789.88	3328.83	3139.53	1767.97	2988.91	3366.41	1778.92	1.1263	0.595174
ENSG00000022277.12	RTFDC1	848	1168.07	923.81	1019.82	1036.43	825.521	933.91	1102.25	874.665	1.18025	0.936563
ENSG00000022567.9	SLC45A4	1058	1392.44	785.714	1241.44	1121.71	815.885	1149.72	1257.07	800.8	1.09337	0.696517
ENSG00000022840.15	RNF10	3115	4197.48	2973.51	3940.54	3735.66	2940.62	3527.77	3966.57	2957.07	1.12438	0.838226
ENSG00000022976.15	ZNF839	388	418.487	295.536	496.396	357.364	254.167	442.198	387.926	274.851	0.877267	0.621557
ENSG00000023041.11	ZDHHC6	421	601.681	375	756.757	542.636	364.583	588.878	572.158	369.792	0.971607	0.627959
ENSG00000023171.15	GRAMD1B	544	699.16	479.762	694.595	543.411	429.948	619.297	621.285	454.855	1.00321	0.734469
ENSG00000023191.16	RNH1	408	527.731	471.429	512.613	508.527	459.635	460.306	518.129	465.532	1.12562	1.01135
ENSG00000023228.13	NDUFS1	2685	3576.47	1719.94	3814.41	3216.28	1916.15	3249.71	3396.37	1818.04	1.04513	0.559448
ENSG00000023287.12	RB1CC1	1073	1215.97	695.833	1670.27	1273.64	624.74	1371.64	1244.8	660.286	0.907534	0.481386
ENSG00000023318.7	ERP44	512	632.773	339.881	733.333	634.109	372.135	622.667	633.441	356.008	1.0173	0.571748
ENSG00000023330.14	ALAS1	888	1168.07	861.31	1131.53	1058.91	790.104	1009.77	1113.49	825.707	1.10272	0.817721
ENSG00000023445.13	BIRC3	77	74.7899	49.7024	144.144	88.3721	64.3229	110.572	81.581	57.0126	0.737808	0.515615
ENSG00000023516.8	AKAP11	616	693.277	312.202	990.09	695.349	323.958	803.045	694.313	318.08	0.8646	0.396093
ENSG00000023572.8	GLRX2	53	77.3109	67.8571	73.8739	72.093	68.2292	63.4369	74.702	68.0432	1.17758	1.07261
ENSG00000023608.4	SNAPC1	167	215.966	141.369	258.559	195.349	145.833	212.779	205.658	143.601	0.96653	0.674883
ENSG00000023697.12	DERA	620	827.731	585.119	852.252	723.256	515.885	736.126	775.493	550.502	1.05348	0.747837
ENSG00000023734.10	STRAP	2343	3115.97	1906.85	3618.02	3034.11	2091.93	2980.51	3075.04	1999.39	1.03172	0.67082
ENSG00000023839.10	ABCC2	38	31.0924	25.2976	36.036	21.7054	17.7083	37.018	26.3989	21.503	0.713137	0.580879
ENSG00000023902.13	PLEKHO1	104	138.655	64.881	117.117	103.876	72.3958	110.559	121.266	68.6384	1.09685	0.620833
ENSG00000023909.9	GCLM	1136	1313.45	829.464	1736.94	1229.46	708.594	1436.47	1271.45	769.029	0.885123	0.535361
ENSG00000024048.10	UBR2	1042	1047.9	483.929	1580.18	1045.74	543.229	1311.09	1046.82	513.579	0.798433	0.391719
ENSG00000024422.11	EHD2	1032	1321.85	694.94	1172.07	1151.16	708.854	1102.04	1236.51	701.897	1.12202	0.63691
ENSG00000024526.16	DEPDC1	983	1263.03	779.167	1432.43	1107.75	682.031	1207.72	1185.39	730.599	0.981513	0.604943
ENSG00000024862.17	CCDC28A	75	97.479	49.7024	126.126	90.6977	58.5938	100.563	94.0883	54.1481	0.935615	0.538449
ENSG00000025039.14	RRAGD	49	74.7899	57.1429	100.901	68.2171	49.7396	74.9505	71.5035	53.4412	0.95401	0.713021
ENSG00000025156.12	HSF2	104	147.899	79.7619	187.387	106.977	73.6979	145.694	127.438	76.7299	0.874698	0.526652
ENSG00000025293.16	PHF20	1761	2207.56	1497.02	2413.51	1948.84	1320.31	2087.26	2078.2	1408.67	0.995661	0.67489
ENSG00000025434.18	NR1H3	209	255.462	165.476	205.405	204.651	173.177	207.203	230.057	169.327	1.1103	0.817203
ENSG00000025708.13	TYMP	95	103.361	50.5952	134.234	80.6202	47.9167	114.617	91.9907	49.256	0.802592	0.429743
ENSG00000025770.18	NCAPH2	322	415.966	333.929	441.441	387.597	318.229	381.721	401.782	326.079	1.05255	0.854234
ENSG00000025772.7	TOMM34	1166	1662.18	1199.4	1449.55	1323.26	1136.98	1307.77	1492.72	1168.19	1.14142	0.893267
ENSG00000025796.13	SEC63	791	980.672	592.56	1078.38	916.279	578.385	934.689	948.476	585.472	1.01475	0.626382
ENSG00000025800.13	KPNA6	5300	6523.53	3911.31	6608.11	6007.75	3967.97	5954.05	6265.64	3939.64	1.05233	0.661673
ENSG00000026025.14	VIM	5198	6295.8	5088.69	6793.69	5680.62	4623.44	5995.85	5988.21	4856.06	0.998726	0.809905
ENSG00000026103.20	FAS	142	174.79	116.964	208.108	128.682	86.7188	175.054	151.736	101.842	0.866795	0.581772
ENSG00000026297.15	RNASET2	52	72.2689	50	59.4595	65.8915	58.5938	55.7297	69.0802	54.2969	1.23956	0.974289
ENSG00000026508.16	CD44	1704	2237.82	1873.51	2171.17	1939.53	1687.5	1937.59	2088.68	1780.51	1.07798	0.91893
ENSG00000026652.13	AGPAT4	137	179.832	102.083	169.369	137.984	85.1562	153.185	158.908	93.6198	1.03736	0.611156
ENSG00000026950.16	BTN3A1	180	245.378	125.595	234.234	203.876	149.219	207.117	224.627	137.407	1.08454	0.663427
ENSG00000027001.9	MIPEP	136	136.975	127.976	231.532	157.364	103.125	183.766	147.17	115.551	0.800854	0.628793
ENSG00000027075.13	PRKCH	52	87.395	61.9048	101.802	89.9225	54.1667	76.9009	88.6587	58.0357	1.1529	0.754682
ENSG00000027697.13	IFNGR1	85	109.244	64.2857	127.027	121.705	79.6875	106.014	115.475	71.9866	1.08924	0.679032
ENSG00000027847.13	B4GALT7	216	296.639	197.619	245.946	239.535	216.146	230.973	268.087	206.882	1.16068	0.8957
ENSG00000027869.11	SH2D2A	125	168.908	122.321	151.351	156.589	128.385	138.176	162.748	125.353	1.17784	0.907203
ENSG00000028116.16	VRK2	273	370.588	239.286	359.459	321.705	210.938	316.23	346.147	225.112	1.09461	0.711861
ENSG00000028137.17	TNFRSF1B	87	84.0336	26.1905	108.108	70.5426	33.8542	97.5541	77.2881	30.0223	0.792259	0.307751
ENSG00000028203.17	VEZT	864	1017.65	478.869	1374.77	1116.28	576.042	1119.39	1066.96	527.455	0.953167	0.4712
ENSG00000028310.17	BRD9	3011	3901.68	2843.45	3778.38	3551.94	2724.48	3394.69	3726.81	2783.97	1.09784	0.820094
ENSG00000028528.14	SNX1	1541	2161.34	1477.98	2035.14	1858.91	1396.61	1788.07	2010.13	1437.3	1.12419	0.803826
ENSG00000028839.9	TBPL1	46	71.4286	46.7262	76.5766	78.2946	50.7812	61.2883	74.8616	48.7537	1.22147	0.795482
ENSG00000029153.14	ARNTL2	164	234.454	150.298	247.748	209.302	158.594	205.874	221.878	154.446	1.07774	0.750196
ENSG00000029363.15	BCLAF1	1937	2224.37	1112.2	2877.48	2193.02	1090.62	2407.24	2208.7	1101.41	0.917523	0.457542
ENSG00000029364.11	SLC39A9	1165	1546.22	818.452	1418.02	1346.51	878.906	1291.51	1446.37	848.679	1.1199	0.657122
ENSG00000029534.19	ANK1	68	104.202	57.1429	74.7748	58.1395	44.2708	71.3874	81.1706	50.7068	1.13704	0.710305
ENSG00000029639.10	TFB1M	181	181.513	198.214	257.658	197.674	165.104	219.329	189.594	181.659	0.864426	0.828251
ENSG00000029725.16	RABEP1	1684	2226.89	1538.39	2603.6	1871.32	1392.97	2143.8	2049.1	1465.68	0.955827	0.683683
ENSG00000029993.14	HMGB3	4000	5199.16	2869.94	5510.81	4662.02	3048.96	4755.41	4930.59	2959.45	1.03684	0.622334
ENSG00000030066.13	NUP160	3835	4265.55	2279.76	5730.63	4199.22	2380.73	4782.82	4232.39	2330.25	0.884915	0.487212
ENSG00000030110.12	BAK1	303	539.496	342.857	469.369	437.209	361.198	386.185	488.353	352.028	1.26456	0.911552
ENSG00000030419.16	IKZF2	26	36.1345	18.1548	29.7297	31.0078	17.1875	27.8649	33.5711	17.6711	1.20478	0.634172
ENSG00000030582.16	GRN	2518	3593.28	2257.74	2809.91	3023.26	2312.24	2663.95	3308.27	2284.99	1.24186	0.857743
ENSG00000031003.10	FAM13B	525	588.235	246.726	867.568	582.946	265.104	696.284	585.591	255.915	0.841023	0.367544
ENSG00000031691.6	CENPQ	61	64.7059	40.1786	116.216	68.2171	35.1562	88.6081	66.4615	37.6674	0.750061	0.425101
ENSG00000031698.12	SARS	2279	3538.66	2455.36	3049.55	2824.81	2079.95	2664.27	3181.73	2267.65	1.19422	0.851133
ENSG00000031823.14	RANBP3	1010	1410.92	1043.45	1236.94	1182.17	1001.82	1123.47	1296.55	1022.64	1.15406	0.91025
ENSG00000032219.18	ARID4A	200	226.05	83.0357	244.144	186.822	103.385	222.072	206.436	93.2106	0.92959	0.419731
ENSG00000032389.12	TSSC1	452	694.118	488.095	574.775	611.628	460.156	513.387	652.873	474.126	1.2717	0.923524
ENSG00000032444.15	PNPLA6	651	844.538	584.821	826.126	772.093	575.781	738.563	808.315	580.301	1.09444	0.785717
ENSG00000032742.17	IFT88	46	65.5462	38.3929	98.1982	61.2403	34.8958	72.0991	63.3933	36.6443	0.879252	0.50825
ENSG00000033011.11	ALG1	427	512.605	347.917	595.495	457.364	320.573	511.248	484.985	334.245	0.948629	0.653782
ENSG00000033030.13	ZCCHC8	574	556.303	320.238	794.595	466.667	333.073	684.297	511.485	326.656	0.74746	0.477359
ENSG00000033050.7	ABCF2	2396	3116.81	2174.7	2928.83	2665.89	2128.12	2662.41	2891.35	2151.41	1.08599	0.808069
ENSG00000033100.15	CHPF2	1328	1436.97	689.881	1731.53	1310.08	640.365	1529.77	1373.53	665.123	0.897867	0.434787
ENSG00000033170.16	FUT8	213	263.025	178.869	364.865	269.767	190.104	288.932	266.396	184.487	0.922002	0.638511
ENSG00000033178.12	UBA6	349	379.832	196.429	565.766	374.419	207.292	457.383	377.125	201.86	0.824529	0.441337
ENSG00000033327.12	GAB2	253	285.714	174.702	294.595	238.76	173.698	273.797	262.237	174.2	0.957778	0.636238
ENSG00000033627.15	ATP6V0A1	648	866.387	497.024	791.892	724.806	551.562	719.946	795.596	524.293	1.10508	0.72824
ENSG00000033800.13	PIAS1	691	648.739	267.56	872.973	674.419	304.427	781.986	661.579	285.993	0.846024	0.365727
ENSG00000033867.16	SLC4A7	734	832.773	468.452	1143.24	848.837	506.25	938.622	840.805	487.351	0.895787	0.51922
ENSG00000034152.18	MAP2K3	1099	1549.58	1259.52	1330.63	1429.46	1242.45	1214.82	1489.52	1250.99	1.22613	1.02977
ENSG00000034510.5	TMSB10	8474	13379.8	10303.6	9082.88	11000.8	9272.14	8778.44	12190.3	9787.85	1.38866	1.11499
ENSG00000034533.11	ASTE1	40	52.1008	28.2738	43.2432	58.1395	27.8646	41.6216	55.1202	28.0692	1.32432	0.67439
ENSG00000034677.12	RNF19A	1076	1349.58	701.488	1453.15	1162.79	654.948	1264.58	1256.19	678.218	0.993364	0.53632
ENSG00000034693.14	PEX3	116	183.193	96.131	183.784	134.884	85.4167	149.892	159.038	90.7738	1.06102	0.605595
ENSG00000034713.7	GABARAPL2	478	634.454	413.095	682.883	632.558	410.677	580.441	633.506	411.886	1.09142	0.709608
ENSG00000035141.7	FAM136A	395	521.849	429.762	582.883	459.69	396.094	488.941	490.769	412.928	1.00374	0.844534
ENSG00000035403.16	VCL	7955	9950.42	6417.86	10115.3	8615.5	6082.81	9035.16	9282.96	6250.33	1.02743	0.691779
ENSG00000035499.12	DEPDC1B	682	863.866	504.762	1063.96	820.93	500.26	872.982	842.398	502.511	0.964966	0.575626
ENSG00000035664.11	DAPK2	40	31.9328	22.9167	32.4324	29.4574	15.3646	36.2162	30.6951	19.1406	0.84755	0.52851
ENSG00000035681.7	NSMAF	882	1093.28	713.69	1194.59	1040.31	758.073	1038.3	1066.79	735.882	1.02745	0.708739
ENSG00000035687.9	ADSS	567	713.445	489.286	849.55	706.977	430.729	708.275	710.211	460.007	1.00273	0.649476
ENSG00000035862.12	TIMP2	2394	3515.97	2323.81	2934.23	2920.16	2486.72	2664.12	3218.06	2405.26	1.20793	0.902837
ENSG00000035928.14	RFC1	1170	1553.78	822.024	1788.29	1355.81	790.625	1479.14	1454.8	806.324	0.98354	0.545129
ENSG00000036054.12	TBC1D23	217	364.706	152.381	354.955	261.24	169.271	285.977	312.973	160.826	1.0944	0.562373
ENSG00000036257.12	CUL3	700	915.126	532.143	1073.87	852.713	549.219	886.937	883.92	540.681	0.996598	0.609605
ENSG00000036549.12	ZZZ3	967	1100.84	612.202	1629.73	1164.34	638.542	1298.36	1132.59	625.372	0.872321	0.481661
ENSG00000036672.15	USP2	148	179.832	94.6429	187.387	147.287	83.3333	167.694	163.559	88.9881	0.975346	0.530659
ENSG00000037042.8	TUBG2	341	423.529	250.893	334.234	322.481	230.99	337.617	373.005	240.941	1.10482	0.713652
ENSG00000037241.7	RPL26L1	441	688.235	510.417	617.117	560.465	414.062	529.059	624.35	462.24	1.18012	0.873702
ENSG00000037474.14	NSUN2	7222	9206.72	6671.13	9553.15	8383.72	6459.11	8387.58	8795.22	6565.12	1.0486	0.78272
ENSG00000037637.10	FBXO42	555	639.496	353.571	703.604	564.341	366.146	629.302	601.918	359.859	0.956486	0.571838
ENSG00000037749.11	MFAP3	446	476.471	219.94	621.622	493.798	255.729	533.811	485.135	237.835	0.908814	0.445541
ENSG00000037757.13	MRI1	610	697.479	539.286	600	656.589	510.677	605	677.034	524.981	1.11906	0.867738
ENSG00000037897.16	METTL1	346	420.168	324.702	426.126	380.62	326.302	386.063	400.394	325.502	1.03712	0.843132
ENSG00000037965.5	HOXC8	130	94.958	58.0357	143.243	85.2713	39.5833	136.622	90.1147	48.8095	0.659593	0.357261
ENSG00000038002.8	AGA	138	173.95	106.548	155.856	151.938	91.6667	146.928	162.944	99.1071	1.109	0.674529
ENSG00000038210.12	PI4K2B	36	42.8571	23.8095	34.2342	36.4341	26.8229	35.1171	39.6456	25.3162	1.12895	0.720908
ENSG00000038219.12	BOD1L1	1705	1850.42	831.845	2389.19	1581.4	801.823	2047.09	1715.91	816.834	0.838216	0.399021
ENSG00000038274.16	MAT2B	645	855.462	527.679	879.279	751.938	547.656	762.14	803.7	537.667	1.05453	0.705471
ENSG00000038295.7	TLL1	1252	1319.33	703.274	1716.22	1282.17	740.365	1484.11	1300.75	721.819	0.876452	0.486366
ENSG00000038358.14	EDC4	1054	1108.4	790.476	1175.68	990.698	782.031	1114.84	1049.55	786.254	0.941438	0.705263
ENSG00000038382.17	TRIO	6340	7885.71	5715.48	8323.42	6988.37	5466.93	7331.71	7437.04	5591.2	1.01437	0.762605
ENSG00000038532.14	CLEC16A	905	1224.37	730.06	1234.23	1073.64	755.469	1069.62	1149.01	742.764	1.07422	0.694421
ENSG00000039068.18	CDH1	41	34.4538	16.6667	47.7477	24.031	13.0208	44.3739	29.2424	14.8438	0.659	0.334516
ENSG00000039123.15	SKIV2L2	1093	1316.81	676.19	1927.03	1321.71	728.906	1510.01	1319.26	702.548	0.873672	0.46526
ENSG00000039139.9	DNAH5	37	71.4286	36.3095	61.2613	46.5116	34.375	49.1306	58.9701	35.3423	1.20027	0.719353
ENSG00000039319.16	ZFYVE16	397	373.109	191.964	754.955	428.682	208.854	575.977	400.896	200.409	0.696027	0.347946
ENSG00000039523.18	FAM65A	110	100.84	73.5119	81.982	129.457	89.3229	95.991	115.149	81.4174	1.19958	0.848178
ENSG00000039560.13	RAI14	594	736.975	537.202	946.847	714.729	525.521	770.423	725.852	531.362	0.942147	0.689701
ENSG00000039650.10	PNKP	205	296.639	248.81	291.892	244.961	199.74	248.446	270.8	224.275	1.08998	0.90271
ENSG00000040199.18	PHLPP2	591	688.235	436.905	744.144	524.806	410.417	667.572	606.521	423.661	0.908547	0.634629
ENSG00000040275.16	SPDL1	1072	1275.63	721.726	1572.07	1169.77	795.573	1322.04	1222.7	758.65	0.92486	0.573849
ENSG00000040341.17	STAU2	679	836.975	338.393	1038.74	812.403	358.073	858.869	824.689	348.233	0.960203	0.405455
ENSG00000040487.12	PQLC2	188	223.529	121.726	246.847	179.07	105.729	217.423	201.3	113.728	0.925841	0.52307
ENSG00000040531.14	CTNS	165	197.479	161.607	196.396	158.14	132.031	180.698	177.809	146.819	0.984012	0.812511
ENSG00000040608.13	RTN4R	118	197.479	154.464	152.252	190.698	139.844	135.126	194.088	147.154	1.43635	1.08901
ENSG00000040633.12	PHF23	1413	1482.35	772.619	1789.19	1310.85	754.427	1601.09	1396.6	763.523	0.87228	0.476876
ENSG00000040933.15	INPP4A	654	848.739	583.631	841.441	756.589	519.01	747.721	802.664	551.321	1.07348	0.737335
ENSG00000041357.15	PSMA4	1918	2519.33	1075	3627.03	2659.69	1329.95	2772.51	2589.51	1202.47	0.933993	0.433713
ENSG00000041515.15	MYO16	130	191.597	95.8333	160.36	134.884	81.5104	145.18	163.24	88.6719	1.1244	0.610771
ENSG00000041802.10	LSG1	1912	2346.22	1548.81	2475.68	1951.94	1381.25	2193.84	2149.08	1465.03	0.979598	0.667793
ENSG00000041880.14	PARP3	214	234.454	159.821	187.387	196.899	139.844	200.694	215.677	149.833	1.07466	0.746573
ENSG00000041988.15	THAP3	176	254.622	181.845	196.396	178.295	160.417	186.198	216.458	171.131	1.16252	0.91908
ENSG00000042062.11	FAM65C	205	243.697	118.75	231.532	159.69	116.667	218.266	201.694	117.708	0.924074	0.539289
ENSG00000042088.13	TDP1	683	837.815	622.917	951.351	743.411	590.625	817.176	790.613	606.771	0.967495	0.742522
ENSG00000042286.14	AIFM2	1180	1715.13	1123.51	1466.67	1512.4	1085.68	1323.33	1613.76	1104.59	1.21947	0.834706
ENSG00000042429.10	MED17	462	483.193	260.714	762.162	516.279	298.438	612.081	499.736	279.576	0.816454	0.456763
ENSG00000042445.13	RETSAT	568	870.588	486.012	790.991	613.953	441.406	679.495	742.271	463.709	1.09239	0.682431
ENSG00000042493.15	CAPG	139	205.882	130.655	181.982	181.395	118.229	160.491	193.639	124.442	1.20654	0.775383
ENSG00000042753.11	AP2S1	933	1309.24	765.774	1139.64	1161.24	803.646	1036.32	1235.24	784.71	1.19195	0.757208
ENSG00000043093.13	DCUN1D1	352	384.874	186.607	515.315	396.124	204.688	433.658	390.499	195.647	0.900478	0.451156
ENSG00000043143.20	JADE2	1957	2310.08	1596.43	2191.89	2061.24	1529.43	2074.45	2185.66	1562.93	1.05361	0.753419
ENSG00000043355.11	ZIC2	292	402.521	299.107	355.856	396.899	310.677	323.928	399.71	304.892	1.23395	0.941234
ENSG00000043514.15	TRIT1	492	592.437	316.667	697.297	526.357	349.74	594.649	559.397	333.203	0.940718	0.560336
ENSG00000044090.8	CUL7	810	957.983	644.643	952.252	812.403	585.156	881.126	885.193	614.9	1.00462	0.697856
ENSG00000044115.20	CTNNA1	8351	10395.8	7051.49	10940.5	9292.25	6739.32	9645.77	9844.02	6895.41	1.02055	0.714863
ENSG00000044446.11	PHKA2	1002	1182.35	753.274	1275.68	939.535	745.833	1138.84	1060.94	749.554	0.931602	0.658174
ENSG00000044459.14	CNTLN	154	168.908	109.524	307.207	162.791	111.198	230.604	165.849	110.361	0.719196	0.478574
ENSG00000044574.7	HSPA5	14126	18144.5	9447.62	21248.6	17455	10081.8	17687.3	17799.8	9764.69	1.00636	0.552073
ENSG00000046604.12	DSG2	3187	4277.31	2641.96	4067.57	3584.5	2502.6	3627.28	3930.9	2572.28	1.0837	0.709149
ENSG00000046647.13	GEMIN8	128	124.37	121.131	190.991	136.434	120.573	159.495	130.402	120.852	0.81759	0.757714
ENSG00000046651.14	OFD1	796	865.546	490.179	1078.38	755.039	440.104	937.189	810.292	465.141	0.864599	0.496315
ENSG00000047056.14	WDR37	241	275.63	196.131	253.153	241.86	167.708	247.077	258.745	181.92	1.04723	0.736289
ENSG00000047188.15	YTHDC2	659	671.429	305.357	1068.47	628.682	299.74	863.734	650.055	302.548	0.75261	0.350279
ENSG00000047230.14	CTPS2	1255	1496.64	829.167	1836.04	1389.92	864.323	1545.52	1443.28	846.745	0.933849	0.547871
ENSG00000047249.16	ATP6V1H	416	589.076	416.369	613.514	500.775	346.875	514.757	544.925	381.622	1.05861	0.741364
ENSG00000047315.14	POLR2B	1749	2019.33	930.357	2726.13	2043.41	1012.76	2237.56	2031.37	971.559	0.907849	0.434204
ENSG00000047346.12	FAM214A	78	85.7143	41.0714	143.243	89.1473	41.6667	110.622	87.4308	41.369	0.790359	0.373969
ENSG00000047365.11	ARAP2	197	204.202	122.321	273.874	203.101	119.271	235.437	203.651	120.796	0.864993	0.513072
ENSG00000047410.13	TPR	7227	7326.05	3327.08	10506.3	6940.31	3577.86	8866.65	7133.18	3452.47	0.804495	0.389377
ENSG00000047578.12	KIAA0556	584	736.975	523.512	664.865	574.419	451.042	624.432	655.697	487.277	1.05007	0.780352
ENSG00000047579.19	DTNBP1	147	257.983	200	210.811	198.45	163.542	178.905	228.216	181.771	1.27563	1.01602
ENSG00000047597.5	XK	105	106.723	82.1429	151.351	137.984	89.5833	128.176	122.354	85.8631	0.954577	0.669886
ENSG00000047617.14	ANO2	3077	3975.63	2345.54	4236.94	3451.94	2293.23	3656.97	3713.78	2319.38	1.01554	0.634236
ENSG00000047621.11	C12orf4	224	231.933	107.738	320.721	228.682	110.677	272.36	230.307	109.208	0.845598	0.400967
ENSG00000047634.14	SCML1	533	652.941	521.726	644.144	529.457	429.427	588.572	591.199	475.577	1.00446	0.808018
ENSG00000047644.18	WWC3	1126	1516.81	1023.21	1565.77	1323.26	982.292	1345.88	1420.03	1002.75	1.05509	0.745052
ENSG00000047849.21	MAP4	7971	9372.27	6299.11	9494.59	8166.67	6212.76	8732.8	8769.47	6255.93	1.0042	0.716372
ENSG00000047932.13	GOPC	205	218.487	135.119	293.694	229.457	127.344	249.347	223.972	131.231	0.898236	0.526301
ENSG00000048028.11	USP28	660	719.328	384.524	895.495	730.233	414.844	777.748	724.78	399.684	0.931896	0.513899
ENSG00000048052.21	HDAC9	264	247.059	93.75	259.459	186.047	100.26	261.73	216.553	97.0052	0.82739	0.370631
ENSG00000048140.17	TSPAN17	435	652.101	478.869	612.613	570.543	429.948	523.806	611.322	454.408	1.16708	0.867512
ENSG00000048162.20	NOP16	1074	1512.61	1206.25	1329.73	1286.82	1146.35	1201.86	1399.71	1176.3	1.16462	0.978731
ENSG00000048342.15	CC2D2A	253	255.462	211.31	316.216	285.271	207.812	284.608	270.367	209.561	0.949962	0.736314
ENSG00000048392.11	RRM2B	119	105.042	65.1786	147.748	94.5736	72.9167	133.374	99.8078	69.0476	0.748331	0.5177
ENSG00000048405.9	ZNF800	259	242.017	169.048	348.649	272.093	169.531	303.824	257.055	169.289	0.846064	0.557195
ENSG00000048471.13	SNX29	533	668.908	421.429	661.261	568.992	407.812	597.131	618.95	414.621	1.03654	0.694355
ENSG00000048544.5	MRPS10	379	576.471	338.69	543.243	473.643	335.156	461.122	525.057	336.923	1.13865	0.730661
ENSG00000048649.13	RSF1	1763	1915.13	951.786	2578.38	1916.28	955.729	2170.69	1915.7	953.757	0.882532	0.43938
ENSG00000048707.13	VPS13D	2593	2926.05	1754.46	3745.95	2793.8	1735.68	3169.47	2859.92	1745.07	0.902334	0.550587
ENSG00000048828.16	FAM120A	5018	6736.13	5003.57	6690.99	6054.26	4890.1	5854.5	6395.2	4946.84	1.09236	0.844964
ENSG00000048991.16	R3HDM1	1452	1868.91	1186.61	1844.14	1675.97	1182.81	1648.07	1772.44	1184.71	1.07546	0.718846
ENSG00000049089.13	COL9A2	113	210.924	116.964	182.883	141.86	106.771	147.941	176.392	111.868	1.19231	0.756161
ENSG00000049130.13	KITLG	781	984.034	408.929	1093.69	881.395	436.198	937.347	932.714	422.563	0.995058	0.450808
ENSG00000049167.13	ERCC8	89	129.412	53.5714	154.054	89.9225	58.0729	121.527	109.667	55.8222	0.902409	0.45934
ENSG00000049192.14	ADAMTS6	106	99.1597	39.881	165.766	98.4496	53.125	135.883	98.8046	46.503	0.727131	0.342228
ENSG00000049239.12	H6PD	730	979.832	497.619	901.802	772.868	473.698	815.901	876.35	485.658	1.07409	0.595242
ENSG00000049245.12	VAMP3	815	1087.39	683.631	1114.41	1020.93	645.052	964.707	1054.16	664.342	1.09273	0.688646
ENSG00000049323.15	LTBP1	1547	1757.14	775	1892.79	1519.38	844.531	1719.9	1638.26	809.766	0.952535	0.470822
ENSG00000049449.8	RCN1	4519	6278.15	4273.51	6925.23	5262.02	3550.78	5722.11	5770.08	3912.15	1.00838	0.683689
ENSG00000049541.10	RFC2	534	710.924	593.155	690.09	628.682	542.969	612.045	669.803	568.062	1.09437	0.928137
ENSG00000049618.22	ARID1B	2235	2759.66	1819.05	2520.72	2320.16	1763.8	2377.86	2539.91	1791.42	1.06815	0.753377
ENSG00000049656.13	CLPTM1L	7803	11363.9	8058.04	10019.8	10042.6	7518.23	8911.41	10703.3	7788.13	1.20107	0.873951
ENSG00000049759.17	NEDD4L	524	620.168	432.143	681.982	503.876	418.75	602.991	562.022	425.446	0.932057	0.70556
ENSG00000049769.12	PPP1R3F	167	199.16	131.845	198.198	192.248	142.188	182.599	195.704	137.016	1.07177	0.750367
ENSG00000049860.13	HEXB	1356	1901.68	1213.99	2041.44	1789.15	1225.78	1698.72	1845.41	1219.88	1.08636	0.71812
ENSG00000049883.14	PTCD2	348	351.261	226.19	511.712	351.163	226.823	429.856	351.212	226.507	0.817045	0.526936
ENSG00000050130.17	JKAMP	235	237.815	135.417	350.45	279.845	156.25	292.725	258.83	145.833	0.884208	0.498192
ENSG00000050327.14	ARHGEF5	171	221.849	199.702	243.243	198.45	164.583	207.122	210.149	182.143	1.01462	0.8794
ENSG00000050393.11	MCUR1	800	1022.69	621.131	1075.68	947.287	690.885	937.838	984.988	656.008	1.05028	0.69949
ENSG00000050405.13	LIMA1	1450	1864.71	1272.62	1989.19	1664.34	1199.74	1719.59	1764.52	1236.18	1.02613	0.718878
ENSG00000050426.15	LETMD1	574	741.176	424.405	797.297	609.302	396.354	685.649	675.239	410.379	0.984818	0.598527
ENSG00000050555.17	LAMC3	1704	2252.94	1484.82	2188.29	1902.33	1374.74	1946.14	2077.63	1429.78	1.06756	0.734673
ENSG00000050748.17	MAPK9	550	694.958	485.714	751.351	640.31	438.281	650.676	667.634	461.998	1.02606	0.710028
ENSG00000050820.16	BCAR1	925	1347.9	1045.54	1108.11	1155.04	1010.16	1016.55	1251.47	1027.85	1.23109	1.01111
ENSG00000051009.10	FAM160A2	275	307.563	214.881	309.91	268.992	199.479	292.455	288.278	207.18	0.985716	0.708417
ENSG00000051108.14	HERPUD1	515	710.924	449.405	659.459	586.047	426.562	587.23	648.485	437.984	1.10431	0.745847
ENSG00000051128.18	HOMER3	49	69.7479	58.0357	52.2523	51.938	57.5521	50.6261	60.8429	57.7939	1.20181	1.14158
ENSG00000051180.16	RAD51	300	348.739	220.833	391.892	326.357	225	345.946	337.548	222.917	0.975725	0.644368
ENSG00000051341.13	POLQ	1255	1355.46	661.905	2007.21	1452.71	701.823	1631.1	1404.09	681.864	0.860821	0.418038
ENSG00000051382.8	PIK3CB	578	700	362.798	931.532	665.116	349.74	754.766	682.558	356.269	0.904331	0.472025
ENSG00000051523.10	CYBA	864	1224.37	717.262	986.486	1027.91	675.521	925.243	1126.14	696.391	1.21713	0.752658
ENSG00000051596.9	THOC3	554	783.193	463.69	785.586	647.287	434.896	669.793	715.24	449.293	1.06785	0.670794
ENSG00000051620.10	HEBP2	51	42.8571	51.7857	73.8739	55.814	43.75	62.4369	49.3355	47.7679	0.790166	0.765058
ENSG00000051825.14	MPHOSPH9	1034	1084.87	612.798	1509.01	1085.27	629.948	1271.5	1085.07	621.373	0.853377	0.488691
ENSG00000052126.14	PLEKHA5	1528	1557.98	733.929	2142.34	1510.85	788.802	1835.17	1534.42	761.365	0.836117	0.414874
ENSG00000052723.11	SIKE1	437	624.37	404.762	701.802	608.527	400	569.401	616.448	402.381	1.08263	0.706674
ENSG00000052749.13	RRP12	1712	1777.31	1470.54	1945.95	1668.99	1324.74	1828.97	1723.15	1397.64	0.942142	0.764165
ENSG00000052795.12	FNIP2	66	112.605	66.6667	101.802	98.4496	63.5417	83.9009	105.527	65.1042	1.25776	0.775965
ENSG00000052802.12	MSMO1	102	163.866	94.0476	108.108	117.054	73.6979	105.054	140.46	83.8728	1.33703	0.798377
ENSG00000052841.14	TTC17	1222	1440.34	798.81	1883.78	1364.34	814.844	1552.89	1402.34	806.827	0.90305	0.519564
ENSG00000052850.5	ALX4	235	306.723	212.798	277.477	290.698	191.146	256.239	298.71	201.972	1.16575	0.788217
ENSG00000053254.15	FOXN3	648	823.529	503.571	885.586	745.736	519.271	766.793	784.633	511.421	1.02327	0.666961
ENSG00000053371.12	AKR7A2	605	898.319	604.464	792.793	793.798	530.208	698.896	846.059	567.336	1.21056	0.81176
ENSG00000053372.4	MRTO4	1808	2494.96	2087.2	2336.04	2105.43	1841.93	2072.02	2300.19	1964.56	1.11012	0.948141
ENSG00000053501.12	USE1	238	360.504	266.667	247.748	272.093	235.938	242.874	316.299	251.302	1.30232	1.0347
ENSG00000053524.11	MCF2L2	67	83.1933	51.1905	66.6667	71.3178	50	66.8333	77.2556	50.5952	1.15594	0.757036
ENSG00000053747.15	LAMA3	526	668.067	425	664.865	625.581	380.729	595.432	646.824	402.865	1.08631	0.676592
ENSG00000053770.11	AP5M1	137	164.706	97.9167	245.946	137.984	91.1458	191.473	151.345	94.5312	0.790426	0.493705
ENSG00000053900.10	ANAPC4	79	103.361	56.5476	106.306	103.876	61.9792	92.6532	103.619	59.2634	1.11835	0.639626
ENSG00000053918.15	KCNQ1	337	461.345	284.524	396.396	415.504	287.76	366.698	438.424	286.142	1.1956	0.78032
ENSG00000054116.11	TRAPPC3	824	1278.15	941.071	1163.96	1069.77	849.479	993.982	1173.96	895.275	1.18107	0.900696
ENSG00000054118.13	THRAP3	6022	7586.55	4400.89	7600	6234.11	4113.28	6811	6910.33	4257.09	1.01458	0.625031
ENSG00000054148.17	PHPT1	569	873.95	688.393	790.991	817.054	577.083	679.995	845.502	632.738	1.24339	0.930503
ENSG00000054179.11	ENTPD2	28	21.8487	11.9048	27.027	21.7054	13.5417	27.5135	21.7771	12.7232	0.791505	0.462435
ENSG00000054267.20	ARID4B	967	910.924	453.274	1450.45	909.302	489.583	1208.73	910.113	471.429	0.752953	0.390021
ENSG00000054277.13	OPN3	1416	1705.88	859.524	2020.72	1633.33	882.812	1718.36	1669.61	871.168	0.971628	0.506976
ENSG00000054282.15	SDCCAG8	147	158.824	105.952	189.189	146.512	90.8854	168.095	152.668	98.4189	0.908224	0.585497
ENSG00000054392.12	HHAT	36	48.7395	37.2024	61.2613	41.0853	29.4271	48.6306	44.9124	33.3147	0.923541	0.685057
ENSG00000054523.17	KIF1B	1778	2122.69	1262.8	2325.23	1772.09	1230.99	2051.61	1947.39	1246.89	0.9492	0.607763
ENSG00000054598.6	FOXC1	1734	1810.92	970.536	2216.22	1616.28	1018.23	1975.11	1713.6	994.382	0.867599	0.503457
ENSG00000054611.13	TBC1D22A	407	525.21	423.81	495.495	455.039	411.979	451.248	490.124	417.894	1.08615	0.926086
ENSG00000054654.15	SYNE2	2925	2968.07	1678.57	4287.39	2672.87	1550.26	3606.19	2820.47	1614.42	0.782118	0.447679
ENSG00000054690.13	PLEKHH1	358	442.017	247.321	431.532	391.473	253.906	394.766	416.745	250.614	1.05568	0.634842
ENSG00000054793.13	ATP9A	1814	2288.24	1244.35	2320.72	1913.95	1185.68	2067.36	2101.09	1215.01	1.01632	0.587711
ENSG00000054938.15	CHRDL2	39	75.6303	43.1548	79.2793	51.1628	42.4479	59.1396	63.3965	42.8013	1.07198	0.723734
ENSG00000054965.10	FAM168A	905	1120.17	767.56	990.991	1003.1	700.26	947.995	1061.63	733.91	1.11987	0.77417
ENSG00000054967.12	RELT	365	472.269	373.81	463.063	393.023	335.417	414.032	432.646	354.613	1.04496	0.856488
ENSG00000055044.10	NOP58	1860	2315.97	1265.77	3419.82	2500.78	1470.05	2639.91	2408.37	1367.91	0.912293	0.518167
ENSG00000055070.16	SZRD1	2671	3744.54	2577.38	3015.32	3144.19	2596.61	2843.16	3444.36	2587	1.21146	0.909903
ENSG00000055130.15	CUL1	2072	2618.49	1678.27	3134.23	2487.6	1664.84	2603.12	2553.04	1671.56	0.980763	0.642137
ENSG00000055147.18	FAM114A2	115	168.067	116.964	205.405	168.217	114.844	160.203	168.142	115.904	1.04956	0.723484
ENSG00000055163.19	CYFIP2	353	394.118	238.69	429.73	351.938	245.312	391.365	373.028	242.001	0.953146	0.618353
ENSG00000055208.18	TAB2	590	763.025	345.536	1025.23	778.295	461.198	807.613	770.66	403.367	0.954244	0.499456
ENSG00000055211.12	GINM1	266	320.168	238.095	357.658	278.295	197.917	311.829	299.231	218.006	0.959601	0.699121
ENSG00000055332.16	EIF2AK2	1670	1959.66	1079.46	2581.08	1892.25	1115.36	2125.54	1925.96	1097.41	0.906102	0.516299
ENSG00000055483.19	USP36	3565	4450.42	2977.38	4245.05	3779.84	2849.22	3905.02	4115.13	2913.3	1.05381	0.746039
ENSG00000055609.17	KMT2C	3657	3926.05	2430.95	5224.32	3703.88	2449.74	4440.66	3814.96	2440.35	0.859098	0.549546
ENSG00000055917.15	PUM2	2036	2297.48	1112.8	3135.14	2368.99	1340.62	2585.57	2333.24	1226.71	0.902408	0.474446
ENSG00000055950.16	MRPL43	349	512.605	364.583	363.063	377.519	339.323	356.032	445.062	351.953	1.25006	0.988545
ENSG00000056050.6	HPF1	55	54.6218	27.381	107.207	69.7674	40.625	81.1036	62.1946	34.003	0.766854	0.419254
ENSG00000056097.15	ZFR	2876	3664.71	1840.77	4182.88	3300.78	1972.66	3529.44	3482.74	1906.72	0.986768	0.540231
ENSG00000056277.15	ZNF280C	414	456.303	216.369	659.459	424.806	211.979	536.73	440.554	214.174	0.820812	0.399035
ENSG00000056586.15	RC3H2	2930	3621.01	1787.2	3941.44	3234.88	1926.04	3435.72	3427.95	1856.62	0.997737	0.540388
ENSG00000056736.9	IL17RB	62	64.7059	66.369	65.7658	64.3411	50.2604	63.8829	64.5235	58.3147	1.01003	0.912838
ENSG00000056972.18	TRAF3IP2	187	281.513	219.345	285.586	268.992	204.948	236.293	275.252	212.147	1.16488	0.897812
ENSG00000056998.18	GYG2	182	232.773	139.286	265.766	207.752	130.469	223.883	220.263	134.877	0.983829	0.602445
ENSG00000057019.15	DCBLD2	251	295.798	176.488	309.009	275.194	177.083	280.005	285.496	176.786	1.01961	0.631367
ENSG00000057252.12	SOAT1	1408	1647.9	625.298	2079.28	1588.37	683.594	1743.64	1618.14	654.446	0.928022	0.375333
ENSG00000057294.14	PKP2	509	650.42	426.786	599.099	513.953	421.615	554.05	582.187	424.2	1.05078	0.765636
ENSG00000057608.16	GDI2	2311	2704.2	1569.64	3626.13	2704.65	1733.33	2968.56	2704.43	1651.49	0.911022	0.556326
ENSG00000057657.15	PRDM1	502	467.227	188.69	636.036	405.426	177.083	569.018	436.327	182.887	0.766806	0.321408
ENSG00000057663.13	ATG5	60	83.1933	54.7619	100.901	103.101	70.8333	80.4505	93.147	62.7976	1.15782	0.780575
ENSG00000057757.9	PITHD1	618	873.95	595.238	874.775	784.496	532.552	746.387	829.223	563.895	1.11098	0.755499
ENSG00000057935.13	MTA3	366	259.664	118.452	651.351	246.512	130.729	508.676	253.088	124.591	0.497542	0.244932
ENSG00000058056.8	USP13	2165	2464.71	1342.26	2795.5	2234.11	1371.09	2480.25	2349.41	1356.68	0.947247	0.546993
ENSG00000058063.15	ATP11B	565	642.017	348.512	783.784	624.031	330.729	674.392	633.024	339.621	0.938659	0.503595
ENSG00000058091.16	CDK14	392	464.706	325	551.351	406.977	313.542	471.676	435.841	319.271	0.924028	0.676886
ENSG00000058262.9	SEC61A1	2689	3584.03	2172.02	3152.25	3234.88	2234.64	2920.63	3409.46	2203.33	1.16737	0.754403
ENSG00000058272.16	PPP1R12A	1119	1424.37	684.821	1885.59	1346.51	741.667	1502.29	1385.44	713.244	0.922217	0.47477
ENSG00000058453.16	CROCC	114	133.613	116.667	178.378	149.612	109.896	146.189	141.613	113.281	0.968696	0.774895
ENSG00000058600.15	POLR3E	1619	2121.01	1588.99	1983.78	1704.65	1516.15	1801.39	1912.83	1552.57	1.06186	0.861871
ENSG00000058668.14	ATP2B4	1675	2031.09	1032.44	2124.32	1789.92	1084.9	1899.66	1910.51	1058.67	1.00571	0.557293
ENSG00000058673.15	ZC3H11A	2954	3420.17	2005.65	4210.81	3188.37	1924.74	3582.41	3304.27	1965.2	0.922361	0.548569
ENSG00000058729.10	RIOK2	215	280.672	141.964	386.486	243.411	161.719	300.743	262.042	151.842	0.871313	0.504888
ENSG00000058799.13	YIPF1	160	191.597	114.286	266.667	205.426	117.969	213.333	198.511	116.127	0.930523	0.544346
ENSG00000058804.11	NDC1	1331	1750.42	998.81	2082.88	1721.71	1066.41	1706.94	1736.06	1032.61	1.01706	0.604946
ENSG00000059122.16	FLYWCH1	835	1165.55	766.667	981.081	950.388	746.615	908.041	1057.97	756.641	1.16511	0.833267
ENSG00000059145.18	UNKL	903	1078.15	737.5	1085.59	972.868	744.792	994.293	1025.51	741.146	1.0314	0.7454
ENSG00000059378.12	PARP12	754	957.143	668.155	998.198	882.171	635.938	876.099	919.657	652.046	1.04972	0.744261
ENSG00000059573.8	ALDH18A1	2755	3794.96	2682.44	3494.59	3308.53	2642.71	3124.8	3551.74	2662.57	1.13663	0.852079
ENSG00000059588.9	TARBP1	648	638.655	352.976	845.946	653.488	364.323	746.973	646.072	358.65	0.86492	0.480137
ENSG00000059691.11	GATB	259	329.412	239.583	297.297	227.907	223.958	278.149	278.659	231.771	1.00184	0.833262
ENSG00000059728.10	MXD1	131	158.824	99.7024	171.171	148.062	104.688	151.086	153.443	102.195	1.0156	0.676404
ENSG00000059758.7	CDK17	255	297.479	145.833	504.505	327.907	184.896	379.752	312.693	165.365	0.823413	0.435454
ENSG00000059769.19	DNAJC25	100	106.723	79.4643	132.432	143.411	67.7083	116.216	125.067	73.5863	1.07616	0.633185
ENSG00000059804.15	SLC2A3	2643	3270.59	1986.01	3618.02	2996.9	1897.92	3130.51	3133.74	1941.96	1.00103	0.620335
ENSG00000060069.16	CTDP1	344	440.336	325.298	418.018	389.922	326.823	381.009	415.129	326.06	1.08955	0.855781
ENSG00000060138.12	YBX3	6883	9210.08	6959.82	8467.57	8316.28	6674.74	7675.28	8763.18	6817.28	1.14174	0.888212
ENSG00000060237.16	WNK1	12474	13884	7485.42	15709.9	12425.6	8058.59	14092	13154.8	7772.01	0.933498	0.551521
ENSG00000060339.13	CCAR1	2464	3037.82	1555.36	3308.11	2729.46	1731.25	2886.05	2883.64	1643.3	0.999162	0.569395
ENSG00000060491.16	OGFR	678	905.882	661.905	786.486	723.256	635.156	732.243	814.569	648.531	1.11243	0.885676
ENSG00000060642.10	PIGV	141	211.765	110.714	229.73	155.039	108.333	185.365	183.402	109.524	0.989409	0.590855
ENSG00000060656.19	PTPRU	108	194.958	101.786	124.324	132.558	89.3229	116.162	163.758	95.5543	1.40974	0.822594
ENSG00000060688.12	SNRNP40	1304	1794.12	1317.26	1952.25	1683.72	1171.09	1628.13	1738.92	1244.18	1.06805	0.764178
ENSG00000060749.14	QSER1	3641	4052.1	2175.3	5924.32	3907.75	2195.31	4782.66	3979.93	2185.31	0.832157	0.456922
ENSG00000060762.18	MPC1	131	194.118	123.81	172.973	179.07	100.781	151.986	186.594	112.295	1.2277	0.738851
ENSG00000060971.17	ACAA1	430	584.034	425.298	518.919	527.907	354.948	474.459	555.97	390.123	1.1718	0.822247
ENSG00000060982.14	BCAT1	231	280.672	180.655	265.766	219.38	153.646	248.383	250.026	167.15	1.00662	0.672954
ENSG00000061273.17	HDAC7	1115	1550.42	1141.37	1338.74	1256.59	1157.03	1226.87	1403.5	1149.2	1.14397	0.936693
ENSG00000061656.9	SPAG4	64	47.8992	29.1667	54.955	55.814	24.4792	59.4775	51.8566	26.8229	0.871869	0.450976
ENSG00000061676.14	NCKAP1	1566	1856.3	1018.45	2567.57	2124.81	1113.54	2066.78	1990.55	1066	0.963117	0.515776
ENSG00000061794.12	MRPS35	1023	1339.5	934.821	1511.71	1243.41	918.229	1267.36	1291.45	926.525	1.01901	0.73107
ENSG00000061936.9	SFSWAP	1132	1739.5	1176.79	1477.48	1426.36	1142.19	1304.74	1582.93	1159.49	1.21321	0.888673
ENSG00000061938.16	TNK2	471	568.067	370.536	536.036	487.597	385.417	503.518	527.832	377.976	1.04829	0.750671
ENSG00000061987.14	MON2	877	889.916	414.881	1296.4	855.039	464.323	1086.7	872.477	439.602	0.80287	0.40453
ENSG00000062194.15	GPBP1	713	826.891	441.071	1141.44	841.085	479.948	927.221	833.988	460.51	0.899449	0.496656
ENSG00000062282.14	DGAT2	31	38.6555	69.0476	27.027	58.1395	43.2292	29.0135	48.3975	56.1384	1.6681	1.93491
ENSG00000062370.16	ZNF112	45	34.4538	22.9167	59.4595	28.6822	19.7917	52.2297	31.568	21.3542	0.604406	0.408851
ENSG00000062485.18	CS	3242	4302.52	2924.11	4021.62	3827.13	3119.27	3631.81	4064.83	3021.69	1.11923	0.832006
ENSG00000062598.17	ELMO2	332	432.773	321.131	486.486	438.76	293.49	409.243	435.766	307.31	1.06481	0.750923
ENSG00000062650.17	WAPL	1956	2218.49	1298.21	2784.68	2167.44	1315.89	2370.34	2192.96	1307.05	0.925168	0.551418
ENSG00000062716.11	VMP1	812	1105.88	664.286	1286.49	1039.53	566.146	1049.24	1072.71	615.216	1.02236	0.586342
ENSG00000062725.9	APPBP2	164	196.639	96.131	251.351	171.318	89.0625	207.676	183.978	92.5967	0.885892	0.445872
ENSG00000062822.12	POLD1	677	920.168	776.488	785.586	865.891	748.958	731.293	893.03	762.723	1.22117	1.04298
ENSG00000063046.17	EIF4B	10444	13552.1	8631.85	12009.9	10913.2	8418.75	11227	12232.6	8525.3	1.08958	0.75936
ENSG00000063127.15	SLC6A16	40	64.7059	23.2143	62.1622	51.1628	27.6042	51.0811	57.9343	25.4092	1.13416	0.497429
ENSG00000063169.10	GLTSCR1	310	306.723	223.81	327.928	323.256	238.021	318.964	314.989	230.915	0.987539	0.723954
ENSG00000063176.15	SPHK2	146	159.664	105.357	136.937	162.016	115.625	141.468	160.84	110.491	1.13693	0.78103
ENSG00000063177.12	RPL18	3965	6220.17	4875.3	4810.81	5223.26	4310.68	4387.91	5721.71	4592.99	1.30397	1.04674
ENSG00000063180.8	CA11	146	284.874	136.607	190.09	189.147	120.052	168.045	237.011	128.33	1.4104	0.763662
ENSG00000063241.7	ISOC2	225	343.697	266.369	243.243	347.287	248.958	234.122	345.492	257.664	1.4757	1.10055
ENSG00000063244.12	U2AF2	1960	2765.55	2541.37	2633.33	2548.84	2304.43	2296.67	2657.19	2422.9	1.15698	1.05496
ENSG00000063245.14	EPN1	907	1407.56	1087.5	1110.81	1137.98	1094.79	1008.91	1272.77	1091.15	1.26154	1.08151
ENSG00000063322.13	MED29	759	1014.29	411.31	971.171	800.775	378.385	865.086	907.53	394.847	1.04906	0.456426
ENSG00000063438.16	AHRR	1761	1821.01	993.452	1983.78	1653.49	998.177	1872.39	1737.25	995.815	0.927823	0.531841
ENSG00000063587.13	ZNF275	414	530.252	317.857	523.423	430.233	300.781	468.712	480.242	309.319	1.0246	0.659935
ENSG00000063601.16	MTMR1	881	1014.29	760.417	997.297	917.829	682.552	939.149	966.058	721.484	1.02865	0.768232
ENSG00000063660.8	GPC1	847	1160.5	897.321	976.577	1069.77	924.74	911.788	1115.14	911.031	1.22302	0.999169
ENSG00000063761.15	ADCK1	121	178.151	154.167	167.568	162.016	147.917	144.284	170.083	151.042	1.17881	1.04684
ENSG00000063854.12	HAGH	583	829.412	571.131	781.081	682.946	528.385	682.041	756.179	549.758	1.1087	0.806049
ENSG00000063978.15	RNF4	1328	1684.03	1069.64	1581.08	1427.91	1070.31	1454.54	1555.97	1069.98	1.06973	0.735612
ENSG00000064012.21	CASP8	763	963.025	491.071	1129.73	861.24	471.875	946.365	912.133	481.473	0.963828	0.508761
ENSG00000064042.17	LIMCH1	7978	10310.9	6444.64	10532.4	8779.07	5978.39	9255.22	9545	6211.51	1.03131	0.671137
ENSG00000064102.14	ASUN	1196	1323.53	853.274	1898.2	1456.59	822.917	1547.1	1390.06	838.095	0.898494	0.54172
ENSG00000064115.10	TM7SF3	1353	1836.13	1125.89	1815.32	1572.09	1086.98	1584.16	1704.11	1106.44	1.07572	0.698438
ENSG00000064199.6	SPA17	28	35.2941	27.9762	54.955	52.7132	33.0729	41.4775	44.0036	30.5246	1.0609	0.735931
ENSG00000064205.10	WISP2	914	1285.71	828.274	992.793	1114.73	837.5	953.396	1200.22	832.887	1.25889	0.8736
ENSG00000064309.14	CDON	117	163.866	91.369	163.063	102.326	82.5521	140.032	133.096	86.9606	0.950469	0.621007
ENSG00000064313.11	TAF2	1161	1370.59	888.095	1817.12	1355.81	874.219	1489.06	1363.2	881.157	0.915478	0.591754
ENSG00000064393.15	HIPK2	864	1110.92	664.583	1030.63	913.953	673.698	947.315	1012.44	669.141	1.06875	0.706355
ENSG00000064419.13	TNPO3	2232	2821.85	1860.42	3081.98	2471.32	1734.38	2656.99	2646.58	1797.4	0.996083	0.676478
ENSG00000064490.13	RFXANK	509	585.714	407.44	600.901	522.481	397.135	554.95	554.097	402.288	0.998463	0.724908
ENSG00000064545.14	TMEM161A	433	476.471	326.19	431.532	451.938	339.323	432.266	464.204	332.757	1.07389	0.769797
ENSG00000064547.13	LPAR2	49	49.5798	30.9524	35.1351	36.4341	32.2917	42.0676	43.007	31.622	1.02233	0.751696
ENSG00000064601.16	CTSA	1386	1973.95	1351.79	1673.87	1655.04	1311.72	1529.94	1814.49	1331.75	1.18599	0.870462
ENSG00000064607.16	SUGP2	1902	2260.5	1562.8	2507.21	2005.43	1395.05	2204.6	2132.97	1478.92	0.967505	0.670835
ENSG00000064651.13	SLC12A2	303	360.504	189.881	495.495	370.543	173.958	399.248	365.523	181.92	0.91553	0.455656
ENSG00000064652.10	SNX24	86	100.84	76.1905	129.73	82.1705	77.0833	107.865	91.5054	76.6369	0.848334	0.71049
ENSG00000064666.14	CNN2	4018	5321.01	3905.65	4963.06	4379.84	3742.71	4490.53	4850.43	3824.18	1.08015	0.85161
ENSG00000064687.12	ABCA7	962	1164.71	761.012	1164.86	1049.61	751.823	1063.43	1107.16	756.417	1.04112	0.711298
ENSG00000064703.11	DDX20	635	631.092	338.988	964.865	636.434	319.01	799.932	633.763	328.999	0.792271	0.411284
ENSG00000064726.9	BTBD1	1264	1564.71	868.75	1736.94	1502.33	975	1500.47	1533.52	921.875	1.02202	0.614391
ENSG00000064932.15	SBNO2	3020	3368.91	2437.8	3518.02	3062.79	2472.92	3269.01	3215.85	2455.36	0.983738	0.751101
ENSG00000064933.16	PMS1	113	134.454	72.9167	175.676	115.504	77.0833	144.338	124.979	75	0.865877	0.519614
ENSG00000064961.18	HMG20B	4094	5651.26	4011.01	4943.24	4996.9	3711.98	4518.62	5324.08	3861.5	1.17825	0.854574
ENSG00000064995.16	TAF11	323	434.454	287.5	445.045	372.868	261.979	384.023	403.661	274.74	1.05114	0.715426
ENSG00000064999.13	ANKS1A	1006	1424.37	926.19	1184.68	1126.36	928.385	1095.34	1275.36	927.288	1.16435	0.846574
ENSG00000065000.15	AP3D1	3886	5270.59	3862.5	4445.95	4213.18	3680.21	4165.97	4741.88	3771.35	1.13824	0.905276
ENSG00000065029.14	ZNF76	660	851.261	601.786	718.919	778.295	546.875	689.459	814.778	574.33	1.18176	0.833015
ENSG00000065054.13	SLC9A3R2	292	391.597	272.024	335.135	331.008	261.458	313.568	361.302	266.741	1.15223	0.850665
ENSG00000065057.7	NTHL1	162	243.697	238.095	200.901	228.682	222.396	181.45	236.19	230.246	1.30168	1.26892
ENSG00000065060.16	UHRF1BP1	1676	2036.97	1185.12	1943.24	1807.75	1187.24	1809.62	1922.36	1186.18	1.0623	0.655485
ENSG00000065135.9	GNAI3	1261	1418.49	896.726	1778.38	1392.25	846.354	1519.69	1405.37	871.54	0.924773	0.573499
ENSG00000065150.18	IPO5	4615	5720.17	3398.81	7173.87	5761.24	3622.66	5894.44	5740.7	3510.73	0.973919	0.595601
ENSG00000065154.11	OAT	1328	1711.76	935.714	1823.42	1571.32	924.74	1575.71	1641.54	930.227	1.04178	0.590354
ENSG00000065183.15	WDR3	2823	3409.24	2128.87	4224.32	3251.94	2279.17	3523.66	3330.59	2204.02	0.945207	0.625491
ENSG00000065243.19	PKN2	1528	1869.75	1025.6	2117.12	1687.6	1044.01	1822.56	1778.67	1034.8	0.975921	0.567775
ENSG00000065268.10	WDR18	380	432.773	331.548	422.523	382.171	301.823	401.261	407.472	316.685	1.01548	0.789225
ENSG00000065308.4	TRAM2	2553	3163.03	1675.3	3077.48	2781.4	1726.3	2815.24	2972.21	1700.8	1.05576	0.604141
ENSG00000065320.8	NTN1	304	389.916	265.179	398.198	330.233	282.552	351.099	360.074	273.865	1.02556	0.780023
ENSG00000065325.12	GLP2R	940	1275.63	628.869	1295.5	1134.11	626.042	1117.75	1204.87	627.455	1.07794	0.561357
ENSG00000065328.16	MCM10	453	586.555	415.774	599.099	499.225	377.083	526.05	542.89	396.429	1.03201	0.753595
ENSG00000065357.19	DGKA	53	73.1092	33.9286	73.8739	86.0465	36.1979	63.4369	79.5779	35.0632	1.25444	0.552726
ENSG00000065361.14	ERBB3	47	63.8655	48.2143	56.7568	37.9845	37.2396	51.8784	50.925	42.7269	0.981623	0.823598
ENSG00000065427.14	KARS	4004	5221.01	3776.49	4935.14	4593.02	3723.96	4469.57	4907.02	3750.22	1.09787	0.839057
ENSG00000065457.10	ADAT1	314	416.807	283.631	425.225	416.279	275.521	369.613	416.543	279.576	1.12697	0.756402
ENSG00000065485.18	PDIA5	448	578.151	395.833	546.847	441.085	373.438	497.423	509.618	384.635	1.02452	0.773256
ENSG00000065491.8	TBC1D22B	323	437.815	280.06	388.288	379.07	265.625	355.644	408.442	272.842	1.14846	0.767178
ENSG00000065518.7	NDUFB4	944	1465.55	1066.07	1335.14	1234.88	958.333	1139.57	1350.21	1012.2	1.18485	0.888234
ENSG00000065526.10	SPEN	4770	5666.39	3658.04	6300.9	4827.13	3440.89	5535.45	5246.76	3549.46	0.947847	0.641223
ENSG00000065534.18	MYLK	278	391.597	252.083	396.396	331.783	216.667	337.198	361.69	234.375	1.07263	0.695066
ENSG00000065548.17	ZC3H15	1274	1619.33	1048.51	1763.96	1523.26	1039.84	1518.98	1571.29	1044.18	1.03444	0.687419
ENSG00000065559.14	MAP2K4	451	524.37	283.036	725.225	502.326	314.583	588.113	513.348	298.81	0.872873	0.508082
ENSG00000065600.12	TMEM206	227	331.092	267.56	300	287.597	237.76	263.5	309.345	252.66	1.17398	0.958861
ENSG00000065613.13	SLK	1615	1866.39	910.417	2587.39	1951.16	1042.19	2101.19	1908.77	976.302	0.908424	0.464642
ENSG00000065615.13	CYB5R4	42	67.2269	36.9048	72.973	48.8372	34.8958	57.4865	58.0321	35.9003	1.00949	0.6245
ENSG00000065665.20	SEC61A2	91	106.723	56.5476	110.811	99.2248	63.2812	100.905	102.974	59.9144	1.0205	0.593768
ENSG00000065717.14	TLE2	131	163.866	102.083	154.054	148.062	97.9167	142.527	155.964	100	1.09428	0.701621
ENSG00000065802.11	ASB1	506	643.697	394.345	609.009	544.186	411.198	557.505	593.942	402.772	1.06536	0.722454
ENSG00000065809.13	FAM107B	726	964.706	526.488	987.387	868.217	549.219	856.694	916.461	537.853	1.06977	0.627825
ENSG00000065833.8	ME1	858	1051.26	509.821	1364.86	1034.11	567.448	1111.43	1042.68	538.635	0.938145	0.484631
ENSG00000065882.15	TBC1D1	291	402.521	275.595	421.622	302.326	275.781	356.311	352.423	275.688	0.98909	0.77373
ENSG00000065883.14	CDK13	1174	1345.38	819.94	1573.87	1274.42	840.104	1373.94	1309.9	830.022	0.95339	0.60412
ENSG00000065911.11	MTHFD2	3092	3700.84	1989.88	4511.71	3347.29	1944.27	3801.86	3524.06	1967.08	0.926932	0.517399
ENSG00000065923.9	SLC9A7	463	591.597	337.798	657.658	544.186	318.229	560.329	567.891	328.013	1.0135	0.585394
ENSG00000065970.8	FOXJ2	719	805.042	472.619	818.919	744.961	515.885	768.959	775.002	494.252	1.00786	0.642755
ENSG00000065978.18	YBX1	12244	18190.8	13578.9	14856.8	14889.9	12101.3	13550.4	16540.3	12840.1	1.22066	0.947581
ENSG00000065989.15	PDE4A	618	701.681	365.774	674.775	559.69	345.573	646.387	630.685	355.673	0.975708	0.550248
ENSG00000066027.11	PPP2R5A	437	552.941	386.905	627.928	530.233	375.521	532.464	541.587	381.213	1.01713	0.715941
ENSG00000066044.14	ELAVL1	2327	3121.85	2512.8	2911.71	2706.98	2325.52	2619.36	2914.41	2419.16	1.11264	0.92357
ENSG00000066084.12	DIP2B	3319	3966.39	2489.88	4343.24	3414.73	2409.38	3831.12	3690.56	2449.63	0.96331	0.639402
ENSG00000066117.14	SMARCD1	2592	3294.12	2553.57	3042.34	2836.43	2537.5	2817.17	3065.28	2545.54	1.08807	0.903579
ENSG00000066135.12	KDM4A	1036	1229.41	763.095	1271.17	1081.4	705.469	1153.59	1155.4	734.282	1.00158	0.636521
ENSG00000066136.20	NFYC	715	953.782	688.393	878.378	841.86	679.427	796.689	897.821	683.91	1.12694	0.85844
ENSG00000066248.14	NGEF	54	104.202	65.7738	97.2973	81.3953	67.1875	75.6486	92.7985	66.4807	1.2267	0.878808
ENSG00000066279.16	ASPM	5466	4938.66	2233.04	9611.71	4979.84	2168.23	7538.86	4959.25	2200.63	0.657825	0.291905
ENSG00000066322.13	ELOVL1	570	864.706	769.94	760.36	753.488	707.552	665.18	809.097	738.746	1.21636	1.1106
ENSG00000066379.14	ZNRD1	296	444.538	382.44	487.387	382.946	336.198	391.694	413.742	359.319	1.05629	0.917347
ENSG00000066422.4	ZBTB11	495	593.277	346.429	883.784	545.736	305.469	689.392	569.507	325.949	0.8261	0.472806
ENSG00000066427.21	ATXN3	250	276.471	144.643	290.991	248.837	141.667	270.495	262.654	143.155	0.97101	0.529232
ENSG00000066455.12	GOLGA5	545	757.143	458.929	896.396	679.07	445.312	720.698	718.106	452.121	0.996404	0.627337
ENSG00000066468.21	FGFR2	3668	4674.79	2479.46	4502.7	3798.45	2359.9	4085.35	4236.62	2419.68	1.03703	0.592282
ENSG00000066557.5	LRRC40	176	219.328	122.917	238.739	213.953	149.219	207.369	216.641	136.068	1.04471	0.656161
ENSG00000066583.11	ISOC1	239	326.891	294.345	368.468	329.457	247.396	303.734	328.174	270.871	1.08046	0.891801
ENSG00000066629.16	EML1	177	249.58	163.69	270.27	192.248	152.604	223.635	220.914	158.147	0.987832	0.707167
ENSG00000066651.17	TRMT11	147	184.874	128.869	290.991	172.868	105.99	218.995	178.871	117.429	0.81678	0.536218
ENSG00000066654.13	THUMPD1	470	627.731	410.714	749.55	568.217	409.375	609.775	597.974	410.045	0.980647	0.672453
ENSG00000066697.14	MSANTD3	365	503.361	307.738	600.901	479.845	310.417	482.95	491.603	309.077	1.01792	0.639977
ENSG00000066735.14	KIF26A	854	1126.05	632.738	1072.07	1059.69	697.396	963.036	1092.87	665.067	1.13482	0.690594
ENSG00000066739.11	ATG2B	1068	1265.55	535.714	1518.92	1145.74	566.406	1293.46	1205.64	551.06	0.932106	0.426036
ENSG00000066777.8	ARFGEF1	941	1063.03	494.048	1400	992.248	535.677	1170.5	1027.64	514.862	0.877947	0.439865
ENSG00000066827.15	ZFAT	610	706.723	455.952	774.775	587.597	421.094	692.387	647.16	438.523	0.934679	0.633349
ENSG00000066855.15	MTFR1	512	708.403	503.274	710.811	661.24	468.49	611.405	684.822	485.882	1.12008	0.794696
ENSG00000066926.10	FECH	371	568.067	285.119	465.766	410.078	309.375	418.383	489.072	297.247	1.16896	0.710467
ENSG00000066933.15	MYO9A	801	827.731	441.071	1269.37	868.217	449.479	1035.18	847.974	445.275	0.819152	0.430141
ENSG00000067057.16	PFKP	3233	4447.06	3399.7	4051.35	3737.21	3021.35	3642.18	4092.13	3210.53	1.12354	0.881486
ENSG00000067064.10	IDI1	280	364.706	251.786	392.793	363.566	214.062	336.396	364.136	232.924	1.08246	0.69241
ENSG00000067066.16	SP100	275	387.395	238.095	402.703	343.411	240.625	338.851	365.403	239.36	1.07836	0.706387
ENSG00000067082.14	KLF6	32	52.9412	33.631	79.2793	55.0388	36.9792	55.6396	53.99	35.3051	0.970351	0.634531
ENSG00000067113.16	PLPP1	148	166.387	84.8214	173.874	170.543	86.1979	160.937	168.465	85.5097	1.04677	0.531324
ENSG00000067141.16	NEO1	386	439.496	230.952	477.477	403.876	262.24	431.739	421.686	246.596	0.976715	0.571169
ENSG00000067167.7	TRAM1	694	1146.22	613.095	1148.65	971.318	563.021	921.324	1058.77	588.058	1.14918	0.638275
ENSG00000067177.14	PHKA1	798	990.756	627.083	1059.46	928.682	651.042	928.73	959.719	639.062	1.03337	0.688104
ENSG00000067182.7	TNFRSF1A	2216	2386.55	1281.85	2430.63	1934.11	1255.73	2323.32	2160.33	1268.79	0.929849	0.546111
ENSG00000067191.15	CACNB1	163	188.235	72.0238	193.694	143.411	76.5625	178.347	165.823	74.2932	0.929779	0.416566
ENSG00000067208.14	EVI5	623	778.151	395.238	826.126	653.488	389.323	724.563	715.82	392.281	0.987933	0.541403
ENSG00000067225.17	PKM	34855	46392.4	31370.2	42329.7	38893.8	29040.9	38592.4	42643.1	30205.6	1.10496	0.782682
ENSG00000067248.9	DHX29	746	897.479	425.893	1081.98	948.062	481.25	913.991	922.771	453.571	1.00961	0.496254
ENSG00000067334.13	DNTTIP2	941	1228.57	576.488	1542.34	1146.51	599.74	1241.67	1187.54	588.114	0.956406	0.473647
ENSG00000067365.14	METTL22	208	253.782	131.548	254.054	255.039	158.594	231.027	254.41	145.071	1.10121	0.627938
ENSG00000067369.13	TP53BP1	2619	3179.83	1893.15	3536.94	2816.28	1843.75	3077.97	2998.06	1868.45	0.974037	0.607041
ENSG00000067533.5	RRP15	642	847.899	612.202	911.712	755.039	564.844	776.856	801.469	588.523	1.03168	0.75757
ENSG00000067560.10	RHOA	6064	8664.71	6181.55	7669.37	7338.76	5746.61	6866.68	8001.73	5964.08	1.1653	0.868553
ENSG00000067596.10	DHX8	2392	2841.18	1776.19	3065.77	2348.84	1689.84	2728.88	2595.01	1733.02	0.950941	0.635065
ENSG00000067606.16	PRKCZ	745	1027.73	586.607	958.559	824.806	507.292	851.779	926.269	546.949	1.08745	0.642126
ENSG00000067704.9	IARS2	2145	2772.27	1529.17	3499.1	2854.26	1696.35	2822.05	2813.27	1612.76	0.996888	0.571486
ENSG00000067829.18	IDH3G	728	1044.54	809.226	909.009	849.612	739.323	818.505	947.075	774.275	1.15708	0.945962
ENSG00000067836.12	ROGDI	74	94.958	57.4405	88.2883	91.4729	46.0938	81.1441	93.2154	51.7671	1.14876	0.637965
ENSG00000067840.12	PDZD4	81	99.1597	62.2024	95.4955	93.0233	52.6042	88.2477	96.0915	57.4033	1.08888	0.650479
ENSG00000067900.7	ROCK1	627	735.294	391.369	1144.14	837.984	452.083	885.572	786.639	421.726	0.888284	0.476219
ENSG00000067955.13	CBFB	1462	1906.72	1377.38	1606.31	1574.42	1203.91	1534.15	1740.57	1290.64	1.13455	0.841274
ENSG00000067992.12	PDK3	368	478.151	263.988	514.414	515.504	295.052	441.207	496.828	279.52	1.12606	0.633535
ENSG00000068001.13	HYAL2	651	813.445	604.167	728.829	713.953	588.021	689.914	763.699	596.094	1.10695	0.864011
ENSG00000068024.16	HDAC4	1119	1450.42	925.595	1395.5	1279.84	898.177	1257.25	1365.13	911.886	1.08581	0.725303
ENSG00000068028.17	RASSF1	351	476.471	307.738	347.748	357.364	289.844	349.374	416.917	298.791	1.19333	0.855218
ENSG00000068078.17	FGFR3	274	432.773	234.821	369.369	362.791	254.427	321.685	397.782	244.624	1.23656	0.760447
ENSG00000068079.7	IFI35	305	432.773	267.56	372.072	349.612	245.052	338.536	391.193	256.306	1.15554	0.757101
ENSG00000068097.14	HEATR6	353	398.319	266.964	513.514	351.163	247.396	433.257	374.741	257.18	0.86494	0.593597
ENSG00000068120.14	COASY	1807	2577.31	2020.83	2354.95	2155.04	1854.95	2080.98	2366.17	1937.89	1.13705	0.931241
ENSG00000068137.14	PLEKHH3	190	188.235	142.262	209.009	170.543	154.167	199.505	179.389	148.214	0.899173	0.742912
ENSG00000068305.17	MEF2A	509	678.151	396.726	695.495	597.674	366.146	602.248	637.913	381.436	1.05922	0.633354
ENSG00000068308.13	OTUD5	2111	2601.68	1675.89	2497.3	2109.3	1572.4	2304.15	2355.49	1624.14	1.02228	0.704878
ENSG00000068323.16	TFE3	1776	2426.05	1599.11	2151.35	1971.32	1571.61	1963.68	2198.68	1585.36	1.11968	0.807344
ENSG00000068354.15	TBC1D25	355	433.613	269.048	421.622	321.705	290.885	388.311	377.659	279.967	0.97257	0.720986
ENSG00000068366.19	ACSL4	810	960.504	629.464	1347.75	915.504	619.01	1078.87	938.004	624.237	0.869429	0.578601
ENSG00000068383.18	INPP5A	293	417.647	321.726	362.162	329.457	303.906	327.581	373.552	312.816	1.14034	0.954928
ENSG00000068394.10	GPKOW	563	801.681	604.464	672.973	651.163	541.406	617.986	726.422	572.935	1.17547	0.9271
ENSG00000068400.13	GRIPAP1	1350	1869.75	1248.51	1609.91	1429.46	1060.42	1479.95	1649.6	1154.46	1.11463	0.780067
ENSG00000068438.14	FTSJ1	1023	1358.82	1037.2	1213.51	1170.54	1002.34	1118.26	1264.68	1019.77	1.13094	0.911931
ENSG00000068489.12	PRR11	1971	2587.39	1352.98	2534.23	2186.82	1368.49	2252.62	2387.11	1360.73	1.0597	0.604068
ENSG00000068650.18	ATP11A	2462	3297.48	2268.75	2985.59	2744.96	2166.67	2723.79	3021.22	2217.71	1.1092	0.814199
ENSG00000068654.15	POLR1A	4220	5320.17	3590.77	5188.29	4559.69	3393.49	4704.14	4939.93	3492.13	1.05012	0.742352
ENSG00000068697.6	LAPTM4A	1051	1417.65	879.464	1418.02	1321.71	865.885	1234.51	1369.68	872.675	1.10949	0.7069
ENSG00000068724.15	TTC7A	731	989.916	705.06	881.081	862.791	688.021	806.041	926.353	696.54	1.14926	0.86415
ENSG00000068745.14	IP6K2	692	790.756	483.631	890.09	637.209	415.885	791.045	713.983	449.758	0.902582	0.568562
ENSG00000068784.12	SRBD1	416	483.193	255.655	669.369	419.38	259.896	542.685	451.287	257.775	0.831582	0.475
ENSG00000068796.16	KIF2A	573	777.311	385.119	1063.06	691.473	416.146	818.032	734.392	400.632	0.897755	0.489752
ENSG00000068878.14	PSME4	2441	2845.38	1347.02	3850.45	2765.89	1468.49	3145.73	2805.63	1407.76	0.891888	0.447514
ENSG00000068885.14	IFT80	34	52.1008	27.0833	48.6486	34.1085	24.2188	41.3243	43.1047	25.651	1.04308	0.620725
ENSG00000068903.19	SIRT2	337	430.252	263.988	390.09	383.721	267.708	363.545	406.987	265.848	1.11949	0.731266
ENSG00000068912.13	ERLEC1	745	979.832	507.738	1156.76	880.62	522.396	950.878	930.226	515.067	0.978281	0.541675
ENSG00000068971.13	PPP2R5B	81	78.9916	52.9762	93.6937	78.2946	60.6771	87.3468	78.6431	56.8266	0.900354	0.650586
ENSG00000068976.13	PYGM	59	77.3109	37.5	81.0811	66.6667	35.6771	70.0405	71.9888	36.5885	1.02782	0.522391
ENSG00000069011.15	PITX1	1027	1005.04	676.19	1184.68	992.248	630.729	1105.84	998.645	653.46	0.903063	0.590916
ENSG00000069020.18	MAST4	337	310.924	213.095	399.099	305.426	208.594	368.05	308.175	210.844	0.83732	0.57287
ENSG00000069248.11	NUP133	1077	1258.82	736.012	1560.36	1195.35	714.323	1318.68	1227.09	725.167	0.930541	0.549919
ENSG00000069275.12	NUCKS1	11715	14169.7	7921.73	15891.9	12439.5	7728.39	13803.4	13304.6	7825.06	0.963864	0.566891
ENSG00000069329.15	VPS35	1575	1971.43	996.726	2659.46	1918.6	958.854	2117.23	1945.02	977.79	0.918661	0.461825
ENSG00000069345.11	DNAJA2	2128	2952.1	1861.61	2809.91	2458.91	1690.89	2468.95	2705.51	1776.25	1.09581	0.719432
ENSG00000069399.13	BCL3	568	768.067	570.833	671.171	679.07	633.333	619.586	723.568	602.083	1.16783	0.971752
ENSG00000069424.14	KCNAB2	1835	2512.61	1774.7	2149.55	2130.23	1728.65	1992.27	2321.42	1751.67	1.16521	0.879233
ENSG00000069482.6	GAL	1607	2576.47	2055.95	2162.16	2289.15	2064.06	1884.58	2432.81	2060.01	1.2909	1.09309
ENSG00000069509.5	FUNDC1	262	388.235	225	484.685	331.783	228.906	373.342	360.009	226.953	0.964287	0.607895
ENSG00000069535.13	MAOB	1883	2652.94	1370.54	2613.51	2362.79	1381.51	2248.26	2507.87	1376.02	1.11547	0.61204
ENSG00000069702.10	TGFBR3	648	539.496	249.405	831.532	421.705	250.521	739.766	480.601	249.963	0.649666	0.337895
ENSG00000069812.11	HES2	143	208.403	105.655	172.072	175.969	93.4896	157.536	192.186	99.5722	1.21995	0.63206
ENSG00000069849.10	ATP1B3	2737	3800	1929.46	4216.22	3570.54	1828.91	3476.61	3685.27	1879.19	1.06002	0.540523
ENSG00000069869.15	NEDD4	338	438.655	213.988	514.414	405.426	225.26	426.207	422.041	219.624	0.990225	0.515299
ENSG00000069943.9	PIGB	139	190.756	110.119	179.279	160.465	110.677	159.14	175.611	110.398	1.1035	0.693718
ENSG00000069956.11	MAPK6	999	1317.65	852.679	1565.77	1303.88	859.896	1282.38	1310.76	856.287	1.02213	0.667731
ENSG00000069966.18	GNB5	379	519.328	304.167	483.784	438.76	300.781	431.392	479.044	302.474	1.11046	0.701158
ENSG00000069974.15	RAB27A	168	252.941	164.881	248.649	253.488	163.542	208.324	253.215	164.211	1.21548	0.788248
ENSG00000069998.12	CECR5	684	1073.95	829.167	866.667	883.721	814.844	775.333	978.835	822.005	1.26247	1.0602
ENSG00000070010.18	UFD1L	2129	3076.47	2042.86	2840.54	2599.22	1811.98	2484.77	2837.85	1927.42	1.1421	0.775693
ENSG00000070018.8	LRP6	2612	2936.13	1555.95	3490.09	2755.04	1599.74	3051.05	2845.59	1577.85	0.93266	0.517149
ENSG00000070047.11	PHRF1	823	966.387	706.25	996.396	775.194	712.5	909.698	870.79	709.375	0.95723	0.779792
ENSG00000070061.14	IKBKAP	1656	2066.39	1249.7	2281.98	1768.22	1194.53	1968.99	1917.3	1222.12	0.973748	0.620682
ENSG00000070081.15	NUCB2	247	300	119.643	421.622	329.457	135.677	334.311	314.729	127.66	0.941425	0.38186
ENSG00000070087.13	PFN2	1627	2315.97	1373.21	2303.6	2050.39	1312.24	1965.3	2183.18	1342.73	1.11086	0.683217
ENSG00000070159.13	PTPN3	536	727.731	461.012	754.054	589.147	447.135	645.027	658.439	454.074	1.02079	0.703961
ENSG00000070182.18	SPTB	82	78.9916	54.4643	63.0631	86.0465	53.3854	72.5315	82.5191	53.9249	1.1377	0.743468
ENSG00000070214.15	SLC44A1	431	510.084	242.262	665.766	498.45	302.604	548.383	504.267	272.433	0.919552	0.496793
ENSG00000070269.13	TMEM260	127	130.252	73.2143	188.288	138.76	70.0521	157.644	134.506	71.6332	0.853225	0.454398
ENSG00000070366.13	SMG6	747	923.529	583.036	894.595	727.907	543.229	820.797	825.718	563.132	1.006	0.68608
ENSG00000070367.15	EXOC5	479	596.639	336.012	745.946	599.225	326.042	612.473	597.932	331.027	0.976258	0.540476
ENSG00000070371.15	CLTCL1	1297	1427.73	772.024	1462.16	1213.18	716.667	1379.58	1320.45	744.345	0.957142	0.539544
ENSG00000070404.9	FSTL3	5992	8219.33	5268.75	6803.6	6853.49	5260.68	6397.8	7536.41	5264.71	1.17797	0.822894
ENSG00000070413.19	DGCR2	792	1219.33	856.548	1009.01	1041.09	826.042	900.505	1130.21	841.295	1.25508	0.934248
ENSG00000070423.17	RNF126	999	1253.78	988.69	1145.05	1082.95	1001.04	1072.02	1168.36	994.866	1.08987	0.928027
ENSG00000070444.14	MNT	828	1059.66	636.607	963.964	927.132	674.479	895.982	993.398	655.543	1.10873	0.731648
ENSG00000070476.14	ZXDC	593	717.647	500	727.027	577.519	460.156	660.014	647.583	480.078	0.981167	0.727376
ENSG00000070495.14	JMJD6	249	342.857	291.071	267.568	319.38	285.417	258.284	331.118	288.244	1.28199	1.116
ENSG00000070501.11	POLB	264	395.798	315.476	401.802	329.457	269.792	332.901	362.628	292.634	1.0893	0.879042
ENSG00000070540.12	WIPI1	109	132.773	59.5238	118.018	98.4496	61.4583	113.509	115.611	60.4911	1.01852	0.532919
ENSG00000070610.14	GBA2	452	554.622	365.774	490.991	524.031	344.531	471.495	539.326	355.153	1.14386	0.753247
ENSG00000070614.14	NDST1	1861	2594.96	1746.13	2259.46	2127.13	1681.77	2060.23	2361.04	1713.95	1.14601	0.831922
ENSG00000070669.16	ASNS	798	1013.45	510.714	1224.32	979.07	458.073	1011.16	996.258	484.394	0.98526	0.479046
ENSG00000070718.11	AP3M2	271	417.647	248.214	436.937	365.116	220.052	353.968	391.382	234.133	1.1057	0.661452
ENSG00000070729.13	CNGB1	72	84.0336	40.7738	60.3604	57.3643	38.8021	66.1802	70.699	39.7879	1.06828	0.601206
ENSG00000070756.14	PABPC1	16534	20971.4	13353.9	23070.3	18986	13994.8	19802.1	19978.7	13674.3	1.00892	0.690548
ENSG00000070759.16	TESK2	158	201.681	79.1667	179.279	148.062	87.7604	168.64	174.871	83.4635	1.03695	0.494922
ENSG00000070761.7	CFAP20	342	480.672	326.488	430.631	441.86	332.812	386.315	461.266	329.65	1.19402	0.853319
ENSG00000070770.8	CSNK2A2	808	1031.93	707.738	1127.93	992.248	691.927	967.964	1012.09	699.833	1.04559	0.722994
ENSG00000070778.12	PTPN21	242	347.899	277.679	380.18	320.155	246.354	311.09	334.027	262.016	1.07373	0.842252
ENSG00000070785.16	EIF2B3	566	810.924	552.976	881.081	720.93	505.469	723.541	765.927	529.222	1.05858	0.731434
ENSG00000070814.17	TCOF1	4580	5951.26	4710.71	5535.14	5095.35	4511.2	5057.57	5523.3	4610.96	1.09209	0.911694
ENSG00000070831.15	CDC42	1379	1794.96	986.607	1930.63	1661.24	1007.29	1654.82	1728.1	996.949	1.04429	0.602454
ENSG00000070882.12	OSBPL3	843	986.555	587.202	1175.68	915.504	556.771	1009.34	951.029	571.987	0.942231	0.566695
ENSG00000070950.9	RAD18	501	606.723	343.75	776.577	582.946	332.031	638.788	594.834	337.891	0.931191	0.528956
ENSG00000070961.15	ATP2B1	2437	2946.22	1532.14	3949.55	2812.4	1615.62	3193.27	2879.31	1573.88	0.90168	0.492875
ENSG00000071051.13	NCK2	172	257.143	170.238	222.523	203.876	150.26	197.261	230.509	160.249	1.16855	0.812371
ENSG00000071054.16	MAP4K4	2498	3235.29	2093.45	3101.8	2722.48	1935.94	2799.9	2978.89	2014.69	1.06393	0.719559
ENSG00000071073.12	MGAT4A	39	34.4538	25.2976	65.7658	54.2636	26.3021	52.3829	44.3587	25.7999	0.846816	0.492524
ENSG00000071082.10	RPL31	4668	6926.05	5417.56	5754.95	5752.71	5019.01	5211.48	6339.38	5218.28	1.21643	1.00131
ENSG00000071127.16	WDR1	3200	4477.31	3204.76	4145.95	3711.63	2763.28	3672.97	4094.47	2984.02	1.11476	0.812427
ENSG00000071189.21	SNX13	301	392.437	192.262	550.45	358.14	200	425.725	375.288	196.131	0.881527	0.460698
ENSG00000071205.11	ARHGAP10	267	326.05	206.845	375.676	250.388	180.99	321.338	288.219	193.917	0.896935	0.603469
ENSG00000071243.15	ING3	175	223.529	122.619	272.072	186.822	139.844	223.536	205.176	131.231	0.917863	0.58707
ENSG00000071246.10	VASH1	122	139.496	80.9524	154.955	122.481	71.875	138.477	130.988	76.4137	0.945917	0.551813
ENSG00000071462.11	WBSCR22	1065	1583.19	1191.67	1287.39	1304.65	1030.73	1176.19	1443.92	1111.2	1.22762	0.944741
ENSG00000071537.13	SEL1L	878	1111.76	591.667	1273.87	1036.43	674.74	1075.94	1074.1	633.203	0.998292	0.588513
ENSG00000071539.13	TRIP13	4919	6710.08	4494.94	6712.61	5724.81	4167.19	5815.81	6217.45	4331.06	1.06906	0.744706
ENSG00000071553.16	ATP6AP1	1357	1997.48	1319.35	1679.28	1611.63	1276.82	1518.14	1804.55	1298.08	1.18866	0.855049
ENSG00000071564.14	TCF3	1673	2332.77	1817.26	1881.98	2046.51	1807.81	1777.49	2189.64	1812.54	1.23187	1.01972
ENSG00000071626.16	DAZAP1	3169	4326.05	3830.65	3981.08	3711.63	3409.9	3575.04	4018.84	3620.28	1.12414	1.01265
ENSG00000071655.17	MBD3	732	1068.91	711.607	888.288	862.791	747.135	810.144	965.849	729.371	1.19219	0.900298
ENSG00000071794.15	HLTF	611	624.37	352.083	1122.52	712.403	367.708	866.761	668.386	359.896	0.771131	0.415219
ENSG00000071859.14	FAM50A	973	1307.56	983.333	1054.05	1130.23	928.646	1013.53	1218.9	955.99	1.20263	0.94323
ENSG00000071889.16	FAM3A	657	921.849	739.881	818.919	812.403	662.24	737.959	867.126	701.06	1.17503	0.949998
ENSG00000071894.15	CPSF1	2310	2602.52	1844.35	2655.86	2328.68	1818.49	2482.93	2465.6	1831.42	0.993022	0.737604
ENSG00000071967.11	CYBRD1	285	447.899	228.274	513.514	417.054	197.396	399.257	432.477	212.835	1.0832	0.533078
ENSG00000071994.10	PDCD2	391	612.605	410.714	661.261	533.333	415.625	526.131	572.969	413.17	1.08902	0.785299
ENSG00000072041.16	SLC6A15	173	187.395	117.857	290.09	217.829	135.156	231.545	202.612	126.507	0.875044	0.546359
ENSG00000072042.12	RDH11	734	869.748	460.714	990.09	779.845	479.427	862.045	824.796	470.071	0.95679	0.545297
ENSG00000072062.13	PRKACA	1360	1955.46	1311.61	1613.51	1635.66	1332.81	1486.76	1795.56	1322.21	1.2077	0.889325
ENSG00000072071.16	ADGRL1	918	1188.24	769.048	1008.11	941.86	749.479	963.054	1065.05	759.263	1.10591	0.788391
ENSG00000072110.13	ACTN1	3574	4900.84	4193.15	4337.84	4211.63	3737.24	3955.92	4556.23	3965.2	1.15175	1.00235
ENSG00000072121.15	ZFYVE26	1213	1286.55	807.44	1354.95	984.496	738.802	1283.98	1135.53	773.121	0.884381	0.60213
ENSG00000072134.15	EPN2	703	972.269	626.488	908.108	751.938	533.073	805.554	862.103	579.781	1.0702	0.719729
ENSG00000072135.12	PTPN18	548	784.034	458.929	629.73	654.264	481.51	588.865	719.149	470.219	1.22125	0.798519
ENSG00000072163.19	LIMS2	71	76.4706	33.0357	99.0991	61.2403	35.6771	85.0495	68.8554	34.3564	0.809592	0.403957
ENSG00000072195.14	SPEG	49	79.8319	28.5714	50.4505	41.0853	30.7292	49.7252	60.4586	29.6503	1.21585	0.596283
ENSG00000072210.18	ALDH3A2	1455	1821.85	1016.07	2082.88	1689.92	1046.61	1768.94	1755.89	1031.34	0.992619	0.583028
ENSG00000072274.12	TFRC	21524	26131.1	11947.6	31237.8	25215.5	12663.8	26380.9	25673.3	12305.7	0.973177	0.466463
ENSG00000072310.16	SREBF1	1403	1640.34	1342.56	1633.33	1368.99	1330.99	1518.17	1504.66	1336.77	0.991106	0.880519
ENSG00000072364.12	AFF4	4251	5035.29	2689.88	5687.39	4493.02	2704.95	4969.19	4764.16	2697.41	0.958739	0.542827
ENSG00000072401.14	UBE2D1	65	104.202	79.4643	116.216	101.55	94.7917	90.6081	102.876	87.128	1.1354	0.961591
ENSG00000072415.8	MPP5	820	989.076	622.917	1245.05	902.326	587.76	1032.52	945.701	605.339	0.915913	0.586272
ENSG00000072422.16	RHOBTB1	375	436.975	289.286	510.811	389.147	269.792	442.905	413.061	279.539	0.932617	0.631148
ENSG00000072501.17	SMC1A	9456	11914.3	7917.86	11504.5	9774.42	7710.42	10480.3	10844.4	7814.14	1.03474	0.745606
ENSG00000072506.12	HSD17B10	1883	2920.17	2133.04	2182.88	2431.01	2039.84	2032.94	2675.59	2086.44	1.31612	1.02632
ENSG00000072518.20	MARK2	1851	2373.95	1650.6	2146.85	2017.83	1743.49	1998.92	2195.89	1697.04	1.09854	0.848978
ENSG00000072571.19	HMMR	1176	1475.63	1070.24	1881.98	1317.83	863.542	1528.99	1396.73	966.89	0.913498	0.632371
ENSG00000072682.18	P4HA2	408	482.353	216.369	503.604	447.287	203.385	455.802	464.82	209.877	1.01979	0.460457
ENSG00000072736.18	NFATC3	1587	1885.71	1041.07	2306.31	1741.86	1102.08	1946.65	1813.79	1071.58	0.931747	0.550472
ENSG00000072756.16	TRNT1	291	318.487	166.369	502.703	366.667	174.219	396.851	342.577	170.294	0.863238	0.429113
ENSG00000072778.19	ACADVL	4602	5858.82	4247.32	5576.58	4825.58	3684.38	5089.29	5342.2	3965.85	1.0497	0.779254
ENSG00000072786.12	STK10	393	689.916	442.262	555.856	513.953	453.646	474.428	601.935	447.954	1.26876	0.944198
ENSG00000072803.17	FBXW11	1101	1468.07	829.167	1643.24	1286.05	865.104	1372.12	1377.06	847.135	1.0036	0.617391
ENSG00000072832.14	CRMP1	111	189.076	96.4286	163.063	148.837	77.8646	137.032	168.956	87.1466	1.23297	0.63596
ENSG00000072840.12	EVC	597	743.697	545.536	773.874	665.891	494.792	685.437	704.794	520.164	1.02824	0.758879
ENSG00000072849.10	DERL2	338	403.361	267.857	466.667	390.698	244.271	402.333	397.03	256.064	0.986817	0.636447
ENSG00000072864.13	NDE1	1410	1878.15	1217.26	2021.62	1572.09	1182.03	1715.81	1725.12	1199.65	1.00543	0.699172
ENSG00000072954.6	TMEM38A	86	126.891	90.1786	159.459	130.233	82.8125	122.73	128.562	86.4955	1.04752	0.704764
ENSG00000072958.8	AP1M1	634	665.546	456.548	790.09	651.163	470.573	712.045	658.355	463.56	0.924597	0.651027
ENSG00000073008.14	PVR	1957	2653.78	2083.63	2475.68	2158.91	1929.69	2216.34	2406.35	2006.66	1.08573	0.905394
ENSG00000073050.11	XRCC1	393	601.681	441.667	495.495	483.721	421.615	444.248	542.701	431.641	1.22162	0.971621
ENSG00000073060.15	SCARB1	3941	5125.21	3911.01	4501.8	4285.27	3747.14	4221.4	4705.24	3829.07	1.11462	0.907062
ENSG00000073111.13	MCM2	2422	3433.61	2344.05	2789.19	3042.64	2436.98	2605.59	3238.12	2390.51	1.24276	0.917454
ENSG00000073150.13	PANX2	110	184.034	102.083	179.279	144.186	101.562	144.64	164.11	101.823	1.13461	0.703977
ENSG00000073169.13	SELO	315	336.975	273.81	391.892	331.008	242.969	353.446	333.991	258.389	0.944957	0.731057
ENSG00000073282.12	TP63	37	38.6555	25.8929	46.8468	44.186	19.7917	41.9234	41.4208	22.8423	0.98801	0.544857
ENSG00000073331.17	ALPK1	121	126.05	93.75	159.459	121.705	80.4688	140.23	123.878	87.1094	0.883393	0.62119
ENSG00000073350.13	LLGL2	201	303.361	203.869	252.252	239.535	219.792	226.626	271.448	211.83	1.19778	0.934713
ENSG00000073417.14	PDE8A	1332	1526.05	1003.57	1883.78	1442.64	951.042	1607.89	1484.34	977.307	0.923161	0.607819
ENSG00000073464.11	CLCN4	796	827.731	519.643	904.505	769.767	513.021	850.252	798.749	516.332	0.939426	0.607269
ENSG00000073536.17	NLE1	495	607.563	554.167	593.694	607.752	504.167	544.347	607.657	529.167	1.11631	0.972113
ENSG00000073578.16	SDHA	8351	10231.1	6127.98	10366.7	8505.43	5498.44	9358.83	9368.26	5813.21	1.00101	0.621147
ENSG00000073584.18	SMARCE1	293	394.958	226.786	301.802	297.674	229.427	297.401	346.316	228.106	1.16448	0.767
ENSG00000073605.18	GSDMB	51	57.1429	28.2738	67.5676	65.1163	28.9062	59.2838	61.1296	28.59	1.03113	0.482257
ENSG00000073614.12	KDM5A	2322	2331.09	1003.87	3274.77	2204.65	1019.53	2798.39	2267.87	1011.7	0.810421	0.36153
ENSG00000073670.13	ADAM11	135	94.1176	62.2024	82.8829	86.8217	64.0625	108.941	90.4697	63.1324	0.830443	0.579508
ENSG00000073711.10	PPP2R3A	185	262.185	137.202	301.802	203.876	114.062	243.401	233.03	125.632	0.957393	0.516154
ENSG00000073712.14	FERMT2	1100	1406.72	706.25	1803.6	1382.17	753.385	1451.8	1394.45	729.818	0.960494	0.502698
ENSG00000073792.15	IGF2BP2	327	333.613	210.714	380.18	303.101	204.688	353.59	318.357	207.701	0.900356	0.587406
ENSG00000073803.13	MAP3K13	41	47.8992	28.2738	45.9459	48.8372	23.6979	43.473	48.3682	25.9859	1.1126	0.597748
ENSG00000073910.19	FRY	349	266.387	154.762	421.622	214.729	153.906	385.311	240.558	154.334	0.624321	0.400544
ENSG00000073921.17	PICALM	2803	3437.82	1942.56	3987.39	3282.95	2265.89	3395.19	3360.38	2104.22	0.989746	0.619765
ENSG00000073969.18	NSF	1011	1204.2	601.786	1335.14	1185.27	649.479	1173.07	1194.74	625.632	1.01847	0.53333
ENSG00000074047.21	GLI2	487	445.378	249.107	590.991	386.822	251.042	538.995	416.1	250.074	0.771991	0.463964
ENSG00000074054.17	CLASP1	1943	2476.47	1495.83	2625.23	2213.18	1480.47	2284.11	2344.82	1488.15	1.02658	0.651523
ENSG00000074071.14	MRPS34	1111	1730.25	1595.24	1686.49	1566.67	1338.02	1398.74	1648.46	1466.63	1.17853	1.04853
ENSG00000074201.8	CLNS1A	2115	2861.34	1893.45	3071.17	2588.37	1956.25	2593.09	2724.86	1924.85	1.05082	0.742301
ENSG00000074211.13	PPP2R2C	429	559.664	351.19	592.793	454.264	326.042	510.896	506.964	338.616	0.992302	0.662788
ENSG00000074219.13	TEAD2	382	561.345	348.214	544.144	415.504	309.635	463.072	488.424	328.925	1.05475	0.71031
ENSG00000074266.18	EED	301	282.353	204.762	464.865	324.806	236.458	382.932	303.58	220.61	0.792776	0.576107
ENSG00000074319.12	TSG101	746	1011.76	659.226	1044.14	877.519	689.844	895.072	944.642	674.535	1.05538	0.75361
ENSG00000074356.16	NCBP3	1472	1900	1104.76	2101.8	1642.64	1107.03	1786.9	1771.32	1105.9	0.991279	0.618891
ENSG00000074370.17	ATP2A3	92	126.891	77.9762	129.73	104.651	72.6562	110.865	115.771	75.3162	1.04425	0.679352
ENSG00000074410.13	CA12	76	115.966	57.7381	93.6937	86.8217	59.8958	84.8468	101.394	58.817	1.19502	0.693213
ENSG00000074416.13	MGLL	396	502.521	327.976	416.216	422.481	313.281	406.108	462.501	320.629	1.13886	0.789516
ENSG00000074527.11	NTN4	793	986.555	625.893	1144.14	869.767	655.469	968.572	928.161	640.681	0.958278	0.661469
ENSG00000074582.12	BCS1L	326	460.504	395.833	418.018	382.946	353.125	372.009	421.725	374.479	1.13364	1.00664
ENSG00000074590.13	NUAK1	221	308.403	202.679	285.586	241.085	206.51	253.293	274.744	204.594	1.08469	0.807739
ENSG00000074603.18	DPP8	903	1035.29	498.81	1327.93	1016.28	541.667	1115.46	1025.79	520.238	0.919605	0.466387
ENSG00000074621.13	SLC24A1	203	236.975	142.56	304.505	224.806	133.854	253.752	230.89	138.207	0.909905	0.544653
ENSG00000074657.13	ZNF532	208	313.445	189.583	288.288	251.938	183.333	248.144	282.692	186.458	1.13922	0.751411
ENSG00000074695.5	LMAN1	1441	1680.67	1058.63	1890.09	1579.07	970.833	1665.55	1629.87	1014.73	0.978581	0.609249
ENSG00000074696.12	HACD3	901	1202.52	723.81	1336.04	1129.46	769.01	1118.52	1165.99	746.41	1.04244	0.66732
ENSG00000074755.14	ZZEF1	1507	1781.51	1115.48	1966.67	1575.97	1064.32	1736.83	1678.74	1089.9	0.966553	0.627521
ENSG00000074800.13	ENO1	35483	48567.2	37127.7	44367.6	41203.9	33256	39925.3	44885.6	35191.8	1.12424	0.881442
ENSG00000074842.7	MYDGF	669	1009.24	866.071	881.982	893.798	765.885	775.491	951.521	815.978	1.22699	1.05221
ENSG00000074855.10	ANO8	117	101.681	80.9524	100.901	104.651	85.1562	108.95	103.166	83.0543	0.946907	0.762313
ENSG00000074935.13	TUBE1	85	98.3193	65.7738	129.73	115.504	65.3646	107.365	106.912	65.5692	0.995778	0.610714
ENSG00000074964.16	ARHGEF10L	351	421.008	236.905	443.243	362.016	254.167	397.122	391.512	245.536	0.985874	0.618288
ENSG00000075089.9	ACTR6	55	93.2773	43.75	113.514	85.2713	50	84.2568	89.2743	46.875	1.05955	0.556335
ENSG00000075131.9	TIPIN	230	281.513	179.762	353.153	306.202	203.646	291.577	293.857	191.704	1.00782	0.657473
ENSG00000075142.13	SRI	606	784.034	512.202	842.342	862.016	539.062	724.171	823.025	525.632	1.13651	0.72584
ENSG00000075151.20	EIF4G3	3784	4542.02	2561.01	4732.43	3971.32	2684.64	4258.22	4256.67	2622.82	0.999636	0.615944
ENSG00000075188.8	NUP37	384	518.487	342.262	795.495	608.527	361.719	589.748	563.507	351.99	0.955506	0.596849
ENSG00000075213.10	SEMA3A	293	375.63	254.464	399.099	343.411	254.688	346.05	359.521	254.576	1.03893	0.735663
ENSG00000075218.18	GTSE1	3734	4406.72	2798.81	4520.72	3732.56	2507.81	4127.36	4069.64	2653.31	0.986015	0.642859
ENSG00000075223.13	SEMA3C	221	268.067	156.548	318.018	253.488	145.052	269.509	260.778	150.8	0.967603	0.559535
ENSG00000075234.16	TTC38	794	1086.55	768.155	908.108	1002.33	756.771	851.054	1044.44	762.463	1.22723	0.895904
ENSG00000075239.13	ACAT1	1002	1218.49	690.179	1355.86	1207.75	708.594	1178.93	1213.12	699.386	1.029	0.593239
ENSG00000075240.16	GRAMD4	3709	4697.48	2750.3	4269.37	4132.56	2826.04	3989.18	4415.02	2788.17	1.10675	0.698932
ENSG00000075275.16	CELSR1	2250	2643.7	1929.17	2616.22	2294.57	1870.57	2433.11	2469.14	1899.87	1.01481	0.780841
ENSG00000075292.18	ZNF638	1892	2000	833.631	3211.71	2087.6	891.667	2551.86	2043.8	862.649	0.800907	0.338048
ENSG00000075303.12	SLC25A40	75	100	57.4405	152.252	89.9225	62.2396	113.626	94.9612	59.84	0.835734	0.52664
ENSG00000075336.11	TIMM21	122	195.798	141.667	170.27	175.969	132.292	146.135	185.884	136.979	1.272	0.937346
ENSG00000075391.16	RASAL2	927	1152.1	725.298	1219.82	1049.61	723.177	1073.41	1100.86	724.237	1.02557	0.674707
ENSG00000075399.13	VPS9D1	164	189.916	139.286	225.225	168.992	109.635	194.613	179.454	124.461	0.922109	0.63953
ENSG00000075407.18	ZNF37A	319	382.353	230.655	601.802	312.403	244.792	460.401	347.378	237.723	0.754512	0.51634
ENSG00000075413.17	MARK3	1440	1925.21	1303.87	2029.73	1583.72	1215.62	1734.86	1754.47	1259.75	1.0113	0.726136
ENSG00000075415.12	SLC25A3	5845	8076.47	5149.7	8749.55	7674.42	5240.36	7297.27	7875.44	5195.03	1.07923	0.711914
ENSG00000075420.12	FNDC3B	3701	4757.98	2908.04	4990.99	4009.3	2793.49	4346	4383.64	2850.76	1.00866	0.655952
ENSG00000075426.11	FOSL2	2059	2523.53	1465.48	2579.28	2244.19	1499.74	2319.14	2383.86	1482.61	1.02791	0.639292
ENSG00000075539.13	FRYL	458	468.067	212.202	681.982	464.341	240.365	569.991	466.204	226.283	0.817915	0.396995
ENSG00000075568.16	TMEM131	992	1114.29	699.107	1278.38	968.217	735.677	1135.19	1041.25	717.392	0.917249	0.631958
ENSG00000075618.17	FSCN1	2541	3507.56	2574.7	2836.94	3188.37	2577.08	2688.97	3347.97	2575.89	1.24508	0.957948
ENSG00000075624.13	ACTB	76679	108178	78467.9	88471.2	92831.8	79666.4	82575.1	100505	79067.1	1.21713	0.957518
ENSG00000075643.5	MOCOS	724	897.479	650.893	945.946	827.132	614.062	834.973	862.305	632.478	1.03273	0.757483
ENSG00000075651.15	PLD1	850	932.773	414.286	1348.65	851.163	429.688	1099.32	891.968	421.987	0.811378	0.38386
ENSG00000075702.16	WDR62	1173	1333.61	979.464	1362.16	1157.36	967.969	1267.58	1245.49	973.717	0.982571	0.768169
ENSG00000075711.20	DLG1	950	1106.72	651.19	1422.52	1056.59	680.729	1186.26	1081.66	665.96	0.911819	0.561394
ENSG00000075785.12	RAB7A	2838	3905.04	2739.58	3216.22	3322.48	2628.12	3027.11	3613.76	2683.85	1.1938	0.886607
ENSG00000075790.10	BCAP29	305	287.395	183.036	347.748	286.047	182.292	326.374	286.721	182.664	0.878504	0.559676
ENSG00000075826.16	SEC31B	83	89.0756	70.8333	149.55	100	66.6667	116.275	94.5378	68.75	0.813055	0.591272
ENSG00000075856.11	SART3	1614	1906.72	1399.11	1839.64	1741.09	1390.62	1726.82	1823.9	1394.87	1.05622	0.807766
ENSG00000075914.12	EXOSC7	517	706.723	585.714	745.045	637.209	533.073	631.023	671.966	559.394	1.06488	0.886488
ENSG00000075945.12	KIFAP3	376	312.605	79.4643	683.784	329.457	78.125	529.892	321.031	78.7946	0.605843	0.148699
ENSG00000075975.15	MKRN2	537	743.697	488.095	747.748	629.457	448.698	642.374	686.577	468.397	1.06881	0.729165
ENSG00000076003.4	MCM6	1248	1813.45	1283.63	1702.7	1580.62	1251.82	1475.35	1697.03	1267.73	1.15026	0.859271
ENSG00000076043.9	REXO2	144	165.546	105.06	281.982	241.085	128.646	212.991	203.316	116.853	0.954574	0.548627
ENSG00000076053.10	RBM7	115	108.403	61.3095	185.586	107.752	65.625	150.293	108.078	63.4673	0.719114	0.422291
ENSG00000076067.11	RBMS2	1290	1444.54	936.31	1588.29	1235.66	940.365	1439.14	1340.1	938.337	0.931177	0.65201
ENSG00000076108.11	BAZ2A	4886	6190.76	3907.44	5763.96	4863.57	3682.55	5324.98	5527.16	3795	1.03797	0.712678
ENSG00000076201.14	PTPN23	1610	2005.04	1567.86	1892.79	1735.66	1555.99	1751.4	1870.35	1561.92	1.06792	0.891816
ENSG00000076242.14	MLH1	736	940.336	608.929	1008.11	804.651	533.073	872.054	872.494	571.001	1.0005	0.654777
ENSG00000076248.10	UNG	417	785.714	508.333	642.342	720.155	534.635	529.671	752.935	521.484	1.42151	0.984544
ENSG00000076321.10	KLHL20	275	421.849	260.119	380.18	314.729	250.781	327.59	368.289	255.45	1.12424	0.779786
ENSG00000076351.12	SLC46A1	955	1222.69	781.845	1186.49	1080.62	780.469	1070.74	1151.65	781.157	1.07557	0.729547
ENSG00000076356.6	PLXNA2	314	384.034	371.131	437.838	360.465	346.615	375.919	372.249	358.873	0.990238	0.954655
ENSG00000076382.16	SPAG5	5534	6968.91	4457.14	7341.44	6133.33	4379.17	6437.72	6551.12	4418.15	1.01761	0.686292
ENSG00000076513.16	ANKRD13A	936	1241.18	720.536	1190.09	1027.13	644.01	1063.05	1134.15	682.273	1.06689	0.64181
ENSG00000076554.15	TPD52	224	326.891	252.679	321.622	300.775	236.719	272.811	313.833	244.699	1.15037	0.896954
ENSG00000076555.15	ACACB	270	387.395	239.881	378.378	353.488	210.677	324.189	370.442	225.279	1.14267	0.6949
ENSG00000076604.14	TRAF4	1184	1595.8	1172.02	1459.46	1426.36	1198.44	1321.73	1511.08	1185.23	1.14326	0.896727
ENSG00000076641.4	PAG1	479	563.025	431.845	745.045	493.023	392.969	612.023	528.024	412.407	0.862753	0.673843
ENSG00000076650.6	GPATCH1	293	354.622	297.321	384.685	327.132	230.208	338.842	340.877	263.765	1.006	0.77843
ENSG00000076662.9	ICAM3	64	94.958	58.631	81.982	79.0698	52.3438	72.991	87.0139	55.4874	1.19212	0.760195
ENSG00000076685.18	NT5C2	1565	2179.83	1256.25	2360.36	1807.75	1138.02	1962.68	1993.79	1197.14	1.01585	0.609949
ENSG00000076706.15	MCAM	5428	3379.83	1368.75	6722.52	2851.94	1210.16	6075.26	3115.88	1289.45	0.512881	0.212247
ENSG00000076770.14	MBNL3	116	159.664	80.9524	112.613	151.938	93.75	114.306	155.801	87.3512	1.36301	0.764185
ENSG00000076826.9	CAMSAP3	199	201.681	205.357	235.135	217.054	167.708	217.068	209.367	186.533	0.964527	0.85933
ENSG00000076864.19	RAP1GAP	322	412.605	237.798	352.252	328.682	244.792	337.126	370.644	241.295	1.09942	0.71574
ENSG00000076924.11	XAB2	865	1071.43	752.083	1029.73	812.403	705.469	947.365	941.916	728.776	0.994248	0.769266
ENSG00000076928.17	ARHGEF1	985	1151.26	897.619	1096.4	1006.98	814.062	1040.7	1079.12	855.841	1.03692	0.822372
ENSG00000076944.15	STXBP2	294	428.571	239.881	293.694	337.984	267.448	293.847	383.278	253.664	1.30435	0.863254
ENSG00000076984.17	MAP2K7	667	951.261	722.024	929.73	762.016	686.979	798.365	856.638	704.501	1.07299	0.88243
ENSG00000077044.10	DGKD	3170	4036.13	2745.54	3899.1	3618.6	2544.79	3534.55	3827.37	2645.16	1.08285	0.748374
ENSG00000077092.18	RARB	44	43.6975	13.6905	59.4595	34.8837	17.1875	51.7297	39.2906	15.439	0.759536	0.298455
ENSG00000077097.14	TOP2B	1904	2142.86	1029.76	3091.89	2084.5	1065.1	2497.95	2113.68	1047.43	0.846166	0.419318
ENSG00000077147.14	TM9SF3	942	1205.04	639.583	1563.96	1235.66	722.135	1252.98	1220.35	680.859	0.973957	0.543391
ENSG00000077150.18	NFKB2	2084	2551.26	1459.23	2513.51	2198.45	1429.43	2298.76	2374.86	1444.33	1.0331	0.628308
ENSG00000077152.9	UBE2T	873	1138.66	708.631	1281.08	1101.55	820.052	1077.04	1120.1	764.342	1.03998	0.709668
ENSG00000077157.21	PPP1R12B	504	636.975	397.619	687.387	563.566	359.896	595.694	600.27	378.757	1.00768	0.635826
ENSG00000077232.16	DNAJC10	1012	1221.85	697.917	1773.87	1371.32	658.333	1392.94	1296.58	678.125	0.930827	0.486831
ENSG00000077235.17	GTF3C1	4519	5600	3535.12	5539.64	4597.67	3234.9	5029.32	5098.84	3385.01	1.01382	0.673055
ENSG00000077238.13	IL4R	404	724.37	592.56	572.072	589.147	513.542	488.036	656.759	553.051	1.34572	1.13322
ENSG00000077254.14	USP33	650	752.101	418.75	1105.41	820.93	420.312	877.703	786.516	419.531	0.896107	0.477988
ENSG00000077312.8	SNRPA	1427	1968.91	1469.05	1825.23	1589.92	1468.23	1626.11	1779.42	1468.64	1.09428	0.903159
ENSG00000077348.8	EXOSC5	189	226.05	242.262	233.333	209.302	216.667	211.167	217.676	229.464	1.03083	1.08665
ENSG00000077380.15	DYNC1I2	675	968.067	498.512	1116.22	927.907	536.198	895.608	947.987	517.355	1.05848	0.577658
ENSG00000077454.15	LRCH4	336	363.025	277.083	419.82	367.442	269.271	377.91	365.234	273.177	0.966457	0.722863
ENSG00000077458.12	FAM76B	61	94.1176	52.9762	161.261	99.2248	63.5417	111.131	96.6712	58.2589	0.869888	0.524238
ENSG00000077463.14	SIRT6	124	182.353	121.131	158.559	126.357	117.708	141.279	154.355	119.42	1.09255	0.845274
ENSG00000077514.8	POLD3	394	521.008	343.155	517.117	462.791	337.5	455.559	491.9	340.327	1.07977	0.747055
ENSG00000077549.17	CAPZB	2190	3073.11	2077.08	2660.36	2640.31	2004.95	2425.18	2856.71	2041.02	1.17794	0.841593
ENSG00000077684.15	JADE1	510	608.403	450.298	647.748	530.233	428.646	578.874	569.318	439.472	0.983492	0.759184
ENSG00000077713.18	SLC25A43	274	379.832	219.94	387.387	320.93	236.719	330.694	350.381	228.33	1.05953	0.690457
ENSG00000077721.15	UBE2A	869	1125.21	435.714	1348.65	1094.57	443.49	1108.82	1109.89	439.602	1.00096	0.396458
ENSG00000077782.19	FGFR1	519	668.908	422.321	535.135	546.512	351.823	527.068	607.71	387.072	1.153	0.734388
ENSG00000077942.18	FBLN1	3332	4645.38	3146.13	3815.32	3962.02	3098.7	3573.66	4303.7	3122.41	1.20428	0.873731
ENSG00000078018.19	MAP2	239	249.58	103.869	304.505	259.69	102.344	271.752	254.635	103.106	0.937011	0.379413
ENSG00000078043.15	PIAS2	527	598.319	286.012	716.216	577.519	323.698	621.608	587.919	304.855	0.945804	0.490429
ENSG00000078061.12	ARAF	1500	2215.13	1667.86	1811.71	1833.33	1598.18	1655.86	2024.23	1633.02	1.22247	0.986207
ENSG00000078070.12	MCCC1	882	983.193	521.726	1114.41	940.31	511.458	998.207	961.752	516.592	0.963479	0.51752
ENSG00000078081.7	LAMP3	150	172.269	89.2857	148.649	152.713	94.0104	149.324	162.491	91.6481	1.08818	0.613752
ENSG00000078114.18	NEBL	53	78.9916	27.6786	53.1532	58.9147	25.7812	53.0766	68.9532	26.7299	1.29913	0.50361
ENSG00000078124.11	ACER3	344	356.303	200.595	507.207	365.116	201.562	425.604	360.709	201.079	0.847524	0.472456
ENSG00000078140.13	UBE2K	808	1124.37	561.905	1254.95	1075.97	624.219	1031.48	1100.17	593.062	1.0666	0.574963
ENSG00000078142.11	PIK3C3	445	510.924	219.94	672.072	503.876	247.917	558.536	507.4	233.929	0.908447	0.418824
ENSG00000078177.13	N4BP2	367	378.151	161.607	468.468	352.713	160.417	417.734	365.432	161.012	0.874796	0.385441
ENSG00000078237.6	TIGAR	184	278.151	158.631	300.901	282.171	144.271	242.45	280.161	151.451	1.15554	0.624667
ENSG00000078246.16	TULP3	290	356.303	239.881	351.351	319.38	246.875	320.676	337.841	243.378	1.05353	0.758954
ENSG00000078269.13	SYNJ2	1314	1664.71	904.762	1709.01	1368.22	847.917	1511.5	1516.46	876.339	1.00328	0.579779
ENSG00000078304.19	PPP2R5C	1366	1802.52	1142.26	1948.65	1637.21	1070.57	1657.32	1719.87	1106.42	1.03774	0.667593
ENSG00000078369.17	GNB1	3637	5126.05	3837.2	4399.1	4465.89	3642.71	4018.05	4795.97	3739.96	1.19361	0.930789
ENSG00000078401.6	EDN1	59	82.3529	43.75	80.1802	71.3178	31.7708	69.5901	76.8354	37.7604	1.10411	0.542612
ENSG00000078403.16	MLLT10	644	810.924	512.5	889.189	696.899	494.531	766.595	753.912	503.516	0.983456	0.656821
ENSG00000078487.17	ZCWPW1	45	55.4622	30.0595	31.5315	29.4574	23.1771	38.2658	42.4598	26.6183	1.1096	0.695617
ENSG00000078618.20	NRDC	3214	4281.51	2419.64	4864.86	3840.31	2414.06	4039.43	4060.91	2416.85	1.00532	0.598315
ENSG00000078668.13	VDAC3	1488	1900.84	961.31	2548.65	2038.76	1139.84	2018.32	1969.8	1050.58	0.975958	0.520519
ENSG00000078674.17	PCM1	2485	2925.21	1434.82	3841.44	2803.88	1554.17	3163.22	2864.54	1494.49	0.905578	0.47246
ENSG00000078687.17	TNRC6C	166	196.639	105.357	149.55	148.062	114.323	157.775	172.35	109.84	1.09238	0.696182
ENSG00000078699.21	CBFA2T2	518	574.79	393.155	608.108	471.318	373.438	563.054	523.054	383.296	0.928959	0.680745
ENSG00000078747.13	ITCH	160	176.471	85.7143	234.234	217.829	92.4479	197.117	197.15	89.0811	1.00017	0.45192
ENSG00000078804.12	TP53INP2	121	166.387	60.7143	192.793	152.713	66.1458	156.896	159.55	63.4301	1.01691	0.40428
ENSG00000078808.16	SDF4	2328	3131.93	2328.57	2772.07	2714.73	2052.6	2550.04	2923.33	2190.59	1.14639	0.859042
ENSG00000078902.15	TOLLIP	293	325.21	233.631	327.928	299.225	239.062	310.464	312.217	236.347	1.00565	0.761269
ENSG00000078967.12	UBE2D4	423	545.378	312.202	477.477	444.961	310.156	450.239	495.17	311.179	1.09979	0.691143
ENSG00000079134.11	THOC1	380	461.345	351.488	645.045	462.791	352.865	512.523	462.068	352.176	0.901556	0.687143
ENSG00000079150.17	FKBP7	30	30.2521	16.369	40.5405	29.4574	15.8854	35.2703	29.8547	16.1272	0.846456	0.457247
ENSG00000079156.16	OSBPL6	122	136.134	77.381	136.036	110.078	65.1042	129.018	123.106	71.2426	0.954177	0.552191
ENSG00000079215.13	SLC1A3	644	758.824	757.143	978.378	756.589	709.115	811.189	757.706	733.129	0.934069	0.90377
ENSG00000079246.15	XRCC5	3854	4647.9	2886.9	5992.79	4366.67	2965.89	4923.4	4507.28	2926.4	0.915482	0.594385
ENSG00000079257.7	LXN	170	273.95	108.036	306.306	255.814	115.885	238.153	264.882	111.961	1.11223	0.47012
ENSG00000079277.19	MKNK1	276	357.143	243.452	250.45	318.605	217.708	263.225	337.874	230.58	1.28359	0.875981
ENSG00000079308.16	TNS1	1147	1311.76	651.786	1372.97	1175.97	631.771	1259.99	1243.87	641.778	0.987206	0.509353
ENSG00000079313.12	REXO1	1234	1560.5	1290.18	1510.81	1294.57	1255.73	1372.41	1427.54	1272.95	1.04017	0.927535
ENSG00000079332.14	SAR1A	1430	1989.92	1221.73	2140.54	1775.19	1111.98	1785.27	1882.55	1166.85	1.05449	0.6536
ENSG00000079335.18	CDC14A	74	80.6723	55.9524	92.7928	75.1938	46.6146	83.3964	77.933	51.2835	0.934489	0.614936
ENSG00000079387.13	SENP1	764	781.513	326.786	1386.49	782.946	389.062	1075.24	782.229	357.924	0.72749	0.332877
ENSG00000079393.20	DUSP13	33	43.6975	19.0476	31.5315	31.0078	18.2292	32.2658	37.3526	18.6384	1.15765	0.577652
ENSG00000079432.7	CIC	1019	1305.04	910.119	1087.39	1035.66	922.917	1053.19	1170.35	916.518	1.11124	0.870227
ENSG00000079459.12	FDFT1	3197	3172.27	2109.82	3727.93	2853.49	2127.34	3462.46	3012.88	2118.58	0.870155	0.611871
ENSG00000079462.7	PAFAH1B3	152	242.857	192.56	212.613	174.419	147.396	182.306	208.638	169.978	1.14444	0.932374
ENSG00000079482.12	OPHN1	172	137.815	93.1548	159.459	159.69	100.521	165.73	148.753	96.8378	0.897561	0.584312
ENSG00000079616.12	KIF22	2218	2774.79	1853.87	2729.73	2320.16	1738.28	2473.86	2547.47	1796.08	1.02975	0.72602
ENSG00000079691.17	LRRC16A	590	800	567.262	852.252	666.667	558.594	721.126	733.333	562.928	1.01693	0.780623
ENSG00000079739.15	PGM1	1377	1869.75	1085.71	1712.61	1462.79	985.938	1544.81	1666.27	1035.83	1.07863	0.670522
ENSG00000079785.14	DDX1	2377	2848.74	1452.68	3706.31	2927.91	1704.43	3041.65	2888.32	1578.55	0.94959	0.518979
ENSG00000079805.16	DNM2	2841	3929.41	3098.81	3360.36	3212.4	2722.14	3100.68	3570.91	2910.47	1.15165	0.938656
ENSG00000079819.17	EPB41L2	989	1267.23	869.048	1261.26	1027.91	812.5	1125.13	1147.57	840.774	1.01994	0.747268
ENSG00000079950.13	STX7	168	194.958	102.976	175.676	136.434	97.1354	171.838	165.696	100.056	0.964258	0.582269
ENSG00000079974.17	RABL2B	38	51.2605	55.9524	58.5586	52.7132	44.2708	48.2793	51.9868	50.1116	1.07679	1.03795
ENSG00000079999.13	KEAP1	697	882.353	667.262	782.883	817.829	627.604	739.941	850.091	647.433	1.14886	0.874979
ENSG00000080189.14	SLC35C2	499	613.445	455.06	649.55	530.233	429.167	574.275	571.839	442.113	0.995758	0.769863
ENSG00000080200.9	CRYBG3	254	217.647	96.4286	345.946	218.605	92.1875	299.973	218.126	94.308	0.727152	0.314388
ENSG00000080298.15	RFX3	112	126.05	99.7024	149.55	133.333	79.9479	130.775	129.692	89.8251	0.991719	0.686869
ENSG00000080345.17	RIF1	2720	2692.44	1375.89	4521.62	2934.88	1342.19	3620.81	2813.66	1359.04	0.77708	0.375341
ENSG00000080371.5	RAB21	954	1215.97	818.155	1259.46	1107.75	709.896	1106.73	1161.86	764.025	1.04981	0.690345
ENSG00000080503.21	SMARCA2	1090	1260.5	702.381	1327.93	1091.47	721.615	1208.96	1175.99	711.998	0.972724	0.588932
ENSG00000080546.13	SESN1	101	110.084	53.2738	146.847	100.775	53.125	123.923	105.43	53.1994	0.850764	0.429293
ENSG00000080561.13	MID2	158	221.008	130.06	277.477	221.705	138.281	217.739	221.357	134.17	1.01662	0.616199
ENSG00000080573.6	COL5A3	97	165.546	155.655	145.946	114.729	152.604	121.473	140.137	154.129	1.15365	1.26884
ENSG00000080603.16	SRCAP	254	252.941	210.119	218.018	227.907	190.625	236.009	240.424	200.372	1.01871	0.849002
ENSG00000080608.9	PUM3	1047	1381.51	881.845	1635.14	1125.58	693.49	1341.07	1253.55	787.667	0.934738	0.587344
ENSG00000080802.18	CNOT4	785	782.353	432.143	1081.98	697.674	421.094	933.491	740.014	426.618	0.792738	0.457014
ENSG00000080815.18	PSEN1	896	1131.09	638.988	1206.31	982.946	638.802	1051.15	1057.02	638.895	1.00558	0.607804
ENSG00000080819.6	CPOX	111	127.731	89.881	120.721	107.752	84.8958	115.86	117.742	87.3884	1.01624	0.754256
ENSG00000080822.16	CLDND1	218	252.101	127.083	256.757	268.992	164.323	237.378	260.547	145.703	1.0976	0.613801
ENSG00000080823.21	MOK	45	68.0672	58.3333	67.5676	85.2713	59.1146	56.2838	76.6693	58.724	1.36219	1.04335
ENSG00000080824.18	HSP90AA1	24957	31760.5	20505.7	44001.8	32188.4	21254.7	34479.4	31974.4	20880.2	0.927349	0.605584
ENSG00000080839.11	RBL1	449	403.361	219.345	709.009	383.721	219.531	579.005	393.541	219.438	0.679686	0.378992
ENSG00000080845.17	DLGAP4	780	956.303	501.786	877.477	761.24	501.042	828.739	858.771	501.414	1.03624	0.605032
ENSG00000080986.12	NDC80	857	1003.36	548.81	1453.15	1003.88	550	1155.08	1003.62	549.405	0.868876	0.475644
ENSG00000081014.10	AP4E1	615	769.748	408.036	880.18	671.318	396.094	747.59	720.533	402.065	0.963807	0.537814
ENSG00000081019.13	RSBN1	326	390.756	232.44	513.514	331.783	202.604	419.757	361.27	217.522	0.860664	0.51821
ENSG00000081026.18	MAGI3	696	682.353	358.333	1054.05	658.14	360.677	875.027	670.246	359.505	0.765972	0.41085
ENSG00000081052.11	COL4A4	691	889.916	502.083	944.144	696.899	464.583	817.572	793.408	483.333	0.970444	0.591181
ENSG00000081087.14	OSTM1	155	174.79	127.083	183.784	160.465	120.052	169.392	167.628	123.568	0.989584	0.729478
ENSG00000081154.11	PCNP	636	798.319	580.952	893.694	703.101	557.031	764.847	750.71	568.992	0.981517	0.743929
ENSG00000081177.18	EXD2	240	337.815	211.012	379.279	301.55	194.01	309.64	319.683	202.511	1.03243	0.654022
ENSG00000081307.12	UBA5	177	217.647	116.667	331.532	243.411	137.24	254.266	230.529	126.953	0.906646	0.499293
ENSG00000081320.10	STK17B	335	376.471	214.583	536.937	349.612	186.198	435.968	363.041	200.391	0.832724	0.459645
ENSG00000081377.16	CDC14B	418	526.05	303.869	604.505	499.225	315.104	511.252	512.638	309.487	1.00271	0.60535
ENSG00000081386.12	ZNF510	185	152.941	90.7738	290.991	170.543	91.6667	237.995	161.742	91.2202	0.679601	0.383286
ENSG00000081692.12	JMJD4	439	629.412	376.786	546.847	531.008	351.562	492.923	580.21	364.174	1.17708	0.738805
ENSG00000081721.11	DUSP12	271	365.546	246.429	396.396	377.519	259.635	333.698	371.533	253.032	1.11338	0.758266
ENSG00000081760.16	AACS	1028	1321.01	868.75	1337.84	1158.91	827.865	1182.92	1239.96	848.307	1.04822	0.717131
ENSG00000081791.8	KIAA0141	879	1120.17	766.071	1103.6	923.256	681.771	991.302	1021.71	723.921	1.03068	0.730273
ENSG00000081870.11	HSPB11	120	144.538	101.19	190.09	149.612	85.4167	155.045	147.075	93.3036	0.948596	0.601784
ENSG00000081913.13	PHLPP1	224	305.882	147.321	298.198	256.589	142.448	261.099	281.236	144.885	1.07712	0.554903
ENSG00000081923.11	ATP8B1	53	52.9412	30.0595	42.3423	61.2403	37.7604	47.6712	57.0907	33.91	1.19759	0.711331
ENSG00000082014.16	SMARCD3	357	472.269	359.226	488.288	389.147	326.823	422.644	430.708	343.025	1.01908	0.811616
ENSG00000082068.8	WDR70	761	989.916	592.857	1103.6	940.31	617.969	932.302	965.113	605.413	1.03519	0.649374
ENSG00000082146.12	STRADB	98	105.042	64.5833	182.883	108.527	68.75	140.441	106.785	66.6667	0.760349	0.474694
ENSG00000082153.17	BZW1	5008	7180.67	4023.51	8616.22	6775.19	3944.79	6812.11	6977.93	3984.15	1.02434	0.584863
ENSG00000082213.17	C5orf22	580	759.664	375.893	876.577	733.333	434.115	728.288	746.499	405.004	1.025	0.556104
ENSG00000082258.12	CCNT2	571	364.706	219.048	763.063	426.357	233.854	667.032	395.531	226.451	0.592972	0.339491
ENSG00000082269.16	FAM135A	87	90.7563	54.4643	144.144	85.2713	44.0104	115.572	88.0138	49.2374	0.761549	0.426032
ENSG00000082438.15	COBLL1	120	175.63	111.905	210.811	161.24	119.271	165.405	168.435	115.588	1.01832	0.698815
ENSG00000082458.11	DLG3	461	560.504	336.31	584.685	496.124	299.74	522.842	528.314	318.025	1.01047	0.608261
ENSG00000082497.11	SERTAD4	78	86.5546	59.5238	102.703	89.1473	69.5312	90.3514	87.851	64.5275	0.972326	0.714184
ENSG00000082512.14	TRAF5	416	398.319	247.619	581.982	434.884	259.375	498.991	416.602	253.497	0.834888	0.508019
ENSG00000082515.17	MRPL22	591	794.118	416.071	841.441	648.062	394.531	716.221	721.09	405.301	1.0068	0.565889
ENSG00000082516.8	GEMIN5	2565	2829.41	1912.2	3679.28	2606.2	1769.53	3122.14	2717.81	1840.87	0.870495	0.589617
ENSG00000082641.15	NFE2L1	2854	3843.7	2758.63	3327.93	3141.86	2551.56	3090.96	3492.78	2655.1	1.13	0.858987
ENSG00000082701.14	GSK3B	735	888.235	529.464	1005.41	785.271	498.958	870.203	836.753	514.211	0.961561	0.59091
ENSG00000082781.11	ITGB5	1113	1696.64	1284.52	1406.31	1472.87	1212.76	1259.65	1584.75	1248.64	1.25809	0.991259
ENSG00000082805.19	ERC1	2031	2515.97	1375	2689.19	2052.71	1341.93	2360.09	2284.34	1358.46	0.967902	0.575597
ENSG00000082898.16	XPO1	2809	3467.23	1982.44	4814.41	3527.91	2019.79	3811.71	3497.57	2001.12	0.917585	0.524992
ENSG00000082996.19	RNF13	178	310.084	164.881	337.838	295.349	163.802	257.919	302.716	164.342	1.17369	0.637183
ENSG00000083093.9	PALB2	454	459.664	231.25	613.514	510.078	294.271	533.757	484.871	262.76	0.908411	0.492285
ENSG00000083097.14	DOPEY1	64	75.6303	36.0119	100	69.7674	33.5938	82	72.6988	34.8028	0.886571	0.424425
ENSG00000083099.10	LYRM2	40	48.7395	19.3452	45.9459	45.7364	22.9167	42.973	47.238	21.131	1.09925	0.491727
ENSG00000083123.14	BCKDHB	79	110.924	41.9643	95.4955	75.1938	46.6146	87.2477	93.0591	44.2894	1.06661	0.507628
ENSG00000083168.9	KAT6A	2365	2813.45	1398.21	2967.57	2383.72	1420.05	2666.28	2598.58	1409.13	0.974609	0.528501
ENSG00000083223.17	ZCCHC6	690	873.109	469.643	1065.77	729.457	437.76	877.883	801.283	453.702	0.912745	0.516813
ENSG00000083290.19	ULK2	340	347.059	199.405	392.793	344.186	211.979	366.396	345.622	205.692	0.943302	0.561392
ENSG00000083312.17	TNPO1	3862	4662.18	2573.21	6059.46	4867.44	2782.81	4960.73	4764.81	2678.01	0.960507	0.539843
ENSG00000083444.16	PLOD1	2614	3833.61	2808.63	3287.39	3089.15	2645.83	2950.69	3461.38	2727.23	1.17307	0.924268
ENSG00000083457.11	ITGAE	200	284.874	219.048	322.523	294.574	174.219	261.261	289.724	196.633	1.10894	0.75263
ENSG00000083520.14	DIS3	419	552.941	225.595	762.162	559.69	258.333	590.581	556.316	241.964	0.94198	0.409705
ENSG00000083535.15	PIBF1	153	145.378	100.893	280.18	136.434	77.8646	216.59	140.906	89.3787	0.650566	0.412663
ENSG00000083544.13	TDRD3	336	354.622	224.107	491.892	325.581	234.115	413.946	340.102	229.111	0.821609	0.55348
ENSG00000083635.7	NUFIP1	174	200	152.381	253.153	226.357	157.812	213.577	213.178	155.097	0.998135	0.726188
ENSG00000083642.18	PDS5B	724	848.739	476.786	1036.94	848.837	470.312	880.468	848.788	473.549	0.964019	0.537838
ENSG00000083720.12	OXCT1	2474	3222.69	1896.43	3680.18	3041.86	1949.22	3077.09	3132.27	1922.82	1.01793	0.624884
ENSG00000083750.12	RRAGB	188	223.529	128.571	283.784	172.093	137.76	235.892	197.811	133.166	0.838567	0.564521
ENSG00000083799.17	CYLD	299	393.277	182.143	448.649	396.899	187.5	373.824	395.088	184.821	1.05688	0.494407
ENSG00000083807.9	SLC27A5	167	217.647	166.964	214.414	223.256	152.083	190.707	220.451	159.524	1.15597	0.836485
ENSG00000083812.11	ZNF324	258	247.059	132.738	319.82	212.403	113.021	288.91	229.731	122.879	0.795165	0.425321
ENSG00000083817.8	ZNF416	53	39.4958	14.5833	84.6847	39.5349	14.0625	68.8423	39.5153	14.3229	0.573998	0.208054
ENSG00000083828.15	ZNF586	84	93.2773	41.9643	152.252	105.426	55.4688	118.126	99.3518	48.7165	0.841066	0.412411
ENSG00000083838.15	ZNF446	47	35.2941	22.3214	54.0541	37.2093	28.125	50.527	36.2517	25.2232	0.717472	0.499202
ENSG00000083844.10	ZNF264	218	258.824	127.976	311.712	237.209	133.854	264.856	248.016	130.915	0.93642	0.494288
ENSG00000083845.8	RPS5	4114	6264.71	4325	4863.96	5351.16	4092.97	4488.98	5807.93	4208.98	1.29382	0.937626
ENSG00000083857.13	FAT1	3071	3423.53	2075.89	4386.49	3115.5	2138.02	3728.74	3269.52	2106.96	0.876841	0.565058
ENSG00000083896.12	YTHDC1	1034	1320.17	831.548	1409.91	1171.32	783.594	1221.95	1245.74	807.571	1.01947	0.660884
ENSG00000083937.8	CHMP2B	130	189.076	122.619	252.252	183.721	105.208	191.126	186.398	113.914	0.975263	0.596013
ENSG00000084070.11	SMAP2	438	600	344.94	505.405	476.744	372.135	471.703	538.372	358.538	1.14134	0.760093
ENSG00000084072.16	PPIE	404	645.378	454.167	600	555.814	425.781	502	600.596	439.974	1.19641	0.876442
ENSG00000084073.8	ZMPSTE24	855	1056.3	604.762	1276.58	1030.23	560.156	1065.79	1043.27	582.459	0.978869	0.546505
ENSG00000084090.13	STARD7	3735	5116.81	3088.69	5215.32	4329.46	3001.3	4475.16	4723.13	3045	1.05541	0.680422
ENSG00000084092.6	NOA1	248	333.613	243.75	388.288	347.287	265.104	318.144	340.45	254.427	1.07011	0.799723
ENSG00000084093.15	REST	1171	1459.66	797.024	1709.91	1282.17	764.062	1440.45	1370.92	780.543	0.951725	0.541873
ENSG00000084110.10	HAL	27	43.6975	24.7024	49.5495	39.5349	22.1354	38.2748	41.6162	23.4189	1.0873	0.611862
ENSG00000084112.14	SSH1	1433	1744.54	1228.27	1762.16	1618.6	1116.67	1597.58	1681.57	1172.47	1.05257	0.733903
ENSG00000084207.15	GSTP1	2245	3566.39	2359.23	2930.63	2940.31	2063.8	2587.82	3253.35	2211.51	1.25718	0.854587
ENSG00000084234.16	APLP2	6350	8812.61	4935.71	7445.05	7215.5	4713.28	6897.52	8014.05	4824.5	1.16187	0.699454
ENSG00000084444.13	FAM234B	105	145.378	102.083	145.045	146.512	105.99	125.023	145.945	104.036	1.16735	0.832142
ENSG00000084463.7	WBP11	3255	4530.25	2818.75	4272.97	3961.24	3007.81	3763.99	4245.75	2913.28	1.12799	0.773988
ENSG00000084623.11	EIF3I	2951	4453.78	3430.95	3637.84	3870.54	3101.04	3294.42	4162.16	3266	1.2634	0.991373
ENSG00000084636.17	COL16A1	1326	1637.82	1115.18	1736.04	1525.58	1015.89	1531.02	1581.7	1065.53	1.0331	0.695963
ENSG00000084652.15	TXLNA	2343	3232.77	2292.86	2818.92	2795.35	2196.61	2580.96	3014.06	2244.74	1.16781	0.869729
ENSG00000084676.15	NCOA1	452	478.992	232.143	627.027	432.558	278.385	539.514	455.775	255.264	0.844789	0.473138
ENSG00000084693.15	AGBL5	718	959.664	654.464	816.216	824.806	634.896	767.108	892.235	644.68	1.16312	0.840403
ENSG00000084710.13	EFR3B	98	121.849	75.2976	135.135	123.256	85.4167	116.568	122.552	80.3571	1.05134	0.689361
ENSG00000084731.14	KIF3C	203	245.378	143.452	245.946	206.977	141.667	224.473	226.177	142.56	1.00759	0.635085
ENSG00000084733.10	RAB10	2149	2384.87	1158.04	2827.03	2303.88	1102.34	2488.01	2344.37	1130.19	0.942268	0.454254
ENSG00000084754.10	HADHA	4124	5344.54	3115.48	5822.52	4596.12	2825.52	4973.26	4970.33	2970.5	0.999411	0.597294
ENSG00000084764.10	MAPRE3	67	77.3109	57.4405	104.505	91.4729	56.25	85.7523	84.3919	56.8452	0.984136	0.662901
ENSG00000084774.13	CAD	3885	4165.55	3192.26	4693.69	3786.82	3075	4289.35	3976.18	3133.63	0.926991	0.730561
ENSG00000085063.14	CD59	2500	3456.3	1843.75	3721.62	3342.64	1919.01	3110.81	3399.47	1881.38	1.09279	0.604788
ENSG00000085185.15	BCORL1	547	469.748	269.94	620.721	433.333	248.438	583.86	451.541	259.189	0.773371	0.443923
ENSG00000085224.21	ATRX	1380	1469.75	644.345	2464.86	1640.31	721.875	1922.43	1555.03	683.11	0.808886	0.355336
ENSG00000085231.13	AK6	57	74.7899	50.8929	92.7928	72.8682	43.2292	74.8964	73.8291	47.061	0.985749	0.628348
ENSG00000085274.15	MYNN	170	210.084	108.929	236.937	188.372	90.1042	203.468	199.228	99.5164	0.979159	0.4891
ENSG00000085276.17	MECOM	309	342.857	227.083	449.55	306.202	216.146	379.275	324.529	221.615	0.855658	0.584311
ENSG00000085365.17	SCAMP1	349	443.697	217.56	476.577	372.868	238.281	412.788	408.283	227.92	0.989085	0.552148
ENSG00000085377.13	PREP	896	1183.19	785.714	1284.68	1037.21	823.438	1090.34	1110.2	804.576	1.01821	0.737911
ENSG00000085382.11	HACE1	57	103.361	52.9762	118.018	117.829	55.7292	87.509	110.595	54.3527	1.26382	0.62111
ENSG00000085415.15	SEH1L	1235	1508.4	860.119	1834.23	1413.18	969.792	1534.62	1460.79	914.955	0.951893	0.596211
ENSG00000085433.15	WDR47	239	292.437	152.381	369.369	262.016	155.469	304.185	277.226	153.925	0.911375	0.506024
ENSG00000085449.14	WDFY1	368	432.773	264.881	507.207	386.822	264.323	437.604	409.797	264.602	0.936458	0.604661
ENSG00000085491.15	SLC25A24	773	1029.41	675.595	1159.46	916.279	561.458	966.23	972.845	618.527	1.00685	0.640145
ENSG00000085511.19	MAP3K4	885	1089.92	605.06	1213.51	920.155	598.438	1049.26	1005.04	601.749	0.957855	0.5735
ENSG00000085644.13	ZNF213	132	185.714	98.2143	169.369	121.705	100.781	150.685	153.71	99.4978	1.02008	0.660304
ENSG00000085662.13	AKR1B1	1388	1894.96	1179.76	1710.81	1686.05	1158.59	1549.41	1790.5	1169.18	1.15561	0.754598
ENSG00000085719.12	CPNE3	1037	1294.12	720.833	1395.5	1137.21	687.5	1216.25	1215.66	704.167	0.99952	0.578966
ENSG00000085721.12	RRN3	1360	1780.67	1041.37	1837.84	1617.83	1070.05	1598.92	1699.25	1055.71	1.06275	0.660265
ENSG00000085733.15	CTTN	6126	8514.29	6335.71	7512.61	7100	5712.24	6819.31	7807.14	6023.98	1.14486	0.883371
ENSG00000085760.14	MTIF2	711	847.059	569.345	1044.14	863.566	542.969	877.572	855.312	556.157	0.974635	0.633745
ENSG00000085788.13	DDHD2	479	658.824	412.5	727.027	572.093	434.896	603.014	615.458	423.698	1.02064	0.702634
ENSG00000085831.15	TTC39A	162	211.765	110.119	200.901	147.287	105.99	181.45	179.526	108.054	0.989393	0.595503
ENSG00000085832.16	EPS15	870	1034.45	550.595	1179.28	979.845	561.979	1024.64	1007.15	556.287	0.98293	0.54291
ENSG00000085840.12	ORC1	739	936.975	641.964	956.757	819.38	604.948	847.878	878.177	623.456	1.03574	0.735313
ENSG00000085871.8	MGST2	186	267.227	148.512	300.901	227.132	162.24	243.45	247.179	155.376	1.01532	0.638223
ENSG00000085872.14	CHERP	1534	1966.39	1634.23	1738.74	1749.61	1642.19	1636.37	1858	1638.21	1.13544	1.00112
ENSG00000085978.21	ATG16L1	521	697.479	463.393	737.838	582.946	416.146	629.419	640.212	439.769	1.01715	0.698691
ENSG00000085982.13	USP40	426	636.134	384.226	617.117	528.682	349.219	521.559	582.408	366.722	1.11667	0.703128
ENSG00000085998.13	POMGNT1	1122	1547.06	1117.56	1379.28	1360.47	1081.51	1250.64	1453.76	1099.53	1.16241	0.879178
ENSG00000085999.11	RAD54L	423	435.294	316.369	483.784	376.744	303.906	453.392	406.019	310.138	0.895515	0.684039
ENSG00000086015.20	MAST2	1630	2168.07	1554.76	1947.75	1885.27	1499.48	1788.87	2026.67	1527.12	1.13293	0.853677
ENSG00000086061.15	DNAJA1	3889	5324.37	3113.1	5645.05	4734.88	3169.27	4767.02	5029.63	3141.18	1.05509	0.65894
ENSG00000086062.12	B4GALT1	6873	8806.72	4784.82	8506.31	7672.09	4956.77	7689.65	8239.41	4870.8	1.07149	0.633422
ENSG00000086065.13	CHMP5	692	858.824	451.488	948.649	876.744	526.302	820.324	867.784	488.895	1.05785	0.595978
ENSG00000086102.18	NFX1	1457	1658.82	1009.23	1854.05	1472.87	932.292	1655.53	1565.85	970.759	0.945829	0.586375
ENSG00000086189.9	DIMT1	418	455.462	294.94	562.162	496.124	301.823	490.081	475.793	298.382	0.970846	0.608841
ENSG00000086200.16	IPO11	514	686.555	367.56	900	672.868	369.792	707	679.711	368.676	0.961402	0.521465
ENSG00000086232.12	EIF2AK1	3903	4952.1	2956.85	5039.64	4345.74	2860.42	4471.32	4648.92	2908.63	1.03972	0.650508
ENSG00000086289.11	EPDR1	266	326.891	229.464	330.631	329.457	250.26	298.315	328.174	239.862	1.10009	0.804056
ENSG00000086300.15	SNX10	80	122.689	63.9881	132.432	107.752	77.6042	106.216	115.221	70.7961	1.08477	0.666528
ENSG00000086475.14	SEPHS1	1389	1933.61	1363.99	1679.28	1663.57	1257.81	1534.14	1798.59	1310.9	1.17238	0.854486
ENSG00000086504.15	MRPL28	602	871.429	661.607	733.333	733.333	619.792	667.667	802.381	640.699	1.20177	0.95961
ENSG00000086544.2	ITPKC	233	264.706	175.595	337.838	259.69	161.198	285.419	262.198	168.397	0.918642	0.589998
ENSG00000086589.11	RBM22	923	1059.66	642.262	1148.65	966.667	643.229	1035.82	1013.17	642.746	0.978125	0.620516
ENSG00000086598.10	TMED2	2410	3384.87	2137.8	3364.86	3160.47	2185.94	2887.43	3272.67	2161.87	1.13342	0.748716
ENSG00000086619.13	ERO1B	26	37.8151	23.5119	67.5676	62.0155	22.3958	46.7838	49.9153	22.9539	1.06694	0.490637
ENSG00000086666.18	ZFAND6	399	469.748	227.976	595.495	500.775	251.042	497.248	485.262	239.509	0.975895	0.481669
ENSG00000086712.12	TXLNG	2383	2753.78	1901.79	3319.82	2741.09	1840.1	2851.41	2747.43	1870.94	0.963535	0.656147
ENSG00000086717.18	PPEF1	41	51.2605	15.4762	95.4955	61.2403	22.6562	68.2477	56.2504	19.0662	0.824209	0.279368
ENSG00000086730.16	LAT2	43	26.8908	18.1548	26.1261	29.4574	8.33333	34.5631	28.1741	13.244	0.815149	0.383185
ENSG00000086758.15	HUWE1	20272	22625.2	14194.3	24973.9	19825.6	14513	22622.9	21225.4	14353.7	0.938225	0.634475
ENSG00000086827.8	ZW10	210	275.63	158.631	325.225	270.543	166.927	267.613	273.086	162.779	1.02045	0.608264
ENSG00000086967.9	MYBPC2	294	410.084	193.75	367.568	327.132	175	330.784	368.608	184.375	1.11435	0.557388
ENSG00000087008.15	ACOX3	77	89.916	52.0833	90.991	93.0233	57.2917	83.9955	91.4696	54.6875	1.08898	0.651077
ENSG00000087053.18	MTMR2	1157	1336.97	890.476	1665.77	1355.81	935.156	1411.38	1346.39	912.816	0.953954	0.646753
ENSG00000087074.7	PPP1R15A	233	326.05	317.56	292.793	283.721	251.042	262.896	304.886	284.301	1.15972	1.08142
ENSG00000087077.12	TRIP6	1297	1540.34	1045.24	1608.11	1382.17	1063.02	1452.55	1461.25	1054.13	1.00599	0.725708
ENSG00000087086.14	FTL	24374	37540.3	25535.4	29822.5	32186.8	24129.4	27098.3	34863.6	24832.4	1.28656	0.916384
ENSG00000087087.18	SRRT	2968	3886.55	2958.63	3424.32	3138.76	2822.4	3196.16	3512.66	2890.51	1.09902	0.90437
ENSG00000087088.19	BAX	348	477.311	361.607	407.207	448.837	395.052	377.604	463.074	378.33	1.22635	1.00192
ENSG00000087095.12	NLK	365	456.303	253.571	534.234	441.86	253.906	449.617	449.081	253.739	0.998809	0.564344
ENSG00000087111.20	PIGS	986	1363.87	931.845	1075.68	1162.79	920.573	1030.84	1263.33	926.209	1.22554	0.898501
ENSG00000087152.15	ATXN7L3	1083	1336.97	1068.75	1238.74	1288.37	1013.02	1160.87	1312.67	1040.89	1.13077	0.896643
ENSG00000087157.18	PGS1	203	234.454	172.024	210.811	182.946	171.094	206.905	208.7	171.559	1.00867	0.829165
ENSG00000087191.12	PSMC5	1761	2742.02	2058.04	2190.09	2207.75	1848.96	1975.55	2474.88	1953.5	1.25276	0.98884
ENSG00000087206.16	UIMC1	576	639.496	447.917	843.243	624.031	429.948	709.622	631.763	438.932	0.890282	0.618544
ENSG00000087237.10	CETP	58	76.4706	41.6667	78.3784	64.3411	42.7083	68.1892	70.4058	42.1875	1.03251	0.618683
ENSG00000087253.12	LPCAT2	87	84.8739	54.4643	92.7928	87.5969	56.7708	89.8964	86.2354	55.6176	0.959276	0.618685
ENSG00000087258.13	GNAO1	169	239.496	133.929	224.324	217.054	152.604	196.662	228.275	143.266	1.16075	0.72849
ENSG00000087263.16	OGFOD1	1286	1693.28	1036.31	1796.4	1489.92	1019.01	1541.2	1591.6	1027.66	1.0327	0.666793
ENSG00000087266.15	SH3BP2	269	388.235	191.071	394.595	372.093	191.406	331.797	380.164	191.239	1.14577	0.576373
ENSG00000087269.15	NOP14	1513	1962.18	1480.65	1876.58	1599.22	1319.01	1694.79	1780.7	1399.83	1.05069	0.825963
ENSG00000087274.16	ADD1	1302	1687.39	1262.5	1658.56	1494.57	1173.18	1480.28	1590.98	1217.84	1.07479	0.822709
ENSG00000087299.11	L2HGDH	250	342.017	224.405	372.973	337.984	214.323	311.486	340.001	219.364	1.09154	0.704248
ENSG00000087301.8	TXNDC16	65	78.9916	51.4881	104.505	92.2481	57.5521	84.7523	85.6198	54.5201	1.01024	0.643288
ENSG00000087302.8	C14orf166	985	1347.9	783.631	1688.29	1434.11	940.365	1336.64	1391	861.998	1.04067	0.644897
ENSG00000087303.17	NID2	81	106.723	62.5	101.802	103.101	72.9167	91.4009	104.912	67.7083	1.14782	0.740784
ENSG00000087338.4	GMCL1	166	217.647	162.5	282.883	200	141.667	224.441	208.824	152.083	0.930414	0.677608
ENSG00000087365.15	SF3B2	5893	7818.49	6189.29	7031.53	6358.91	5409.9	6462.27	7088.7	5799.59	1.09694	0.897455
ENSG00000087448.9	KLHL42	957	1119.33	653.274	1301.8	1057.36	629.688	1129.4	1088.35	641.481	0.963649	0.567983
ENSG00000087460.23	GNAS	6665	9657.98	6862.2	8302.7	8275.19	6344.27	7483.85	8966.59	6603.24	1.19812	0.882331
ENSG00000087470.17	DNM1L	1601	1954.62	1183.93	2248.65	1827.13	1166.15	1924.82	1890.88	1175.04	0.982363	0.610465
ENSG00000087502.17	ERGIC2	546	634.454	370.238	771.171	646.512	366.146	658.586	640.483	368.192	0.972512	0.559065
ENSG00000087510.6	TFAP2C	188	207.563	145.833	213.514	206.202	145.573	200.757	206.882	145.703	1.03051	0.725769
ENSG00000087586.17	AURKA	5680	7569.75	4758.33	7800	6514.73	4757.03	6740	7042.24	4757.68	1.04484	0.705888
ENSG00000087842.10	PIR	2117	2737.82	1489.29	2909.01	2489.15	1529.17	2513	2613.48	1509.23	1.03998	0.600566
ENSG00000087884.14	AAMDC	148	121.849	75	118.919	144.961	78.6458	133.459	133.405	76.8229	0.999592	0.575627
ENSG00000087903.12	RFX2	51	63.0252	52.9762	31.5315	55.814	52.0833	41.2658	59.4196	52.5298	1.43992	1.27296
ENSG00000087995.15	METTL2A	305	469.748	298.81	455.856	392.248	275.26	380.428	430.998	287.035	1.13293	0.754506
ENSG00000088035.15	ALG6	43	30.2521	30.0595	79.2793	64.3411	33.3333	61.1396	47.2966	31.6964	0.773583	0.518427
ENSG00000088038.17	CNOT3	1102	1389.92	1012.5	1207.21	1120.93	1003.39	1154.6	1255.42	1007.94	1.08732	0.872977
ENSG00000088179.8	PTPN4	393	478.151	187.5	550.45	435.659	197.135	471.725	456.905	192.318	0.968583	0.40769
ENSG00000088205.12	DDX18	1748	2263.87	1577.98	2607.21	2062.02	1436.46	2177.6	2162.94	1507.22	0.993266	0.692145
ENSG00000088247.16	KHSRP	4813	6694.96	5183.04	5908.11	5855.04	4851.56	5360.55	6275	5017.3	1.17059	0.935967
ENSG00000088256.8	GNA11	1401	2179.83	1665.48	1707.21	1821.71	1589.58	1554.1	2000.77	1627.53	1.28741	1.04725
ENSG00000088280.18	ASAP3	143	173.95	100.298	179.279	173.643	96.875	161.14	173.796	98.5863	1.07855	0.611807
ENSG00000088298.12	EDEM2	385	575.63	379.167	458.559	451.163	370.573	421.779	513.397	374.87	1.21722	0.888782
ENSG00000088305.18	DNMT3B	459	586.555	367.857	554.955	444.186	326.042	506.977	515.37	346.949	1.01655	0.684349
ENSG00000088325.15	TPX2	10758	12767.2	8115.77	15580.2	11455.8	7784.9	13169.1	12111.5	7950.33	0.919693	0.603712
ENSG00000088356.5	PDRG1	369	536.134	379.464	472.973	427.907	383.594	420.986	482.021	381.529	1.14498	0.906274
ENSG00000088367.21	EPB41L1	668	811.765	400.893	819.82	672.093	372.656	743.91	741.929	386.775	0.997337	0.519921
ENSG00000088387.18	DOCK9	792	1015.13	688.988	1163.06	893.023	721.354	977.532	954.075	705.171	0.976004	0.721379
ENSG00000088448.14	ANKRD10	526	505.042	367.56	596.396	441.86	320.052	561.198	473.451	343.806	0.843644	0.612628
ENSG00000088451.10	TGDS	86	142.017	74.7024	145.946	105.426	72.9167	115.973	123.722	73.8095	1.06681	0.636437
ENSG00000088543.14	C3orf18	50	80.6723	49.4048	53.1532	73.6434	44.5312	51.5766	77.1578	46.968	1.49599	0.910646
ENSG00000088682.13	COQ9	830	1223.53	803.274	986.486	965.891	763.802	908.243	1094.71	783.538	1.20531	0.862696
ENSG00000088727.12	KIF9	47	77.3109	42.8571	72.0721	70.5426	46.875	59.536	73.9268	44.8661	1.24171	0.753595
ENSG00000088756.12	ARHGAP28	269	314.286	151.19	289.189	257.364	147.135	279.095	285.825	149.163	1.02412	0.534453
ENSG00000088766.11	CRLS1	190	292.437	195.536	358.559	281.395	200.781	274.279	286.916	198.158	1.04607	0.72247
ENSG00000088808.16	PPP1R13B	584	656.303	415.476	602.703	648.062	444.792	593.351	652.182	430.134	1.09915	0.724923
ENSG00000088812.17	ATRN	1325	1667.23	1008.33	1644.14	1448.84	971.354	1484.57	1558.03	989.844	1.04948	0.666754
ENSG00000088826.17	SMOX	802	1204.2	816.964	847.748	932.558	785.156	824.874	1068.38	801.06	1.2952	0.971131
ENSG00000088832.15	FKBP1A	65	92.437	46.131	89.1892	67.4419	45.3125	77.0946	79.9394	45.7217	1.0369	0.59306
ENSG00000088833.17	NSFL1C	1459	2210.92	1514.88	1847.75	1671.32	1344.27	1653.37	1941.12	1429.58	1.17404	0.864642
ENSG00000088836.12	SLC4A11	135	143.697	79.1667	136.937	91.4729	78.3854	135.968	117.585	78.776	0.864797	0.57937
ENSG00000088854.12	C20orf194	111	106.723	65.4762	121.622	110.078	64.5833	116.311	108.4	65.0298	0.931986	0.559103
ENSG00000088876.11	ZNF343	346	390.756	270.238	487.387	327.907	241.927	416.694	359.332	256.083	0.86234	0.614558
ENSG00000088888.17	MAVS	3278	3903.36	2111.61	3900.9	3337.98	2183.85	3589.45	3620.67	2147.73	1.0087	0.598345
ENSG00000088899.14	RP5-1187M17.10	41	42.8571	28.869	41.4414	35.6589	31.5104	41.2207	39.258	30.1897	0.952386	0.732392
ENSG00000088930.7	XRN2	1227	1571.43	981.845	1811.71	1618.6	994.271	1519.36	1595.02	988.058	1.0498	0.650314
ENSG00000088970.15	KIZ	99	120.168	68.4524	145.946	120.155	73.9583	122.473	120.162	71.2054	0.981127	0.581396
ENSG00000088986.10	DYNLL1	3190	4282.35	2718.15	4092.79	4253.49	2953.39	3641.4	4267.92	2835.77	1.17206	0.778759
ENSG00000088992.17	TESC	535	748.739	535.714	671.171	689.147	522.917	603.086	718.943	529.315	1.19211	0.877679
ENSG00000089006.16	SNX5	630	765.546	455.952	991.892	689.922	469.792	810.946	727.734	462.872	0.897389	0.57078
ENSG00000089009.15	RPL6	12264	17440.3	13076.2	16402.7	14800	11475.3	14333.4	16120.2	12275.7	1.12466	0.856445
ENSG00000089022.13	MAPKAPK5	782	1047.06	695.536	1021.62	879.845	636.719	901.811	963.452	666.127	1.06835	0.738655
ENSG00000089048.14	ESF1	586	634.454	348.81	1078.38	739.535	377.604	832.189	686.994	363.207	0.825527	0.436447
ENSG00000089050.15	RBBP9	148	227.731	127.976	211.712	200.775	113.802	179.856	214.253	120.889	1.19125	0.672145
ENSG00000089053.12	ANAPC5	2156	2967.23	2060.12	2865.77	2625.58	1901.82	2510.88	2796.4	1980.97	1.11371	0.788954
ENSG00000089057.14	SLC23A2	1027	1224.37	816.667	1166.67	1033.33	782.292	1096.83	1128.85	799.479	1.02919	0.728898
ENSG00000089060.11	SLC8B1	1138	1286.55	861.905	1256.76	1126.36	788.021	1197.38	1206.46	824.963	1.00758	0.688974
ENSG00000089063.14	TMEM230	500	752.101	463.393	704.505	670.543	430.208	602.252	711.322	446.801	1.1811	0.741883
ENSG00000089094.17	KDM2B	865	1151.26	840.179	1140.54	982.171	772.135	1002.77	1066.72	806.157	1.06377	0.80393
ENSG00000089123.15	TASP1	180	232.773	176.786	272.973	249.612	157.552	226.486	241.193	167.169	1.06493	0.738097
ENSG00000089127.12	OAS1	188	233.613	178.571	225.225	230.233	156.771	206.613	231.923	167.671	1.1225	0.811524
ENSG00000089154.10	GCN1	7296	9131.93	6775.6	8871.17	8156.59	6465.62	8083.59	8644.26	6620.61	1.06936	0.819019
ENSG00000089157.15	RPLP0	14005	22431.9	17170.8	19007.2	18413.2	14295.3	16506.1	20422.6	15733.1	1.23727	0.953167
ENSG00000089159.16	PXN	1013	1378.15	1123.51	1222.52	1213.95	1084.38	1117.76	1296.05	1103.94	1.15951	0.987638
ENSG00000089177.18	KIF16B	325	297.479	193.155	338.739	241.86	189.323	331.869	269.67	191.239	0.812578	0.576247
ENSG00000089195.14	TRMT6	448	663.025	551.19	589.189	544.961	450.521	518.595	603.993	500.856	1.16467	0.965794
ENSG00000089220.4	PEBP1	2741	4100	2836.31	3604.5	3462.79	2687.76	3172.75	3781.4	2762.03	1.19183	0.870549
ENSG00000089234.15	BRAP	567	636.975	396.726	827.027	598.45	397.917	697.014	617.712	397.321	0.886227	0.570034
ENSG00000089248.6	ERP29	1481	2199.16	1518.15	1839.64	1755.81	1276.56	1660.32	1977.49	1397.36	1.19103	0.84162
ENSG00000089280.18	FUS	5070	6080.67	4504.17	5751.35	5558.14	4569.01	5410.68	5819.41	4536.59	1.07554	0.838451
ENSG00000089289.15	IGBP1	581	760.504	508.333	762.162	694.574	484.635	671.581	727.539	496.484	1.08332	0.739277
ENSG00000089327.14	FXYD5	570	877.311	599.107	667.568	710.078	579.167	618.784	793.694	589.137	1.28267	0.952088
ENSG00000089335.20	ZNF302	97	115.126	50.2976	140.541	118.605	57.8125	118.77	116.865	54.0551	0.983961	0.455123
ENSG00000089351.14	GRAMD1A	1134	1452.94	923.81	1312.61	1265.89	1001.04	1223.31	1359.42	962.426	1.11126	0.786741
ENSG00000089486.16	CDIP1	775	1073.11	671.726	883.784	961.24	715.365	829.392	1017.17	693.545	1.22641	0.83621
ENSG00000089505.17	CMTM1	34	46.2185	25.5952	35.1351	33.3333	31.25	34.5676	39.7759	28.4226	1.15067	0.822234
ENSG00000089597.16	GANAB	10388	14092.4	9503.57	12582	11376.7	9250.52	11485	12734.6	9377.05	1.1088	0.816461
ENSG00000089639.10	GMIP	117	173.95	140.179	172.973	153.488	131.25	144.986	163.719	135.714	1.1292	0.936048
ENSG00000089682.16	RBM41	265	300.84	192.56	390.991	265.116	158.073	327.995	282.978	175.316	0.862751	0.534508
ENSG00000089685.14	BIRC5	3327	4512.61	3129.76	4271.17	3734.88	2878.39	3799.09	4123.74	3004.07	1.08546	0.790736
ENSG00000089693.10	MLF2	2913	4357.98	2890.18	3466.67	3575.97	2866.15	3189.83	3966.98	2878.16	1.24363	0.902292
ENSG00000089737.15	DDX24	3628	4841.18	3219.35	4730.63	4096.9	2827.34	4179.32	4469.04	3023.34	1.06932	0.723407
ENSG00000089775.11	ZBTB25	354	433.613	248.81	502.703	351.163	236.719	428.351	392.388	242.764	0.916043	0.566741
ENSG00000089818.16	NECAP1	437	570.588	378.571	558.559	510.078	378.125	497.779	540.333	378.348	1.08549	0.760072
ENSG00000089876.11	DHX32	402	587.395	337.798	635.135	529.457	312.76	518.568	558.426	325.279	1.07686	0.627264
ENSG00000089902.9	RCOR1	2030	2457.98	1423.81	2923.42	2144.96	1427.86	2476.71	2301.47	1425.84	0.929245	0.575698
ENSG00000089916.17	GPATCH2L	1276	1468.91	804.167	1767.57	1346.51	820.312	1521.78	1407.71	812.24	0.925039	0.533742
ENSG00000090006.17	LTBP4	490	589.916	350.595	530.631	532.558	348.958	510.315	561.237	349.777	1.09978	0.685413
ENSG00000090013.9	BLVRB	1377	2205.04	1286.9	1863.96	1891.47	1086.98	1620.48	2048.26	1186.94	1.26398	0.732462
ENSG00000090020.10	SLC9A1	532	748.739	500.595	645.946	612.403	496.875	588.973	680.571	498.735	1.15552	0.846788
ENSG00000090054.13	SPTLC1	747	989.076	634.226	1147.75	913.953	574.74	947.374	951.515	604.483	1.00437	0.638062
ENSG00000090060.17	PAPOLA	2132	2594.12	1683.33	3681.98	2762.79	1825.26	2906.99	2678.45	1754.3	0.921384	0.603475
ENSG00000090061.17	CCNK	996	1274.79	865.476	1184.68	1175.97	877.083	1090.34	1225.38	871.28	1.12385	0.799088
ENSG00000090097.20	PCBP4	93	88.2353	73.2143	75.6757	110.078	75.5208	84.3378	99.1564	74.3676	1.1757	0.881782
ENSG00000090238.11	YPEL3	34	29.4118	12.7976	23.4234	22.4806	14.5833	28.7117	25.9462	13.6905	0.90368	0.476825
ENSG00000090263.15	MRPS33	87	97.479	57.4405	150.45	114.729	59.8958	118.725	106.104	58.6682	0.893692	0.494151
ENSG00000090266.12	NDUFB2	501	675.63	494.643	771.171	677.519	509.896	636.086	676.575	502.269	1.06365	0.789625
ENSG00000090273.13	NUDC	2237	3032.77	2361.01	2560.36	2516.28	2289.06	2398.68	2774.53	2325.04	1.15669	0.969299
ENSG00000090316.15	MAEA	540	726.891	575	643.243	668.217	483.333	591.622	697.554	529.167	1.17905	0.894434
ENSG00000090339.8	ICAM1	1979	2800.84	1956.85	2458.56	2237.21	1887.5	2218.78	2519.02	1922.17	1.13532	0.86632
ENSG00000090372.14	STRN4	1026	1544.54	1152.38	1287.39	1334.11	1033.85	1156.69	1439.32	1093.12	1.24434	0.945036
ENSG00000090432.6	MUL1	476	582.353	369.048	569.369	490.698	349.479	522.685	536.525	359.263	1.02648	0.687342
ENSG00000090447.11	TFAP4	754	883.193	716.369	933.333	762.791	657.552	843.667	822.992	686.961	0.975494	0.814256
ENSG00000090470.14	PDCD7	759	910.924	503.571	973.874	841.085	529.427	866.437	876.005	516.499	1.01104	0.596119
ENSG00000090487.10	SPG21	1036	1296.64	752.381	1422.52	1237.21	746.354	1229.26	1266.92	749.368	1.03064	0.609608
ENSG00000090520.11	DNAJB11	526	783.193	497.619	749.55	692.248	476.562	637.775	737.721	487.091	1.15671	0.763735
ENSG00000090530.9	P3H2	2918	3714.29	2379.76	3542.34	3275.19	2410.42	3230.17	3494.74	2395.09	1.08191	0.741474
ENSG00000090539.15	CHRD	31	47.8992	22.0238	56.7568	35.6589	21.6146	43.8784	41.779	21.8192	0.952155	0.497265
ENSG00000090565.15	RAB11FIP3	615	857.143	595.536	809.009	729.457	605.469	712.005	793.3	600.502	1.11418	0.843397
ENSG00000090581.9	GNPTG	213	260.504	184.821	177.477	203.101	178.385	195.239	231.802	181.603	1.18728	0.930161
ENSG00000090612.20	ZNF268	70	60.5042	19.0476	111.712	72.8682	26.0417	90.8559	66.6862	22.5446	0.733978	0.248136
ENSG00000090615.13	GOLGA3	2095	2677.31	1577.68	2500	2173.64	1447.14	2297.5	2425.48	1512.41	1.0557	0.658284
ENSG00000090621.13	PABPC4	5216	6324.37	4570.83	7205.41	5720.16	4534.9	6210.7	6022.26	4552.86	0.969659	0.733068
ENSG00000090661.11	CERS4	100	123.529	83.631	131.532	120.155	75	115.766	121.842	79.3155	1.05249	0.685138
ENSG00000090674.15	MCOLN1	171	250.42	143.155	156.757	193.023	149.219	163.878	221.722	146.187	1.35297	0.892044
ENSG00000090686.15	USP48	1468	1611.76	752.976	2266.67	1724.81	803.385	1867.33	1668.29	778.181	0.893405	0.416734
ENSG00000090776.5	EFNB1	114	117.647	84.8214	168.468	144.186	87.5	141.234	130.917	86.1607	0.926946	0.610055
ENSG00000090857.13	PDPR	1381	1703.36	885.417	1677.48	1448.84	844.01	1529.24	1576.1	864.714	1.03064	0.565454
ENSG00000090861.15	AARS	4289	5936.13	3752.08	5492.79	5072.09	3471.61	4890.9	5504.11	3611.85	1.12538	0.738484
ENSG00000090863.11	GLG1	3664	4548.74	2549.4	4809.91	4017.83	2585.94	4236.95	4283.28	2567.67	1.01093	0.606018
ENSG00000090889.11	KIF4A	4142	5214.29	3389.29	5618.02	4596.9	3189.84	4880.01	4905.59	3289.56	1.00524	0.67409
ENSG00000090905.18	TNRC6A	2996	3439.5	2051.79	3941.44	3038.76	2067.19	3468.72	3239.13	2059.49	0.93381	0.593731
ENSG00000090924.14	PLEKHG2	1406	1654.62	1013.99	1693.69	1348.06	1003.65	1549.85	1501.34	1008.82	0.968703	0.650914
ENSG00000090932.10	DLL3	54	89.0756	68.4524	76.5766	82.1705	50.7812	65.2883	85.6231	59.6168	1.31146	0.913132
ENSG00000090971.4	NAT14	50	69.7479	57.7381	63.964	79.845	58.3333	56.982	74.7964	58.0357	1.31263	1.01849
ENSG00000090975.12	PITPNM2	313	373.95	291.369	370.27	334.884	303.646	341.635	354.417	297.507	1.03741	0.870834
ENSG00000090989.17	EXOC1	172	221.849	114.881	265.766	236.434	107.812	218.883	229.141	111.347	1.04687	0.508705
ENSG00000091009.7	RBM27	141	220.168	91.9643	190.09	140.31	81.5104	165.545	180.239	86.7374	1.08876	0.52395
ENSG00000091039.16	OSBPL8	741	850.42	456.25	1209.91	882.946	495.312	975.455	866.683	475.781	0.888491	0.487753
ENSG00000091073.19	DTX2	485	511.765	344.345	577.477	424.031	311.198	531.239	467.898	327.772	0.880768	0.616995
ENSG00000091127.13	PUS7	1727	2056.3	1210.71	2658.56	2073.64	1304.17	2192.78	2064.97	1257.44	0.941715	0.573446
ENSG00000091129.19	NRCAM	83	74.7899	27.6786	81.982	66.6667	30.2083	82.491	70.7283	28.9435	0.857406	0.350868
ENSG00000091136.13	LAMB1	7456	9910.08	7057.44	9934.23	8437.21	6541.15	8695.12	9173.65	6799.29	1.05503	0.781967
ENSG00000091140.12	DLD	847	1001.68	487.798	1353.15	1044.96	567.188	1100.08	1023.32	527.493	0.930227	0.479505
ENSG00000091157.13	WDR7	158	244.538	117.56	264.865	191.473	117.448	211.432	218.005	117.504	1.03109	0.555751
ENSG00000091164.12	TXNL1	154	205.042	151.19	234.234	224.031	120.573	194.117	214.537	135.882	1.10519	0.699999
ENSG00000091262.14	ABCC6	27	31.9328	18.4524	31.5315	32.5581	17.9688	29.2658	32.2455	18.2106	1.10181	0.622248
ENSG00000091317.7	CMTM6	374	576.471	336.905	620.721	521.705	340.104	497.36	549.088	338.504	1.104	0.680602
ENSG00000091409.14	ITGA6	377	447.899	346.131	501.802	415.504	345.312	439.401	431.702	345.722	0.982478	0.786802
ENSG00000091428.17	RAPGEF4	101	118.487	39.5833	127.928	109.302	46.6146	114.464	113.895	43.099	0.995028	0.376529
ENSG00000091436.16	AC013461.1	1095	1389.08	813.988	1643.24	1262.79	899.74	1369.12	1325.93	856.864	0.968455	0.625849
ENSG00000091483.6	FH	1550	1757.98	935.119	2437.84	1879.84	952.865	1993.92	1818.91	943.992	0.912231	0.473435
ENSG00000091490.10	SEL1L3	1447	2029.41	1005.65	2073.87	1709.3	995.052	1760.44	1869.36	1000.35	1.06187	0.568242
ENSG00000091527.15	CDV3	5549	6766.39	3982.74	7836.04	6355.04	4118.23	6692.52	6560.71	4050.48	0.980306	0.605226
ENSG00000091536.16	MYO15A	26	24.3697	12.2024	44.1441	22.4806	14.0625	35.0721	23.4252	13.1324	0.667916	0.374442
ENSG00000091542.8	ALKBH5	2218	3187.39	2239.88	2909.01	2658.91	2078.39	2563.5	2923.15	2159.13	1.1403	0.842258
ENSG00000091592.15	NLRP1	660	751.261	450.893	804.505	603.101	426.823	732.252	677.181	438.858	0.924791	0.599326
ENSG00000091622.15	PITPNM3	54	63.0252	31.5476	62.1622	51.1628	46.6146	58.0811	57.094	39.0811	0.983005	0.672871
ENSG00000091640.7	SPAG7	673	1074.79	864.583	890.09	925.581	760.156	781.545	1000.19	812.37	1.27975	1.03944
ENSG00000091651.8	ORC6	863	1114.29	761.905	1060.36	1036.43	723.698	961.68	1075.36	742.801	1.11821	0.7724
ENSG00000091732.15	ZC3HC1	492	736.134	547.321	677.477	596.124	485.677	584.739	666.129	516.499	1.13919	0.883299
ENSG00000091947.9	TMEM101	151	210.084	146.429	181.081	180.62	130.469	166.041	195.352	138.449	1.17653	0.833824
ENSG00000091986.15	CCDC80	393	515.126	227.381	416.216	399.225	238.281	404.608	457.175	232.831	1.12992	0.575448
ENSG00000092010.14	PSME1	1246	1865.55	1291.67	1674.77	1710.85	1145.83	1460.39	1788.2	1218.75	1.22447	0.834539
ENSG00000092020.10	PPP2R3C	114	181.513	117.262	181.081	152.713	118.75	147.541	167.113	118.006	1.13266	0.799821
ENSG00000092036.17	HAUS4	205	310.924	202.679	290.991	282.946	171.615	247.995	296.935	187.147	1.19734	0.754637
ENSG00000092068.19	SLC7A8	107	141.176	79.1667	100	117.054	59.8958	103.5	129.115	69.5312	1.24749	0.6718
ENSG00000092094.10	OSGEP	288	418.487	268.452	399.099	292.248	245.052	343.55	355.368	256.752	1.0344	0.747351
ENSG00000092098.16	RNF31	274	331.092	219.643	316.216	296.899	210.156	295.108	313.996	214.9	1.064	0.728206
ENSG00000092108.20	SCFD1	300	409.244	182.738	641.441	374.419	213.281	470.721	391.831	198.01	0.832407	0.420652
ENSG00000092140.14	G2E3	536	510.084	278.274	792.793	590.698	283.594	664.396	550.391	280.934	0.828407	0.422841
ENSG00000092148.12	HECTD1	4409	4814.29	2265.77	6658.56	4796.9	2496.09	5533.78	4805.59	2380.93	0.868411	0.430255
ENSG00000092199.17	HNRNPC	7007	9647.06	6079.46	9558.56	8543.41	5971.09	8282.78	9095.23	6025.28	1.09809	0.727447
ENSG00000092201.9	SUPT16H	6580	7956.3	4897.02	8814.41	7116.28	4662.5	7697.21	7536.29	4779.76	0.979094	0.620974
ENSG00000092203.13	TOX4	1111	1629.41	1065.18	1465.77	1358.91	1058.07	1288.38	1494.16	1061.63	1.15972	0.823999
ENSG00000092208.16	GEMIN2	187	260.504	174.107	384.685	273.643	148.698	285.842	267.074	161.403	0.93434	0.564656
ENSG00000092295.11	TGM1	98	117.647	77.0833	93.6937	93.7984	66.9271	95.8468	105.723	72.0052	1.10304	0.751253
ENSG00000092330.15	TINF2	422	604.202	432.44	527.928	510.078	374.74	474.964	557.14	403.59	1.17301	0.849728
ENSG00000092439.13	TRPM7	951	1098.32	474.702	1592.79	1048.84	473.958	1271.9	1073.58	474.33	0.844077	0.372932
ENSG00000092445.11	TYRO3	497	725.21	556.548	636.036	638.76	505.99	566.518	681.985	531.269	1.20382	0.937779
ENSG00000092470.11	WDR76	255	336.134	241.071	384.685	385.271	263.021	319.842	360.703	252.046	1.12775	0.788032
ENSG00000092529.23	CAPN3	40	34.4538	23.8095	36.9369	34.8837	19.0104	38.4685	34.6688	21.41	0.901225	0.556559
ENSG00000092531.9	SNAP23	567	740.336	399.107	820.721	690.698	448.438	693.86	715.517	423.772	1.03121	0.610746
ENSG00000092621.11	PHGDH	2981	4452.1	2854.76	3589.19	3810.08	2670.83	3285.09	4131.09	2762.8	1.25753	0.84101
ENSG00000092758.15	COL9A3	269	390.756	219.643	391.892	327.132	204.167	330.446	358.944	211.905	1.08624	0.641269
ENSG00000092820.17	EZR	5927	8309.24	6126.79	7535.14	6874.42	5460.94	6731.07	7591.83	5793.86	1.12788	0.860764
ENSG00000092841.18	MYL6	7100	10596.6	6181.85	8956.76	8289.92	5284.38	8028.38	9443.28	5733.11	1.17624	0.714106
ENSG00000092847.11	AGO1	1743	2181.51	1251.49	2027.93	1804.65	1277.08	1885.46	1993.08	1264.29	1.05708	0.670544
ENSG00000092853.13	CLSPN	852	998.319	673.81	1177.48	965.116	704.427	1014.74	981.718	689.118	0.967459	0.679109
ENSG00000092871.16	RFFL	183	231.092	154.762	234.234	207.752	149.74	208.617	219.422	152.251	1.05179	0.729809
ENSG00000092929.11	UNC13D	418	521.008	367.857	461.261	485.271	348.438	439.631	503.14	358.147	1.14446	0.814655
ENSG00000092931.11	MFSD11	78	51.2605	25.5952	116.216	62.7907	28.6458	97.1081	57.0256	27.1205	0.587238	0.279282
ENSG00000092964.17	DPYSL2	717	934.454	520.536	752.252	734.884	450.781	734.626	834.669	485.658	1.13618	0.661096
ENSG00000092969.11	TGFB2	531	641.176	486.31	733.333	634.884	557.552	632.167	638.03	521.931	1.00928	0.825622
ENSG00000092978.10	GPATCH2	364	381.513	207.738	515.315	361.24	228.125	439.658	371.376	217.932	0.844695	0.495685
ENSG00000093000.18	NUP50	1998	2218.49	1367.56	2779.28	2209.3	1402.6	2388.64	2213.89	1385.08	0.926843	0.579862
ENSG00000093009.9	CDC45	687	961.345	828.571	906.306	812.403	719.792	796.653	886.874	774.182	1.11325	0.971792
ENSG00000093010.12	COMT	1099	1529.41	1105.06	1227.93	1360.47	1088.02	1163.46	1444.94	1096.54	1.24193	0.942479
ENSG00000093144.18	ECHDC1	407	467.227	254.762	559.459	417.829	265.625	483.23	442.528	260.193	0.915772	0.538447
ENSG00000093167.17	LRRFIP2	928	1103.36	750.298	1179.28	926.357	669.792	1053.64	1014.86	710.045	0.963194	0.673897
ENSG00000093183.13	SEC22C	268	374.79	262.798	332.432	358.915	244.531	300.216	366.852	253.664	1.22196	0.844939
ENSG00000093217.9	XYLB	182	289.076	194.048	239.64	231.783	182.552	210.82	260.429	188.3	1.23532	0.893179
ENSG00000094631.18	HDAC6	743	940.336	650	875.676	796.899	541.146	809.338	868.618	595.573	1.07324	0.735877
ENSG00000094804.9	CDC6	929	960.504	561.31	1203.6	888.372	550.26	1066.3	924.438	555.785	0.866957	0.521227
ENSG00000094841.13	UPRT	61	102.521	62.5	99.0991	100	47.1354	80.0495	101.261	54.8177	1.26497	0.684797
ENSG00000094880.10	CDC23	512	657.983	357.738	763.063	582.946	396.354	637.532	620.464	377.046	0.973229	0.591416
ENSG00000094914.12	AAAS	1327	1700	1329.17	1619.82	1420.16	1178.65	1473.41	1560.08	1253.91	1.05882	0.851023
ENSG00000094916.14	CBX5	15632	18369.7	9147.92	21577.5	16957.4	9441.93	18604.7	17663.6	9294.92	0.949412	0.4996
ENSG00000094975.13	SUCO	201	260.504	146.131	350.45	256.589	122.396	275.725	258.547	134.263	0.937697	0.486946
ENSG00000095002.13	MSH2	589	821.849	450	898.198	781.395	444.792	743.599	801.622	447.396	1.07803	0.601663
ENSG00000095015.5	MAP3K1	418	408.403	267.857	632.432	439.535	263.542	525.216	423.969	265.699	0.807228	0.505886
ENSG00000095059.15	DHPS	392	476.471	415.179	445.946	376.744	347.656	418.973	426.607	381.417	1.01822	0.910363
ENSG00000095066.11	HOOK2	257	306.723	209.821	304.505	243.411	179.688	280.752	275.067	194.754	0.979749	0.693688
ENSG00000095139.13	ARCN1	2127	2799.16	1609.82	3031.53	2554.26	1698.18	2579.27	2676.71	1654	1.03778	0.641267
ENSG00000095203.14	EPB41L4B	183	215.966	172.917	228.829	206.977	178.125	205.914	211.472	175.521	1.02699	0.852397
ENSG00000095209.11	TMEM38B	200	248.739	157.738	287.387	228.682	191.927	243.694	238.711	174.833	0.979553	0.717428
ENSG00000095261.13	PSMD5	1146	1382.35	850.298	1716.22	1345.74	867.708	1431.11	1364.04	859.003	0.953139	0.600236
ENSG00000095303.14	PTGS1	835	1057.98	544.94	922.523	841.085	519.792	878.761	949.534	532.366	1.08054	0.605814
ENSG00000095319.14	NUP188	4771	6077.31	4505.95	5889.19	5311.63	4389.58	5330.09	5694.47	4447.77	1.06836	0.834463
ENSG00000095321.16	CRAT	259	400	263.095	347.748	341.86	230.208	303.374	370.93	246.652	1.22268	0.813029
ENSG00000095380.10	NANS	1189	1684.87	1090.48	1471.17	1368.99	1010.68	1330.09	1526.93	1050.58	1.148	0.789856
ENSG00000095383.19	TBC1D2	222	238.655	175	256.757	194.574	128.906	239.378	216.615	151.953	0.904904	0.634782
ENSG00000095397.13	WHRN	215	287.395	191.964	254.955	233.333	174.479	234.977	260.364	183.222	1.10804	0.779742
ENSG00000095485.16	CWF19L1	613	812.605	504.167	931.532	755.039	517.448	772.266	783.822	510.807	1.01496	0.66144
ENSG00000095564.13	BTAF1	1573	1584.03	783.929	2373.87	1486.05	811.198	1973.44	1535.04	797.563	0.777851	0.404149
ENSG00000095574.11	IKZF5	131	239.496	155.06	227.928	206.977	139.323	179.464	223.236	147.191	1.24391	0.820171
ENSG00000095587.8	TLL2	30	25.2101	14.5833	43.2432	23.2558	11.4583	36.6216	24.2329	13.0208	0.661712	0.35555
ENSG00000095637.21	SORBS1	104	135.294	60.4167	129.73	113.178	75	116.865	124.236	67.7083	1.06308	0.579373
ENSG00000095739.10	BAMBI	82	113.445	58.3333	76.5766	91.4729	77.3438	79.2883	102.459	67.8385	1.29224	0.855593
ENSG00000095787.21	WAC	1769	2221.85	1216.67	2450.45	1953.49	1230.73	2109.73	2087.67	1223.7	0.989545	0.580027
ENSG00000095794.19	CREM	343	389.076	270.833	449.55	401.55	232.812	396.275	395.313	251.823	0.997573	0.635476
ENSG00000095906.16	NUBP2	273	353.782	270.833	331.532	315.504	213.281	302.266	334.643	242.057	1.10711	0.800809
ENSG00000095951.16	HIVEP1	844	939.496	530.357	1277.48	839.535	542.969	1060.74	889.515	536.663	0.838581	0.505933
ENSG00000096060.14	FKBP5	1037	1416.81	941.369	1413.51	1244.96	917.188	1225.26	1330.88	929.278	1.08621	0.758436
ENSG00000096063.15	SRPK1	3429	4257.14	2552.98	4783.78	3951.94	2686.46	4106.39	4104.54	2619.72	0.999549	0.637961
ENSG00000096070.19	BRPF3	1005	1282.35	746.429	1131.53	1137.98	735.677	1068.27	1210.17	741.053	1.13283	0.693697
ENSG00000096080.11	MRPS18A	455	536.975	408.929	495.495	456.589	387.24	475.248	496.782	398.084	1.04531	0.837635
ENSG00000096092.5	TMEM14A	56	81.5126	43.1548	109.009	93.7984	46.3542	82.5045	87.6555	44.7545	1.06243	0.542449
ENSG00000096093.15	EFHC1	128	146.218	64.5833	250.45	136.434	82.0312	189.225	141.326	73.3073	0.746868	0.387408
ENSG00000096384.19	HSP90AB1	34599	43383.2	30889	44869.4	40441.9	33284.1	39734.2	41912.5	32086.6	1.05482	0.80753
ENSG00000096401.7	CDC5L	1714	2084.03	1230.95	2460.36	1830.23	1239.06	2087.18	1957.13	1235.01	0.937692	0.591711
ENSG00000096433.10	ITPR3	3788	4896.64	4297.62	4675.68	4162.02	3977.08	4231.84	4529.33	4137.35	1.0703	0.977672
ENSG00000096654.15	ZNF184	41	32.7731	25.5952	54.0541	40.3101	23.4375	47.527	36.5416	24.5164	0.768859	0.515841
ENSG00000096696.13	DSP	15185	18073.1	10229.2	20083.8	15398.4	9924.48	17634.4	16735.8	10076.8	0.949042	0.57143
ENSG00000096717.11	SIRT1	609	696.639	295.536	867.568	643.411	340.885	738.284	670.025	318.211	0.907544	0.431014
ENSG00000096746.17	HNRNPH3	2754	3510.08	2052.68	3447.75	2906.98	2014.58	3100.87	3208.53	2033.63	1.03472	0.655825
ENSG00000096872.15	IFT74	48	67.2269	53.5714	100.901	79.0698	42.1875	74.4505	73.1483	47.8795	0.98251	0.643105
ENSG00000096968.13	JAK2	49	58.8235	27.381	86.4865	59.6899	28.6458	67.7432	59.2567	28.0134	0.874725	0.413523
ENSG00000097007.17	ABL1	2782	3605.04	2737.8	3518.92	3101.55	2485.16	3150.46	3353.3	2611.48	1.06438	0.828919
ENSG00000097021.19	ACOT7	561	900.84	754.762	653.153	707.752	710.417	607.077	804.296	732.589	1.32487	1.20675
ENSG00000097033.14	SH3GLB1	462	543.697	347.619	754.054	550.388	350.26	608.027	547.043	348.94	0.899701	0.573889
ENSG00000097046.12	CDC7	297	326.05	227.976	505.405	294.574	222.396	401.203	310.312	225.186	0.773454	0.561277
ENSG00000097096.8	SYDE2	138	195.798	114.583	234.234	152.713	109.635	186.117	174.256	112.109	0.936269	0.602359
ENSG00000099194.5	SCD	6380	8685.71	6486.61	8098.2	7348.06	6542.97	7239.1	8016.89	6514.79	1.10744	0.899945
ENSG00000099203.6	TMED1	446	627.731	490.476	568.468	597.674	468.49	507.234	612.703	479.483	1.20793	0.945289
ENSG00000099204.18	ABLIM1	1944	2631.09	1708.04	2409.91	2041.09	1599.74	2176.95	2336.09	1653.89	1.0731	0.759725
ENSG00000099219.13	ERMP1	527	787.395	408.333	1068.47	748.837	477.083	797.734	768.116	442.708	0.962872	0.554957
ENSG00000099246.16	RAB18	379	405.042	320.536	425.225	363.566	247.396	402.113	384.304	283.966	0.955712	0.706185
ENSG00000099250.17	NRP1	1493	1836.97	1106.55	1827.93	1434.88	991.146	1660.46	1635.93	1048.85	0.985224	0.631659
ENSG00000099256.18	PRTFDC1	97	115.966	65.4762	164.865	120.93	80.9896	130.932	118.448	73.2329	0.904652	0.559318
ENSG00000099260.10	PALMD	126	108.403	71.131	121.622	122.481	63.5417	123.811	115.442	67.3363	0.932406	0.543865
ENSG00000099290.15	FAM21A	563	726.891	452.083	787.387	637.209	442.448	675.194	682.05	447.266	1.01015	0.662426
ENSG00000099308.10	MAST3	455	613.445	336.905	571.171	466.667	335.677	513.086	540.056	336.291	1.05257	0.655429
ENSG00000099326.8	MZF1	137	134.454	112.5	143.243	141.085	127.865	140.122	137.77	120.182	0.983214	0.8577
ENSG00000099330.8	OCEL1	150	192.437	148.512	197.297	161.24	144.792	173.649	176.839	146.652	1.01837	0.844532
ENSG00000099331.13	MYO9B	1626	2352.1	1586.31	1954.95	1913.18	1525	1790.48	2132.64	1555.65	1.1911	0.868849
ENSG00000099341.11	PSMD8	2151	3075.63	2435.12	2705.41	2727.91	2183.59	2428.2	2901.77	2309.36	1.19503	0.951056
ENSG00000099364.16	FBXL19	760	1054.62	741.667	1013.51	958.14	782.292	886.757	1006.38	761.979	1.1349	0.859288
ENSG00000099365.9	STX1B	86	100	45.5357	65.7658	70.5426	42.1875	75.8829	85.2713	43.8616	1.12372	0.578017
ENSG00000099377.13	HSD3B7	51	63.0252	48.8095	65.7658	71.3178	51.5625	58.3829	67.1715	50.186	1.15053	0.859601
ENSG00000099381.16	SETD1A	1914	2590.76	1874.4	2140.54	2169.77	1888.02	2027.27	2380.26	1881.21	1.17412	0.927954
ENSG00000099385.11	BCL7C	194	297.479	249.702	272.973	277.519	223.698	233.486	287.499	236.7	1.23133	1.01376
ENSG00000099617.3	EFNA2	38	55.4622	40.1786	40.5405	50.3876	39.8438	39.2703	52.9249	40.0112	1.34771	1.01887
ENSG00000099622.13	CIRBP	720	934.454	627.381	862.162	758.915	533.854	791.081	846.684	580.618	1.07029	0.733955
ENSG00000099624.7	ATP5D	977	1332.77	1075.3	1083.78	1200	1007.03	1030.39	1266.39	1041.16	1.22903	1.01045
ENSG00000099625.12	CBARP	267	300.84	208.631	286.486	234.109	223.958	276.743	267.474	216.295	0.966508	0.781572
ENSG00000099783.11	HNRNPM	4739	6114.29	4248.21	5945.95	5368.99	4121.35	5342.47	5741.64	4184.78	1.07472	0.783305
ENSG00000099785.10	2026-03-02	85	111.765	66.9643	107.207	88.3721	57.0312	96.1036	100.068	61.9978	1.04126	0.645114
ENSG00000099795.6	NDUFB7	367	625.21	480.952	509.91	590.698	452.604	438.455	607.954	466.778	1.38658	1.0646
ENSG00000099797.12	TECR	1265	1700	963.69	1360.36	1441.09	1042.97	1312.68	1570.54	1003.33	1.19644	0.764337
ENSG00000099800.7	TIMM13	832	1189.92	1003.87	918.018	1078.29	1015.36	875.009	1134.11	1009.62	1.29611	1.15384
ENSG00000099804.8	CDC34	767	1001.68	771.131	901.802	935.659	790.625	834.401	968.67	780.878	1.16092	0.935855
ENSG00000099810.18	MTAP	303	339.496	208.631	426.126	306.202	228.906	364.563	322.849	218.769	0.885577	0.600084
ENSG00000099812.8	MISP	3212	4007.56	2898.51	3899.1	3593.02	2800.78	3555.55	3800.29	2849.65	1.06883	0.801464
ENSG00000099814.15	CEP170B	1918	2563.87	2034.82	2274.77	2187.6	1834.9	2096.39	2375.73	1934.86	1.13325	0.922949
ENSG00000099817.11	POLR2E	1738	2521.85	1898.81	2018.02	2231.01	1887.5	1878.01	2376.43	1893.15	1.2654	1.00806
ENSG00000099821.13	POLRMT	1223	1627.73	1212.5	1419.82	1437.21	1201.82	1321.41	1532.47	1207.16	1.15972	0.91354
ENSG00000099822.2	HCN2	585	681.513	523.81	645.946	707.752	527.604	615.473	694.632	525.707	1.12862	0.854151
ENSG00000099849.14	RASSF7	37	42.8571	24.4048	33.3333	27.907	22.9167	35.1667	35.3821	23.6607	1.00612	0.672817
ENSG00000099860.8	GADD45B	142	200.84	122.321	215.315	196.124	117.448	178.658	198.482	119.885	1.11096	0.67103
ENSG00000099864.17	PALM	869	1106.72	693.75	948.649	906.977	668.229	908.824	1006.85	680.99	1.10786	0.749308
ENSG00000099875.14	MKNK2	1655	2415.13	1746.13	2037.84	2100.78	1707.03	1846.42	2257.95	1726.58	1.22288	0.935097
ENSG00000099889.13	ARVCF	83	100.84	70.2381	111.712	92.2481	62.2396	97.3559	96.5442	66.2388	0.991663	0.680379
ENSG00000099899.14	TRMT2A	710	850.42	603.274	847.748	694.574	594.271	778.874	772.497	598.772	0.991813	0.768767
ENSG00000099901.16	RANBP1	3455	4931.09	4077.68	4319.82	4282.95	3728.12	3887.41	4607.02	3902.9	1.18511	1.00399
ENSG00000099904.15	ZDHHC8	544	710.924	509.821	636.036	627.907	526.302	590.018	669.416	518.062	1.13457	0.878044
ENSG00000099910.16	KLHL22	146	183.193	110.119	172.072	156.589	104.688	159.036	169.891	107.403	1.06826	0.675339
ENSG00000099917.17	MED15	1210	1687.39	1125.3	1318.92	1364.34	1192.97	1264.46	1525.87	1159.13	1.20674	0.916703
ENSG00000099940.11	SNAP29	653	922.689	613.69	827.027	728.682	576.042	740.014	825.686	594.866	1.11577	0.803858
ENSG00000099942.12	CRKL	2939	3777.31	2648.21	4090.09	3572.09	2516.93	3514.55	3674.7	2582.57	1.04557	0.734824
ENSG00000099949.18	LZTR1	1004	1260.5	918.452	1128.83	1104.65	864.062	1066.41	1182.58	891.257	1.10893	0.835751
ENSG00000099956.18	SMARCB1	1820	2769.75	2298.21	2185.59	2282.95	2033.07	2002.79	2526.35	2165.64	1.26141	1.08131
ENSG00000099957.16	P2RX6	177	228.571	122.024	227.027	201.55	121.875	202.014	215.061	121.949	1.06459	0.60367
ENSG00000099968.17	BCL2L13	1883	2514.29	1745.54	2601.8	2085.27	1620.31	2242.4	2299.78	1682.92	1.02559	0.750501
ENSG00000099974.7	DDTL	55	65.5462	47.3214	45.9459	62.0155	43.75	50.473	63.7809	45.5357	1.26366	0.90218
ENSG00000099977.13	DDT	323	550.42	388.393	521.622	489.922	334.896	422.311	520.171	361.644	1.23173	0.856346
ENSG00000099991.17	CABIN1	2278	3139.5	2512.5	2838.74	2717.05	2283.85	2558.37	2928.28	2398.18	1.14459	0.937385
ENSG00000099994.10	SUSD2	51	82.3529	50.5952	70.2703	53.4884	42.4479	60.6351	67.9207	46.5216	1.12015	0.767238
ENSG00000099995.18	SF3A1	4376	5858.82	4231.55	4895.5	4893.8	4311.98	4635.75	5376.31	4271.76	1.15975	0.921483
ENSG00000099999.14	RNF215	76	115.126	61.0119	114.414	80.6202	54.9479	95.2072	97.8731	57.9799	1.028	0.608987
ENSG00000100014.19	SPECC1L	694	950.42	596.726	1000	868.217	575.521	847	909.319	586.124	1.07358	0.691999
ENSG00000100023.18	PPIL2	1007	1261.34	918.452	1239.64	1037.98	819.531	1123.32	1149.66	868.992	1.02345	0.773593
ENSG00000100028.11	SNRPD3	2828	4222.69	3394.94	3748.65	3409.3	2825	3288.32	3816	3109.97	1.16047	0.945761
ENSG00000100029.17	PES1	3760	5140.34	3825.6	4354.95	4344.96	3721.09	4057.48	4742.65	3773.34	1.16887	0.929973
ENSG00000100030.14	MAPK1	3715	4652.1	2783.33	4991.89	4188.37	2808.07	4353.45	4420.24	2795.7	1.01534	0.642182
ENSG00000100031.18	GGT1	547	707.563	463.69	666.667	748.837	421.615	606.833	728.2	442.653	1.2	0.729447
ENSG00000100034.13	PPM1F	611	912.605	731.845	796.396	824.031	718.75	703.698	868.318	725.298	1.23394	1.03069
ENSG00000100036.12	SLC35E4	260	353.782	215.774	363.964	289.147	198.177	311.982	321.464	206.975	1.03039	0.663421
ENSG00000100038.19	TOP3B	560	677.311	537.5	681.982	579.845	490.365	620.991	628.578	513.932	1.01222	0.8276
ENSG00000100056.11	DGCR14	421	421.849	300.595	449.55	405.426	284.635	435.275	413.638	292.615	0.950291	0.672254
ENSG00000100060.17	MFNG	38	57.1429	30.6548	55.8559	41.8605	27.6042	46.9279	49.5017	29.1295	1.05484	0.620728
ENSG00000100065.14	CARD10	731	783.193	390.179	869.369	632.558	397.656	800.185	707.876	393.917	0.88464	0.492283
ENSG00000100068.11	LRP5L	250	301.681	202.679	338.739	248.837	209.635	294.369	275.259	206.157	0.93508	0.700334
ENSG00000100075.9	SLC25A1	1469	1763.87	1062.8	1804.5	1465.89	921.094	1636.75	1614.88	991.946	0.986636	0.606045
ENSG00000100077.14	GRK3	96	127.731	63.9881	111.712	96.8992	63.8021	103.856	112.315	63.8951	1.08145	0.615229
ENSG00000100083.18	GGA1	524	564.706	448.81	594.595	427.907	425.26	559.297	496.306	437.035	0.887375	0.7814
ENSG00000100084.14	HIRA	1944	2578.15	1779.76	2250.45	2165.89	1644.27	2097.23	2372.02	1712.02	1.13103	0.816325
ENSG00000100092.20	SH3BP1	53	54.6218	23.5119	55.8559	36.4341	23.6979	54.4279	45.528	23.6049	0.836482	0.433691
ENSG00000100097.11	LGALS1	1299	2159.66	1729.46	1726.13	1862.79	1479.69	1512.56	2011.23	1604.58	1.32968	1.06083
ENSG00000100099.20	HPS4	879	1031.93	744.94	1044.14	886.047	756.25	961.572	958.99	750.595	0.997314	0.780592
ENSG00000100104.13	SRRD	541	685.714	434.524	721.622	675.969	469.792	631.311	680.842	452.158	1.07846	0.71622
ENSG00000100105.17	PATZ1	1151	1377.31	918.452	1430.63	1168.99	851.823	1290.82	1273.15	885.138	0.986316	0.68572
ENSG00000100106.19	TRIOBP	607	794.958	477.381	802.703	651.163	486.198	704.851	723.06	481.789	1.02583	0.683533
ENSG00000100109.16	TFIP11	927	1142.86	733.036	1162.16	805.426	659.896	1044.58	974.142	696.466	0.932567	0.666742
ENSG00000100116.16	GCAT	268	281.513	227.679	305.405	216.279	201.302	286.703	248.896	214.49	0.868132	0.748128
ENSG00000100124.13	ANKRD54	311	390.756	322.024	318.919	325.581	266.667	314.959	358.169	294.345	1.13719	0.93455
ENSG00000100129.17	EIF3L	4164	5349.58	3275.89	5410.81	4630.23	3301.04	4787.41	4989.91	3288.47	1.0423	0.6869
ENSG00000100138.13	SNU13	1541	1693.28	867.262	1756.76	1506.2	877.865	1648.88	1599.74	872.563	0.970199	0.529186
ENSG00000100139.13	MICALL1	828	1128.57	725.595	845.045	951.163	740.885	836.523	1039.87	733.24	1.24308	0.876534
ENSG00000100142.14	POLR2F	652	1055.46	809.226	655.856	899.225	777.083	653.928	977.343	793.155	1.49457	1.21291
ENSG00000100147.13	CCDC134	129	177.311	154.762	175.676	157.364	120.312	152.338	167.338	137.537	1.09846	0.902843
ENSG00000100150.16	DEPDC5	478	415.966	271.726	609.009	410.853	244.531	543.505	413.41	258.129	0.760637	0.474934
ENSG00000100151.15	PICK1	347	473.95	320.833	421.622	424.806	312.5	384.311	449.378	316.667	1.16931	0.823986
ENSG00000100154.14	TTC28	1401	1751.26	1287.5	1673.87	1520.93	1278.91	1537.44	1636.1	1283.2	1.06417	0.834638
ENSG00000100162.14	CENPM	277	350.42	236.012	363.964	314.729	220.573	320.482	332.574	228.292	1.03773	0.712341
ENSG00000100167.19	2026-09-03	34	36.1345	17.5595	28.8288	20.9302	19.0104	31.4144	28.5323	18.285	0.908256	0.582057
ENSG00000100196.10	KDELR3	176	268.908	132.738	231.532	228.682	125.26	203.766	248.795	128.999	1.22098	0.633076
ENSG00000100201.19	DDX17	9940	11437	6387.2	13254.1	10594.6	6385.68	11597	11015.8	6386.44	0.949879	0.550696
ENSG00000100207.18	TCF20	3115	3610.92	2391.67	3563.96	3027.91	2250	3339.48	3319.42	2320.83	0.993991	0.694968
ENSG00000100209.9	HSCB	197	284.034	208.929	236.937	236.434	157.031	216.968	260.234	182.98	1.19941	0.843348
ENSG00000100211.10	CBY1	194	242.857	163.095	232.432	203.876	168.49	213.216	223.367	165.792	1.04761	0.777579
ENSG00000100216.5	TOMM22	1126	1737.82	1391.07	1663.96	1483.72	1181.77	1394.98	1610.77	1286.42	1.15469	0.922178
ENSG00000100219.16	XBP1	2767	3473.95	1965.48	3763.06	3065.12	1978.12	3265.03	3269.53	1971.8	1.00138	0.603915
ENSG00000100220.11	RTCB	2236	3042.02	2009.82	2745.95	2513.18	1985.68	2490.97	2777.6	1997.75	1.11507	0.801996
ENSG00000100221.10	JOSD1	1968	2542.86	1601.79	2411.71	2244.96	1554.69	2189.86	2393.91	1578.24	1.09318	0.720703
ENSG00000100225.17	FBXO7	1749	2266.39	1350	2499.1	2147.29	1340.89	2124.05	2206.84	1345.44	1.03898	0.633433
ENSG00000100226.15	GTPBP1	1407	1736.13	1263.39	1657.66	1493.8	1249.74	1532.33	1614.97	1256.57	1.05393	0.820037
ENSG00000100227.17	POLDIP3	1589	2221.01	1586.01	1869.37	1849.61	1529.69	1729.18	2035.31	1557.85	1.17703	0.900916
ENSG00000100228.12	RAB36	107	168.067	90.7738	157.658	117.829	86.9792	132.329	142.948	88.8765	1.08025	0.671634
ENSG00000100234.11	TIMP3	514	517.647	332.738	569.369	450.388	342.708	541.685	484.017	337.723	0.893541	0.623468
ENSG00000100239.15	PPP6R2	685	731.092	535.714	823.423	678.295	468.49	754.212	704.694	502.102	0.934344	0.665731
ENSG00000100241.20	SBF1	1430	1972.27	1423.21	1755.86	1900	1516.93	1592.93	1936.13	1470.07	1.21546	0.922873
ENSG00000100242.15	SUN2	1635	2303.36	1489.58	1930.63	1976.74	1513.28	1782.82	2140.05	1501.43	1.20038	0.842169
ENSG00000100243.20	CYB5R3	1853	2655.46	1875	2046.85	2140.31	1894.01	1949.92	2397.89	1884.51	1.22973	0.966451
ENSG00000100246.12	DNAL4	56	70.5882	58.9286	84.6847	82.1705	48.9583	70.3423	76.3794	53.9435	1.08582	0.76687
ENSG00000100258.17	LMF2	353	449.58	308.036	471.171	393.023	334.375	412.086	421.302	321.205	1.02236	0.779463
ENSG00000100263.13	RHBDD3	618	748.739	480.357	698.198	706.202	486.458	658.099	727.471	483.408	1.10541	0.734552
ENSG00000100266.18	PACSIN2	891	1184.03	869.94	1069.37	1024.81	788.281	980.185	1104.42	829.111	1.12675	0.845872
ENSG00000100271.16	TTLL1	40	58.8235	26.4881	36.9369	31.0078	26.8229	38.4685	44.9156	26.6555	1.1676	0.692918
ENSG00000100280.16	AP1B1	3285	4649.58	3327.38	3930.63	3890.7	3325.78	3607.82	4270.14	3326.58	1.18358	0.922049
ENSG00000100281.13	HMGXB4	1069	1276.47	665.476	1327.03	1151.94	717.448	1198.01	1214.2	691.462	1.01351	0.577174
ENSG00000100284.20	TOM1	316	394.958	260.119	343.243	335.659	234.115	329.622	365.308	247.117	1.10827	0.749698
ENSG00000100285.9	NEFH	210	249.58	226.488	269.369	174.419	191.927	239.685	211.999	209.208	0.884492	0.872845
ENSG00000100288.19	CHKB	130	152.941	98.2143	168.468	101.55	82.0312	149.234	127.246	90.1228	0.852658	0.603901
ENSG00000100292.16	HMOX1	241	154.622	81.8452	260.36	131.783	88.2812	250.68	143.202	85.0632	0.571255	0.33933
ENSG00000100294.12	MCAT	328	392.437	247.024	403.604	337.984	240.625	365.802	365.211	243.824	0.998384	0.666548
ENSG00000100296.13	THOC5	2700	3407.56	2250.6	3300	2628.68	2010.68	3000	3018.12	2130.64	1.00604	0.710212
ENSG00000100297.15	MCM5	597	1021.01	999.405	818.919	945.736	940.104	707.959	983.372	969.754	1.38902	1.36979
ENSG00000100299.17	ARSA	191	226.05	157.143	184.685	193.798	133.333	187.842	209.924	145.238	1.11756	0.773191
ENSG00000100300.17	TSPO	638	947.899	819.048	752.252	876.744	766.667	695.126	912.322	792.857	1.31245	1.14059
ENSG00000100302.6	RASD2	44	46.2185	43.1548	52.2523	57.3643	36.7188	48.1261	51.7914	39.9368	1.07616	0.829835
ENSG00000100304.12	TTLL12	2777	3854.62	2994.05	3299.1	3339.53	2933.33	3038.05	3597.08	2963.69	1.18401	0.975524
ENSG00000100307.12	CBX7	114	156.303	101.786	155.856	142.636	106.51	134.928	149.469	104.148	1.10777	0.771879
ENSG00000100311.16	PDGFB	132	147.899	69.6429	181.081	150.388	73.1771	156.541	149.143	71.41	0.952746	0.456176
ENSG00000100316.15	RPL3	15984	24289.9	17494.3	19738.7	20221.7	16218.8	17861.4	22255.8	16856.5	1.24603	0.943743
ENSG00000100319.12	ZMAT5	119	186.555	128.571	145.045	142.636	114.323	132.023	164.595	121.447	1.24672	0.919897
ENSG00000100320.22	RBFOX2	733	900.84	575.298	845.946	724.031	541.667	789.473	812.436	558.482	1.02909	0.707411
ENSG00000100321.14	SYNGR1	169	225.21	138.988	197.297	207.752	129.948	183.149	216.481	134.468	1.182	0.734201
ENSG00000100324.13	TAB1	478	642.857	453.274	564.865	556.589	463.542	521.432	599.723	458.408	1.15015	0.879132
ENSG00000100325.14	ASCC2	1686	2315.97	1764.29	2037.84	1968.99	1697.92	1861.92	2142.48	1731.1	1.15068	0.92974
ENSG00000100330.15	MTMR3	1067	1445.38	970.536	1445.95	1160.47	848.958	1256.47	1302.92	909.747	1.03697	0.724048
ENSG00000100335.13	MIEF1	1267	1437.82	913.69	1436.94	1287.6	946.875	1351.97	1362.71	930.283	1.00794	0.688095
ENSG00000100342.20	APOL1	650	868.908	438.69	774.775	724.031	418.229	712.387	796.469	428.46	1.11803	0.601442
ENSG00000100344.10	PNPLA3	484	468.067	300.298	545.946	441.86	306.25	514.973	454.964	303.274	0.883471	0.588912
ENSG00000100345.20	MYH9	21368	27873.9	19284.5	25497.3	22653.5	18542.2	23432.6	25263.7	18913.4	1.07814	0.807137
ENSG00000100347.14	SAMM50	898	1173.11	796.429	1189.19	1066.67	704.948	1043.59	1119.89	750.688	1.07311	0.719329
ENSG00000100348.9	TXN2	765	1039.5	759.226	954.054	853.488	682.031	859.527	946.492	720.629	1.10118	0.838401
ENSG00000100350.14	FOXRED2	1963	2567.23	1569.05	2392.79	2188.37	1539.84	2177.9	2377.8	1554.45	1.09179	0.713737
ENSG00000100353.17	EIF3D	2909	4189.92	3159.52	3704.5	3613.95	3097.66	3306.75	3901.93	3128.59	1.17999	0.946122
ENSG00000100354.20	TNRC6B	3287	3981.51	1982.74	4275.68	3158.91	1872.92	3781.34	3570.21	1927.83	0.944167	0.509827
ENSG00000100359.20	SGSM3	845	1228.57	864.286	1059.46	1103.1	825	952.23	1165.84	844.643	1.22432	0.887016
ENSG00000100360.14	IFT27	143	161.345	119.643	190.991	152.713	127.083	166.995	157.029	123.363	0.940318	0.738721
ENSG00000100364.18	KIAA0930	1897	2675.63	1765.18	2234.23	2279.84	1782.55	2065.62	2477.74	1773.87	1.19951	0.858758
ENSG00000100372.14	SLC25A17	683	782.353	395.238	1036.04	736.434	405.99	859.518	759.394	400.614	0.883511	0.466091
ENSG00000100376.11	FAM118A	427	528.571	346.726	574.775	444.186	357.812	500.887	486.379	352.269	0.971034	0.703291
ENSG00000100379.17	KCTD17	84	126.05	80.6548	110.811	98.4496	86.7188	97.4054	112.25	83.6868	1.1524	0.859159
ENSG00000100380.13	ST13	3337	4356.3	2573.21	4164.86	3788.37	2547.4	3750.93	4072.34	2560.31	1.08569	0.682578
ENSG00000100385.13	IL2RB	45	74.7899	35.7143	49.5495	62.7907	31.7708	47.2748	68.7903	33.7426	1.45512	0.713754
ENSG00000100387.8	RBX1	458	633.613	399.405	574.775	633.333	447.917	516.387	633.473	423.661	1.22674	0.820432
ENSG00000100393.11	EP300	3348	4017.65	2691.07	4400	3475.97	2621.88	3874	3746.81	2656.47	0.967168	0.685718
ENSG00000100395.14	L3MBTL2	1065	1354.62	967.56	1276.58	1143.41	936.198	1170.79	1249.02	951.879	1.06682	0.813024
ENSG00000100401.19	RANGAP1	4461	5679.83	4251.49	5776.58	5137.21	4002.86	5118.79	5408.52	4127.18	1.0566	0.80628
ENSG00000100403.11	ZC3H7B	3035	4160.5	2699.4	3638.74	3602.33	2730.73	3336.87	3881.41	2715.07	1.16319	0.813657
ENSG00000100410.7	PHF5A	649	1106.72	835.417	920.721	940.31	768.49	784.86	1023.52	801.953	1.30407	1.02178
ENSG00000100412.15	ACO2	2441	3278.15	2068.15	3097.3	2627.91	1855.47	2769.15	2953.03	1961.81	1.0664	0.708453
ENSG00000100413.16	POLR3H	1845	2506.72	1666.07	2382.88	2124.03	1528.39	2113.94	2315.38	1597.23	1.09529	0.755569
ENSG00000100416.12	TRMU	633	736.134	516.964	755.856	703.101	519.01	694.428	719.618	517.987	1.03627	0.74592
ENSG00000100417.11	PMM1	213	257.983	152.381	290.991	245.736	146.875	251.995	251.86	149.628	0.999462	0.593772
ENSG00000100418.7	DESI1	2211	3078.15	2261.31	2908.11	2642.64	2017.71	2559.55	2860.39	2139.51	1.11754	0.835891
ENSG00000100422.13	CERK	1453	1921.85	1419.35	1900.9	1693.8	1324.22	1676.95	1807.82	1371.78	1.07804	0.818022
ENSG00000100425.18	BRD1	1019	1293.28	865.476	1260.36	999.225	783.594	1139.68	1146.25	824.535	1.00577	0.723479
ENSG00000100426.6	ZBED4	882	989.916	730.06	1112.61	896.899	714.323	997.306	943.408	722.191	0.945956	0.724142
ENSG00000100429.17	HDAC10	194	205.882	139.881	225.225	202.326	139.583	209.613	204.104	139.732	0.97372	0.666621
ENSG00000100439.10	ABHD4	1114	1463.03	742.262	1197.3	1131.01	773.958	1155.65	1297.02	758.11	1.12233	0.656004
ENSG00000100441.9	KHNYN	964	1070.59	710.417	1140.54	993.023	636.979	1052.27	1031.81	673.698	0.980552	0.640233
ENSG00000100442.10	FKBP3	710	864.706	472.024	1134.23	935.659	530.729	922.117	900.182	501.376	0.976213	0.543723
ENSG00000100445.17	SDR39U1	248	362.185	267.857	301.802	317.054	272.917	274.901	339.62	270.387	1.23543	0.98358
ENSG00000100461.17	RBM23	1026	847.899	379.762	1446.85	732.558	373.438	1236.42	790.229	376.6	0.639125	0.304588
ENSG00000100462.15	PRMT5	2833	3857.98	2975.89	3397.3	3211.63	2808.07	3115.15	3534.81	2891.98	1.13471	0.928361
ENSG00000100478.14	AP4S1	31	32.7731	21.131	34.2342	28.6822	16.1458	32.6171	30.7276	18.6384	0.942071	0.57143
ENSG00000100479.12	POLE2	58	87.395	55.6548	182.883	110.078	65.1042	120.441	98.7362	60.3795	0.819786	0.501318
ENSG00000100483.13	VCPKMT	66	58.8235	38.0952	84.6847	55.814	38.5417	75.3423	57.3187	38.3185	0.760777	0.508591
ENSG00000100485.11	SOS2	178	274.79	118.155	374.775	224.031	116.667	276.387	249.41	117.411	0.902395	0.424805
ENSG00000100490.9	CDKL1	205	262.185	165.179	312.613	261.24	171.875	258.806	261.713	168.527	1.01123	0.65117
ENSG00000100503.23	NIN	1819	2266.39	1349.4	2419.82	1918.6	1264.32	2119.41	2092.5	1306.86	0.987301	0.616617
ENSG00000100504.16	PYGL	2634	3564.71	2405.06	3480.18	3051.16	2280.21	3057.09	3307.93	2342.63	1.08205	0.766295
ENSG00000100519.11	PSMC6	1049	1263.03	676.488	1593.69	1337.21	766.406	1321.35	1300.12	721.447	0.983933	0.545994
ENSG00000100522.8	GNPNAT1	948	1132.77	702.381	1220.72	1056.59	713.802	1084.36	1094.68	708.092	1.00952	0.653004
ENSG00000100523.14	DDHD1	401	471.429	262.798	578.378	476.744	248.438	489.689	474.086	255.618	0.968137	0.522
ENSG00000100526.19	CDKN3	869	1054.62	667.56	1166.67	1014.73	696.875	1017.83	1034.68	682.217	1.01655	0.670264
ENSG00000100528.11	CNIH1	473	629.412	326.19	727.027	593.798	367.448	600.014	611.605	346.819	1.01932	0.578019
ENSG00000100532.11	CGRRF1	35	28.5714	20.5357	64.8649	32.5581	16.6667	49.9324	30.5648	18.6012	0.612123	0.372527
ENSG00000100554.11	ATP6V1D	576	666.387	339.881	925.225	635.659	335.156	750.613	651.023	337.519	0.867322	0.449658
ENSG00000100558.8	PLEK2	94	147.059	127.381	121.622	123.256	120.052	107.811	135.157	123.717	1.25365	1.14753
ENSG00000100564.8	PIGH	64	100.84	65.7738	89.1892	97.6744	63.2812	76.5946	99.2574	64.5275	1.29588	0.842455
ENSG00000100567.12	PSMA3	1398	1795.8	1088.39	2116.22	1770.54	1123.44	1757.11	1783.17	1105.92	1.01483	0.629395
ENSG00000100568.10	VTI1B	627	805.882	463.988	832.432	689.147	491.406	729.716	747.515	477.697	1.02439	0.654634
ENSG00000100575.13	TIMM9	356	446.218	316.667	589.189	451.163	267.969	472.595	448.691	292.318	0.94942	0.618538
ENSG00000100577.18	GSTZ1	266	401.681	238.69	354.054	319.38	232.292	310.027	360.53	235.491	1.1629	0.759582
ENSG00000100578.14	KIAA0586	670	745.378	476.488	955.856	772.868	467.448	812.928	759.123	471.968	0.933814	0.580578
ENSG00000100580.7	TMED8	550	660.504	426.19	720.721	600	425	635.36	630.252	425.595	0.99196	0.669849
ENSG00000100591.7	AHSA1	2444	3716.81	2967.26	3487.39	3305.43	2857.55	2965.69	3511.12	2912.41	1.18391	0.982032
ENSG00000100592.15	DAAM1	333	360.504	191.071	437.838	329.457	193.75	385.419	344.981	192.411	0.89508	0.499225
ENSG00000100596.6	SPTLC2	836	1026.05	605.655	1095.5	907.752	585.156	965.748	966.901	595.406	1.00119	0.616523
ENSG00000100599.15	RIN3	68	144.538	102.679	104.505	115.504	96.3542	86.2523	130.021	99.5164	1.50745	1.15378
ENSG00000100600.14	LGMN	988	1323.53	891.964	1221.62	1048.06	820.052	1104.81	1185.8	856.008	1.0733	0.774801
ENSG00000100601.9	ALKBH1	222	278.992	196.726	298.198	321.705	193.229	260.099	300.349	194.978	1.15475	0.749628
ENSG00000100603.13	SNW1	1719	2255.46	1515.48	2409.01	2034.11	1486.72	2064	2144.79	1501.1	1.03914	0.727274
ENSG00000100605.16	ITPK1	414	631.933	461.607	538.739	520.93	480.729	476.369	576.432	471.168	1.21005	0.989082
ENSG00000100612.13	DHRS7	229	316.807	185.714	378.378	331.783	187.24	303.689	324.295	186.477	1.06785	0.614039
ENSG00000100614.17	PPM1A	438	603.361	384.821	654.054	572.093	342.448	546.027	587.727	363.635	1.07637	0.665965
ENSG00000100625.8	SIX4	501	550.42	365.774	663.063	524.031	380.99	582.032	537.226	373.382	0.923018	0.641515
ENSG00000100629.16	CEP128	513	505.042	360.119	681.081	535.659	333.594	597.041	520.35	346.856	0.87155	0.58096
ENSG00000100632.10	ERH	1324	1816.81	941.071	1847.75	1853.49	1165.1	1585.87	1835.15	1053.09	1.15718	0.664043
ENSG00000100644.16	HIF1A	2072	2349.58	1122.92	3249.55	2365.12	1334.9	2660.77	2357.35	1228.91	0.885963	0.46186
ENSG00000100647.7	SUSD6	384	520.168	268.155	473.874	400.775	280.99	428.937	460.472	274.572	1.07352	0.640122
ENSG00000100650.15	SRSF5	1797	2224.37	1510.71	2153.15	1870.54	1423.18	1975.08	2047.46	1466.95	1.03665	0.742729
ENSG00000100664.10	EIF5	2536	3101.68	1890.18	3561.26	2866.67	1854.17	3048.63	2984.17	1872.17	0.978857	0.614103
ENSG00000100697.14	DICER1	1375	1501.68	791.667	2104.5	1475.19	834.115	1739.75	1488.44	812.891	0.855546	0.467245
ENSG00000100711.13	ZFYVE21	287	342.857	277.976	409.009	303.101	248.958	348.005	322.979	263.467	0.928088	0.75708
ENSG00000100714.15	MTHFD1	3668	4443.7	3048.81	4594.59	3904.65	2984.9	4131.3	4174.17	3016.85	1.01038	0.730243
ENSG00000100722.18	ZC3H14	1758	2182.35	1333.63	2319.82	1966.67	1313.8	2038.91	2074.51	1323.72	1.01746	0.649228
ENSG00000100726.14	TELO2	612	631.092	456.25	697.297	634.884	466.406	654.649	632.988	461.328	0.966913	0.704696
ENSG00000100731.15	PCNX1	3526	4300.84	2252.68	4757.66	3909.3	2347.92	4141.83	4105.07	2300.3	0.991125	0.555382
ENSG00000100744.14	GSKIP	79	96.6387	65.1786	118.919	100	74.4792	98.9595	98.3193	69.8289	0.993531	0.705631
ENSG00000100749.7	VRK1	424	480.672	286.905	712.613	537.984	301.562	568.306	509.328	294.234	0.896222	0.517738
ENSG00000100764.13	PSMC1	1151	1547.06	967.262	1576.58	1332.56	991.927	1363.79	1439.81	979.594	1.05574	0.718289
ENSG00000100767.15	PAPLN	280	395.798	183.631	349.55	286.047	198.438	314.775	340.922	191.034	1.08307	0.606892
ENSG00000100784.10	RPS6KA5	180	203.361	106.25	272.072	200	102.083	226.036	201.681	104.167	0.89225	0.460841
ENSG00000100796.17	PPP4R3A	1272	1499.16	900.298	1761.26	1313.95	876.042	1516.63	1406.56	888.17	0.927422	0.58562
ENSG00000100802.14	C14orf93	169	193.277	128.869	207.207	158.915	127.865	188.104	176.096	128.367	0.936165	0.682426
ENSG00000100804.18	PSMB5	2890	4002.52	2693.75	3441.44	3392.25	2593.49	3165.72	3697.38	2643.62	1.16794	0.835077
ENSG00000100811.11	YY1	2441	3013.45	2017.26	3340.54	2726.36	1901.56	2890.77	2869.9	1959.41	0.992781	0.677817
ENSG00000100813.14	ACIN1	4688	5907.56	4508.93	5375.68	4927.91	4400.26	5031.84	5417.74	4454.59	1.07669	0.885282
ENSG00000100814.17	CCNB1IP1	549	604.202	306.548	638.739	544.186	354.167	593.869	574.194	330.357	0.966869	0.556279
ENSG00000100815.12	TRIP11	566	681.513	418.155	892.793	598.45	363.021	729.396	639.981	390.588	0.877412	0.535495
ENSG00000100823.11	APEX1	2360	3279.83	2416.67	2953.15	2815.5	2417.97	2656.58	3047.67	2417.32	1.14722	0.909937
ENSG00000100836.10	PABPN1	517	738.655	564.583	633.333	712.403	585.417	575.167	725.529	575	1.26142	0.99971
ENSG00000100852.12	ARHGAP5	893	956.303	556.548	1688.29	1131.78	547.135	1290.64	1044.04	551.842	0.808932	0.427571
ENSG00000100865.14	CINP	333	407.563	280.952	427.928	358.14	257.812	380.464	382.851	269.382	1.00627	0.708037
ENSG00000100867.14	DHRS2	27	26.8908	69.6429	33.3333	35.6589	48.4375	30.1667	31.2748	59.0402	1.03673	1.95713
ENSG00000100883.11	SRP54	756	883.193	358.333	1236.94	893.023	398.958	996.468	888.108	378.646	0.891256	0.379988
ENSG00000100888.12	CHD8	4190	4338.66	2605.95	5221.62	4050.39	2642.71	4705.81	4194.52	2624.33	0.891349	0.557679
ENSG00000100889.11	PCK2	316	375.63	207.738	327.928	318.605	161.198	321.964	347.117	184.468	1.07813	0.572946
ENSG00000100897.17	DCAF11	434	644.538	400.595	532.432	551.163	388.802	483.216	597.85	394.699	1.23723	0.816816
ENSG00000100902.10	PSMA6	95	136.134	63.9881	62.1622	110.853	82.0312	78.5811	123.494	73.0097	1.57154	0.9291
ENSG00000100906.10	NFKBIA	508	200	117.262	635.135	158.915	112.5	571.568	179.457	114.881	0.313974	0.200993
ENSG00000100908.13	EMC9	146	197.479	176.19	236.937	177.519	142.448	191.468	187.499	159.319	0.979269	0.832091
ENSG00000100911.14	PSME2	1329	1880.67	1362.5	1535.14	1565.12	1229.95	1432.07	1722.89	1296.22	1.20308	0.905142
ENSG00000100916.13	BRMS1L	196	238.655	160.714	309.009	223.256	144.01	252.505	230.956	152.362	0.914659	0.603404
ENSG00000100934.14	SEC23A	1726	2307.56	1264.58	2454.95	2138.76	1394.53	2090.48	2223.16	1329.56	1.06347	0.636007
ENSG00000100938.17	GMPR2	710	1063.87	665.179	930.631	909.302	634.115	820.315	986.584	649.647	1.20269	0.791947
ENSG00000100941.8	PNN	1838	2394.12	1574.7	2470.27	2187.6	1553.39	2154.14	2290.86	1564.04	1.06347	0.726066
ENSG00000100949.14	RABGGTA	305	464.706	319.94	355.856	378.295	300.781	330.428	421.5	310.361	1.27562	0.939269
ENSG00000100982.11	PCIF1	467	523.529	365.774	554.054	472.093	316.667	510.527	497.811	341.22	0.975093	0.668369
ENSG00000100983.9	GSS	751	1087.39	753.869	916.216	874.419	683.073	833.608	980.907	718.471	1.1767	0.861881
ENSG00000100991.11	TRPC4AP	1190	1411.76	880.357	1435.14	1273.64	864.062	1312.57	1342.7	872.21	1.02296	0.664507
ENSG00000100994.11	PYGB	691	823.529	633.929	763.063	693.798	568.229	727.032	758.664	601.079	1.04351	0.826758
ENSG00000100997.18	ABHD12	243	344.538	211.31	309.009	289.922	208.594	276.005	317.23	209.952	1.14937	0.760682
ENSG00000101000.5	PROCR	161	231.933	164.583	209.91	214.729	158.333	185.455	223.331	161.458	1.20423	0.870607
ENSG00000101003.9	GINS1	512	715.126	495.536	697.297	620.93	458.594	604.649	668.028	477.065	1.10482	0.788995
ENSG00000101004.14	NINL	193	221.008	132.143	223.423	156.589	117.708	208.212	188.799	124.926	0.906763	0.599993
ENSG00000101019.21	UQCC1	548	818.487	542.56	837.838	679.07	521.094	692.919	748.779	531.827	1.08062	0.767516
ENSG00000101040.19	ZMYND8	2446	2898.32	1820.83	3111.71	2373.64	1617.45	2778.86	2635.98	1719.14	0.948585	0.618651
ENSG00000101052.12	IFT52	187	210.084	136.607	250.45	223.256	153.906	218.725	216.67	145.257	0.990603	0.664106
ENSG00000101057.15	MYBL2	2634	4215.13	3294.35	3427.93	3288.37	2815.62	3030.96	3751.75	3054.99	1.23781	1.00793
ENSG00000101076.16	HNF4A	43	51.2605	24.1071	49.5495	40.3101	20.5729	46.2748	45.7853	22.34	0.989422	0.482769
ENSG00000101079.20	NDRG3	772	956.303	527.381	978.378	896.124	530.469	875.189	926.213	528.925	1.0583	0.604355
ENSG00000101084.16	C20orf24	191	215.966	161.905	152.252	206.202	167.448	171.626	211.084	164.676	1.22991	0.959506
ENSG00000101096.19	NFATC2	152	168.067	71.7262	164.865	127.907	58.8542	158.432	147.987	65.2902	0.934071	0.412101
ENSG00000101098.12	RIMS4	71	108.403	67.5595	95.4955	73.6434	69.0104	83.2477	91.0234	68.285	1.0934	0.820262
ENSG00000101104.12	PABPC1L	78	77.3109	47.619	106.306	68.2171	40.625	92.1532	72.764	44.122	0.789598	0.47879
ENSG00000101109.11	STK4	860	1092.44	625.298	1205.41	1048.84	587.5	1032.7	1070.64	606.399	1.03673	0.587196
ENSG00000101115.12	SALL4	49	40.3361	27.381	63.0631	43.4109	24.4792	56.0315	41.8735	25.9301	0.74732	0.462776
ENSG00000101126.15	ADNP	2618	2942.86	1737.5	3746.85	2855.04	1807.81	3182.42	2898.95	1772.66	0.910925	0.557015
ENSG00000101132.9	PFDN4	61	84.0336	57.7381	82.8829	90.6977	41.1458	71.9414	87.3656	49.442	1.2144	0.687253
ENSG00000101138.11	CSTF1	633	700	405.655	788.288	634.109	412.5	710.644	667.054	409.077	0.938661	0.575643
ENSG00000101146.12	RAE1	674	926.891	666.964	978.378	848.837	626.302	826.189	887.864	646.633	1.07465	0.78267
ENSG00000101150.17	TPD52L2	1786	2522.69	2165.18	2465.77	2144.96	1898.96	2125.88	2333.83	2032.07	1.09781	0.95587
ENSG00000101152.10	DNAJC5	1390	1868.91	1202.08	1638.74	1555.04	1102.34	1514.37	1711.97	1152.21	1.13049	0.760854
ENSG00000101158.13	NELFCD	1404	1925.21	1456.55	1933.33	1607.75	1313.8	1668.67	1766.48	1385.17	1.05862	0.830109
ENSG00000101160.13	CTSZ	1825	2811.76	1896.73	2340.54	2312.4	1787.5	2082.77	2562.08	1842.11	1.23013	0.884453
ENSG00000101161.7	PRPF6	1747	2444.54	1831.55	2336.04	1972.87	1571.61	2041.52	2208.7	1701.58	1.08189	0.833488
ENSG00000101166.15	PRELID3B	957	1457.14	961.607	1533.33	1313.95	969.531	1245.17	1385.55	965.569	1.11274	0.775454
ENSG00000101181.17	MTG2	682	852.941	589.583	782.883	675.194	505.99	732.441	764.067	547.786	1.04318	0.747891
ENSG00000101182.14	PSMA7	3331	4959.66	3666.37	4053.15	4454.26	3429.69	3692.08	4706.96	3548.03	1.27488	0.960984
ENSG00000101187.15	SLCO4A1	991	1252.94	838.69	1198.2	1058.91	841.406	1094.6	1155.93	840.048	1.05603	0.767448
ENSG00000101189.6	MRGBP	474	631.933	517.262	599.099	468.992	402.083	536.55	550.463	459.673	1.02593	0.85672
ENSG00000101190.12	TCFL5	277	414.286	254.762	390.991	389.147	235.677	333.995	401.717	245.219	1.20276	0.7342
ENSG00000101191.16	DIDO1	3134	3797.48	2406.55	3679.28	3173.64	2357.03	3406.64	3485.56	2381.79	1.02317	0.699161
ENSG00000101193.7	GID8	764	1010.92	642.262	940.541	786.047	623.958	852.27	898.485	633.11	1.05423	0.742851
ENSG00000101199.12	ARFGAP1	891	1298.32	863.988	1166.67	1108.53	810.677	1028.83	1203.42	837.333	1.1697	0.813866
ENSG00000101210.10	EEF1A2	4855	6393.28	3858.93	5438.74	5373.64	3845.31	5146.87	5883.46	3852.12	1.14311	0.74844
ENSG00000101213.6	PTK6	178	172.269	122.024	193.694	165.116	116.667	185.847	168.693	119.345	0.907697	0.64217
ENSG00000101216.10	GMEB2	480	647.899	523.512	600	550.388	472.396	540	599.143	497.954	1.10952	0.922137
ENSG00000101220.17	C20orf27	438	644.538	539.881	518.018	577.519	568.49	478.009	611.029	554.185	1.27828	1.15936
ENSG00000101224.17	CDC25B	7458	9489.92	6399.11	8737.84	8175.97	6367.71	8097.92	8832.94	6383.41	1.09077	0.788278
ENSG00000101230.5	ISM1	175	196.639	129.762	192.793	203.101	123.177	183.896	199.87	126.469	1.08686	0.687721
ENSG00000101236.16	RNF24	500	656.303	444.048	640.541	580.62	417.969	570.27	618.461	431.008	1.08451	0.755796
ENSG00000101246.19	ARFRP1	373	463.025	349.405	478.378	378.295	308.854	425.689	420.66	329.129	0.988186	0.773168
ENSG00000101247.17	NDUFAF5	276	305.882	198.81	375.676	277.519	192.969	325.838	291.701	195.889	0.895233	0.601186
ENSG00000101255.10	TRIB3	197	316.807	329.464	261.261	327.132	302.604	229.131	321.969	316.034	1.40518	1.37928
ENSG00000101265.15	RASSF2	43	49.5798	37.7976	50.4505	51.938	29.1667	46.7252	50.7589	33.4821	1.08633	0.716575
ENSG00000101266.17	CSNK2A1	2039	2699.16	1765.77	2941.44	2550.39	1799.74	2490.22	2624.77	1782.76	1.05403	0.715903
ENSG00000101290.13	CDS2	767	876.471	495.238	978.378	735.659	452.344	872.689	806.065	473.791	0.923656	0.542909
ENSG00000101294.16	HM13	1361	1650.42	1119.05	1648.65	1546.51	1113.28	1504.82	1598.47	1116.16	1.06223	0.741724
ENSG00000101298.13	SNPH	45	38.6555	30.9524	33.3333	36.4341	20.8333	39.1667	37.5448	25.8929	0.95859	0.661094
ENSG00000101310.14	SEC23B	784	958.824	636.31	1159.46	908.527	578.125	971.73	933.675	607.217	0.960838	0.624883
ENSG00000101311.15	FERMT1	3204	3932.77	2137.5	4302.7	3560.47	2179.69	3753.35	3746.62	2158.59	0.998206	0.575111
ENSG00000101333.16	PLCB4	112	115.966	74.4048	118.919	93.0233	78.6458	115.459	104.495	76.5253	0.905035	0.662789
ENSG00000101335.9	MYL9	1390	1889.08	1202.68	1563.06	1572.09	1214.84	1476.53	1730.58	1208.76	1.17206	0.818649
ENSG00000101337.15	TM9SF4	1693	1905.04	1262.5	2025.23	1528.68	1144.27	1859.11	1716.86	1203.39	0.923485	0.64729
ENSG00000101343.14	CRNKL1	339	344.538	263.393	465.766	378.295	240.885	402.383	361.416	252.139	0.89819	0.626615
ENSG00000101346.12	POFUT1	1937	2384.03	1733.33	2204.5	1965.89	1577.86	2070.75	2174.96	1655.6	1.05032	0.799516
ENSG00000101347.8	SAMHD1	413	489.076	244.048	557.658	461.24	232.552	485.329	475.158	238.3	0.979043	0.491007
ENSG00000101350.7	KIF3B	1205	1614.29	927.679	1563.06	1323.26	957.292	1384.03	1468.77	942.485	1.06123	0.680971
ENSG00000101361.15	NOP56	6166	8026.89	5411.61	7413.51	6659.69	5272.4	6789.76	7343.29	5342	1.08152	0.786774
ENSG00000101363.12	MANBAL	571	784.874	600.595	899.099	732.558	510.677	735.05	758.716	555.636	1.0322	0.755917
ENSG00000101365.20	IDH3B	834	1150.42	858.333	1046.85	924.806	806.51	940.423	1037.61	832.422	1.10335	0.885156
ENSG00000101367.8	MAPRE1	2189	2821.01	2134.52	3086.49	2544.96	2020.57	2637.74	2682.98	2077.55	1.01715	0.787623
ENSG00000101384.11	JAG1	59	81.5126	85.119	70.2703	65.8915	71.3542	64.6351	73.702	78.2366	1.14028	1.21043
ENSG00000101391.20	CDK5RAP1	609	783.193	515.179	723.423	631.783	476.042	666.212	707.488	495.61	1.06196	0.743923
ENSG00000101400.5	SNTA1	162	216.807	125.595	198.198	172.093	144.531	180.099	194.45	135.063	1.07968	0.749938
ENSG00000101407.12	TTI1	859	984.874	584.524	1112.61	880.62	600.521	985.806	932.747	592.522	0.946177	0.601053
ENSG00000101412.12	E2F1	101	189.916	172.619	147.748	194.574	170.833	124.374	192.245	171.726	1.5457	1.38073
ENSG00000101413.11	RPRD1B	621	678.992	469.345	844.144	597.674	444.792	732.572	638.333	457.068	0.871359	0.623923
ENSG00000101417.11	PXMP4	69	71.4286	40.1786	54.955	48.062	43.75	61.9775	59.7453	41.9643	0.963984	0.677089
ENSG00000101421.3	CHMP4B	986	1538.66	1016.37	1178.38	1252.71	969.792	1082.19	1395.68	993.08	1.28969	0.917659
ENSG00000101439.8	CST3	548	862.185	619.94	602.703	658.915	599.74	575.351	760.55	609.84	1.32189	1.05994
ENSG00000101442.9	ACTR5	151	146.218	102.976	173.874	144.186	103.385	162.437	145.202	103.181	0.893899	0.635205
ENSG00000101444.12	AHCY	3251	4539.5	3452.68	4178.38	3994.57	3244.01	3714.69	4267.03	3348.34	1.14869	0.901379
ENSG00000101447.13	FAM83D	2988	1749.58	868.75	4014.41	1727.91	761.719	3501.21	1738.74	815.234	0.496613	0.232844
ENSG00000101452.14	DHX35	270	393.277	303.869	377.477	354.264	230.208	323.739	373.77	267.039	1.15454	0.824859
ENSG00000101457.12	DNTTIP1	420	594.958	424.702	463.063	541.085	434.635	441.532	568.022	429.669	1.28648	0.973133
ENSG00000101464.10	PIGU	215	266.387	187.202	326.126	279.07	196.094	270.563	272.728	191.648	1.008	0.70833
ENSG00000101473.16	ACOT8	117	169.748	118.452	144.144	151.163	99.7396	130.572	160.455	109.096	1.22886	0.835523
ENSG00000101474.11	APMAP	715	947.059	665.476	954.955	827.907	601.823	834.977	887.483	633.65	1.06288	0.758882
ENSG00000101493.10	ZNF516	46	50.4202	51.1905	55.8559	50.3876	36.9792	50.9279	50.4039	44.0848	0.98971	0.865632
ENSG00000101544.8	ADNP2	423	551.261	416.964	608.108	534.109	375.26	515.554	542.685	396.112	1.05262	0.768324
ENSG00000101546.12	RBFA	136	183.193	129.167	146.847	118.605	109.635	141.423	150.899	119.401	1.067	0.844281
ENSG00000101557.14	USP14	1195	1472.27	769.345	2039.64	1496.9	869.271	1617.32	1484.58	819.308	0.917929	0.506584
ENSG00000101558.13	VAPA	1456	1796.64	1136.61	2299.1	1745.74	1110.68	1877.55	1771.19	1123.64	0.943351	0.598462
ENSG00000101574.14	METTL4	154	180.672	116.369	227.027	172.868	105.469	190.514	176.77	110.919	0.927862	0.58221
ENSG00000101577.9	LPIN2	2799	3358.82	1737.2	3409.01	2793.02	1672.92	3104	3075.92	1705.06	0.990953	0.54931
ENSG00000101596.14	SMCHD1	1296	1304.2	652.083	2317.12	1488.37	665.365	1806.56	1396.29	658.724	0.772899	0.364629
ENSG00000101605.12	MYOM1	351	419.328	172.917	492.793	319.38	173.177	421.896	369.354	173.047	0.875461	0.410164
ENSG00000101608.12	MYL12A	1326	1768.91	936.905	1911.71	1664.34	1029.43	1618.86	1716.62	983.166	1.06039	0.607321
ENSG00000101624.10	CEP76	217	274.79	165.774	289.189	273.643	151.302	253.095	274.217	158.538	1.08346	0.626398
ENSG00000101639.18	CEP192	1668	1828.57	932.44	2338.74	1751.16	903.906	2003.37	1789.87	918.173	0.893428	0.458315
ENSG00000101654.17	RNMT	671	884.034	370.833	1049.55	745.736	407.292	860.275	814.885	389.062	0.947238	0.452254
ENSG00000101665.8	SMAD7	42	26.8908	14.881	52.2523	24.8062	15.625	47.1261	25.8485	15.253	0.548496	0.323663
ENSG00000101680.13	LAMA1	2109	2293.28	1446.43	2498.2	2007.75	1322.66	2303.6	2150.51	1384.54	0.933546	0.601034
ENSG00000101695.8	RNF125	223	308.403	168.155	341.441	242.636	150.521	282.221	275.52	159.338	0.976255	0.564586
ENSG00000101745.16	ANKRD12	242	254.622	123.81	360.36	248.837	130.99	301.18	251.73	127.4	0.83581	0.423001
ENSG00000101752.11	MIB1	668	721.008	388.988	857.658	675.194	369.271	762.829	698.101	379.129	0.915148	0.497005
ENSG00000101773.17	RBBP8	386	526.05	267.56	642.342	493.023	293.229	514.171	509.537	280.394	0.990987	0.545333
ENSG00000101782.14	RIOK3	340	424.37	239.583	469.369	416.279	230.729	404.685	420.324	235.156	1.03865	0.581085
ENSG00000101811.13	CSTF2	623	852.941	685.417	721.622	731.008	640.625	672.311	791.974	663.021	1.17799	0.986182
ENSG00000101843.18	PSMD10	457	705.042	430.952	627.928	633.333	456.25	542.464	669.188	443.601	1.23361	0.817752
ENSG00000101844.17	ATG4A	146	182.353	104.167	219.82	171.318	113.281	182.91	176.835	108.724	0.96679	0.594413
ENSG00000101846.6	STS	1439	1852.1	985.417	1905.41	1576.74	981.51	1672.2	1714.42	983.464	1.02525	0.588125
ENSG00000101849.15	TBL1X	2717	3431.09	2354.76	3274.77	2889.15	2220.05	2995.89	3160.12	2287.41	1.05482	0.763516
ENSG00000101856.9	PGRMC1	1066	1563.03	1063.39	1485.59	1320.16	974.219	1275.79	1441.59	1018.81	1.12996	0.798567
ENSG00000101868.10	POLA1	1762	2124.37	1305.95	2831.53	2135.66	1430.73	2296.77	2130.01	1368.34	0.927397	0.595769
ENSG00000101871.14	MID1	2502	2963.87	1808.04	3220.72	2619.38	1878.91	2861.36	2791.62	1843.47	0.975628	0.644264
ENSG00000101882.9	NKAP	272	386.555	261.607	418.018	342.636	247.396	345.009	364.595	254.501	1.05677	0.737666
ENSG00000101888.11	NXT2	40	62.1849	24.7024	56.7568	48.8372	38.5417	48.3784	55.511	31.622	1.14743	0.65364
ENSG00000101901.11	ALG13	491	484.874	310.417	609.009	536.434	360.156	550.005	510.654	335.286	0.928454	0.609607
ENSG00000101911.12	PRPS2	994	1309.24	978.274	1108.11	1129.46	925.781	1051.05	1219.35	952.028	1.16012	0.905784
ENSG00000101928.12	MOSPD1	232	257.143	134.821	401.802	285.271	125	316.901	271.207	129.911	0.85581	0.409941
ENSG00000101935.9	AMMECR1	336	418.487	306.845	464.865	386.047	300.781	400.432	402.267	303.813	1.00458	0.758713
ENSG00000101940.17	WDR13	775	1010.08	715.179	1005.41	982.946	682.031	890.203	996.515	698.605	1.11942	0.784771
ENSG00000101945.16	SUV39H1	1229	1579.83	1175.6	1429.73	1337.98	1121.88	1329.36	1458.91	1148.74	1.09745	0.864123
ENSG00000101966.12	XIAP	883	1094.96	540.476	1190.09	842.636	535.156	1036.55	968.797	537.816	0.93464	0.518855
ENSG00000101972.18	STAG2	2077	2372.27	1269.64	3327.93	2275.19	1349.74	2702.46	2323.73	1309.69	0.859857	0.484629
ENSG00000101974.14	ATP11C	382	457.143	271.726	710.811	500.775	266.927	546.405	478.959	269.327	0.876563	0.492906
ENSG00000101986.11	ABCD1	1355	1834.45	1280.06	1621.62	1646.51	1319.53	1488.31	1740.48	1299.8	1.16943	0.873336
ENSG00000101997.12	CCDC22	289	334.454	279.167	420.721	311.628	282.552	354.86	323.041	280.859	0.910332	0.791464
ENSG00000102007.10	PLP2	3109	4658.82	3653.27	3869.37	3843.41	3537.5	3489.18	4251.12	3595.39	1.21837	1.03044
ENSG00000102024.17	PLS3	3611	4540.34	2235.71	6529.73	4789.92	2335.16	5070.36	4665.13	2285.44	0.920078	0.450744
ENSG00000102030.15	NAA10	825	1158.82	1011.61	1055.86	921.705	901.042	940.428	1040.26	956.324	1.10616	1.0169
ENSG00000102034.16	ELF4	914	1024.37	689.583	972.072	900	675.781	943.036	962.185	682.682	1.02031	0.72392
ENSG00000102038.15	SMARCA1	335	418.487	128.571	541.441	380.62	140.885	438.221	399.554	134.728	0.911764	0.307444
ENSG00000102048.15	ASB9	114	193.277	126.786	180.18	200	97.1354	147.09	196.639	111.961	1.33686	0.76117
ENSG00000102054.17	RBBP7	5169	6269.75	3489.29	7856.76	6355.04	3995.83	6512.88	6312.39	3742.56	0.969217	0.57464
ENSG00000102057.9	KCND1	87	108.403	71.131	105.405	89.1473	59.375	96.2027	98.7753	65.253	1.02674	0.678286
ENSG00000102078.15	SLC25A14	109	157.983	103.571	159.459	151.163	92.9688	134.23	154.573	98.2701	1.15156	0.732104
ENSG00000102081.13	FMR1	589	803.361	432.738	885.586	666.667	448.698	737.293	735.014	440.718	0.996909	0.597752
ENSG00000102096.9	PIM2	598	833.613	622.917	783.784	748.837	617.188	690.892	791.225	620.052	1.14522	0.897466
ENSG00000102098.17	SCML2	1072	1260.5	777.679	1563.96	1275.97	841.927	1317.98	1268.24	809.803	0.962256	0.614426
ENSG00000102100.15	SLC35A2	339	600	349.107	421.622	531.783	397.917	380.311	565.891	373.512	1.48797	0.982123
ENSG00000102103.15	PQBP1	1117	1591.6	1419.64	1395.5	1360.47	1192.19	1256.25	1476.03	1305.92	1.17495	1.03954
ENSG00000102119.10	EMD	1162	1473.11	1057.44	1230.63	1307.75	1021.09	1196.32	1390.43	1039.27	1.16226	0.868723
ENSG00000102125.15	TAZ	279	303.361	225.893	300.901	289.147	213.281	289.95	296.254	219.587	1.02174	0.757326
ENSG00000102144.13	PGK1	9807	13794.1	9710.71	13166.7	12047.3	8868.23	11486.8	12920.7	9289.47	1.12483	0.808706
ENSG00000102158.19	MAGT1	1215	1481.51	784.821	1729.73	1409.3	800.521	1472.36	1445.41	792.671	0.981691	0.538366
ENSG00000102172.15	SMS	4874	6052.94	4074.4	6879.28	5529.46	3945.31	5876.64	5791.2	4009.86	0.985461	0.682339
ENSG00000102174.8	PHEX	49	68.9076	30.9524	54.0541	73.6434	26.3021	51.527	71.2755	28.6272	1.38326	0.555577
ENSG00000102178.12	UBL4A	537	741.176	561.31	576.577	652.713	551.042	556.788	696.945	556.176	1.25172	0.9989
ENSG00000102181.20	CD99L2	1330	1804.2	1284.52	1490.99	1531.78	1184.11	1410.5	1667.99	1234.32	1.18256	0.875096
ENSG00000102189.16	EEA1	571	700	319.048	916.216	603.101	341.927	743.608	651.55	330.487	0.876201	0.444438
ENSG00000102218.5	RP2	270	338.655	153.571	442.342	303.876	145.573	356.171	321.266	149.572	0.901998	0.419945
ENSG00000102221.13	JADE3	999	1320.17	728.274	1427.03	1086.82	722.135	1213.01	1203.49	725.205	0.992153	0.597854
ENSG00000102225.15	CDK16	4915	6689.92	4783.04	5660.36	5545.74	4753.39	5287.68	6117.83	4768.21	1.157	0.901759
ENSG00000102226.9	USP11	4042	4937.82	2559.82	4844.14	4168.22	2449.74	4443.07	4553.02	2504.78	1.02475	0.56375
ENSG00000102241.11	HTATSF1	979	1341.18	986.012	1496.4	1203.88	904.167	1237.7	1272.53	945.089	1.02814	0.763586
ENSG00000102265.11	TIMP1	1269	2067.23	1585.12	1377.48	1797.67	1453.65	1323.24	1932.45	1519.38	1.46039	1.14823
ENSG00000102287.17	GABRE	620	516.807	339.881	768.468	468.992	330.469	694.234	492.899	335.175	0.70999	0.482798
ENSG00000102302.7	FGD1	911	1093.28	818.452	1081.08	982.171	765.885	996.041	1037.72	792.169	1.04185	0.795318
ENSG00000102309.12	PIN4	201	268.067	130.655	309.009	190.698	102.604	255.005	229.382	116.629	0.899523	0.457362
ENSG00000102312.20	PORCN	98	133.613	86.9048	88.2883	133.333	90.1042	93.1441	133.473	88.5045	1.43298	0.950188
ENSG00000102316.16	MAGED2	1208	1615.97	1035.71	1585.59	1463.57	940.365	1396.79	1539.77	988.039	1.10236	0.707363
ENSG00000102317.17	RBM3	3017	4052.1	2741.37	3556.76	3210.85	2241.67	3286.88	3631.48	2491.52	1.10484	0.758019
ENSG00000102359.5	SRPX2	107	138.655	76.4881	103.604	102.326	65.3646	105.302	120.491	70.9263	1.14424	0.673553
ENSG00000102384.13	CENPI	373	368.067	132.44	579.279	358.14	125.781	476.14	363.103	129.111	0.762599	0.271162
ENSG00000102390.10	PBDC1	180	228.571	91.6667	270.27	199.225	117.448	225.135	213.898	104.557	0.950088	0.46442
ENSG00000102393.9	GLA	869	831.092	364.583	1256.76	775.194	350	1062.88	803.143	357.292	0.75563	0.336155
ENSG00000102401.19	ARMCX3	218	237.815	168.155	264.865	206.202	144.531	241.432	222.008	156.343	0.919546	0.647564
ENSG00000102452.15	NALCN	37	47.8992	36.9048	36.036	27.1318	29.1667	36.518	37.5155	33.0357	1.02731	0.904641
ENSG00000102471.13	NDFIP2	500	697.479	361.905	581.081	537.984	368.49	540.541	617.732	365.197	1.1428	0.675615
ENSG00000102531.16	FNDC3A	1883	2077.31	1113.1	2744.14	1923.26	1098.7	2313.57	2000.28	1105.9	0.864587	0.478004
ENSG00000102543.14	CDADC1	69	63.8655	47.0238	105.405	78.2946	46.875	87.2027	71.0801	46.9494	0.815113	0.538394
ENSG00000102547.18	CAB39L	49	38.6555	21.4286	65.7658	32.5581	23.6979	57.3829	35.6068	22.5632	0.620513	0.393205
ENSG00000102554.13	KLF5	645	803.361	521.429	763.063	651.163	475.521	704.032	727.262	498.475	1.033	0.708029
ENSG00000102572.14	STK24	1081	1479.83	1269.05	1439.64	1344.19	1103.12	1260.32	1412.01	1186.09	1.12036	0.941099
ENSG00000102580.14	DNAJC3	945	1134.45	685.714	1359.46	1113.18	641.146	1152.23	1123.82	663.43	0.97534	0.575779
ENSG00000102595.18	UGGT2	245	288.235	157.143	414.414	302.326	158.854	329.707	295.28	157.999	0.895584	0.479209
ENSG00000102606.17	ARHGEF7	721	906.723	561.31	872.072	825.581	545.052	796.536	866.152	553.181	1.0874	0.694483
ENSG00000102699.5	PARP4	2264	2591.6	1676.19	3096.4	2388.37	1632.81	2680.2	2489.98	1654.5	0.92903	0.617306
ENSG00000102710.19	SUPT20H	546	534.454	330.655	657.658	576.744	345.833	601.829	555.599	338.244	0.923184	0.562027
ENSG00000102738.7	MRPS31	147	155.462	119.048	294.595	162.016	99.2188	220.797	158.739	109.133	0.718935	0.494269
ENSG00000102743.14	SLC25A15	142	242.857	159.226	205.405	196.124	188.021	173.703	219.491	173.624	1.2636	0.999544
ENSG00000102753.9	KPNA3	485	552.941	339.881	783.784	552.713	344.792	634.392	552.827	342.336	0.871429	0.539629
ENSG00000102763.16	VWA8	733	823.529	506.25	1059.46	806.202	468.75	896.23	814.865	487.5	0.909215	0.543945
ENSG00000102780.16	DGKH	324	359.664	218.155	438.739	303.876	216.146	381.369	331.77	217.15	0.869944	0.569396
ENSG00000102781.13	KATNAL1	186	246.218	130.952	276.577	219.38	123.698	231.288	232.799	127.325	1.00653	0.550504
ENSG00000102786.14	INTS6	471	470.588	264.583	720.721	520.93	294.271	595.86	495.759	279.427	0.832006	0.468947
ENSG00000102804.14	TSC22D1	1939	2541.18	1633.93	2541.44	2354.26	1610.68	2240.22	2447.72	1622.3	1.09262	0.724171
ENSG00000102805.14	CLN5	43	59.6639	27.381	78.3784	46.5116	29.1667	60.6892	53.0877	28.2738	0.874748	0.465879
ENSG00000102854.15	MSLN	1060	1279.83	796.726	1269.37	1164.34	810.938	1164.68	1222.09	803.832	1.04929	0.690171
ENSG00000102858.12	MGRN1	980	1235.29	830.952	1102.7	986.822	830.99	1041.35	1111.06	830.971	1.06694	0.797974
ENSG00000102870.5	ZNF629	1147	1402.52	861.31	1414.41	1162.79	781.771	1280.71	1282.66	821.54	1.00152	0.641474
ENSG00000102871.15	TRADD	77	94.1176	77.0833	103.604	86.0465	71.3542	90.3018	90.0821	74.2188	0.997567	0.821897
ENSG00000102878.16	HSF4	68	52.1008	30.6548	74.7748	39.5349	34.375	71.3874	45.8179	32.5149	0.64182	0.455471
ENSG00000102882.11	MAPK3	311	393.277	288.69	367.568	364.341	246.875	339.284	378.809	267.783	1.1165	0.789259
ENSG00000102890.14	ELMO3	64	53.7815	33.3333	82.8829	46.5116	33.8542	73.4414	50.1466	33.5938	0.68281	0.457422
ENSG00000102893.15	PHKB	1572	2043.7	1058.63	2250.45	1818.6	1108.59	1911.23	1931.15	1083.61	1.01043	0.566973
ENSG00000102897.9	LYRM1	197	243.697	176.488	273.874	250.388	178.125	235.437	247.043	177.307	1.04929	0.753096
ENSG00000102898.11	NUTF2	1679	2192.44	1329.76	1828.83	2043.41	1471.88	1753.91	2117.92	1400.82	1.20754	0.798681
ENSG00000102900.12	NUP93	1834	2301.68	1695.24	2173.87	2031.01	1747.14	2003.94	2166.34	1721.19	1.08104	0.858903
ENSG00000102901.12	CENPT	500	591.597	388.69	577.477	455.814	362.24	538.739	523.705	375.465	0.972095	0.696933
ENSG00000102908.20	NFAT5	764	834.454	397.024	1178.38	713.953	432.552	971.189	774.204	414.788	0.797171	0.427093
ENSG00000102910.13	LONP2	1872	2293.28	1517.56	2673.87	2058.14	1434.9	2272.94	2175.71	1476.23	0.957223	0.64948
ENSG00000102921.7	N4BP1	334	384.874	223.512	466.667	361.24	239.323	400.333	373.057	231.417	0.931866	0.578062
ENSG00000102931.7	ARL2BP	487	653.782	393.452	738.739	561.24	417.969	612.869	607.511	405.711	0.991257	0.661985
ENSG00000102934.9	PLLP	71	131.092	81.5476	81.982	79.0698	62.5	76.491	105.081	72.0238	1.37377	0.941599
ENSG00000102967.11	DHODH	270	333.613	304.167	329.73	339.535	266.406	299.865	336.574	285.286	1.12242	0.951383
ENSG00000102974.14	CTCF	1682	2363.87	1518.75	2317.12	1955.04	1519.01	1999.56	2159.45	1518.88	1.07996	0.759608
ENSG00000102977.13	ACD	159	175.63	180.952	161.261	183.721	173.438	160.131	179.676	177.195	1.12206	1.10656
ENSG00000102978.12	POLR2C	976	1365.55	1046.13	1189.19	1282.17	1018.23	1082.59	1323.86	1032.18	1.22286	0.953432
ENSG00000102996.4	MMP15	236	330.252	259.226	275.676	293.798	268.75	255.838	312.025	263.988	1.21962	1.03186
ENSG00000103005.11	USB1	638	825.21	497.024	725.225	796.899	502.344	681.613	811.055	499.684	1.18991	0.733091
ENSG00000103018.16	CYB5B	1200	1831.93	1496.73	1613.51	1551.94	1328.12	1406.76	1691.94	1412.43	1.20272	1.00403
ENSG00000103021.9	CCDC113	201	252.941	227.083	274.775	226.357	194.792	237.887	239.649	210.938	1.0074	0.886712
ENSG00000103024.7	NME3	88	115.966	96.4286	116.216	113.178	96.875	102.108	114.572	96.6518	1.12207	0.946563
ENSG00000103035.10	PSMD7	2774	3998.32	3013.69	4035.14	3278.29	2573.44	3404.57	3638.31	2793.56	1.06865	0.820534
ENSG00000103037.11	SETD6	281	265.546	173.81	366.667	238.76	184.375	323.833	252.153	179.092	0.77865	0.553038
ENSG00000103042.8	SLC38A7	381	512.605	322.917	401.802	419.38	299.219	391.401	465.992	311.068	1.19058	0.794755
ENSG00000103043.14	VAC14	529	737.815	499.405	622.523	543.411	523.177	575.761	640.613	511.291	1.11264	0.888026
ENSG00000103044.10	HAS3	44	55.4622	32.7381	63.0631	50.3876	29.1667	53.5315	52.9249	30.9524	0.988668	0.578208
ENSG00000103047.7	TANGO6	1130	1509.24	1018.15	1611.71	1267.44	965.625	1370.86	1388.34	991.89	1.01276	0.723555
ENSG00000103051.18	COG4	918	1105.04	770.536	1076.58	920.93	705.99	997.288	1012.99	738.263	1.01574	0.74027
ENSG00000103061.12	SLC7A6OS	378	400.84	294.048	455.856	381.395	288.021	416.928	391.118	291.034	0.938095	0.698044
ENSG00000103064.13	SLC7A6	2118	2492.44	1574.4	2731.53	2082.17	1612.24	2424.77	2287.3	1593.32	0.943309	0.657104
ENSG00000103066.12	PLA2G15	264	291.597	200.595	263.964	235.659	196.875	263.982	263.628	198.735	0.998658	0.752836
ENSG00000103067.12	ESRP2	1893	1980.67	1361.01	2208.11	1675.19	1257.55	2050.55	1827.93	1309.28	0.891434	0.638502
ENSG00000103089.8	FA2H	186	250.42	120.238	180.18	165.116	111.979	183.09	207.768	116.109	1.13479	0.634161
ENSG00000103091.14	WDR59	632	948.739	658.929	810.811	689.147	588.802	721.405	818.943	623.865	1.13521	0.864792
ENSG00000103111.14	MON1B	645	781.513	451.786	766.667	654.264	434.115	705.833	717.888	442.95	1.01708	0.627556
ENSG00000103121.8	CMC2	509	710.084	410.119	778.378	733.333	456.51	643.689	721.709	433.315	1.12121	0.673174
ENSG00000103126.14	AXIN1	1524	2047.06	1541.67	1758.56	1668.99	1441.67	1641.28	1858.03	1491.67	1.13206	0.908844
ENSG00000103145.10	HCFC1R1	297	486.555	355.06	387.387	434.884	353.646	342.194	460.719	354.353	1.34637	1.03553
ENSG00000103148.15	NPRL3	916	1210.08	864.286	1093.69	985.271	781.51	1004.85	1097.68	822.898	1.09238	0.818929
ENSG00000103150.5	MLYCD	116	142.857	78.2738	139.64	121.705	84.375	127.82	132.281	81.3244	1.0349	0.636243
ENSG00000103152.11	MPG	268	400	305.357	351.351	369.767	287.24	309.676	384.884	296.298	1.24286	0.956802
ENSG00000103160.11	HSDL1	336	499.16	284.226	472.072	418.605	273.438	404.036	458.882	278.832	1.13575	0.690116
ENSG00000103168.16	TAF1C	585	523.529	372.321	791.892	516.279	370.573	688.446	519.904	371.447	0.755185	0.539544
ENSG00000103174.11	NAGPA	169	236.975	179.762	216.216	200	186.198	192.608	218.487	182.98	1.13436	0.950011
ENSG00000103175.10	WFDC1	68	98.3193	72.619	106.306	78.2946	49.7396	87.1532	88.307	61.1793	1.01324	0.701975
ENSG00000103187.7	COTL1	3145	4808.4	4095.83	4127.03	4004.65	3645.31	3636.01	4406.53	3870.57	1.21191	1.06451
ENSG00000103194.15	USP10	2900	3522.69	2312.2	3925.23	3336.43	2364.32	3412.61	3429.56	2338.26	1.00497	0.685183
ENSG00000103196.11	CRISPLD2	875	989.916	507.738	1100.9	935.659	496.354	987.95	962.787	502.046	0.97453	0.508169
ENSG00000103197.16	TSC2	1420	1850.42	1302.98	1689.19	1583.72	1245.57	1554.59	1717.07	1274.27	1.10451	0.819683
ENSG00000103199.13	ZNF500	305	310.084	155.952	409.91	286.047	170.573	357.455	298.065	163.263	0.833854	0.456736
[truncated: 9,283 more rows]
