# Supplementary material for: Global stabilization of the transcriptome in mitotic cells
Source: EMBO J. 2026 Apr 9;45(10):3563–88. doi: 10.1038/s44318-026-00765-5 (PMC13187299; doi:10.1038/s44318-026-00765-5)
Supplement: Supplementary file 5 — Dataset EV2 [file 44318_2026_765_MOESM5_ESM.xlsx]

## Sheet: DatasetEV2_legend
mRNA abundances from a 6 hour timecourse in RO3306- or STLC-arrested cells with transcription inhibition
Spike-normalized mRNA abundances in cells arrested in G2 or mitosis using RO3306 or STLC, treated with actinomycin D to inhibit transcription for up to 6 hours. Half-lives and R2 values calculated for the study are also reported.

## Sheet: DatasetEV2_G2_M_halflives
txpt_id	gene_name	G2_0h_rep1_spikenorm	G2_1h_rep1_spikenorm	G2_3h_rep1_spikenorm	G2_6h_rep1_spikenorm	M_0h_rep1_spikenorm	M_1h_rep1_spikenorm	M_3h_rep1_spikenorm	M_6h_rep1_spikenorm	G2_0h_rep2_spikenorm	G2_1h_rep2_spikenorm	G2_3h_rep2_spikenorm	G2_6h_rep2_spikenorm	M_0h_rep2_spikenorm	M_1h_rep2_spikenorm	M_3h_rep2_spikenorm	M_6h_rep2_spikenorm	G2_avg_vals	M_avg_vals	G2_avged_halflife	G2_avged_fit_r2	M_avged_halflife	M_avged_fit_r2	halflife_FC
ENSG00000124216.3	SNAI1	70.297	32.5472	16.8421	10.582	74.3802	79.3893	75.1825	84.8101	87	44.7761	21.0762	13.2759	78	88.5714	75	70.8531	[78.64851485148515, 38.661644607152915, 18.959169223507196, 11.92893632548805]	[76.19008264462809, 83.9803707742639, 75.0912408759124, 77.83160357549943]	1.35994	0.95108	175.072	0.0424844	128.735
ENSG00000205138.3	SDHAF1	55.4455	35.3774	24.7368	10.0529	32.2314	42.7481	41.6058	39.8734	79	62.6866	26.4574	13.1034	45	48.5714	59.6154	49.2891	[67.22277227722772, 49.03196282737257, 25.597120604201088, 11.57817916438606]	[38.61570247933884, 45.659760087241, 50.6106120157215, 44.581258623792664]	2.23632	0.998861	200	-2.3137e-13	89.4328
ENSG00000118707.9	TGIF2	59.4059	59.9057	22.6316	14.6825	100	87.7863	96.3504	87.9747	89	63.4328	23.7668	19.1379	112	88.5714	85.8974	109.479	[74.20297029702971, 61.669248099127, 23.199197545433087, 16.910235358511223]	[106.0, 88.17884405670665, 91.12390043046977, 98.72667826504289]	2.26558	0.954088	200	0.00981128	88.2775
ENSG00000074590.13	NUAK1	87.1287	50.9434	24.2105	18.7831	149.587	135.878	134.307	168.671	91	67.1642	37.2197	25.1724	178	196.19	158.333	168.009	[89.06435643564356, 59.05378766544635, 30.715128628746754, 21.977741288086115]	[163.79338842975207, 166.034169392948, 146.3199513381995, 168.3401823744676]	2.2929	0.960608	200	-2.66454e-15	87.2257
ENSG00000184371.13	CSF1	127.723	101.415	66.3158	39.0212	107.438	123.664	90.5109	126.899	211	129.851	57.8475	39.4828	123	148.571	135.256	123.223	[169.36138613861385, 115.63292030413967, 62.08166155298561, 39.25196132092684]	[115.21900826446281, 136.11777535441655, 112.88367958075986, 125.06074149619053]	2.34229	0.977307	200	-1.13909e-13	85.3867
ENSG00000125352.5	RNF113A	116.832	105.189	38.4211	20.6349	70.2479	54.1985	82.4818	64.2405	132	120.896	51.1211	25.5172	77	76.1905	71.1538	77.0142	[124.41584158415841, 113.04210081667135, 44.77106443238141, 23.07608100711549]	[73.62396694214877, 65.19447473645947, 76.81779898933183, 70.6273621692963]	2.34789	0.950623	200	-1.77636e-15	85.1827
ENSG00000122861.15	PLAU	190.099	100.472	72.6316	52.1164	159.504	141.221	161.314	181.013	206	173.881	67.713	55.5172	190	179.048	175.641	177.725	[198.04950495049505, 137.17614756406647, 70.17229171583668, 53.81682174785624]	[174.75206611570246, 160.1344965467103, 168.47744712708214, 179.36888835563022]	2.45918	0.955579	200	0	81.3278
ENSG00000149474.13	KAT14	79.2079	62.7358	30.5263	18.6508	52.8926	61.0687	66.4234	62.3418	102	84.3284	40.3587	23.4483	59	75.2381	63.4615	59.2417	[90.60396039603961, 73.5321036327795, 35.442530092046255, 21.04953475643131]	[55.946280991735534, 68.15339876408578, 64.94244806288602, 60.79173915651809]	2.53414	0.983972	200	0	78.9222
ENSG00000159231.5	CBR3	75.2475	54.717	31.0526	14.8148	69.4215	70.229	69.3431	61.0759	85	82.0896	32.7354	22.931	58	76.1905	68.5897	72.0379	[80.12376237623762, 68.40326668544071, 31.89402879395799, 18.872924648786718]	[63.710743801652896, 73.20974191203199, 68.96640464158712, 66.55693202951586]	2.59528	0.974636	200	0.00264103	77.063
ENSG00000221869.4	CEBPD	143.564	86.7925	26.8421	19.1799	180.165	152.672	151.825	180.063	247	163.433	31.8386	26.7241	247	234.286	212.821	222.512	[195.28217821782178, 125.1126443255421, 29.340335142789712, 22.952016055464334]	[213.58264462809916, 193.47873500545256, 182.32266516938049, 201.2875697402364]	1.34382	0.979758	96.5351	0.0775653	71.8362
ENSG00000135709.12	KIAA0513	112.871	78.7736	46.3158	28.0423	127.273	100	102.19	145.886	126	133.582	61.435	30.5172	125	151.429	125	114.455	[119.43564356435644, 106.17783722894958, 53.87538352607977, 29.279784710819193]	[126.13636363636364, 125.71428571428571, 113.5948905109489, 130.1705261263423]	2.83214	0.975144	200	0	70.6179
ENSG00000186472.19	PCLO	72.2772	41.5094	37.3684	14.5503	37.1901	37.4046	34.3066	43.6709	75	79.1045	32.7354	22.5862	37	37.1429	39.1026	33.6493	[73.63861386138615, 60.306955787102225, 35.051923530800096, 18.568235723408137]	[37.095041322314046, 37.27371864776445, 36.704566722814896, 38.66008758773771]	2.92651	0.996866	200	0	68.3408
ENSG00000146576.12	C7orf26	134.653	102.83	64.7368	40.7407	108.264	119.847	135.036	146.203	182	175.373	78.4753	47.5862	175	166.667	119.231	152.37	[158.32673267326732, 139.10166150380172, 71.60608921406656, 44.16347381864623]	[141.63223140495867, 143.25699745547072, 127.13363279056709, 149.28609994600757]	2.97629	0.974448	200	-1.77636e-15	67.1978
ENSG00000099974.7	DDTL	29.703	22.1698	17.3684	9.12698	30.5785	26.7176	26.2774	32.5949	40	29.1045	15.2466	10.3448	32	32.381	30.1282	30.5687	[34.851485148514854, 25.637144466347507, 16.307528911966013, 9.735905856595512]	[31.289256198347108, 29.549254816430388, 28.202788695489424, 31.58182854400384]	2.99725	0.987476	200	0	66.7278
ENSG00000125966.9	MMP24	145.545	87.7358	62.6316	44.709	132.231	135.878	102.19	150.316	183	173.134	88.7892	50.8621	175	159.048	148.718	154.976	[164.27227722772278, 130.43508870740635, 75.71040830776494, 47.785531837255974]	[153.61570247933884, 147.46274082151945, 125.45386486992325, 152.64637950686904]	3.04336	0.989834	200	0.00656642	65.7168
ENSG00000115526.10	CHST10	185.149	137.736	91.0526	49.7354	120.661	132.824	112.409	137.025	202	191.045	104.484	50.6897	140	164.762	145.513	137.678	[193.5742574257426, 164.39031258800338, 97.7684682558414, 50.212552453931764]	[130.3305785123967, 148.7931661214104, 128.96078981845403, 137.35152078708978]	3.07672	0.994532	200	0.00280046	65.0043
ENSG00000261221.3	ZNF865	57.4257	51.4151	23.6842	25.6614	77.686	89.313	77.3723	98.7342	115	110.448	49.7758	30.1724	88	122.857	87.8205	87.9147	[86.2128712871287, 80.93142776682623, 36.72999763983951, 27.916894727239555]	[82.84297520661157, 106.08505997818975, 82.59638779711773, 93.32443457915892]	3.10042	0.925283	200	-4.44089e-16	64.5073
ENSG00000142961.14	MOB3C	46.5347	34.9057	21.5789	14.8148	29.7521	41.9847	34.3066	40.5063	46	41.791	19.2825	14.8276	44	51.4286	45.5128	40.2844	[46.26732673267327, 38.34835257673895, 20.430729289591696, 14.821200510855682]	[36.87603305785124, 46.70665212649945, 39.9096949279431, 40.39534465174876]	3.12333	0.970091	200	0.000757147	64.0343
ENSG00000163633.10	C4orf36	71.2871	43.8679	24.2105	23.9418	38.843	55.7252	58.3942	47.1519	91	63.4328	38.565	31.2069	56	54.2857	55.1282	49.0521	[81.14356435643565, 53.6503801745987, 31.38777436865707, 27.57434774676154]	[47.421487603305785, 55.00545256270447, 56.76118285607336, 48.10201571779951]	2.93095	0.897502	183.666	0.0124601	62.6643
ENSG00000185880.12	TRIM69	56.4356	41.9811	33.6842	19.3122	63.6364	74.0458	70.073	79.1139	81	51.4925	29.5964	25.3448	114	106.667	91.0256	101.185	[68.71782178217822, 46.73683469445227, 31.6403115411848, 22.328498449188103]	[88.81818181818181, 90.3562340966921, 80.54931686318548, 90.14937908692784]	3.20874	0.941902	200	0.00238165	62.3298
ENSG00000100307.12	CBX7	101.98	66.9811	52.1053	31.0847	54.5455	50.3817	57.6642	64.557	112	94.7761	47.0852	37.7586	77	80.9524	69.2308	77.7251	[106.99009900990099, 80.87862573922838, 49.59523247580836, 34.42163838715563]	[65.77272727272728, 65.66703017084697, 63.44750140370578, 71.14104025436438]	3.21424	0.97586	200	-4.66294e-15	62.2232
ENSG00000178104.19	PDE4DIP	112.871	63.6792	58.4211	36.6402	98.3471	105.344	100	125.316	139	105.97	56.0538	46.8966	132	150.476	105.128	132.227	[125.93564356435644, 84.8246972683751, 57.23743214538589, 41.76838168217479]	[115.17355371900827, 127.90985096328608, 102.56410256410255, 128.77197192393066]	3.22143	0.931963	200	0	62.0842
ENSG00000185745.9	IFIT1	171.287	135.849	100.526	44.9735	57.8512	81.6794	63.5036	79.4304	215	178.358	105.83	60.6897	84	88.5714	64.1026	75.3555	[193.14356435643566, 157.10363277949872, 103.17795610101487, 52.831600072979384]	[70.92561983471074, 85.12540894220282, 63.8031068688003, 77.39291499190114]	3.25369	0.999754	200	0.000975183	61.4686
ENSG00000130513.6	GDF15	1448.51	1051.42	838.421	502.249	319.008	284.733	267.883	335.127	2278	1886.57	1000	654.828	359	429.524	342.949	396.682	[1863.2574257425742, 1468.9911292593633, 919.2105263157895, 578.538131727787]	[339.0041322314049, 357.12831697564525, 305.415964813775, 365.90452336672865]	3.28378	0.991951	200	0	60.9055
ENSG00000158715.5	SLC45A3	44.5545	43.3962	26.3158	20.6349	59.5041	53.4351	62.0438	62.6582	70	60.4478	26.009	19.4828	44	70.4762	64.7436	61.8483	[57.27722772277228, 51.92199380456209, 26.16237904177484, 20.058839627805146]	[51.752066115702476, 61.95565249000363, 63.39369268201385, 62.25328454016437]	3.35676	0.943125	200	3.33067e-16	59.5813
lincENSG00000232098.3	CTD-2619J13.14	203.96	184.906	113.684	68.7831	90.0826	112.214	102.19	130.063	297	312.687	147.534	83.4483	127	122.857	99.359	112.085	[250.48019801980197, 248.79611377076878, 130.60892140665567, 76.11567232256888]	[108.54132231404958, 117.53544165757906, 100.77437769043607, 121.07429959805629]	3.36545	0.936919	200	-1.35447e-14	59.4274
ENSG00000189227.5	C15orf61	36.6337	30.1887	16.8421	15.0794	29.7521	40.458	29.1971	37.0253	59	35.8209	26.9058	19.1379	42	32.381	31.4103	41.4692	[47.81683168316832, 33.004787383835534, 21.873967429785225, 17.10864805692392]	[35.87603305785124, 36.419483824063974, 30.303668351113604, 39.2472553842462]	3.41219	0.923245	200	0	58.6134
ENSG00000155287.10	SLC25A28	101.98	92.9245	60.5263	35.0529	83.4711	123.664	93.4307	89.2405	148	160.448	65.9193	46.2069	99	112.381	91.0256	114.929	[124.99009900990099, 126.68614474795831, 63.222799150342226, 40.6299033023171]	[91.23553719008265, 118.02253725917848, 92.2281489799738, 102.08470814086029]	3.41355	0.91697	200	0.000300297	58.5901
lincENSG00000231711.2	LINC00899	54.4554	36.3208	31.0526	20.1058	24.7934	31.2977	35.0365	38.2911	77	70.1493	32.287	25.5172	42	48.5714	39.1026	32.9384	[65.72772277227723, 53.2350042241622, 31.66981354732122, 22.811530742565225]	[33.396694214876035, 39.93456924754635, 37.069530226464536, 35.614763933049375]	3.45058	0.976757	200	8.81232e-05	57.9612
ENSG00000169957.9	ZNF768	164.356	143.868	85.7895	56.3492	157.851	164.122	166.423	180.063	218	214.179	113.004	68.2759	200	238.095	193.59	195.735	[191.1782178217822, 179.0235145029569, 99.39697899457164, 62.31253420908594]	[178.92561983471074, 201.1086877499091, 180.0065506269886, 187.8989441478193]	3.47733	0.963714	200	0.000266762	57.5153
ENSG00000177732.8	SOX12	527.723	418.396	324.737	180.952	400.826	438.168	452.555	525.316	702	707.463	341.704	210.517	583	616.19	487.179	513.27	[614.8613861386139, 562.9294564911293, 333.22043898985135, 195.73481116584566]	[491.9132231404959, 527.1792075608869, 469.86711585251726, 519.2932989381486]	3.52516	0.978818	200	0	56.735
ENSG00000132357.13	CARD6	32.6733	26.8868	17.8947	10.4497	28.9256	39.6947	32.8467	43.038	43	30.597	23.3184	13.7931	49	30.4762	43.5897	31.2796	[37.836633663366335, 28.74190368910166, 20.606561246164738, 12.121419449005657]	[38.96280991735537, 35.08542348237005, 38.21822945910537, 37.15879776831243]	3.57283	0.989184	200	0.00425324	55.978
ENSG00000151689.12	INPP1	131.683	99.0566	69.4737	36.6402	68.595	62.5954	73.7226	83.2278	132	129.104	69.5067	52.069	121	112.381	100.641	98.8152	[131.84158415841586, 114.0805406927626, 69.4902053339627, 44.354588578726506]	[94.79752066115702, 87.48818611414032, 87.18182668912596, 91.02150698902153]	3.57701	0.989055	200	0.0467181	55.9126
ENSG00000116396.14	KCNC4	216.832	153.302	106.842	76.3228	127.273	138.168	139.416	153.165	246	258.955	123.318	92.2414	136	204.762	130.128	142.417	[231.41584158415841, 206.1285553365249, 115.08024545669106, 84.28206531654808]	[131.63636363636363, 171.46492184660121, 134.77213176118283, 147.79080928669987]	3.61492	0.963181	200	0.000128508	55.3262
ENSG00000166821.8	PEX11A	55.4455	54.2453	42.1053	20.8995	38.843	48.0916	37.9562	51.5823	93	85.0746	43.0493	26.7241	64	49.5238	50.641	54.7393	[74.22277227722772, 69.65995494226978, 42.57729525607742, 23.811804415252695]	[51.421487603305785, 48.80770628862231, 44.298615010293844, 53.160807486951825]	3.66208	0.973798	200	-2.22045e-16	54.6138
ENSG00000160785.13	SLC25A44	456.436	314.151	251.579	138.889	552.066	562.595	505.839	590.19	453	512.687	257.848	160.345	557	630.476	546.154	562.796	[454.71782178217825, 413.41875528020273, 254.71324050035406, 149.6168582375479]	[554.5330578512396, 596.5358051617593, 525.9966311061202, 576.4930409742636]	3.66249	0.983909	200	2.99127e-06	54.6076
ENSG00000142686.7	C1orf216	142.574	134.906	79.4737	51.0582	76.8595	87.0229	78.1022	106.646	170	193.284	100	55.8621	91	114.286	109.615	88.8626	[156.2871287128713, 164.09462123345537, 89.73684210526315, 53.46013501185915]	[83.9297520661157, 100.65430752453653, 93.85878719820326, 97.75406443097967]	3.75746	0.909052	200	0	53.2275
ENSG00000166886.12	NAB2	102.97	72.1698	22.1053	16.6667	94.2149	97.7099	86.8613	93.6709	133	97.7612	46.1883	19.3103	112	101.905	101.282	104.265	[117.98514851485149, 84.96550267530273, 34.14680198253481, 17.98850574712644]	[103.10743801652893, 99.80734278444201, 94.0716825753322, 98.96814445977563]	1.88352	0.990578	100.025	0.229662	53.1056
lincENSG00000237864.1	LINC00322	57.4257	48.1132	41.0526	23.1481	68.595	79.3893	84.6715	99.3671	88	79.8507	36.7713	29.4828	83	118.095	97.4359	93.3649	[72.7128712871287, 63.98197690791326, 38.91196601368893, 26.315453384418902]	[75.79752066115702, 98.74227553616866, 91.05371514130638, 96.36600875877377]	3.77067	0.982761	200	-3.10862e-15	53.0409
ENSG00000116205.11	TCEANC2	28.7129	31.6038	14.7368	10.7143	24.7934	22.1374	26.2774	32.5949	44	40.2985	21.0762	18.4483	33	44.7619	43.5897	34.3602	[36.35643564356435, 35.95114052379611, 17.90653764455983, 14.58128078817734]	[28.896694214876035, 33.44965467102871, 34.93355792625866, 33.47756314116024]	3.80211	0.897604	200	0	52.6023
ENSG00000143365.16	RORC	82.1782	68.8679	47.3684	30.0265	44.6281	67.1756	46.7153	55.6962	85	81.3433	46.1883	29.6552	53	55.2381	54.4872	59.9526	[83.5891089108911, 75.10560405519571, 46.778380929903236, 29.840813720124068]	[48.81404958677686, 61.206833878589606, 50.60125397716638, 57.82440458335833]	3.83965	0.985438	200	0	52.0881
ENSG00000181722.16	ZBTB20	77.2277	50	48.9474	26.7196	68.595	78.626	56.9343	85.7595	103	74.6269	53.3632	35	76	85.7143	77.5641	66.8246	[90.11386138613861, 62.31343283582089, 51.1552985603021, 30.85978835978836]	[72.29752066115702, 82.1701199563795, 67.24920456672281, 76.29206911032455]	3.86237	0.941019	200	0.00455877	51.7817
ENSG00000138678.10	GPAT3	48.5149	30.1887	15.7895	17.4603	23.1405	27.4809	24.0876	34.4937	39	51.4925	21.0762	22.4138	35	39.0476	38.4615	28.1991	[43.757425742574256, 40.84060827935792, 18.432853434033515, 19.93705528188287]	[29.070247933884296, 33.2642675390767, 31.274564851207185, 31.346361509388686]	3.87597	0.82681	200	-1.11022e-14	51.6
ENSG00000157514.16	TSC22D3	374.257	274.528	190	143.519	98.3471	105.344	82.4818	112.658	386	318.657	206.278	148.793	101	111.429	127.564	110.664	[380.1287128712871, 296.59250915235145, 198.1390134529148, 146.1558109833972]	[99.67355371900827, 108.38604143947654, 105.02292719446004, 111.660867478553]	3.90828	0.970019	200	0	51.1734
ENSG00000145016.14	RUBCN	137.624	117.453	88.4211	61.3757	125.62	141.221	123.358	151.899	197	191.045	86.5471	70.6897	149	168.571	125	157.109	[167.31188118811883, 154.2488031540411, 87.48406891668634, 66.03265827403759]	[137.3099173553719, 154.89640130861505, 124.17883211678831, 154.50386945827586]	3.92188	0.952168	200	0	50.9959
ENSG00000182568.16	SATB1	70.297	58.9623	48.9474	25	42.9752	69.4656	59.1241	66.7722	96	86.5672	47.5336	34.8276	67	66.6667	45.5128	62.5592	[83.14851485148515, 72.76471416502393, 48.24050035402408, 29.913793103448278]	[54.98760330578513, 68.06615776081424, 52.31845405203069, 64.66569680244766]	3.96045	0.995326	200	-7.32747e-15	50.4993
ENSG00000172375.12	C2CD2L	87.1287	68.3962	44.2105	33.2011	61.157	53.4351	54.0146	75.3165	86	107.463	48.8789	36.2069	83	66.6667	48.7179	64.218	[86.56435643564356, 87.92945649112926, 46.54472504130281, 34.70397737639117]	[72.07851239669421, 60.050890585241724, 51.36627362904735, 69.76723258743775]	3.98535	0.905416	200	3.15545e-05	50.1838
lincENSG00000232593.6	KANTR	79.2079	91.0377	57.3684	34.127	109.091	111.45	110.219	126.899	103	103.731	52.4664	32.069	107	120.952	94.2308	108.294	[91.10396039603961, 97.38453956631935, 54.91739438281803, 33.097974822112754]	[108.04545454545455, 116.20138131588513, 102.2248736664795, 117.59628651988723]	3.98763	0.898998	200	0	50.1551
ENSG00000108306.11	FBXL20	107.921	76.4151	65.7895	36.3757	73.5537	79.3893	82.4818	91.1392	114	118.657	68.6099	43.9655	84	103.81	90.3846	87.6777	[110.96039603960395, 97.53590537876654, 67.19966957753127, 40.17058930852035]	[78.77685950413223, 91.59941839331152, 86.43318360471645, 89.40848281240628]	4.09021	0.996856	200	0	48.8972
ENSG00000173456.4	RNF26	482.178	374.057	316.842	183.069	913.223	1013.74	811.679	954.114	617	640.299	355.605	216.034	1052	1125.71	1007.69	1076.54	[549.5891089108911, 507.17755561813567, 336.2237432145386, 199.5516329137019]	[982.611570247934, 1069.7273718647764, 909.685569904548, 1015.3271042054112]	4.09946	0.985002	200	0.0100121	48.787
ENSG00000181143.15	MUC16	214.851	176.887	179.474	101.587	144.628	145.038	127.007	231.329	324	350.746	141.256	102.759	143	176.19	148.077	159.242	[269.4257425742574, 263.8165305547733, 160.36464479584612, 102.17296113847839]	[143.81404958677686, 160.61432206470374, 137.54211117349803, 195.28541004259404]	4.10645	0.954981	200	0	48.7039
ENSG00000116852.14	KIF21B	150.495	108.019	100	76.3228	42.1488	33.5878	34.3066	53.7975	220	195.522	114.35	63.7931	36	43.8095	41.6667	38.6256	[185.24752475247524, 151.7706279921149, 107.17488789237669, 70.0579273855136]	[39.074380165289256, 38.6986550345329, 37.98661800486617, 46.211530385745995]	4.12191	0.995385	200	-9.10383e-15	48.5212
ENSG00000091622.15	PITPNM3	65.3465	41.5094	41.0526	26.8519	41.3223	23.6641	29.927	38.9241	72	77.6119	29.148	31.7241	30	48.5714	26.2821	35.0711	[68.67326732673267, 59.5606871303858, 35.10030682086382, 29.28799489144317]	[35.66115702479339, 36.11777535441657, 28.104529290660675, 36.99757034015238]	4.13814	0.943931	200	-6.66134e-16	48.3309
ENSG00000186314.11	PRELID2	57.4257	33.4906	34.2105	24.2063	38.843	31.2977	28.4672	43.3544	70	61.9403	31.3901	28.7931	40	35.2381	35.8974	39.8104	[63.71287128712871, 47.715432272599266, 32.800330422468726, 26.499726327312537]	[39.421487603305785, 33.26790258087968, 32.18229459105372, 41.58242846001559]	4.15641	0.932797	200	-1.11022e-15	48.1184
ENSG00000148572.15	NRBF2	140.594	108.491	33.1579	21.0317	129.752	109.924	125.547	112.025	128	126.119	54.2601	24.4828	114	129.524	116.026	120.616	[134.2970297029703, 117.30498451140522, 43.70899221147038, 22.757252326217845]	[121.87603305785125, 119.72373682297345, 120.78654314055774, 116.32071509988602]	2.17882	0.957774	103.868	0.769252	47.6717
ENSG00000113272.13	THG1L	249.505	186.321	151.579	105.952	171.901	169.466	135.036	176.582	331	303.731	176.233	127.759	197	186.667	206.41	189.573	[290.2524752475248, 245.0260490002816, 163.90606561246165, 116.85550082101807]	[184.45041322314052, 178.06615776081424, 170.7233763803107, 183.07786909832623]	4.2312	0.987034	200	0.00183923	47.2679
ENSG00000141441.15	GAREM1	44.5545	36.7925	21.5789	13.6243	26.4463	33.5878	26.2774	34.1772	55	50	29.5964	12.931	41	38.0952	32.0513	34.5972	[49.77722772277228, 43.39622641509434, 25.587679962237434, 13.277686553548623]	[33.72314049586777, 35.841512177390044, 29.164327157027884, 34.38718579398884]	3.14906	0.990084	148.759	0.0194394	47.2391
ENSG00000166173.10	LARP6	106.931	95.7547	59.4737	44.3122	63.6364	48.0916	62.0438	55.3797	144	157.463	91.9283	56.2069	77	68.5714	68.5897	78.436	[125.46534653465346, 126.60870177414813, 75.70096766580127, 50.25953293194673]	[70.31818181818181, 58.331515812431846, 65.31676960509077, 66.90788289639451]	4.27482	0.935756	200	-1.77636e-15	46.7856
lincENSG00000215447.7	BX322557.10	83.1683	64.6226	48.9474	32.8042	61.9835	73.2824	58.3942	84.1772	91	101.493	63.2287	33.2759	86	84.7619	76.9231	74.6445	[87.08415841584159, 83.0575894114334, 56.088033986311075, 33.04004743659916]	[73.99173553719008, 79.02217375499818, 67.65861875350926, 79.4108824764533]	4.34159	0.974398	200	-3.33067e-15	46.0661
ENSG00000197620.10	CXorf40A	50.495	31.1321	39.4737	21.0317	43.8017	38.1679	51.0949	46.519	69	72.3881	36.3229	23.9655	47	55.2381	55.7692	53.0806	[59.74752475247524, 51.760067586595326, 37.89827708284163, 22.49863163656267]	[45.40082644628099, 46.70301708469647, 53.43206064008983, 49.79977803107565]	4.34452	0.998595	200	0	46.035
ENSG00000147642.16	SYBU	209.901	158.491	73.1579	50.2646	185.124	199.237	200	200.949	314	221.642	82.0628	56.0345	211	216.19	191.026	186.493	[261.950495049505, 190.06617854125597, 77.6103375029502, 53.149516511585475]	[198.06198347107437, 207.7135587059251, 195.5128205128205, 193.72112904193412]	2.03652	0.976968	93.3532	0.390033	45.8397
ENSG00000184307.13	ZDHHC23	39.604	44.3396	36.8421	21.164	25.6198	30.5344	37.2263	36.0759	83	79.8507	40.3587	28.1034	36	39.0476	37.1795	36.2559	[61.301980198019805, 62.09518445508307, 38.600424828888364, 24.633734719941618]	[30.8099173553719, 34.790985096328605, 37.20288227587497, 36.16593676885236]	4.3986	0.939363	200	0	45.469
ENSG00000088356.5	PDRG1	278.218	247.642	156.842	122.487	234.711	184.733	191.241	222.785	314	289.552	172.646	133.448	250	242.857	239.744	236.019	[296.10891089108907, 268.5968741199662, 164.7439225867359, 127.96752417442073]	[242.35537190082647, 213.79498364231188, 215.49223282799923, 229.40188373627694]	4.3831	0.959648	199.007	0.0232561	45.4033
ENSG00000177868.11	SVBP	25.7426	26.8868	24.7368	17.9894	29.7521	25.9542	36.4964	30.0633	65	44.0299	26.009	20.1724	42	31.4286	37.8205	36.4929	[45.37128712871287, 35.45832159954942, 25.372905357564314, 19.08091589126072]	[35.87603305785124, 28.691384950926935, 37.158431592738154, 33.278091067250585]	4.41577	0.964577	200	0	45.2922
ENSG00000197971.14	MBP	92.0792	77.8302	56.3158	41.5344	140.496	138.931	132.847	141.456	131	108.955	67.713	54.8276	156	140	164.744	166.351	[111.53960396039604, 93.39270627992114, 62.01439697899457, 48.18098887064404]	[148.24793388429754, 139.46564885496184, 148.79515253602847, 153.9032035515028]	4.44654	0.970183	200	-1.18794e-13	44.9788
ENSG00000064309.14	CDON	73.2673	51.4151	43.6842	29.3651	79.3388	75.5725	83.9416	93.3544	93	94.0299	55.157	39.8276	83	92.381	78.2051	81.5166	[83.13366336633663, 72.72247254294564, 49.42058059948077, 34.59633278598796]	[81.1694214876033, 83.97673573246092, 81.07336702227212, 87.43550902873598]	4.46984	0.990817	200	-2.35145e-13	44.7444
ENSG00000136720.6	HS6ST1	186.139	172.642	131.053	82.2751	290.083	350.382	329.197	335.443	263	266.418	155.605	99.4828	391	401.905	362.179	383.175	[224.56930693069307, 219.52970994086172, 143.32900637243333, 90.87894544791097]	[340.5413223140496, 376.1432206470374, 345.688283735729, 359.3091967124602]	4.49016	0.96268	200	-1.44329e-14	44.5418
ENSG00000198960.10	ARMCX6	46.5347	44.8113	35.2632	29.3651	28.9256	43.5115	40.8759	41.1392	85	71.6418	34.0807	31.7241	55	52.381	38.4615	50	[65.76732673267327, 58.22655589974654, 34.67193769176304, 30.544608648056926]	[41.96280991735537, 47.94620138131589, 39.66872543514879, 45.56962025316456]	4.54047	0.924005	200	0	44.0483
ENSG00000131943.17	C19orf12	28.7129	23.1132	23.1579	14.2857	42.1488	32.0611	27.7372	42.0886	46	35.8209	19.7309	17.5862	38	52.381	41.6667	49.0521	[37.35643564356435, 29.467051534778932, 21.44441822043899, 15.935960591133007]	[40.074380165289256, 42.221010541621226, 34.701946472019465, 45.57037014817925]	4.54787	0.969566	200	0	43.9766
ENSG00000219481.10	NBPF1	292.079	197.642	164.737	130.423	178.512	193.893	181.022	216.456	324	370.149	183.408	145.517	232	296.19	231.41	227.251	[308.03960396039605, 283.89538158265276, 174.07245692707107, 137.97026090129538]	[205.25619834710744, 245.04180298073427, 206.21607711023768, 221.85344051832743]	4.55078	0.951854	200	5.62915e-05	43.9485
ENSG00000015133.18	CCDC88C	343.564	255.66	217.895	155.688	391.736	386.26	350.365	441.772	433	435.821	254.26	170.517	376	494.286	381.41	397.156	[388.28217821782175, 345.7406364404393, 236.07741326410195, 163.10253603357052]	[383.8677685950413, 440.27262813522356, 365.88760995695304, 419.4642750014998]	4.55714	0.991172	200	0	43.8872
ENSG00000132819.16	RBM38	285.149	243.396	189.474	120.635	280.165	291.603	266.423	317.405	351	347.761	209.865	142.414	298	420.952	262.179	324.882	[318.0742574257426, 295.5787102224725, 199.66957753127213, 131.52435686918446]	[289.08264462809916, 356.27771719374766, 264.30142242186037, 321.14328993940853]	4.55894	0.984345	200	9.63091e-06	43.8698
ENSG00000196372.12	ASB13	209.901	177.358	144.211	87.1693	136.364	162.595	174.453	186.076	264	284.328	167.713	103.276	216	191.429	180.128	162.559	[236.95049504950495, 230.84342438749644, 155.96176540004723, 95.22258711913885]	[176.1818181818182, 177.01199563794984, 177.29037993636533, 174.31759553662488]	4.56375	0.966229	200	0.458232	43.8236
ENSG00000130193.7	THEM6	189.109	172.642	148.421	89.2857	180.992	191.603	177.372	209.177	290	291.791	173.991	99.4828	222	227.619	187.821	202.37	[239.55445544554453, 232.21627710504083, 161.20604201085675, 94.38423645320196]	[201.49586776859505, 209.61105052708106, 182.5963877971177, 205.77344171815946]	4.57361	0.967597	200	0.00501897	43.7291
ENSG00000103510.19	KAT8	188.119	158.962	139.474	91.6667	150.413	170.229	141.606	165.506	255	237.313	124.664	98.6207	176	195.238	159.615	174.882	[221.55940594059405, 198.13784849338214, 132.06868067028557, 95.14367816091954]	[163.20661157024793, 182.7335514358415, 150.6106120157215, 170.1939228508009]	4.57509	0.984139	200	0.0111321	43.715
ENSG00000102178.12	UBL4A	223.762	226.887	179.474	100.397	200	237.405	213.869	230.38	341	300	189.686	126.897	227	240	205.128	264.455	[282.3811881188119, 263.4433962264151, 184.57989143261744, 113.64668856048166]	[213.5, 238.70229007633588, 209.4984091334456, 247.4173615693803]	4.58811	0.98531	200	0	43.5909
ENSG00000138795.9	LEF1	66.3366	48.5849	55.7895	30.9524	85.124	72.5191	62.7737	88.2911	95	109.701	50.2242	34.8276	85	90.4762	82.6923	90.2844	[80.66831683168317, 79.1431990988454, 53.006844465423654, 32.88998357963875]	[85.06198347107438, 81.49763722282805, 72.73301516002246, 89.2877497150399]	4.59935	0.962677	200	0	43.4844
ENSG00000142623.9	PADI1	38.6139	32.0755	30.5263	16.6667	23.1405	25.9542	33.5766	30.0633	48	50	27.8027	17.5862	29	25.7143	25.641	25.5924	[43.306930693069305, 41.0377358490566, 29.164503186216663, 17.126436781609197]	[26.070247933884296, 25.834242093784077, 29.60883398839603, 27.827854100425938]	4.60953	0.977658	200	0	43.3884
ENSG00000164758.7	MED30	63.3663	50	42.1053	33.3333	65.2893	36.6412	55.4745	60.7595	100	62.6866	53.3632	34.4828	70	76.1905	62.1795	75.3555	[81.68316831683168, 56.343283582089555, 47.734245928723155, 33.9080459770115]	[67.64462809917356, 56.415848782260994, 58.82696986711585, 68.05747195392645]	4.61324	0.898182	200	0	43.3535
ENSG00000180875.4	GREM2	89.1089	71.6981	45.2632	28.1746	114.05	111.45	108.759	133.544	84	103.731	70.4036	42.5862	143	148.571	128.846	123.934	[86.55445544554456, 87.71472824556463, 57.833372669341514, 35.38040503557745]	[128.52479338842977, 130.01090512540893, 118.80263896687254, 128.73897654328394]	4.62698	0.943511	200	0.0242091	43.2248
ENSG00000181027.10	FKRP	116.832	73.5849	70.5263	47.3545	113.223	109.924	113.869	130.696	144	132.09	90.1345	61.0345	148	139.048	107.692	128.91	[130.41584158415841, 102.83722894959166, 80.33042246872787, 54.19449005655902]	[130.61157024793388, 124.48564158487821, 110.78046041549692, 129.80307756914033]	4.67453	0.981249	200	0.00249803	42.7851
lincENSG00000183250.11	LINC01547	50.495	50.4717	40	20.3704	42.9752	39.6947	26.2774	37.9747	71	88.806	54.7085	24.8276	28	42.8571	43.5897	38.1517	[60.74752475247524, 69.63883413123064, 47.3542600896861, 22.59897828863346]	[35.48760330578513, 41.275899672846236, 34.93355792625866, 38.06317115603815]	4.70029	0.830136	200	-2.86882e-13	42.5506
ENSG00000283199.1	ABC13-47488600E17.1	38.6139	25.4717	17.8947	17.328	57.0248	62.5954	55.4745	62.0253	46	47.0149	25.1121	15.8621	53	77.1429	58.3333	57.109	[42.306930693069305, 36.243311743170935, 21.503422232711827, 16.595055646779784]	[55.01239669421488, 69.8691384950927, 56.90389294403893, 59.56716059751635]	3.86619	0.964374	164.404	0.0104103	42.5236
ENSG00000011007.12	TCEB3	1076.24	889.151	679.474	491.27	1402.48	1410.69	1349.64	1606.33	1300	1394.03	787.444	568.793	1625	1765.71	1509.62	1578.67	[1188.118811881188, 1141.5903970712475, 733.4588151994335, 530.0314723590586]	[1513.7396694214876, 1588.2006543075245, 1429.6252105558674, 1592.5010498530205]	4.75832	0.961165	200	0	42.0316
ENSG00000166477.12	LEO1	692.079	556.604	438.947	278.439	653.719	720.611	638.686	783.861	783	888.06	520.179	357.759	762	892.381	716.667	710.19	[737.5396039603961, 722.3317375387214, 479.5633703091811, 318.0988870644043]	[707.8595041322315, 806.4958197019265, 677.6763990267639, 747.0251664766932]	4.76826	0.962603	200	0.00349623	41.944
ENSG00000198912.10	C1orf174	211.881	170.283	115.263	91.4021	218.182	229.008	198.54	231.962	293	286.567	184.753	110	254	262.857	260.897	239.573	[252.44059405940595, 228.42509152351448, 150.0082605617182, 100.7010582010582]	[236.0909090909091, 245.93238822246454, 229.71879094141866, 235.76774251604775]	4.29877	0.986781	179.531	0.128883	41.7633
ENSG00000147421.17	HMBOX1	204.95	130.66	116.316	92.9894	238.843	270.229	237.956	277.848	208	241.045	127.354	96.7241	286	360.952	266.667	286.256	[206.4752475247525, 185.85257673894677, 121.83502478168515, 94.85677796022625]	[262.42148760330576, 315.5906942929844, 252.31143552311437, 282.05201271821943]	4.81805	0.968697	200	0.00533682	41.5105
ENSG00000197903.7	HIST1H2BK	1557.43	1335.85	1043.16	779.63	243.802	227.481	234.307	260.759	2246	1717.91	1174.89	934.483	278	316.19	278.846	264.218	[1901.7128712871286, 1526.8797521824836, 1109.0228935567618, 857.0561941251597]	[260.90082644628103, 271.8356961105053, 256.57636159460975, 262.48875157477954]	4.82575	0.965369	200	0.0651468	41.4443
ENSG00000167685.14	ZNF444	97.0297	70.7547	68.4211	43.3862	80.9917	79.3893	94.1606	82.2785	116	101.493	55.6054	53.4483	99	84.7619	86.5385	90.7583	[106.51485148514851, 86.12362714728246, 62.013216898749114, 48.41725962415617]	[89.99586776859505, 82.07560886950199, 90.34952274003368, 86.5183874257604]	4.85305	0.964693	200	1.38955e-05	41.2112
ENSG00000047579.19	DTNBP1	130.693	121.698	66.3158	66.0053	89.2562	87.7863	81.0219	94.9367	151	167.91	95.0673	73.2759	109	90.4762	108.974	98.3412	[140.84653465346534, 144.8042804843706, 80.69152702383762, 69.64057653712827]	[99.12809917355372, 89.1312250090876, 94.99812839228898, 96.63897054412382]	4.8937	0.867162	200	0	40.8689
ENSG00000243444.7	PALM2	32.6733	33.4906	27.8947	20.1058	38.0165	28.2443	32.1168	37.3418	52	52.2388	27.8027	18.6207	29	32.381	25	42.4171	[42.336633663366335, 42.86468600394255, 27.84871371253245, 19.36325488049626]	[33.50826446280992, 30.31261359505634, 28.55839416058394, 39.87941688163657]	5.00101	0.939786	200	-2.66454e-15	39.9919
ENSG00000065328.16	MCM10	269.307	193.396	174.211	113.889	197.521	243.511	234.307	248.734	279	314.925	181.166	133.103	233	331.429	226.282	231.28	[274.15346534653463, 254.16079977471134, 177.68822279915037, 123.49616858237547]	[215.2603305785124, 287.4700109051254, 230.29431031255848, 240.00689903413524]	5.00585	0.986649	200	0.00321943	39.9532
ENSG00000173166.17	RAPH1	697.03	483.019	395.263	289.947	837.19	864.122	802.19	998.418	727	885.075	404.036	307.069	933	1171.43	878.205	853.791	[712.0148514851485, 684.0467473950999, 399.64951616709936, 298.5080277321657]	[885.095041322314, 1017.7753544165757, 840.197454613513, 926.1045953566501]	4.25812	0.943679	169.134	0.0170388	39.7204
ENSG00000163374.19	YY1AP1	714.851	597.17	496.842	368.254	927.273	977.099	868.613	1009.18	900	1010.45	535.426	388.448	1018	1088.57	971.795	996.209	[807.4257425742574, 803.8087862573923, 516.1340571158839, 378.35112205801863]	[972.6363636363636, 1032.8353326063248, 920.2040052405015, 1002.6928729977803]	5.03706	0.942884	200	0.000894682	39.7057
ENSG00000164077.13	MON1A	86.1386	61.3208	64.2105	31.8783	83.4711	116.794	85.4015	92.4051	91	94.0299	58.296	43.4483	114	140.952	132.051	130.806	[88.56930693069307, 77.6753027316249, 61.25324522067501, 37.66329137018792]	[98.73553719008265, 128.87313704107595, 108.72637095264832, 111.60537524746536]	5.06167	0.995059	200	1.11022e-16	39.5126
ENSG00000049759.17	NEDD4L	200.99	141.509	115.789	86.7725	261.157	222.901	242.336	278.165	187	241.045	131.39	97.069	275	303.81	255.128	270.616	[193.9950495049505, 191.27710504083356, 123.58980410667925, 91.92072614486408]	[268.07851239669424, 263.3551435841512, 248.73198577578137, 274.39033535305055]	5.09174	0.946873	200	0	39.2793
ENSG00000106853.17	PTGR1	64.3564	64.6226	46.8421	21.6931	64.4628	58.0153	67.1533	65.5063	64	44.0299	36.7713	35.6897	47	47.619	71.7949	38.3886	[64.17821782178217, 54.326246127851306, 41.8067028557942, 28.691388432767745]	[55.731404958677686, 52.81715739731007, 69.47407823320232, 51.947477353170555]	5.11475	0.996937	200	0.000894478	39.1026
ENSG00000151929.9	BAG3	573.267	492.925	447.368	277.778	802.479	868.702	778.832	974.367	776	770.149	462.332	327.931	1069	1184.76	937.179	1009.48	[674.6336633663366, 631.5368910166151, 454.85012980882703, 302.8544061302682]	[935.7396694214876, 1026.7320974191202, 858.0058019839041, 991.9228807966884]	5.11643	0.987508	200	-2.44249e-15	39.0897
ENSG00000012232.8	EXTL3	493.069	434.906	358.421	236.376	514.05	550.382	551.095	623.734	612	697.015	407.175	265.345	644	639.048	546.154	557.82	[552.5346534653465, 565.9602928752463, 382.7979702619778, 250.86024448093417]	[579.0247933884298, 594.714649218466, 548.6243683323976, 590.77704121423]	5.12962	0.938029	200	-9.39249e-14	38.9892
ENSG00000005073.5	HOXA11	185.149	125.472	50.5263	35.582	161.157	151.908	126.277	161.709	213	167.164	73.0942	36.8966	173	163.81	167.949	154.265	[199.0742574257426, 146.31793860884255, 61.81024309653056, 36.23928115307426]	[167.07851239669424, 157.85896037804434, 147.11304510574584, 157.98713180154778]	2.03772	0.986633	79.1681	0.191891	38.8513
ENSG00000188211.8	NCR3LG1	2061.39	1538.68	1424.74	980.952	1439.67	1522.9	1536.5	1663.92	2364	2809.7	1471.3	1099.48	1491	1765.71	1501.92	1428.67	[2212.6930693069307, 2174.190368910166, 1448.0186452678781, 1040.2175697865355]	[1465.3347107438017, 1644.3075245365321, 1519.2097136440202, 1546.2985182074508]	5.15212	0.956965	200	0	38.819
ENSG00000077152.9	UBE2T	639.604	638.679	432.105	356.085	749.587	807.634	772.263	814.557	846	698.507	456.502	372.931	900	909.524	831.41	869.905	[742.8019801980198, 668.593353984793, 444.3037526551806, 364.50784528370735]	[824.7933884297521, 858.5786986550345, 801.836515066442, 842.2310876477293]	5.1944	0.957114	200	3.4231e-05	38.503
ENSG00000198556.13	ZNF789	91.0891	37.2642	34.2105	23.9418	28.0992	43.5115	41.6058	31.962	66	73.8806	39.0135	29.8276	30	36.1905	41.0256	29.3839	[78.54455445544554, 55.5723739791608, 36.61198961529384, 26.884692574347746]	[29.049586776859506, 39.850963286077786, 41.315740220849705, 30.67295578618993]	3.35004	0.947471	128.77	0.00706754	38.4382
ENSG00000158158.11	CNNM4	216.832	160.377	156.316	113.492	152.893	156.489	178.102	178.481	307	300.746	175.785	132.931	147	223.81	169.231	187.441	[261.91584158415844, 230.5618135736412, 166.05027141845648, 123.21154898741106]	[149.94628099173553, 190.14903671392221, 173.66647950589555, 182.96088547603335]	5.21244	0.989793	200	0	38.3698
ENSG00000119596.17	YLPM1	1813.86	1331.6	1309.47	908.862	2190.91	2187.79	1980.29	2509.81	2303	2686.57	1466.82	989.828	2455	2724.76	2286.54	2209.24	[2058.430693069307, 2009.085468882005, 1388.144913854142, 949.3450100346653]	[2322.9545454545455, 2456.2740821519446, 2133.4152161706907, 2359.5259163717083]	5.17863	0.96749	197.815	0.0246028	38.1983
lincENSG00000249199.1	CTD-2139B15.5	50.495	50	27.8947	26.8519	45.4545	45.0382	36.4964	60.443	63	51.4925	35.426	31.7241	56	66.6667	51.9231	50.9479	[56.74752475247524, 50.74626865671642, 31.660372905357562, 29.28799489144317]	[50.72727272727273, 55.852417302798976, 44.20971364402021, 55.695452636630876]	5.25616	0.90207	200	-2.22045e-16	38.0506
ENSG00000160714.9	UBE2Q1	783.168	673.585	563.684	395.635	889.256	901.527	925.547	1004.75	1007	926.119	592.377	447.759	1094	1140	1047.44	1041	[895.0841584158416, 799.8521543227259, 578.0304460703328, 421.6967706622879]	[991.6280991735537, 1020.763358778626, 986.491671345686, 1022.8710480532726]	5.26499	0.992089	200	2.22045e-16	37.9867
ENSG00000177963.13	RIC8A	247.525	222.642	191.579	126.058	233.058	241.985	227.007	237.025	378	353.731	219.731	169.138	265	288.571	305.769	281.043	[312.76237623762376, 288.18642635877217, 205.65494453622847, 147.5980660463419]	[249.0289256198347, 265.27808069792803, 266.38826501965184, 259.03398524206614]	5.29124	0.988493	200	0	37.7983
ENSG00000116212.14	LRRC42	226.733	178.302	144.737	102.381	195.868	209.16	217.518	224.684	259	229.851	173.543	122.759	228	269.524	201.282	227.962	[242.86633663366337, 204.07631653055478, 159.13972150106207, 112.56978653530378]	[211.93388429752065, 239.3420574336605, 209.40014972861687, 226.32281480592718]	5.33335	0.993318	200	0	37.4999
ENSG00000162104.9	ADCY9	1144.55	830.189	811.579	555.556	1452.07	1382.44	1266.42	1624.05	1442	1485.82	920.628	648.448	1640	1744.76	1500.64	1552.13	[1293.2772277227723, 1158.0047873838355, 866.103375029502, 602.0019157088122]	[1546.0330578512398, 1563.6023264267537, 1383.5321916526295, 1588.0916671665968]	5.3368	0.998071	200	-3.10862e-15	37.4757
ENSG00000175793.11	SFN	474.257	444.34	412.105	288.36	547.934	526.718	469.343	558.544	772	638.06	401.794	297.931	586	683.81	565.385	617.536	[623.1287128712871, 541.1996620670234, 406.94949256549444, 293.1454114212735]	[566.9669421487604, 605.263540530716, 517.3638405390229, 588.0399244105824]	5.34665	0.995973	200	0.000809384	37.4066
ENSG00000134463.14	ECHDC3	42.5743	33.9623	32.1053	24.4709	27.2727	30.5344	24.8175	28.1646	63	58.9552	37.2197	25.3448	32	37.1429	31.4103	35.782	[52.78712871287129, 46.45874401577021, 34.662497049799384, 24.907863528553186]	[29.636363636363637, 33.83860414394765, 28.113887329215792, 31.973273741676167]	5.36189	0.996475	200	0	37.3003
lincENSG00000153363.12	LINC00467	198.02	148.113	123.158	97.619	157.851	157.252	159.854	162.025	262	204.478	137.668	132.241	144	151.429	146.154	141.706	[230.00990099009903, 176.29540974373413, 130.41302808590984, 114.93021346469622]	[150.92561983471074, 154.340239912759, 153.00393037619315, 151.86573879656848]	5.37262	0.890772	200	0.00456889	37.2258
ENSG00000185298.12	CCDC137	158.416	146.698	126.316	88.6243	181.818	163.359	163.504	175.633	220	211.94	119.283	97.5862	149	195.238	183.974	165.403	[189.20792079207922, 179.31920585750493, 122.79915034222327, 93.10527276044519]	[165.4090909090909, 179.2984369320247, 173.73900430469774, 170.51787749715038]	5.4189	0.969521	200	-3.23297e-13	36.9078
ENSG00000112658.7	SRF	666.337	547.17	468.947	362.037	914.05	891.603	786.861	990.823	901	864.179	540.807	400.517	1093	1170.48	987.179	1043.6	[783.6683168316831, 705.6744578991833, 504.87727165447257, 381.2771392081737]	[1003.5247933884298, 1031.0396219556524, 887.02040052405, 1017.2123402723619]	5.41918	0.986158	200	0.0100022	36.9059
ENSG00000174243.9	DDX23	2015.84	1626.42	1470	1036.24	2267.77	2247.33	2135.77	2514.87	2454	2590.3	1539.91	1114.31	2561	2749.52	2306.41	2491.94	[2234.920792079208, 2108.356800901154, 1504.9551569506725, 1075.2768655354862]	[2414.384297520661, 2498.4260268993094, 2221.0883398839605, 2503.408272841802]	5.44336	0.982994	200	0	36.742
ENSG00000119943.11	PYROXD2	43.5644	38.2075	31.0526	22.8836	31.405	28.2443	35.7664	38.6076	63	71.6418	46.6368	27.069	42	38.0952	40.3846	33.1754	[53.28217821782178, 54.92466910729372, 38.8447014396979, 24.976281700419634]	[36.70247933884298, 33.1697564521992, 38.075519371139805, 35.891475193472914]	5.45307	0.934369	200	-1.33671e-13	36.6766
ENSG00000158850.14	B4GALT3	305.941	293.396	233.158	175.926	383.471	380.153	390.511	423.101	445	426.119	262.332	193.966	472	514.286	416.026	461.848	[375.470297029703, 359.75781470008445, 247.7448666509323, 184.9457215836526]	[427.73553719008265, 447.2191930207197, 403.2682949653752, 442.4748035275062]	5.46673	0.968809	200	-2.22045e-15	36.5849
ENSG00000088808.16	PPP1R13B	265.347	213.679	170	112.169	218.182	302.29	270.073	296.203	336	334.328	189.686	127.586	336	390.476	298.077	299.289	[300.6732673267327, 274.003801745987, 179.84304932735427, 119.87775953293195]	[277.0909090909091, 346.3831334060342, 284.0749578888265, 297.745815585818]	4.31064	0.98572	157.049	0.0127567	36.4328
ENSG00000109265.13	KIAA1211	138.614	113.679	104.737	84.5238	166.116	157.252	161.314	175.633	212	205.97	115.247	93.4483	163	206.667	166.667	161.848	[175.30693069306932, 159.8246972683751, 109.9917394382818, 88.98604269293925]	[164.55785123966942, 181.9592875318066, 163.99026763990267, 168.7406263123163]	5.54741	0.964933	200	0.0311967	36.0529
ENSG00000173653.7	RCE1	143.564	126.415	114.737	77.7778	107.438	128.244	119.708	132.911	183	155.224	99.5516	80.5172	132	165.714	130.128	137.441	[163.28217821782178, 140.81948746831878, 107.1442058059948, 79.14750957854406]	[119.71900826446281, 146.97928026172298, 124.91811716264269, 135.17607534945108]	5.54917	0.993027	200	0	36.0414
ENSG00000162817.6	C1orf115	141.584	91.9811	89.4737	67.7249	115.702	126.718	107.299	109.494	140	150	97.7578	67.4138	109	119.048	119.872	129.147	[140.79207920792078, 120.99056603773585, 93.6157658720793, 67.569330414158]	[112.35123966942149, 122.8825881497637, 113.58553247239378, 119.3202951586778]	5.55038	0.995647	200	-6.93445e-13	36.0336
ENSG00000136715.17	SAP130	458.416	358.491	344.211	221.032	614.05	559.542	519.708	631.646	506	601.493	356.951	235.69	596	679.048	580.769	585.071	[482.2079207920792, 479.99155167558433, 350.5805994807647, 228.36070060207993]	[605.0247933884298, 619.2948018902217, 550.2386299831555, 608.3583298338233]	5.55955	0.959195	200	0.0234267	35.9742
ENSG00000157184.6	CPT2	319.802	242.925	243.158	155.556	278.512	312.977	267.153	335.127	362	373.881	214.798	177.069	329	398.095	319.231	330.332	[340.9009900990099, 308.40256265840605, 228.9780505074345, 166.31226053639847]	[303.75619834710744, 355.5361686659396, 293.19202695115104, 332.7291679164917]	5.59102	0.994626	200	0	35.7716
ENSG00000076555.15	ACACB	187.129	145.755	130	98.4127	173.554	180.153	141.606	176.899	264	289.552	129.596	110.862	160	188.571	178.846	165.166	[225.56435643564356, 217.6534778935511, 129.7982062780269, 104.63738368910782]	[166.77685950413223, 184.36205016357687, 160.2259966311061, 171.0323054772332]	4.70067	0.929218	166.611	0.0335142	35.444
ENSG00000186184.16	POLR1D	361.386	294.34	236.842	182.011	276.86	277.863	288.321	307.911	378	385.075	242.601	192.586	353	342.857	312.821	326.777	[369.6930693069307, 339.7071247535905, 239.72150106207224, 187.29839445356689]	[314.9297520661157, 310.35986913849507, 300.5708403518622, 317.3443217949487]	5.64908	0.976273	200	-4.44089e-15	35.404
ENSG00000130940.14	CASZ1	43.5644	30.1887	27.8947	19.9735	64.4628	51.9084	43.0657	53.481	59	77.6119	30.4933	25.5172	50	55.2381	52.5641	57.8199	[51.28217821782178, 53.90030977189524, 29.19400519235308, 22.745393176427662]	[57.231404958677686, 53.57324609233006, 47.814897997379745, 55.650458935749]	4.41157	0.878051	155.93	0.0222026	35.3457
ENSG00000152939.14	MARVELD2	105.941	89.6226	68.9474	57.0106	84.2975	79.3893	77.3723	81.6456	135	146.269	80.2691	71.5517	82	90.4762	89.7436	96.6825	[120.47029702970298, 117.94564911292593, 74.60821335850838, 64.28115307425652]	[83.14876033057851, 84.93275172664485, 83.55792625865618, 89.16401703761474]	5.67094	0.90952	200	0	35.2675
ENSG00000151353.14	TMEM18	144.554	132.075	99.4737	87.1693	164.463	172.519	147.445	166.139	208	181.343	117.937	97.2414	145	168.571	166.026	154.028	[176.2772277227723, 156.70937764010137, 108.705451970734, 92.2053457398285]	[154.73140495867767, 170.5452562704471, 156.73544825004677, 160.08383826264324]	5.73006	0.951405	200	0.00506867	34.9036
ENSG00000016864.17	GLT8D1	295.05	248.585	213.158	140.741	347.107	332.061	335.036	387.975	341	398.507	227.803	184.138	379	352.381	332.051	336.967	[318.0247524752475, 323.5461841734722, 220.4802926599009, 162.43933588761178]	[363.05371900826447, 342.22101054162124, 333.5438892008235, 362.47075409442675]	5.74915	0.937137	200	-2.22045e-16	34.7877
ENSG00000169126.15	ARMC4	36.6337	34.434	37.8947	21.5608	33.0579	39.6947	27.0073	33.8608	65	59.7015	32.7354	28.6207	28	31.4286	27.5641	39.0995	[50.81683168316832, 47.06772740073218, 35.31508142553694, 25.09076810800949]	[30.528925619834713, 35.56161395856052, 27.285700917087777, 36.480142780010794]	5.75616	0.99325	200	0	34.7454
ENSG00000164051.13	CCDC51	220.792	184.906	174.211	103.439	159.504	207.634	178.832	188.924	256	222.388	158.296	125.172	188	200.952	181.41	191.469	[238.3960396039604, 203.64686003942552, 166.253245220675, 114.30578361612845]	[173.75206611570246, 204.29298436932024, 180.12118659928876, 190.1966224728538]	5.75858	0.99535	200	0	34.7308
ENSG00000027869.11	SH2D2A	68.3168	49.5283	41.5789	40.2116	60.3306	39.6947	44.5255	61.7089	89	79.1045	53.3632	41.3793	63	63.8095	56.4103	55.4502	[78.65841584158416, 64.31638974936638, 47.47108803398631, 40.7954752782339]	[61.66528925619835, 51.75209014903672, 50.46790192775594, 58.57954886315916]	5.76137	0.931153	200	0.00135914	34.714
ENSG00000104976.11	SNAPC2	62.3762	57.0755	50.5263	39.1534	33.0579	54.1985	39.4161	48.1013	88	84.3284	52.9148	36.2069	53	54.2857	56.4103	52.8436	[75.1881188118812, 70.70191495353421, 51.72055699787586, 37.68016785258165]	[43.02892561983471, 54.24209378407852, 47.9131574022085, 50.47243385925971]	5.77299	0.985932	200	0	34.6441
ENSG00000100211.10	CBY1	90.099	100	91.0526	65.2116	94.2149	117.557	80.292	102.532	181	98.5075	85.6502	65.1724	103	128.571	114.103	116.588	[135.54950495049505, 99.25373134328358, 88.35142789709701, 65.19202700237183]	[98.60743801652893, 123.06434023991275, 97.1972674527419, 109.55966164736938]	5.78424	0.898229	200	-8.88178e-16	34.5767
ENSG00000187049.9	TMEM216	118.812	120.283	107.895	70.6349	104.959	130.534	124.818	118.038	208	167.164	109.417	79.3103	128	131.429	120.513	119.905	[163.40594059405942, 143.72359898620107, 108.65588860042484, 74.97263273125341]	[116.47933884297521, 130.9814612868048, 122.66516938049784, 118.97159397684324]	5.26397	0.999364	181.914	0.0383533	34.5584
ENSG00000116299.16	KIAA1324	55.4455	45.283	38.9474	30.0265	49.5868	41.2214	35.0365	49.6835	75	73.1343	47.5336	36.3793	49	38.0952	59.6154	46.6825	[65.22277227722772, 59.208673613066736, 43.24050035402407, 33.202882685641306]	[49.29338842975207, 39.658306070519814, 47.325940482874785, 48.18300437938689]	5.79682	0.985958	200	1.11022e-16	34.5017
ENSG00000273611.4	ZNHIT3	239.604	167.925	153.158	92.1958	115.702	138.168	136.496	130.063	231	227.612	162.78	140	168	163.81	151.282	159.953	[235.3019801980198, 197.76823430019712, 157.96908189756903, 116.0978835978836]	[141.8512396694215, 150.98873137041073, 143.8892008235074, 145.0079488871558]	5.80916	0.988603	200	0.00275223	34.4284
ENSG00000067840.12	PDZD4	32.6733	29.2453	22.1053	18.1217	38.0165	46.5649	35.0365	40.5063	48	28.3582	28.6996	21.7241	41	44.7619	32.6923	50	[40.336633663366335, 28.8017459870459, 25.402407363700732, 19.922915526363802]	[39.50826446280992, 45.66339512904398, 33.86440202133633, 45.25316455696202]	5.86965	0.861322	200	1.11022e-16	34.0736
ENSG00000131748.15	STARD3	206.931	177.83	152.105	107.011	147.107	167.176	170.803	169.304	202	250	134.081	106.897	152	200.952	158.333	164.218	[204.46534653465346, 213.9150943396226, 143.092990323342, 106.95356686735997]	[149.55371900826447, 184.06397673573247, 164.56812652068123, 166.7609034735137]	5.87018	0.911864	200	2.22045e-16	34.0705
ENSG00000132155.11	RAF1	1249.5	1009.43	962.632	621.296	1326.45	1447.33	1315.33	1447.47	1451	1611.19	1058.74	704.138	1536	1614.29	1455.13	1501.18	[1350.2524752475247, 1310.3139960574485, 1010.6879867831012, 662.7171136653895]	[1431.223140495868, 1530.8069792802617, 1385.228336140745, 1474.3265942768012]	5.93692	0.972973	200	0.00192346	33.6875
ENSG00000178996.13	SNX18	57.4257	43.3962	45.7895	27.1164	46.281	36.6412	32.1168	45.8861	74	75.3731	56.0538	34.1379	40	45.7143	49.359	40.5213	[65.7128712871287, 59.384680371726276, 50.921642671701676, 30.627166575442438]	[43.14049586776859, 41.17775354416575, 40.73788134007112, 43.20370148179255]	5.94499	0.967955	200	-5.59552e-14	33.6418
ENSG00000158186.12	MRAS	181.188	139.623	124.737	88.6243	86.7769	97.7099	92.7007	114.241	221	204.478	141.704	116.724	114	135.238	92.3077	112.085	[201.09405940594058, 172.05012672486623, 133.22043898985132, 102.67423827768656]	[100.38842975206612, 116.47400945110869, 92.5042111173498, 113.16290719299298]	5.94783	0.985315	200	0	33.6257
ENSG00000205155.7	PSENEN	55.4455	49.5283	41.0526	31.0847	38.843	56.4885	37.2263	38.2911	88	67.9104	62.3318	37.2414	59	46.6667	57.0513	63.2701	[71.72277227722772, 58.719374823993235, 51.692235071984896, 34.16301769750046]	[48.921487603305785, 51.57760814249364, 47.138779711772415, 50.78064071030056]	5.95548	0.970525	200	-5.30265e-12	33.5825
ENSG00000204397.7	CARD16	102.97	96.6981	82.1053	60.4497	111.57	124.427	119.708	125.633	152	127.612	87.4439	70.8621	156	147.619	163.462	155.213	[127.48514851485149, 112.1550267530273, 84.77460467311778, 65.65590220762634]	[133.78512396694214, 136.02326426753908, 141.58478382930937, 140.4230907672926]	5.96133	0.98785	200	0	33.5495
ENSG00000085872.14	CHERP	636.634	582.547	557.895	382.011	774.38	729.008	706.569	899.367	904	1011.94	574.439	410.862	868	953.333	753.846	804.976	[770.3168316831683, 797.2437341593917, 566.1670993627567, 396.43632548804965]	[821.1900826446281, 841.1704834605598, 730.2077484559236, 852.1716959625653]	5.99819	0.931572	200	0	33.3434
ENSG00000155254.12	MARVELD1	375.248	338.679	307.895	218.519	457.025	470.229	390.511	565.823	502	535.821	303.587	242.931	553	606.667	458.333	493.128	[438.62376237623766, 437.25007040270344, 305.7410903941468, 230.7247765006386]	[505.0123966942149, 538.4478371501272, 424.42214111922135, 529.4753734477173]	6.0088	0.950997	200	0.000143905	33.2845
ENSG00000141452.9	C18orf8	148.515	132.547	113.158	90.3439	190.909	217.557	172.993	200.633	218	197.015	127.803	102.759	196	202.857	196.154	195.498	[183.25742574257424, 164.78104759222754, 120.48029265990087, 96.55126801678526]	[193.45454545454544, 210.2071973827699, 184.57327344188656, 198.0652708620793]	6.02461	0.977543	200	0.0253897	33.1972
ENSG00000136444.9	RSAD1	143.564	94.8113	109.474	69.709	80.9917	90.8397	89.0511	93.9873	178	184.328	114.798	91.7241	111	93.3333	103.205	95.7346	[160.78217821782178, 139.56983948183608, 112.13594524427661, 80.7165663200146]	[95.99586776859505, 92.08651399491094, 96.12811154781957, 94.860969464275]	6.02614	0.997509	200	-2.86438e-14	33.1887
ENSG00000234127.8	TRIM26	457.426	416.038	259.474	147.751	354.545	356.489	332.117	371.203	591	597.015	300.897	184.138	402	416.19	382.051	371.801	[524.2128712871287, 506.52633061109543, 280.1852725985367, 165.94462689290276]	[378.27272727272725, 386.33951290439836, 357.0840351862249, 371.50173975643406]	3.48071	0.95376	115.42	0.224853	33.16
ENSG00000132912.12	DCTN4	658.416	513.208	548.947	373.148	636.364	687.786	664.964	706.329	878	889.552	534.529	408.103	780	783.81	689.744	725.592	[768.2079207920792, 701.3798929878907, 541.7382582015578, 390.6257982120051]	[708.1818181818182, 735.7978916757543, 677.3535466966123, 715.960765492831]	6.04449	0.997541	200	0.0238687	33.088
ENSG00000151276.23	MAGI1	174.257	132.547	133.684	101.587	166.116	152.672	180.292	203.165	225	253.731	137.22	112.069	192	169.524	166.026	190.758	[199.62871287128712, 193.1392565474514, 135.45197073400993, 106.82813355227148]	[179.05785123966942, 161.09778262450016, 173.15880591428038, 196.96142540044394]	6.09082	0.959444	200	0	32.8363
ENSG00000157470.11	FAM81A	133.663	101.415	80	73.1481	121.488	135.115	119.708	150.316	175	191.045	113.004	98.6207	169	149.524	123.077	145.735	[154.33168316831683, 146.22993522951282, 96.50224215246637, 85.88441890166028]	[145.24380165289256, 142.3191566703017, 121.39247613700167, 148.0255264263003]	6.09631	0.914249	200	0	32.8067
ENSG00000257365.7	FNTB	45.5446	41.0377	28.4211	24.7354	71.0744	54.9618	64.9635	69.6203	46	48.5075	34.5291	24.1379	65	82.8571	66.6667	72.2749	[45.77227722772277, 44.772599267811884, 31.475100306820863, 24.436690384966248]	[68.03719008264463, 68.90948745910578, 65.81508515815085, 70.94756734057232]	6.1031	0.957911	200	-5.9952e-15	32.7702
ENSG00000175505.10	CLCF1	86.1386	53.3019	36.8421	24.7354	85.124	88.5496	69.3431	72.4684	134	107.463	41.704	27.4138	83	102.857	71.1538	100.948	[110.06930693069307, 80.3822866798085, 39.27307056879868, 26.07462141944901]	[84.06198347107438, 95.70338058887677, 70.2484559236384, 86.70811086447898]	2.36547	0.979628	77.4966	0.033953	32.7616
ENSG00000151690.14	MFSD6	180.198	134.906	120.526	87.6984	136.364	123.664	132.117	159.177	188	211.94	133.632	105.862	141	167.619	165.385	124.882	[184.0990099009901, 173.42297944241056, 127.0793013924947, 96.78024083196496]	[138.6818181818182, 145.6415848782261, 148.7507018528916, 142.02936588877557]	6.10605	0.981835	200	-4.88498e-15	32.7544
ENSG00000196954.13	CASP4	343.564	302.83	266.316	198.545	290.083	325.191	303.65	335.127	430	414.925	266.816	206.379	318	367.619	341.026	367.536	[386.78217821782175, 358.8777809067868, 266.56596648572105, 202.46214194490057]	[304.0413223140496, 346.404943656852, 322.33763803106865, 351.33106365108887]	6.10679	0.987528	200	0	32.7504
ENSG00000126882.12	FAM78A	53.4653	53.3019	24.2105	23.2804	66.1157	66.4122	72.2628	68.9873	91	74.6269	36.3229	23.9655	86	102.857	93.5897	81.7536	[72.23267326732673, 63.9643762320473, 30.266698135473213, 23.622970260901297]	[76.05785123966942, 84.63467829880042, 82.92625865618567, 75.37044813726078]	3.07739	0.942064	100.705	0.0969447	32.7243
ENSG00000105409.16	ATP1A3	32.6733	21.2264	31.5789	23.2804	23.9669	35.1145	25.5474	31.6456	55	43.2836	24.6637	17.5862	29	28.5714	25.641	24.8815	[43.836633663366335, 32.25499859194593, 28.12131224923295, 20.433315088487504]	[26.483471074380166, 31.84296619411123, 25.594235448250046, 28.263543103965446]	5.49892	0.914093	179.724	0.0106137	32.6835
ENSG00000170291.14	ELP5	276.238	236.792	224.211	152.513	233.884	269.466	227.007	262.975	380	347.015	232.735	184.655	301	319.048	266.667	292.18	[328.1188118811881, 291.9036891016615, 228.47297616237904, 168.58419996351032]	[267.4421487603306, 294.25663395129044, 246.83698296836982, 277.5773891655168]	6.12444	0.998121	200	0.00932645	32.6561
ENSG00000225614.2	ZNF469	582.178	470.755	476.842	350.661	800	804.58	710.949	952.532	853	884.328	489.686	418.448	840	1079.05	719.231	816.351	[717.5891089108911, 677.5415375950436, 483.2641019589332, 384.5548257617223]	[820.0, 941.8138858596874, 715.0898371701292, 884.4411782350471]	6.13275	0.969013	200	0.000161551	32.6118
ENSG00000214941.7	ZSWIM7	123.762	115.566	100	78.4392	53.719	59.542	64.9635	56.6456	173	147.761	101.794	77.069	64	53.3333	82.6923	57.346	[148.38118811881188, 131.6636158828499, 100.89686098654708, 77.7540594781974]	[58.85950413223141, 56.43765903307887, 73.82790567097136, 56.995770592117104]	6.16884	0.991139	200	-4.88498e-15	32.421
ENSG00000054116.11	TRAPPC3	549.505	505.189	402.632	283.73	577.686	526.718	490.511	606.329	648	658.209	475.785	337.586	658	637.143	592.949	618.009	[598.7524752475247, 581.6988172345818, 439.2081661552986, 310.6581828133552]	[617.8429752066115, 581.9302071973827, 541.7298334269137, 612.1692962985182]	6.20679	0.977185	200	0.000221515	32.2228
ENSG00000164104.11	HMGB2	1689.11	1266.04	863.158	606.614	1557.85	1609.16	1441.61	1627.53	1883	1576.87	860.09	669.655	2048	1970.48	1793.59	1895.26	[1786.0544554455446, 1421.4517037454239, 861.6237904177485, 638.1344645137749]	[1802.9256198347107, 1789.818247909851, 1617.5977915029007, 1761.3961545383645]	3.52021	0.971507	112.841	0.106624	32.0551
ENSG00000087258.13	GNAO1	70.297	62.7358	64.7368	41.7989	106.612	116.031	86.1314	125.633	104	105.224	59.1928	50.8621	98	140	110.897	113.981	[87.14851485148515, 83.97986482680935, 61.964833608685396, 46.330505382229525]	[102.30578512396694, 128.01526717557252, 98.51441137937488, 119.80697702321675]	6.26226	0.977139	200	0	31.9374
ENSG00000076356.6	PLXNA2	208.911	172.642	148.947	128.968	125.62	144.275	118.978	163.924	279	297.761	157.848	149.31	160	173.333	136.538	139.1	[243.95544554455444, 235.2013517319065, 153.3974510266698, 139.1392993979201]	[142.8099173553719, 158.80407124681932, 127.75828186412127, 151.51178834963105]	6.27482	0.896247	200	0.000103159	31.8734
ENSG00000150316.11	CWC15	712.871	661.321	508.421	400.926	543.802	535.878	590.511	553.481	795	803.731	517.489	424.138	618	694.286	619.872	605.45	[753.9356435643565, 732.5260490002815, 512.9549209346235, 412.53192848020433]	[580.9008264462809, 615.081788440567, 605.1913718884521, 579.4656248125262]	6.25989	0.95303	198.726	0.0965732	31.7459
ENSG00000143811.17	PYCR2	289.109	205.66	188.947	138.757	223.967	161.832	179.562	206.962	279	251.493	196.413	156.034	207	228.571	225	204.739	[284.0544554455446, 228.5764573359617, 192.67996223743216, 147.39554825761724]	[215.48347107438016, 195.20174482006541, 202.2810218978102, 205.85068090467334]	6.33609	0.957292	200	0.0221789	31.5652
ENSG00000102078.15	SLC25A14	126.733	103.302	88.9474	57.672	83.4711	82.4427	86.1314	101.266	114	176.119	102.242	72.5862	108	100	85.8974	90.9953	[120.36633663366337, 139.71064488876374, 95.59476044371017, 65.12908228425471]	[95.73553719008265, 91.22137404580153, 86.01441137937488, 96.13054172415862]	6.35492	0.810988	200	-7.67897e-12	31.4717
ENSG00000145220.13	LYAR	496.04	447.17	290.526	219.974	566.942	612.214	583.212	653.165	607	668.657	364.574	285.69	692	718.095	651.923	604.028	[551.519801980198, 557.9132638693326, 327.5501534104319, 252.83160007297937]	[629.4710743801653, 665.1544892766267, 617.5673778775968, 628.5964964904913]	4.69132	0.913157	147.258	0.145165	31.3895
ENSG00000171503.11	ETFDH	197.03	202.358	135.263	114.55	185.95	184.733	167.153	209.177	248	276.866	163.677	143.966	202	233.333	221.154	189.81	[222.5148514851485, 239.61208110391436, 149.47014396978994, 129.25789089582193]	[193.97520661157026, 209.03307888040712, 194.1535654126895, 199.49382086507887]	6.37559	0.836004	200	0.00322233	31.3697
ENSG00000149292.16	TTC12	65.3465	45.283	51.0526	38.3598	50.4132	54.1985	61.3139	59.4937	72	83.5821	48.4305	34.3103	58	62.8571	44.8718	52.6066	[68.67326732673267, 64.43255421008166, 49.74156242624498, 36.33506659368729]	[54.20661157024793, 58.5278080697928, 53.09283174246677, 56.050152978583]	6.38847	0.992342	200	0.000971759	31.3064
ENSG00000150977.10	RILPL2	82.1782	85.3774	73.6842	54.7619	71.9008	70.9924	66.4234	77.2152	111	129.851	67.2646	54.1379	89	84.7619	73.0769	83.4123	[96.5891089108911, 107.61405237961137, 70.47439225867359, 54.44991789819376]	[80.45041322314049, 77.87713558705926, 69.75014037057832, 80.31375607414961]	6.39387	0.841367	200	0.00251968	31.28
ENSG00000065320.8	NTN1	121.782	110.377	99.4737	79.3651	149.587	141.985	144.526	171.835	214	179.851	130.493	99.3103	180	186.667	169.231	177.488	[167.89108910891088, 145.11405237961137, 114.9834788765636, 89.33771209633278]	[164.79338842975207, 164.32569974554707, 156.87815833801233, 174.66179734837124]	6.39672	0.987379	200	0	31.266
ENSG00000084710.13	EFR3B	64.3564	47.6415	43.1579	33.5979	46.281	44.2748	55.4745	56.6456	68	63.4328	44.843	37.5862	66	71.4286	60.2564	57.346	[66.17821782178217, 55.53717262742889, 44.00047203209819, 35.59204524721766]	[56.14049586776859, 57.851690294438384, 57.86543140557739, 56.995770592117104]	6.42744	0.966211	200	-1.77636e-15	31.1166
ENSG00000134330.18	IAH1	145.545	155.189	133.684	85.7143	119.008	135.878	118.978	121.835	194	169.403	108.969	97.7586	127	153.333	142.949	137.915	[169.77227722772278, 162.29583215995493, 121.32641019589333, 91.73645320197045]	[123.00413223140495, 144.60559796437659, 130.96341006924948, 129.87506749055132]	6.43524	0.981261	200	0.00364563	31.0789
ENSG00000130695.13	CEP85	812.871	620.283	432.105	332.804	897.521	947.328	918.978	1019.3	1057	978.358	512.556	383.103	1158	1200	998.718	1023.93	[934.9356435643565, 799.3206139115741, 472.330658484777, 357.95384054004745]	[1027.7603305785124, 1073.6641221374045, 958.8480254538649, 1021.6187233787269]	3.78527	0.967686	116.915	0.112629	30.8868
ENSG00000165795.22	NDRG2	58.4158	45.283	56.8421	28.1746	60.3306	51.9084	61.3139	71.2025	69	58.209	39.9103	34.6552	72	66.6667	60.2564	76.0664	[63.70792079207921, 51.74598704590256, 48.37620958225159, 31.41488779419814]	[66.16528925619835, 59.287531806615775, 60.785139434774464, 73.63444117823505]	6.48318	0.940663	200	0	30.849
ENSG00000070540.12	WIPI1	44.5545	38.2075	42.1053	24.4709	68.595	47.3282	51.8248	52.8481	50	55.2239	30.9417	23.9655	43	67.619	48.7179	59.4787	[47.27722772277228, 46.715713883413116, 36.52348359688459, 24.218208356139392]	[55.79752066115702, 57.473645946928386, 50.27138311809844, 56.16338712580239]	6.31483	0.96224	194.479	0.025645	30.7972
ENSG00000157456.7	CCNB2	2763.37	2490.57	2176.84	1527.91	2972.73	3045.8	3097.08	3369.62	3456	3533.58	2411.66	1813.1	3510	3670.48	3294.87	3183.18	[3109.6831683168316, 3012.074063644044, 2294.250649044135, 1670.5067505929576]	[3241.3636363636365, 3358.1388585968734, 3195.9760434212985, 3276.3978043073967]	6.50305	0.979628	200	0.0191855	30.7548
ENSG00000166902.4	MRPL16	387.129	401.887	314.737	250.265	473.554	463.359	448.175	494.937	604	567.91	395.067	294.31	559	619.048	595.513	590.284	[495.56435643564356, 484.89862010701205, 354.9020533396271, 272.2874475460683]	[516.2768595041323, 541.2031988367867, 521.8440014972862, 542.6105345251665]	6.51021	0.966542	200	-1.08802e-14	30.721
ENSG00000131242.16	RAB11FIP4	69.3069	54.2453	33.1579	27.6455	58.6777	48.0916	48.1752	65.8228	80	73.8806	44.3946	34.6552	61	59.0476	48.7179	48.3412	[74.65346534653466, 64.06294001689665, 38.77625678546141, 31.150337529647874]	[59.83884297520662, 53.56961105052708, 48.44656559985027, 57.08200851880737]	4.11181	0.956637	126.277	0.0245532	30.7109
ENSG00000198663.16	C6orf89	283.168	241.509	228.947	165.344	266.116	323.664	301.46	292.405	356	399.254	234.081	188.448	286	395.238	320.513	316.114	[319.58415841584156, 320.38158265277383, 231.51404295492094, 176.89609560299215]	[276.0578512396694, 359.45110868774987, 310.9863372637095, 304.2594036834843]	6.54976	0.950969	200	0.00101805	30.5355
ENSG00000160113.5	NR2F6	437.624	314.623	274.737	176.323	468.595	502.29	470.073	533.861	571	475.373	305.381	208.448	590	617.143	515.385	527.251	[504.31188118811883, 394.997887918896, 290.05900401227285, 192.38551359241018]	[529.297520661157, 559.7164667393674, 492.72880404267266, 530.5559721638971]	4.15663	0.985392	126.811	0.0758255	30.508
ENSG00000164258.11	NDUFS4	232.673	248.585	157.368	133.333	183.471	194.656	178.102	226.899	294	297.761	204.484	171.897	205	224.762	211.538	189.1	[263.33663366336634, 273.17304984511406, 180.9263629926835, 152.61494252873564]	[194.23553719008265, 209.70919665576153, 194.82032565974168, 207.99913012178297]	6.57872	0.886587	200	0	30.401
ENSG00000129484.13	PARP2	549.505	455.66	381.579	246.958	475.207	488.55	420.438	497.468	674	635.075	391.928	280.517	550	522.857	462.179	515.166	[611.7524752475247, 545.3675021120811, 386.75359924474867, 263.7374566684912]	[512.603305785124, 505.70338058887677, 441.30872169193333, 506.3171156038155]	4.78235	0.995278	145.158	0.0326942	30.3529
ENSG00000069974.15	RAB27A	136.634	124.057	102.632	67.7249	154.545	135.115	163.504	167.722	159	175.373	100.448	102.759	154	183.81	166.026	138.152	[147.81683168316832, 149.71486905097154, 101.54000472032098, 85.24174420726146]	[154.27272727272728, 159.46201381315885, 164.76464533033874, 152.93658887755714]	6.61465	0.910505	200	0.027794	30.2359
ENSG00000129245.11	FXR2	802.97	645.755	628.947	469.312	852.066	949.618	891.971	995.57	947	1126.87	627.354	521.724	1090	1160.95	975	1035.07	[874.9851485148515, 886.3101943114614, 628.1508142553694, 495.5181536216019]	[971.0330578512396, 1055.285350781534, 933.485401459854, 1015.320355150279]	6.66557	0.935649	200	-2.88658e-15	30.0049
ENSG00000119946.10	CNNM1	122.772	82.5472	80	69.3122	150.413	159.542	152.555	160.759	142	174.627	96.4126	84.3103	158	183.81	173.718	172.512	[132.3861386138614, 128.58701774148128, 88.20627802690584, 76.81125706987777]	[154.20661157024793, 171.67575427117413, 163.13634662174806, 166.63567100605914]	6.66875	0.921549	200	0	29.9906
ENSG00000185088.13	RPS27L	743.564	723.113	543.684	436.243	598.347	592.366	572.993	613.924	1038	1118.66	786.996	562.241	811	782.857	823.077	811.611	[890.7821782178218, 920.8849619825401, 665.3398631106916, 499.2423827768656]	[704.6735537190083, 687.6117775354417, 698.034811903425, 712.7677125202472]	6.70147	0.929446	200	0	29.8442
ENSG00000115211.15	EIF2B4	343.564	316.509	286.842	196.296	300	339.695	288.321	326.899	388	436.567	275.336	206.897	349	340	358.974	323.223	[365.78217821782175, 376.5382990706843, 281.08921406655656, 201.5964240102171]	[324.5, 339.84732824427476, 323.6477634287853, 325.06074149619053]	6.7179	0.937335	200	0.121934	29.7712
ENSG00000112984.11	KIF20A	4052.48	3653.77	3322.11	2474.34	4524.79	4544.27	4292.7	4861.39	5107	5181.34	3441.26	2574.48	5195	5687.62	4853.85	5146.21	[4579.737623762376, 4417.558434243875, 3381.6804342695305, 2524.410691479657]	[4859.896694214876, 5115.946928389676, 4573.27344188658, 5003.8004679344895]	6.73505	0.981681	200	0.000164952	29.6954
ENSG00000144848.10	ATG3	532.673	479.717	460	313.36	503.306	489.313	556.934	529.114	746	699.254	489.238	378.276	625	588.571	626.282	619.905	[639.3366336633663, 589.4853562376795, 474.6188340807175, 345.81782521437697]	[564.1528925619834, 538.9422028353326, 591.6081789256971, 574.5095686603876]	6.74729	0.998166	200	0	29.6415
ENSG00000254505.9	CHMP4A	54.4554	39.6226	44.2105	25.6614	28.0992	25.9542	37.9562	44.6203	37	58.209	34.9776	21.8966	30	36.1905	49.359	38.1517	[45.72772277227723, 48.91579836665728, 39.5940523955629, 23.778963692756797]	[29.049586776859506, 31.072337331879318, 43.657589369268194, 41.385955966164744]	6.75604	0.863651	200	-4.66294e-15	29.6031
lincENSG00000226562.3	CYP4F26P	68.3168	33.9623	30.5263	17.8571	51.2397	66.4122	50.365	59.1772	63	75.3731	39.9103	23.9655	66	42.8571	60.2564	51.1848	[65.65841584158416, 54.6676992396508, 35.21831484540949, 20.911330049261082]	[58.6198347107438, 54.63467829880044, 55.31068688002995, 55.18102465654808]	3.51353	0.997953	103.969	0.290654	29.5909
ENSG00000090339.8	ICAM1	838.614	666.509	670	524.074	963.636	1093.89	921.898	1100.63	1103	1141.04	673.991	574.31	1153	1234.29	999.359	1125.36	[970.8069306930693, 903.7771050408335, 671.9955156950673, 549.1922094508302]	[1058.3181818181818, 1164.0894220283533, 960.6283922889762, 1112.994180814686]	6.76272	0.973565	200	0.000559519	29.5739
ENSG00000099330.8	OCEL1	79.2079	76.8868	74.2105	51.1905	64.4628	66.4122	74.4526	80.6962	121	105.224	76.6816	56.0345	76	83.8095	73.0769	76.7773	[100.10396039603961, 91.05533652492255, 75.44607033278263, 53.61247947454844]	[70.23140495867769, 75.1108687749909, 73.7647389107243, 78.73672685823985]	6.78525	0.99757	200	0	29.4757
ENSG00000167994.11	RAB3IL1	149.505	145.755	123.684	88.0952	162.81	190.84	148.175	166.456	185	200.746	122.87	103.103	169	197.143	203.846	182.701	[167.25247524752476, 173.25049281892424, 123.27708284163323, 95.59934318555008]	[165.90495867768595, 193.99127589967284, 176.01066816395283, 174.57855900173976]	6.79921	0.921571	200	0.00506371	29.4152
ENSG00000181444.12	ZNF467	32.6733	31.6038	31.0526	21.2963	38.843	35.1145	29.1971	50	47	52.9851	32.7354	22.5862	29	44.7619	33.9744	39.3365	[39.836633663366335, 42.29442410588567, 31.89402879395799, 21.94125159642401]	[33.921487603305785, 39.93820428934933, 31.585719633164885, 44.66824644549763]	6.81562	0.90578	200	1.11022e-16	29.3444
ENSG00000109323.8	MANBA	182.178	135.849	143.158	88.7566	160.331	161.069	148.175	172.152	197	226.119	154.709	113.793	178	177.143	151.282	165.166	[189.58910891089107, 180.9842297944241, 148.93320745810715, 101.27485860244482]	[169.16528925619835, 169.1057797164667, 149.72861688190153, 168.6588877557142]	6.82529	0.978832	200	0.0229786	29.3028
ENSG00000131459.12	GFPT2	128.713	116.981	101.579	81.6138	123.967	140.458	112.409	154.747	155	150.746	101.794	77.931	135	192.381	130.769	148.104	[141.85643564356434, 133.86370036609406, 101.68633467075762, 79.77239554825762]	[129.48347107438016, 166.41948382406397, 121.58899494665917, 151.4255504229408]	6.83844	0.983718	200	0	29.2465
ENSG00000105929.15	ATP6V0A4	79.2079	57.0755	54.7368	43.254	179.339	180.153	159.124	178.165	83	91.791	53.8117	51.0345	151	220	210.897	171.09	[81.10396039603961, 74.43325823711629, 54.274250649044134, 47.144225506294475]	[165.1694214876033, 200.0763358778626, 185.01076174433837, 174.62730217769513]	6.91024	0.948193	200	0.00598649	28.9426
ENSG00000137273.3	FOXF2	68.3168	28.7736	25.7895	17.9894	70.2479	91.6031	73.7226	76.5823	95	78.3582	28.2511	18.4483	97	93.3333	77.5641	89.5735	[81.65841584158416, 53.56589693044212, 27.020297380221855, 18.218846925743478]	[83.62396694214877, 92.46819338422392, 75.64336515066441, 83.07786909832623]	2.14524	0.969157	62.0326	0.125279	28.9163
ENSG00000187239.16	FNBP1	858.416	667.925	655.263	497.09	1004.96	1108.4	1001.46	1292.41	1014	1170.15	726.457	568.276	1262	1443.81	1121.79	1232.7	[936.2079207920792, 919.036891016615, 690.860278498938, 532.6829045794564]	[1133.4793388429753, 1276.1032351872045, 1061.627362904735, 1262.5532425460435]	6.95854	0.968741	200	0	28.7417
ENSG00000099260.10	PALMD	70.297	64.1509	35.7895	22.8836	82.6446	70.229	89.0511	87.3418	81	82.8358	34.0807	27.5862	92	100	76.2821	79.3839	[75.64851485148515, 73.49338214587439, 34.935095586499884, 25.234902390074808]	[87.32231404958678, 85.1145038167939, 82.66657308628112, 83.36282920391145]	3.29001	0.921726	94.3561	0.615661	28.6795
ENSG00000138617.14	PARP16	118.812	92.9245	73.1579	56.8783	107.438	121.374	110.949	121.835	159	158.209	76.2332	70	135	120	100.641	117.299	[138.90594059405942, 125.56674176288368, 74.69553929667217, 63.43915343915344]	[121.21900826446281, 120.68702290076337, 105.79496537525733, 119.56701061851342]	4.50546	0.933602	129.058	0.0485953	28.6447
ENSG00000196562.14	SULF2	156.436	125.943	116.842	94.1799	137.19	132.824	141.606	148.418	194	217.164	130.942	110.172	152	206.667	144.872	164.692	[175.21782178217822, 171.55378766544635, 123.89190464951616, 102.17615398649882]	[144.59504132231405, 169.74554707379133, 143.2388171439266, 156.55483232347473]	6.98461	0.949193	200	9.99201e-16	28.6344
ENSG00000173894.10	CBX2	295.05	221.698	142.632	90.3439	361.157	365.649	371.533	400.316	409	373.134	144.395	112.069	415	505.714	355.769	383.649	[352.0247524752475, 297.41622078287804, 143.51309889072456, 101.20644043057837]	[388.07851239669424, 435.68157033805886, 363.65103874227964, 391.9828723978643]	2.83401	0.965856	80.9152	0.0873772	28.5514
ENSG00000205643.10	CDPF1	56.4356	55.1887	47.3684	28.836	25.6198	37.4046	33.5766	31.962	71	75.3731	41.704	30.5172	44	52.381	35.2564	44.3128	[63.71782178217822, 65.28090678682061, 44.53622846353552, 29.676610107644592]	[34.8099173553719, 44.89276626681207, 34.416526296088335, 38.137410762493246]	5.27568	0.938165	150.559	0.0091068	28.5383
ENSG00000125246.15	CLYBL	70.297	58.9623	49.4737	35.7143	38.843	38.9313	42.3358	35.7595	60	64.1791	47.0852	37.5862	29	40.9524	39.1026	40.2844	[65.14851485148515, 61.57068431427767, 48.27944300212414, 36.65024630541872]	[33.921487603305785, 39.94183933115231, 40.719165262960885, 38.02192693022977]	7.01297	0.991149	200	0	28.5186
ENSG00000168612.4	ZSWIM1	146.535	81.1321	40	26.9841	106.612	132.824	87.5912	111.709	144	105.97	50.2242	31.0345	132	106.667	100.641	118.957	[145.26732673267327, 93.55111236271472, 45.11210762331839, 29.009304871373836]	[119.30578512396694, 119.74554707379134, 94.11613325846902, 115.33310336552881]	1.98094	0.974814	56.4039	0.0836244	28.4733
ENSG00000133961.19	NUMB	615.842	527.83	467.368	373.545	628.926	732.061	651.825	753.797	787	884.328	548.879	411.207	797	911.429	726.282	739.573	[701.4207920792079, 706.0792734441002, 508.1236724097239, 392.3759350483489]	[712.9628099173553, 821.7448200654308, 689.0534344001496, 746.685464035035]	6.62478	0.946168	187.783	0.0155779	28.3455
ENSG00000078902.15	TOLLIP	151.485	117.925	85.7895	72.8836	134.711	161.069	140.876	159.81	175	168.657	92.3767	93.6207	156	185.714	146.154	146.682	[163.24257425742576, 143.2906223598986, 89.08307764928016, 83.25214376938516]	[145.35537190082647, 173.391494002181, 143.51487928130263, 153.2462955186274]	5.13884	0.898383	145.579	0.0199938	28.3292
ENSG00000154217.14	PITPNC1	168.317	138.679	112.632	91.5344	157.851	169.466	164.964	165.823	185	187.313	134.529	113.103	179	188.571	178.205	172.512	[176.65841584158414, 162.99633905941988, 123.58036346471559, 102.31891990512682]	[168.42561983471074, 179.0185387131952, 171.58431592738162, 169.1673165756794]	7.0858	0.974566	200	0.0923054	28.2255
ENSG00000100603.13	SNW1	1034.65	908.491	780	533.862	1078.51	1073.28	1024.09	1073.73	1305	1468.66	827.803	592.759	1224	1277.14	1202.56	1198.1	[1169.8267326732673, 1188.573641227823, 803.9013452914799, 563.3105272760446]	[1151.2561983471073, 1175.2126499454744, 1113.325846902489, 1135.9192213090168]	5.39032	0.941359	152.099	0.277688	28.2171
ENSG00000135686.12	KLHL36	87.1287	58.0189	58.9474	44.9735	88.4298	74.8092	57.6642	86.3924	89	84.3284	64.574	52.4138	85	80	66.0256	86.9668	[88.06435643564356, 71.17361306674177, 61.76067972622138, 48.69366903849662]	[86.71487603305786, 77.40458015267176, 61.84493730114168, 86.67961485392046]	7.10057	0.943843	200	-4.44089e-16	28.1668
ENSG00000184903.9	IMMP2L	122.772	79.2453	80	48.6772	90.9091	83.2061	103.65	100.316	120	99.2537	60.9865	61.3793	122	115.238	107.692	100.474	[121.38613861386139, 89.24950718107576, 70.49327354260089, 55.028279511038136]	[106.45454545454545, 99.22210105416212, 105.67097136440202, 100.39519467274582]	4.94597	0.916666	139.259	0.136938	28.156
ENSG00000198223.16_PAR_Y	CSF2RA	410.891	374.528	356.842	273.942	303.306	294.656	263.504	301.266	589	537.313	359.641	296.552	328	334.286	308.974	325.592	[499.9455445544554, 455.92086736130665, 358.24168043426954, 285.246761539865]	[315.65289256198344, 314.4711014176663, 286.2390043046977, 313.42911992321075]	7.10444	0.990599	200	0.0347945	28.1514
ENSG00000175727.13	MLXIP	1708.91	1385.85	1512.11	1025.93	1776.86	1824.43	1642.34	2082.91	2200	2654.48	1621.08	1174.31	2177	2365.71	1835.9	1988.15	[1954.4554455445545, 2020.1633342720359, 1566.5907481708755, 1100.118135376756]	[1976.9297520661157, 2095.070883315158, 1739.1166011603966, 2035.531525586418]	7.10823	0.931437	200	0.00558521	28.1364
ENSG00000014164.6	ZC3H3	396.04	331.604	364.737	200.926	442.149	519.084	405.109	515.19	558	559.701	361.883	242.069	506	587.619	434.615	492.18	[477.01980198019805, 445.6526330611095, 363.310125088506, 221.49744572158366]	[474.07438016528926, 553.3515085423483, 419.8624368332397, 503.6849841022257]	5.77494	0.973511	162.386	0.00941136	28.119
ENSG00000198728.10	LDB1	460.396	391.509	382.632	265.873	520.661	482.443	452.555	570.253	576	614.179	435.426	308.966	597	640	509.615	565.166	[518.1980198019802, 502.84426921993804, 409.02879395798914, 287.4192665571976]	[558.8305785123966, 561.2213740458016, 481.085064570466, 567.7095206671066]	7.128	0.976453	200	0.00127936	28.0584
ENSG00000176490.4	DIRAS1	59.4059	54.717	54.2105	37.1693	58.6777	44.2748	40.8759	55.3797	84	73.1343	51.1211	43.2759	40	50.4762	43.5897	48.5782	[71.70297029702971, 63.92565474514221, 52.66580127448667, 40.22258711913884]	[49.33884297520662, 47.3754998182479, 42.232827999251356, 51.978972943787866]	7.15332	0.997872	200	-2.22045e-16	27.959
ENSG00000114956.19	DGUOK	340.594	340.566	279.474	225.529	281.818	281.679	270.803	275	465	404.478	297.309	238.966	318	321.905	307.051	323.46	[402.7970297029703, 372.5218248380737, 288.3915506254425, 232.24730888523993]	[299.9090909090909, 301.7920756088695, 288.9271008796556, 299.2298578199052]	7.15566	0.985696	200	0.0545587	27.9499
ENSG00000157833.12	GAREM2	71.2871	72.1698	66.3158	43.5185	66.1157	69.4656	58.3942	65.5063	110	88.806	56.9507	51.8966	77	74.2857	66.6667	77.2512	[90.64356435643565, 80.48789073500421, 61.63323105971207, 47.70753512132823]	[71.55785123966942, 71.87568157033806, 62.530413625304135, 71.37875697402364]	6.20054	0.990385	173.165	0.0251372	27.9273
ENSG00000128266.8	GNAZ	58.4158	58.9623	50	36.9048	63.6364	45.0382	57.6642	62.3418	82	85.0746	63.6771	41.8966	69	60	62.1795	68.2464	[70.20792079207921, 72.01844550830751, 56.83856502242152, 39.40065681444992]	[66.31818181818181, 52.51908396946565, 59.92186037806475, 65.29410882476454]	7.16567	0.935608	200	0	27.9108
ENSG00000153162.8	BMP6	299.01	228.774	242.105	154.233	187.603	207.634	186.861	215.823	319	410.448	238.565	168.966	228	260.952	216.667	214.218	[309.0049504950495, 319.6106730498451, 240.33514278970972, 161.59916073709178]	[207.801652892562, 234.29298436932027, 201.76399026763988, 215.0203971443998]	6.3627	0.931047	177.472	0.0244363	27.8925
ENSG00000172819.16	RARG	285.149	249.057	236.842	177.116	374.38	374.046	367.153	413.291	404	376.866	271.749	212.759	391	443.81	316.667	405.213	[344.5742574257426, 312.96113770768795, 254.29549209346237, 194.93751140302865]	[382.6900826446281, 408.92766266812066, 341.9099756690997, 409.2522046913432]	7.19675	0.998802	200	0	27.7903
ENSG00000186153.16	WWOX	49.505	46.6981	47.3684	40.0794	41.3223	35.1145	32.8467	37.9747	81	71.6418	40.8072	37.2414	40	37.1429	47.4359	40.9953	[65.25247524752476, 59.16995212616164, 44.08779797026198, 38.66037219485496]	[40.66115702479339, 36.12868047982552, 40.14130638218229, 39.48497210390545]	7.21526	0.946962	200	-1.13749e-10	27.719
ENSG00000119917.13	IFIT3	267.327	215.094	154.737	78.4392	123.967	122.901	108.759	119.937	300	343.284	157.848	96.2069	103	128.571	103.205	109.953	[283.66336633663366, 279.18896085609686, 156.2921878687751, 87.3230249954388]	[113.48347107438016, 125.73609596510359, 105.98212614635972, 114.9446577479153]	3.49556	0.94775	96.7791	0.0702009	27.6863
ENSG00000143106.12	PSMA5	1668.32	1562.74	1310.53	1061.38	1835.54	2008.4	1840.15	1920.89	2166	2162.69	1548.88	1158.45	2127	2356.19	2132.05	2254.03	[1917.1584158415842, 1862.7112081103915, 1429.702619778145, 1109.911968618865]	[1981.2685950413224, 2182.2937113776807, 1986.0986337263707, 2087.457255984162]	7.22728	0.976632	200	0	27.6729
ENSG00000111424.10	VDR	253.465	207.075	178.947	128.042	258.678	307.634	246.715	285.759	317	432.836	208.52	147.414	268	281.905	265.385	254.265	[285.23267326732673, 319.9556462968178, 193.73377389662497, 137.72806057288818]	[263.3388429752066, 294.7691748455107, 256.0499719258843, 270.012448257244]	5.19085	0.849002	142.924	0.042399	27.5338
ENSG00000176386.8	CDC26	66.3366	72.6415	52.1053	37.3016	73.5537	70.229	71.5328	78.7975	95	96.2687	69.0583	58.9655	90	107.619	91.0256	100.948	[80.66831683168317, 84.45508307519009, 60.58177956101015, 48.13355227148331]	[81.77685950413223, 88.9240276263177, 81.27924387048475, 89.87266782650428]	7.26817	0.907831	200	0	27.5172
ENSG00000185404.16	SP140L	115.842	98.5849	77.8947	60.3175	120.661	128.244	116.788	140.823	126	165.672	93.2735	78.6207	151	182.857	141.667	143.128	[120.92079207920793, 132.12827372571107, 85.58413972150106, 69.46907498631637]	[135.8305785123967, 155.5507088331516, 129.22749391727493, 141.97537344771732]	6.46838	0.848136	177.773	0.0164881	27.4834
ENSG00000162385.10	MAGOH	272.277	215.094	173.684	137.037	233.058	229.771	258.394	284.81	291	333.582	236.771	196.724	335	351.429	291.026	296.919	[281.63861386138615, 274.3382145874401, 205.22775548737314, 166.88058748403574]	[284.0289256198347, 290.59978189749177, 274.7099008047913, 290.8647789309497]	7.33525	0.963176	200	-1.28633e-11	27.2656
ENSG00000153066.12	TXNDC11	471.287	313.208	272.632	179.233	1043.8	982.443	994.161	1075.32	614	585.821	328.251	237.759	1173	1281.9	1083.97	1100.47	[542.6435643564356, 449.51422134609965, 300.4413500118008, 208.49571246122972]	[1108.400826446281, 1132.1737549981824, 1039.0674714579823, 1087.8951946727457]	4.04089	0.989032	110.015	0.207161	27.2255
ENSG00000124831.18	LRRFIP1	892.079	675	688.947	531.349	944.628	976.336	962.044	1112.66	1024	1257.46	712.108	619.31	1203	1301.9	1044.87	1107.58	[958.0396039603961, 966.2313432835821, 700.5274958697191, 575.3297755883964]	[1073.814049586777, 1139.1203198836786, 1003.4577952461163, 1110.1205831183634]	7.3516	0.933324	200	0.00017341	27.205
ENSG00000107566.13	ERLIN1	478.218	388.679	345.263	251.72	736.364	791.603	745.255	818.671	602	606.716	387.444	309.138	801	977.143	821.795	772.038	[540.1089108910891, 497.6978315967333, 366.3535520415388, 280.42875387702975]	[768.6818181818182, 884.3729552889858, 783.5251731237132, 795.3544003839463]	5.99504	0.986188	162.707	0.0307028	27.1402
lincENSG00000273760.1	CH17-360D5.3	129.703	99.0566	74.7368	61.9048	106.612	112.214	115.328	118.038	178	187.313	95.9641	66.8966	132	130.476	125.641	113.27	[153.85148514851485, 143.1850183047029, 85.35048383290064, 64.40065681444992]	[119.30578512396694, 121.34496546710287, 120.48474639715515, 115.65405843181955]	4.2445	0.955443	114.297	0.583222	26.9284
ENSG00000171865.9	RNASEH1	362.376	269.811	246.316	199.603	308.264	338.931	285.401	357.595	376	424.627	272.646	243.621	374	377.143	341.026	367.773	[369.18811881188117, 347.21909321317935, 259.48076469199907, 221.6119321291735]	[341.1322314049587, 358.0370774263904, 313.2135504398278, 362.683724278601]	7.43179	0.958387	200	-1.44329e-14	26.9114
ENSG00000100439.10	ABHD4	720.792	587.736	560.526	462.963	634.711	654.198	625.547	666.456	836	934.328	561.435	474.31	717	791.429	642.308	761.611	[778.3960396039604, 761.0321036327795, 560.9806466839746, 468.6366538952746]	[675.8553719008264, 722.8135223555071, 633.9275687815833, 714.0335353050573]	7.43625	0.950612	200	0	26.8953
ENSG00000088986.10	DYNLL1	1735.64	1883.96	1512.63	1160.98	2693.39	2752.67	2634.31	2741.77	2520	2388.06	1720.18	1360.34	3129	3345.71	3176.28	3235.31	[2127.8217821782177, 2136.01098282174, 1616.4054755723391, 1260.6618317825214]	[2911.194214876033, 3049.1930207197383, 2905.294310312558, 2988.5401043853863]	7.43904	0.954564	200	-1.57652e-14	26.8852
ENSG00000124920.13	MYRF	51.4851	36.3208	36.8421	30.6878	72.7273	99.2366	70.073	105.063	55	61.194	39.9103	32.069	101	80.9524	83.9744	85.782	[53.242574257425744, 48.757392283863695, 38.37620958225159, 31.378398102536035]	[86.86363636363637, 90.0945110868775, 77.02367583754446, 95.42264083028377]	7.47811	0.98533	200	0	26.7447
ENSG00000044574.7	HSPA5	6704.95	5633.96	5756.32	3905.29	8476.03	9015.27	8506.57	9463.29	7957	9069.4	5913.9	4626.21	10100	10896.2	9533.33	9536.97	[7330.975247524752, 7351.682624612785, 5835.108567382582, 4265.748950921365]	[9288.01652892562, 9955.728825881497, 9019.951338199513, 9500.12898194253]	7.52166	0.959643	200	0.0157951	26.5899
ENSG00000109089.7	CDR2L	188.119	186.792	171.053	123.413	249.587	290.076	235.766	264.873	245	285.075	173.543	137.759	256	311.429	277.564	294.076	[216.55940594059405, 235.93353984793015, 172.29761623790418, 130.5856595511768]	[252.79338842975207, 300.752453653217, 256.6652629608834, 279.4746235527026]	7.52379	0.872032	200	-2.08722e-14	26.5823
ENSG00000130826.16	DKC1	2426.73	2155.19	1961.58	1481.35	2483.47	2485.5	2445.99	2744.3	3061	3092.54	2231.84	1730.17	2763	3120	2739.1	2684.36	[2743.866336633663, 2623.8629963390595, 2096.7087561954213, 1605.760810071155]	[2623.2355371900826, 2802.7480916030536, 2592.543982781209, 2714.3319935209074]	7.55235	0.989333	200	-2.22045e-16	26.4818
ENSG00000129116.17	PALLD	618.812	536.321	571.579	411.508	940.496	920.611	885.401	1031.33	848	969.403	582.96	458.621	1035	1176.19	899.359	993.839	[733.4059405940594, 752.8618698958039, 577.2692943120132, 435.0643130815545]	[987.7479338842975, 1048.4005816066883, 892.3802171064945, 1012.5839882416461]	7.55876	0.939643	200	0.00978587	26.4594
ENSG00000092068.19	SLC7A8	27.7228	31.6038	38.4211	25.3968	51.2397	52.6718	43.0657	53.481	59	54.4776	29.148	25.6897	56	43.8095	57.0513	54.2654	[43.36138613861386, 43.04069276260208, 33.78451734717961, 25.543240284619596]	[53.6198347107438, 48.24063976735732, 50.05848774096949, 53.87320775091487]	7.57444	0.968259	200	0	26.4046
ENSG00000104760.16	FGL1	220.792	227.358	198.947	117.857	222.314	232.824	224.818	259.81	241	286.567	188.789	156.724	219	261.905	203.205	211.611	[230.8960396039604, 256.9628273725711, 193.86830304460705, 137.29064039408865]	[220.65702479338842, 247.36459469283895, 214.01132322665168, 235.71075049493072]	7.59051	0.845566	200	-2.75335e-14	26.3487
ENSG00000118257.16	NRP2	94.0594	80.6604	74.2105	57.8042	69.4215	70.9924	59.854	80.3797	106	114.179	75.7848	61.8966	73	68.5714	71.1538	73.6967	[100.02970297029702, 97.41974091805125, 74.99763983950909, 59.85039226418537]	[71.2107438016529, 69.78189749182116, 65.50393037619314, 77.038214649949]	7.61075	0.972883	200	-2.22045e-15	26.2786
ENSG00000165914.14	TTC7B	186.139	135.849	139.474	105.159	206.612	263.359	213.869	250.949	225	257.463	148.879	117.931	257	265.714	258.974	227.251	[205.56930693069307, 196.65587158546887, 144.17630398867124, 111.54488232074439]	[231.80578512396693, 264.5365321701199, 236.42148605652253, 239.1002759613654]	6.37771	0.975252	167.491	0.0329278	26.262
ENSG00000101098.12	RIMS4	43.5644	30.1887	34.2105	27.7778	32.2314	38.1679	32.1168	45.2532	54	61.9403	33.6323	32.069	38	38.0952	36.5385	42.1801	[48.78217821782178, 46.06448887637285, 33.92140665565258, 29.92337164750958]	[35.11570247933884, 38.1315885132679, 34.32762492981471, 43.71662967184594]	7.61682	0.93896	200	-6.66134e-16	26.2577
ENSG00000204348.9	DXO	174.257	185.849	154.737	113.492	108.264	125.191	124.818	131.962	213	244.776	135.426	131.897	127	164.762	131.41	138.863	[193.62871287128712, 215.31258800337932, 145.08142553693654, 122.69430760810071]	[117.63223140495867, 144.97637222828064, 128.1138873292158, 135.41229227908093]	7.64018	0.811306	200	-7.54952e-15	26.1774
ENSG00000173812.10	EIF1	4703.96	4576.42	3905.79	2896.96	2807.44	2968.7	2969.34	3208.86	5784	5985.07	4281.17	3352.59	3455	3718.1	3287.18	3175.83	[5243.980198019803, 5280.744860602646, 4093.477696483361, 3124.7719394271116]	[3131.219008264463, 3343.3987640857868, 3128.2612764364585, 3192.3450716899633]	7.64836	0.956525	200	0.0174634	26.1494
ENSG00000170315.13	UBB	3906.93	4020.75	3575.79	2469.58	3883.47	3708.4	3902.92	4143.04	5058	4720.9	3708.97	2691.03	4449	4690.48	4289.1	4604.98	[4482.465346534654, 4370.825119684596, 3642.379041774841, 2580.3056011676704]	[4166.235537190083, 4199.436568520538, 4096.01113606588, 4374.00713900054]	7.65661	0.971035	200	0	26.1212
ENSG00000148218.15	ALAD	169.307	150.943	170	103.042	80.9917	117.557	113.869	137.025	223	210.448	139.013	122.241	153	159.048	141.026	140.758	[196.15346534653466, 180.69557871022246, 154.5067264573991, 112.64185367633644]	[116.99586776859505, 138.302435478008, 127.44712708216358, 138.89180514727937]	7.69113	0.994553	200	-2.22045e-16	26.004
ENSG00000115762.16	PLEKHB2	266.337	242.453	211.053	167.989	273.554	266.412	276.642	275.949	328	320.896	219.731	192.241	335	335.238	311.538	354.739	[297.16831683168317, 281.6741762883695, 215.39178664149162, 180.1153986498814]	[304.27685950413223, 300.82515448927666, 294.09039865244245, 315.34435179074933]	7.6928	0.970062	200	0	25.9983
ENSG00000181754.6	AMIGO1	105.941	75	57.3684	43.7831	92.562	84.7328	86.1314	95.2532	133	128.358	78.9238	63.4483	92	115.238	91.6667	90.5213	[119.47029702970298, 101.67910447761194, 68.14609393438754, 53.61567232256888]	[92.28099173553719, 99.98545983278807, 88.89902676399026, 92.88724578559001]	4.66876	0.969297	121.285	0.0910506	25.978
ENSG00000198805.11	PNP	925.743	977.83	878.947	633.333	967.769	945.038	878.102	938.924	1296	1226.87	900.448	671.552	1030	1029.52	985.897	1054.74	[1110.871287128713, 1102.347930160518, 889.6978994571632, 652.4425287356322]	[998.8842975206612, 987.2809887313704, 931.9998128392289, 996.8316935629011]	7.70963	0.967296	200	0.00874832	25.9416
ENSG00000066117.14	SMARCD1	1206.93	1116.51	1056.84	790.608	1447.93	1488.55	1308.76	1598.73	1536	1650	1082.51	857.931	1576	1846.67	1476.92	1588.15	[1371.4653465346535, 1383.2547169811319, 1069.6766580127448, 824.2697500456121]	[1511.9669421487604, 1667.6081424936385, 1392.841100505334, 1593.4429179914814]	7.73489	0.954638	200	7.23248e-05	25.8569
ENSG00000087586.17	AURKA	2473.27	1927.83	799.474	432.143	4104.13	4450.38	4108.76	4378.48	2831	2791.04	1012.56	566.897	4885	5282.86	4362.18	4379.86	[2652.133663366337, 2359.437482399324, 906.0148690110927, 499.5197044334975]	[4494.566115702479, 4866.619411123227, 4235.469305633539, 4379.16941628172]	2.28838	0.9532	59.1469	0.26088	25.8467
ENSG00000100266.18	PACSIN2	600.99	520.755	483.158	362.037	418.182	521.374	468.613	493.987	708	818.657	513.453	441.379	564	562.857	503.205	520.616	[654.4950495049504, 669.7057166995212, 498.30540476752424, 401.7081736909323]	[491.0909090909091, 542.1155943293347, 485.9091334456298, 507.3017277581139]	7.76863	0.931211	200	0.0123794	25.7446
ENSG00000164695.4	CHMP4C	133.663	132.075	97.8947	80.8201	86.7769	102.29	104.38	107.911	169	175.373	127.803	106.379	117	100.952	111.538	92.654	[151.33168316831683, 153.7243030132357, 112.84871371253246, 93.5997080824667]	[101.88842975206612, 101.6212286441294, 107.95901179112857, 100.28271042054112]	7.77516	0.927398	200	0.00635859	25.7229
ENSG00000167291.15	TBC1D16	497.03	374.528	351.053	256.349	485.95	498.473	429.197	518.671	583	613.433	369.955	300.69	509	549.524	478.205	485.071	[540.0148514851485, 493.9805688538439, 360.50389426481, 278.5194307608101]	[497.47520661157023, 523.9985459832787, 453.7011042485495, 501.87098806167137]	5.89721	0.984252	151.692	0.0401372	25.7227
ENSG00000167548.14	KMT2D	6923.76	5549.53	5122.63	3181.35	8061.98	8062.6	6643.07	9664.87	9082	11265.7	5117.94	3536.03	8695	10665.7	7493.59	7741.23	[8002.881188118812, 8407.599971838918, 5120.284399339155, 3358.691844553914]	[8378.49173553719, 9364.154852780806, 7068.3277185102, 8703.052822604835]	4.54828	0.912703	116.974	0.0176697	25.7184
ENSG00000011677.12	GABRA3	70.297	55.1887	42.1053	44.9735	43.8017	56.4885	47.4453	61.7089	69	92.5373	56.9507	44.6552	39	65.7143	53.8462	54.7393	[69.64851485148515, 73.86299633905942, 49.52796790181733, 44.814358693669035]	[41.40082644628099, 61.10141766630316, 50.645704660303196, 58.22409862619233]	7.77725	0.830506	200	0	25.716
ENSG00000099917.17	MED15	462.376	407.547	412.632	318.122	536.364	558.779	511.679	631.646	636	655.224	419.731	343.621	606	778.095	576.923	652.844	[549.1881188118812, 531.3855252041678, 416.18126032570217, 330.87119138843275]	[571.1818181818182, 668.4369320247183, 544.3009545199326, 642.244585757994]	7.78933	0.979591	200	0	25.6762
ENSG00000169715.14	MT1E	207.921	204.245	189.474	160.714	179.339	184.733	202.92	194.62	408	393.284	266.368	215.345	330	345.714	290.385	331.517	[307.96039603960395, 298.7644325542101, 227.9206986075053, 188.02955665024632]	[254.6694214876033, 265.2235550708833, 246.6521617069062, 263.068420421141]	7.79766	0.966001	200	0	25.6487
ENSG00000116690.12	PRG4	2886.14	2395.75	2586.84	1621.16	3012.4	2859.54	2710.95	3653.8	2506	3077.61	1978.03	1505.69	2427	2955.24	2279.49	2075.36	[2696.069306930693, 2736.6833286398196, 2282.4345055463773, 1563.4268381682177]	[2719.698347107438, 2907.3900399854597, 2495.218042298334, 2864.5764592956984]	7.80907	0.930424	200	0	25.6112
ENSG00000204568.11	MRPS18B	672.277	680.66	630	419.974	836.364	896.183	837.226	898.418	869	891.791	663.677	481.724	1000	1042.86	927.564	983.412	[770.6386138613861, 786.2257110673049, 646.8385650224216, 450.8488414522898]	[918.1818181818182, 969.5201744820065, 882.3951899681826, 940.9150218969344]	7.82796	0.932637	200	0.0027823	25.5494
ENSG00000137261.13	KIAA0319	81.1881	61.3208	60.5263	49.8677	81.8182	103.817	78.8321	97.4684	101	114.925	57.8475	52.7586	101	101.905	108.333	89.5735	[91.09405940594058, 88.12306392565475, 59.18692471088034, 51.31317277869002]	[91.4090909090909, 102.86077789894583, 93.58272506082724, 93.52090707300978]	6.30287	0.92155	160.788	0.0454898	25.5103
ENSG00000179295.16	PTPN11	1430.69	1215.09	1216.84	885.317	1546.28	1772.52	1532.12	1912.66	1757	2114.93	1336.32	1049.66	1983	1959.05	1782.69	1728.2	[1593.8465346534654, 1665.009856378485, 1276.5824876091574, 967.4863163656266]	[1764.6404958677685, 1865.7833515085422, 1657.4045480067377, 1820.4286399904013]	7.84101	0.921536	200	0.000202938	25.5069
ENSG00000112290.12	WASF1	169.307	145.755	130	103.175	182.645	179.389	174.453	237.025	195	249.254	148.879	126.724	204	205.714	193.59	207.583	[182.15346534653466, 197.50422416220783, 139.43946188340806, 114.94937055281883]	[193.3223140495868, 192.55179934569247, 184.02114916713458, 222.3041274221609]	7.84393	0.855916	200	0	25.4974
ENSG00000090263.15	MRPS33	105.941	85.3774	62.6316	55.6878	59.5041	76.3359	77.3723	80.6962	93	102.239	73.5426	69.4828	92	82.8571	100	84.5972	[99.47029702970298, 93.80808223035764, 68.0870899221147, 62.58529465426017]	[75.75206611570248, 79.59651035986913, 88.68613138686132, 82.64667946487492]	7.86741	0.910197	200	0	25.4213
ENSG00000131089.14	ARHGEF9	232.673	186.321	196.316	145.899	180.165	191.603	203.65	204.747	261	300	186.099	153.103	212	249.524	198.718	211.137	[246.83663366336634, 243.16037735849056, 191.2072220911022, 149.5014595876665]	[196.08264462809916, 220.563431479462, 201.18379187722252, 207.9421381006659]	7.90227	0.972467	200	2.22045e-16	25.3092
ENSG00000116871.15	MAP7D1	614.851	535.849	534.737	408.598	700.826	693.893	643.066	792.722	787	771.642	564.574	417.069	710	802.857	671.795	708.531	[700.9257425742574, 653.7454238242748, 549.6554165683267, 412.83342455756247]	[705.4132231404958, 748.3751363140675, 657.4302826127644, 750.6261623372727]	7.90582	0.99722	200	0	25.2978
ENSG00000171720.9	HDAC3	293.069	272.17	254.211	185.053	423.967	448.092	402.92	451.266	345	373.134	249.776	202.241	496	493.333	450.641	472.275	[319.03465346534654, 322.65206983948184, 251.99315553457637, 193.64714468162742]	[459.9834710743802, 470.7124681933842, 426.78036683511135, 461.7703521506989]	7.91785	0.95335	200	0.0304546	25.2594
lincENSG00000245556.2	SCAMP1-AS1	60.396	59.9057	45.2632	34.9206	27.2727	29.771	22.6277	32.2785	70	60.4478	52.4664	43.4483	37	34.2857	35.8974	41.9431	[65.1980198019802, 60.17671078569417, 48.86476280387066, 39.184455391351946]	[32.13636363636364, 32.02835332606325, 29.262586561856637, 37.110804487371766]	7.92206	0.99461	200	0	25.2459
ENSG00000140545.14	MFGE8	119.802	82.5472	93.1579	75.6614	95.8678	112.214	110.219	134.81	154	134.328	104.036	83.2759	123	132.381	98.7179	130.569	[136.9009900990099, 108.43776401013798, 98.596884588152, 79.4686188651706]	[109.43388429752066, 122.29734641948383, 104.46846341006923, 132.68942348071272]	7.93783	0.902363	200	0	25.1958
ENSG00000137767.13	SQRDL	82.1782	83.9623	70.5263	60.0529	76.0331	100.763	111.679	90.1899	100	112.687	70.4036	55	95	88.5714	92.9487	104.028	[91.0891089108911, 98.32441565756125, 70.46495161670994, 57.526455026455025]	[85.51652892561984, 94.66739367502726, 102.31377503275313, 97.10915471833943]	7.94017	0.865743	200	0	25.1884
ENSG00000113141.16	IK	1075.25	991.981	915.263	756.085	936.364	916.031	930.657	1083.86	1403	1373.13	971.3	743.966	1130	1339.05	1100.64	1154.98	[1239.1237623762377, 1182.5577302168404, 943.281803162615, 750.0250866630176]	[1033.1818181818182, 1127.539076699382, 1015.6489799737974, 1119.4185314056033]	7.94483	0.987834	200	0	25.1736
ENSG00000140259.6	MFAP1	645.545	521.226	377.368	257.804	623.14	595.42	551.095	604.747	778	786.567	451.121	296.552	653	686.667	640.385	637.204	[711.7722772277227, 653.896789636722, 414.2447486429078, 277.17797847108193]	[638.0702479338843, 641.0432569974555, 595.7397529477821, 620.9753134561162]	4.15799	0.979859	104.411	0.272039	25.1109
ENSG00000130311.10	DDA1	291.089	251.415	233.158	205.82	338.843	363.359	337.956	366.139	373	410.448	236.771	218.103	367	433.333	380.769	391.706	[332.04455445544556, 330.93142776682623, 234.96459759263632, 211.96177704798396]	[352.92148760330576, 398.3460559796438, 359.36271757439636, 378.922700821885]	7.9746	0.894819	200	0	25.0796
ENSG00000136448.11	NMT1	1654.46	1325.47	1123.16	853.175	2038.84	2121.37	1975.91	2220.25	1982	2015.67	1273.99	921.897	2468	2511.43	2144.23	2264.93	[1818.2277227722773, 1670.571669952126, 1198.5744630634883, 887.5355774493705]	[2253.4214876033056, 2316.401308615049, 2060.0715889949465, 2242.591037254784]	5.49011	0.986937	137.64	0.0699259	25.0704
ENSG00000183077.15	AFMID	131.683	128.302	110.526	94.9735	136.364	124.427	113.139	131.329	192	202.985	147.982	102.414	158	111.429	126.282	143.602	[161.84158415841586, 165.64348070965923, 129.25418928487136, 98.69366903849664]	[147.1818181818182, 117.92802617230097, 119.71036870671907, 137.4655048293239]	7.98359	0.942655	200	0.0012554	25.0514
ENSG00000102100.15	SLC35A2	196.04	198.113	167.895	141.402	238.843	236.641	196.35	254.747	287	277.612	199.103	155.862	271	321.905	250.641	277.725	[241.51980198019803, 237.8625739228386, 183.49893792777908, 148.63209268381684]	[254.9214876033058, 279.2729916394038, 223.49569530226464, 266.23597696322514]	7.98465	0.965105	200	0.00461688	25.048
ENSG00000112167.9	SAYSD1	100	61.3208	47.8947	29.7619	45.4545	73.2824	63.5036	59.4937	101	55.2239	46.6368	42.7586	68	56.1905	61.5385	53.3175	[100.5, 58.27231765699803, 47.265754071276845, 36.26026272577997]	[56.72727272727273, 64.73645946928389, 62.521055586749014, 56.405603215549824]	3.51708	0.815964	87.9888	0.0921663	25.0176
ENSG00000008277.14	ADAM22	85.1485	67.9245	64.7368	42.1958	89.2562	90.0763	91.2409	105.696	100	132.09	79.3722	57.2414	103	122.857	94.8718	91.2322	[92.57425742574257, 100.00704027034638, 72.0545197073401, 49.718573253056014]	[96.12809917355372, 106.46673936750273, 93.0563353921018, 98.46421500989862]	6.4267	0.890985	160.503	0.0381243	24.9744
ENSG00000198792.12	TMEM184B	549.505	484.906	475.789	402.778	834.711	844.275	710.949	885.443	828	831.343	540.807	448.448	916	1085.71	873.718	944.787	[688.7524752475247, 658.1244719797239, 508.29832428605147, 425.61302681992333]	[875.3553719008264, 964.9945474372955, 792.3334269137189, 915.1148839162518]	8.0148	0.970185	200	0.00414414	24.9538
ENSG00000106012.17	IQCE	119.802	111.321	101.579	85.4497	142.149	148.092	137.226	178.165	170	192.537	105.83	103.103	180	203.81	151.282	162.322	[144.9009900990099, 151.9290340749085, 103.70427189048856, 94.27659186279877]	[161.07438016528926, 175.95056343147945, 144.254164327157, 170.24341592177095]	8.02582	0.840604	200	-1.54543e-13	24.9196
ENSG00000104213.12	PDGFRL	71.2871	67.9245	79.4737	50.5291	54.5455	54.9618	48.1752	69.6203	102	122.388	66.3677	56.0345	85	96.1905	89.7436	74.8815	[86.64356435643565, 95.15629400168967, 72.9206986075053, 53.281791643860615]	[69.77272727272728, 75.57615412577245, 68.95938611267078, 72.25088487611734]	8.04529	0.85896	200	0.00034567	24.8593
ENSG00000175938.6	ORAI3	50.495	27.8302	36.3158	19.3122	46.281	45.0382	50.365	52.2152	45	65.6716	30.9417	23.7931	54	62.8571	57.0513	46.9194	[47.74752475247524, 46.75091523514503, 33.62874675477933, 21.552636380222587]	[50.14049586776859, 53.94765539803707, 53.708122777465846, 49.56731057651929]	5.23278	0.967687	129.906	0.102357	24.8253
ENSG00000141560.14	FN3KRP	143.564	143.868	134.737	98.1481	172.727	165.649	156.204	188.924	206	251.493	145.74	125.517	205	232.381	225	198.815	[174.78217821782178, 197.68023092086736, 140.23837620958224, 111.83269476372925]	[188.86363636363637, 199.01490367139223, 190.60218978102188, 193.8696082548443]	8.07055	0.808433	200	-8.68638e-13	24.7815
ENSG00000065485.18	PDIA5	237.624	174.057	140.526	117.593	238.843	248.092	214.599	241.139	261	285.821	138.117	121.207	256	286.667	242.308	259.242	[249.31188118811883, 229.93874964798647, 139.3214538588624, 119.39974457215837]	[247.4214876033058, 267.37913486005084, 228.45311622683886, 250.19047333373328]	4.8096	0.927842	119.147	0.0561645	24.7727
ENSG00000118960.12	HS1BP3	129.703	138.208	130	84.127	164.463	157.252	135.036	181.962	182	178.358	125.112	95.3448	192	217.143	164.103	182.938	[155.85148514851485, 158.28287806251757, 127.55605381165918, 89.73590585659551]	[178.23140495867767, 187.19738276990185, 149.5695302264645, 182.45020697102404]	7.52133	0.943305	186.039	0.0098116	24.7348
ENSG00000156858.11	PRR14	227.723	204.245	206.316	159.656	179.339	195.42	172.263	212.025	304	308.955	207.623	163.793	227	250.476	178.846	212.559	[265.86138613861385, 256.60025344973246, 206.96955392966723, 161.72459405218027]	[203.1694214876033, 222.94801890221737, 175.55446378439078, 212.29227908092867]	8.09567	0.98639	200	0.00532732	24.7046
ENSG00000196453.7	ZNF777	187.129	159.906	93.1579	63.2275	171.074	160.305	172.993	184.494	301	269.403	109.417	72.069	217	206.667	181.41	177.962	[244.06435643564356, 214.65432272599264, 101.28746754779326, 67.6482393723773]	[194.03719008264463, 183.48600508905852, 177.2014785700917, 181.22787809706642]	2.83118	0.96174	69.8742	0.438366	24.6802
ENSG00000145945.5	FAM50B	45.5446	39.6226	18.9474	13.7566	26.4463	25.1908	29.927	29.1139	50	44.0299	28.2511	17.7586	49	29.5238	32.6923	36.2559	[47.77227722772277, 41.826246127851306, 23.59924474864291, 15.757617223134467]	[37.72314049586777, 27.357324609233004, 31.309657495788883, 32.684924110624515]	3.39757	0.977575	83.8518	0.0255513	24.6799
ENSG00000265241.6	RBM8A	1774.26	1436.32	1335.26	1003.57	1174.38	1231.3	1043.07	1258.23	1829	1923.13	1388.79	1191.55	1259	1360.95	1189.74	1293.6	[1801.628712871287, 1679.727541537595, 1362.0261977814491, 1097.5615763546798]	[1216.690082644628, 1296.1250454380224, 1116.4046415871233, 1275.9148719179316]	8.10655	0.993385	200	0	24.6714
ENSG00000118894.14	EEF2KMT	144.554	139.151	146.842	89.6825	134.711	133.588	162.774	168.354	178	196.269	134.081	101.379	173	197.143	164.103	147.156	[161.2772277227723, 167.70980005632214, 140.46141137597357, 95.53092501368363]	[153.85537190082647, 165.36532170119955, 163.43814336515067, 157.7554142420061]	8.11589	0.899484	200	-1.14131e-13	24.643
ENSG00000168209.4	DDIT4	5281.19	1500.47	352.632	227.116	1703.31	1730.53	1534.31	1430.38	6656	2483.58	565.022	346.207	2183	2157.14	1740.38	1670.85	[5968.594059405941, 1992.026893832723, 458.82700023601603, 286.6616493340631]	[1943.1528925619837, 1943.8386041439476, 1637.3455923638403, 1550.616413702082]	0.658399	0.993981	16.2137	0.894374	24.6259
ENSG00000145979.17	TBC1D7	110.891	132.547	131.053	78.4392	130.579	152.672	162.044	167.722	173	152.239	110.314	89.4828	155	188.571	132.692	159.953	[141.94554455445544, 142.39298789073501, 120.68326646211943, 83.96095602992155]	[142.78925619834712, 170.62159214830967, 147.3680516563728, 163.83706281120644]	8.12519	0.939228	200	-4.66294e-15	24.6148
ENSG00000127585.11	FBXL16	295.05	303.302	285.789	240.873	297.521	306.107	280.292	339.241	476	549.254	293.274	265	358	359.048	300.641	347.867	[385.5247524752475, 426.2778090678682, 289.53150814255366, 252.93650793650795]	[327.76033057851237, 332.57724463831335, 290.46649822197264, 343.5539024536565]	8.12529	0.801205	200	0	24.6145
ENSG00000104381.12	GDAP1	323.762	247.17	240	173.148	176.86	221.374	197.81	221.203	326	414.179	256.502	235.345	195	238.095	182.692	207.82	[324.8811881188119, 330.6744578991833, 248.25112107623318, 204.2464878671775]	[185.92975206611573, 229.73464194838238, 190.25126333520492, 214.5112184294199]	8.12624	0.932487	200	-2.22045e-16	24.6116
ENSG00000111077.17	TNS2	462.376	438.679	487.368	339.418	459.504	487.023	454.745	534.81	711	850.746	519.731	380	549	652.381	479.487	544.55	[586.6881188118812, 644.7127569698675, 503.54968137833373, 359.70899470899474]	[504.2520661157025, 569.7019265721556, 467.1158525173123, 539.679944807727]	8.13292	0.853988	200	0	24.5914
ENSG00000274211.4	SOCS7	444.554	282.547	231.579	135.053	403.306	438.931	403.65	442.089	460	529.104	206.278	166.034	489	511.429	430.128	439.573	[452.2772277227723, 405.8258237116305, 218.92848713712533, 150.5436964057654]	[446.15289256198344, 475.1799345692475, 416.88892008235075, 440.83103365528825]	3.37292	0.965901	82.9125	0.165267	24.5818
ENSG00000274523.4	RCC1L	464.356	419.811	446.316	314.683	657.025	700.763	635.766	709.494	664	669.403	473.543	358.621	797	845.714	741.667	809.479	[564.1782178217821, 544.6071529146719, 459.92919518527265, 336.65161466885604]	[727.0123966942149, 773.2388222464558, 688.7165450121654, 759.486171935929]	8.15216	0.980369	200	-2.31504e-12	24.5334
ENSG00000184208.10	C22orf46	298.02	210.377	173.684	126.19	252.066	245.802	219.708	273.101	369	387.313	202.242	133.793	322	318.095	259.615	288.626	[333.509900990099, 298.8453956631935, 187.96318149634175, 129.99178981937604]	[287.0330578512397, 281.9483824063976, 239.66170690623244, 280.86342911992324]	4.08923	0.981558	100.235	0.0487536	24.5119
ENSG00000185651.14	UBE2L3	1591.09	1383.49	1285.26	920.767	1135.54	1191.6	1169.34	1287.03	1723	1854.48	1277.13	1064.48	1355	1468.57	1212.18	1237.68	[1657.0445544554455, 1618.984088989017, 1281.196601368893, 992.6249771939429]	[1245.2685950413224, 1330.0872410032714, 1190.761276436459, 1262.3515207870898]	7.79632	0.978395	191.052	0.0435531	24.5054
ENSG00000105514.7	RAB3D	442.574	382.075	325.789	284.788	368.595	392.366	345.985	412.025	523	611.194	408.072	329.138	403	454.286	369.231	397.156	[482.7871287128713, 496.6347507744297, 366.93061128156717, 306.9631454114213]	[385.797520661157, 423.3260632497273, 357.60808534531157, 404.5908572799808]	8.18629	0.914794	200	0.000438043	24.4311
ENSG00000171914.15	TLN2	180.198	141.038	141.579	125.265	247.934	238.931	224.818	279.114	233	273.134	186.099	129.483	267	301.905	282.051	272.749	[206.5990099009901, 207.08603210363276, 163.83880103847062, 127.37365444261997]	[257.4669421487603, 270.41802980734275, 253.43440014972862, 275.93136960825484]	8.1903	0.96133	200	0	24.4191
ENSG00000090889.11	KIF4A	1681.19	1435.85	1417.37	1081.61	2762.81	2837.4	2657.66	3015.51	2000	2088.06	1425.56	1176.72	3128	3360.95	2866.03	2983.65	[1840.5940594059407, 1761.9543790481553, 1421.4644795846118, 1129.1689472723956]	[2945.404958677686, 3099.1784805525263, 2761.8449373011417, 2999.577809106725]	8.20095	0.988805	200	0.014201	24.3874
ENSG00000243147.7	MRPL33	130.693	138.679	121.053	96.9577	157.851	161.832	161.314	154.114	230	235.075	166.816	128.276	215	290.476	237.821	251.185	[180.34653465346534, 186.87693607434525, 143.9343875383526, 112.61676701331874]	[186.42561983471074, 226.15412577244638, 199.56719071682573, 202.64937908692784]	8.21622	0.927872	200	-4.44089e-16	24.3421
ENSG00000197142.10	ACSL5	48.5149	38.2075	38.9474	30.8201	48.7603	54.1985	46.7153	67.7215	50	61.194	31.8386	33.1034	74	69.5238	53.2051	60.9005	[49.257425742574256, 49.7007885102788, 35.392966721737075, 31.961777047983947]	[61.3801652892562, 61.86114140312613, 49.960228336140744, 64.31099646049553]	8.23305	0.88585	200	0	24.2923
ENSG00000005102.12	MEOX1	105.941	77.8302	42.1053	22.7513	342.149	374.046	355.474	344.937	139	111.194	41.2556	26.5517	459	459.048	419.231	413.033	[122.47029702970298, 94.51210926499577, 41.68043426953033, 24.651523444626896]	[400.57438016528926, 416.54671028716825, 387.35261089275684, 378.98494210810486]	2.22602	0.984612	53.9792	0.663356	24.2492
ENSG00000136943.10	CTSV	60.396	37.2642	44.7368	32.9365	37.1901	37.4046	27.7372	45.2532	62	59.7015	56.9507	34.4828	55	56.1905	51.2821	53.7915	[61.198019801980195, 48.48282174035482, 50.84375737550154, 33.7096332785988]	[46.095041322314046, 46.79752817157397, 39.50963877971177, 49.522316875637415]	8.25161	0.827239	200	0	24.2377
ENSG00000175832.12	ETV4	172.277	138.679	135.789	116.534	109.091	106.107	121.898	125.633	216	221.642	146.637	126.724	119	162.857	111.538	137.678	[194.13861386138615, 180.1605181638975, 141.2131224923295, 121.62926473271301]	[114.04545454545455, 134.48200654307524, 116.7181358787198, 131.65531825544423]	8.27625	0.96721	200	2.22045e-16	24.1655
ENSG00000084112.14	SSH1	739.604	468.396	308.947	211.111	852.066	880.916	781.752	996.203	865	832.09	304.036	211.897	1060	1072.38	824.359	862.085	[802.3019801980198, 650.2428893269501, 306.4916214302573, 211.50383141762453]	[956.0330578512396, 976.6484914576517, 803.0553995882462, 929.1439198512209]	2.61924	0.972079	63.2001	0.110491	24.1291
ENSG00000142459.8	EVI5L	128.713	87.7358	94.7368	72.4868	80.9917	93.8931	71.5328	88.2911	137	136.567	92.3767	76.3793	86	107.619	82.0513	91.2322	[132.85643564356434, 112.15150661785412, 93.55676185980647, 74.43304141580003]	[83.49586776859505, 100.75608869502, 76.79206438330525, 89.761683364329]	7.10567	0.972309	170.984	0.00832951	24.0631
ENSG00000183049.12	CAMK1D	132.673	127.358	125.789	89.8148	133.884	147.328	126.277	153.481	182	198.507	129.596	106.552	154	138.095	137.821	140.758	[157.33663366336634, 162.93297662630243, 127.69294312013218, 98.18326947637293]	[143.94214876033058, 142.71174118502364, 132.04894254164327, 147.1196532485452]	8.32205	0.930364	200	-1.26565e-14	24.0325
ENSG00000163131.10	CTSS	93.0693	55.6604	70	44.9735	79.3388	93.8931	80.292	92.4051	83	88.806	71.7489	55.6897	70	119.048	85.2564	92.654	[88.03465346534654, 72.23317375387214, 70.87443946188341, 50.331600072979384]	[74.6694214876033, 106.47037440930569, 82.77419052966498, 92.5295458635791]	8.34066	0.904992	200	0	23.9789
ENSG00000157510.13	AFAP1L1	31.6832	30.1887	30.5263	20.7672	21.4876	31.2977	36.4964	39.557	41	50.7463	26.4574	26.8966	29	51.4286	33.3333	37.4408	[36.34158415841584, 40.46747395099972, 28.491857446306348, 23.83187374566685]	[25.243801652892564, 41.36314067611777, 34.91484184914842, 38.49886015957766]	8.34441	0.812993	200	0	23.9681
ENSG00000184887.13	BTBD6	244.554	224.057	205.263	155.159	204.959	257.252	202.19	245.886	301	302.239	214.798	184.655	278	307.619	246.154	284.834	[272.7772277227723, 263.14770487186706, 210.0306820863819, 169.90695128626163]	[241.4793388429752, 282.43547800799706, 224.17181358787195, 265.3600995860579]	8.35076	0.982319	200	5.55112e-16	23.9499
ENSG00000171703.16	TCEA2	91.0891	104.245	92.1053	75.3968	77.686	83.9695	69.3431	94.9367	158	150.746	99.1031	83.7931	106	105.714	80.1282	95.9716	[124.54455445544554, 127.49577583779217, 95.60420108567382, 79.59496442255063]	[91.84297520661157, 94.84187568157034, 74.73563541081788, 95.45413642090108]	8.35161	0.9237	200	2.99137e-05	23.9475
ENSG00000167491.17	GATAD2A	1409.9	1195.28	1181.58	875.529	1761.16	1875.57	1683.94	2015.82	1847	1996.27	1299.55	1021.38	2113	2349.52	1857.69	1966.35	[1628.450495049505, 1595.7758377921712, 1240.565258437574, 948.4542054369641]	[1937.0785123966944, 2112.5481643038893, 1770.8169567658617, 1991.0867478553002]	7.37553	0.975069	176.507	0.0199446	23.9315
ENSG00000076864.19	RAP1GAP	92.0792	102.358	101.053	80.0265	147.934	143.511	144.526	161.076	183	143.284	104.036	88.9655	162	163.81	132.051	150.237	[137.53960396039605, 122.82103632779499, 102.54425300920462, 84.49598613391717]	[154.96694214876032, 153.66048709560158, 138.28841474826874, 155.65645809586658]	8.36828	0.986605	200	0.00375898	23.8998
ENSG00000161057.10	PSMC2	1322.77	1246.7	1103.68	858.069	1438.84	1507.63	1463.5	1540.51	1747	1708.96	1203.59	970.345	1744	1770.48	1601.92	1628.2	[1534.8861386138615, 1477.826668544072, 1153.6358272362522, 914.206805327495]	[1591.4214876033056, 1639.054889131225, 1532.7133632790567, 1584.3526906233128]	7.62524	0.981327	182.241	0.133039	23.8997
ENSG00000172086.7	KRCC1	142.574	91.5094	40	26.0582	57.8512	54.9618	58.3942	56.0127	141	147.015	48.4305	34.8276	61	69.5238	69.8718	54.2654	[141.7871287128713, 119.26217966769923, 44.2152466367713, 30.44289363254881]	[59.425619834710744, 62.242820792439105, 64.13297772786824, 55.139030535725]	2.2326	0.95521	53.3402	0.285984	23.8915
ENSG00000123179.13	EBPL	149.505	154.717	128.421	103.439	135.537	192.366	158.394	166.772	225	248.507	171.3	136.897	212	226.667	210.256	211.848	[187.25247524752476, 201.6122219093213, 149.8607505310361, 120.16785258164569]	[173.76859504132233, 209.51653944020356, 184.32528542017593, 189.31024656548084]	8.38182	0.875542	200	-1.23013e-13	23.8612
ENSG00000136933.16	RABEPK	416.832	422.642	411.053	305.82	334.711	377.863	373.723	387.025	638	633.582	455.157	342.414	438	482.857	412.821	451.422	[527.4158415841584, 528.1117994931005, 433.10479112579657, 324.11694946177704]	[386.3553719008264, 430.35986913849507, 393.27157027886955, 419.22355870178177]	8.38853	0.960898	200	-2.22045e-16	23.8421
ENSG00000104419.14	NDRG1	804.95	675.472	587.368	511.905	1007.44	1074.81	986.131	1094.62	1113	1065.67	786.099	656.034	1404	1474.29	1245.51	1349.29	[958.9752475247525, 870.5716699521261, 686.7335378805758, 583.9696223316913]	[1205.719008264463, 1274.5474372955289, 1115.8221036870673, 1221.9546763453118]	7.89068	0.971986	188	0.0309635	23.8255
ENSG00000146007.10	ZMAT2	540.594	483.019	428.421	321.032	580.992	612.977	533.577	638.924	671	656.716	473.991	394.31	662	829.524	716.667	658.294	[605.7970297029703, 569.867642917488, 451.2060420108568, 357.67104542966615]	[621.4958677685951, 721.2504543802254, 625.1216545012164, 648.6089447477353]	7.57419	0.990351	180.412	0.0206012	23.8194
ENSG00000111653.19	ING4	121.782	106.604	100	73.2804	39.6694	42.7481	50.365	53.481	126	126.119	86.0987	81.8966	57	60.9524	48.0769	58.5308	[123.89108910891089, 116.36158828499013, 93.0493273542601, 77.5884875022806]	[48.33471074380165, 51.85023627771719, 49.22094329028636, 56.00590917271582]	8.41664	0.983136	200	0	23.7625
ENSG00000100591.7	AHSA1	1061.39	1021.7	910.526	715.079	1675.21	1756.49	1613.87	1834.18	1406	1508.96	1091.48	831.897	2181	2286.67	2073.08	2177.25	[1233.6930693069307, 1265.3266685440722, 1001.0030682086382, 773.4879584017515]	[1928.1033057851241, 2021.5776081424935, 1843.4727681078043, 2005.7142000119984]	8.44153	0.940539	200	-1.73195e-14	23.6924
ENSG00000167703.14	SLC43A2	719.802	636.792	720.526	506.217	614.05	642.748	576.642	734.177	987	976.119	647.085	535.345	707	669.524	604.487	651.185	[853.40099009901, 806.4559279076316, 683.8057587915978, 520.7808794015691]	[660.5247933884298, 656.1359505634314, 590.5647576268013, 692.6810246565481]	8.45245	0.994785	200	6.66134e-16	23.6618
ENSG00000205629.11	LCMT1	244.554	186.792	216.842	160.582	209.917	219.847	206.569	224.051	285	267.91	192.377	157.069	225	226.667	219.872	222.986	[264.7772277227723, 227.35145029569134, 204.60939343875384, 158.825488049626]	[217.45867768595042, 223.25699745547072, 213.22056896874415, 223.51820745095688]	8.48571	0.972469	200	-1.44329e-14	23.569
ENSG00000139343.10	SNRPF	438.614	429.717	398.421	301.455	476.033	467.939	530.657	540.19	625	691.045	480.717	374.483	718	777.143	720.513	768.009	[531.8069306930693, 560.3808786257392, 439.5692707104083, 337.9688925378581]	[597.0165289256198, 622.5408942202835, 625.5848774096949, 654.0996760453536]	8.59637	0.909569	200	0	23.2656
ENSG00000213930.11	GALT	88.1188	76.8868	65.2632	47.8836	51.2397	35.8779	53.2847	41.7722	103	111.194	55.157	49.4828	39	65.7143	47.4359	48.5782	[95.55940594059406, 94.04041115178822, 60.21005428369129, 48.683178252143776]	[45.1198347107438, 50.796074154852775, 50.36028448437207, 45.175175475433434]	5.43698	0.929683	126.271	0.0504626	23.2245
ENSG00000112419.14	PHACTR2	232.673	172.642	177.368	149.074	289.256	324.427	302.19	335.443	239	301.493	175.785	158.793	345	425.714	320.513	339.1	[235.83663366336634, 237.06702337369754, 176.57658720793015, 153.93358876117497]	[317.1280991735537, 375.0708833151581, 311.35130076735913, 337.2712820205171]	8.61633	0.91902	200	0.00714454	23.2117
ENSG00000101146.12	RAE1	444.554	410.377	326.316	200.529	447.934	520.611	464.964	489.557	515	532.836	378.027	245.345	542	543.81	529.487	498.815	[479.7772277227723, 471.60658969304416, 352.1713476516403, 222.9369640576537]	[494.9669421487603, 532.2101054162122, 497.2253415684072, 494.18606395104683]	5.52423	0.964301	128.194	0.153574	23.2057
ENSG00000058262.9	SEC61A1	1518.81	1273.11	1376.32	1003.31	1800.83	1725.19	1655.47	1864.87	1951	2089.55	1425.11	1153.45	2057	2080	1892.95	1962.8	[1734.9059405940593, 1681.3327231765697, 1400.7139485485013, 1078.3775770844736]	[1928.913223140496, 1902.5954198473282, 1774.211585251731, 1913.8348131261623]	8.62461	0.985998	200	0.0262432	23.1895
ENSG00000167797.7	CDK2AP2	229.703	187.736	214.737	152.646	196.694	209.924	197.08	231.646	263	264.179	171.3	151.724	209	284.762	207.692	231.754	[246.35148514851485, 225.95747676710783, 193.01864526787824, 152.18482028826855]	[202.84710743801654, 247.34278444202107, 202.38629983155528, 231.69956206131144]	8.64864	0.999763	200	0	23.125
ENSG00000141510.16	TP53	641.584	611.321	563.684	510.714	591.736	596.947	501.46	611.392	835	957.463	568.161	467.586	656	694.286	558.333	672.749	[738.2920792079208, 784.3917206420726, 565.9228227519471, 489.1502463054187]	[623.8677685950413, 645.6161395856052, 529.8965936739659, 642.070610114584]	8.64891	0.861827	200	0.00141218	23.1243
ENSG00000125841.12	NRSN2	265.347	197.642	208.421	172.884	183.471	222.901	192.701	211.392	325	312.687	222.422	195.69	221	252.381	232.051	227.251	[295.1732673267327, 255.16403829907068, 215.42128864762805, 184.28662652800585]	[202.23553719008265, 237.6408578698655, 212.37600598914466, 219.32179494870718]	8.66165	0.956042	200	-3.36642e-11	23.0903
ENSG00000110801.13	PSMD9	246.535	280.189	206.316	184.788	200.826	226.718	192.701	222.468	327	343.284	263.229	188.103	227	250.476	233.333	247.156	[286.76732673267327, 311.7361306674176, 234.77224451262686, 186.44590403211095]	[213.91322314049586, 238.59687386404943, 213.0170316301703, 234.81237626732258]	8.66205	0.864063	200	0	23.0892
ENSG00000241360.1	PDXP	307.921	300.472	254.737	182.804	300	377.099	335.766	328.481	400	391.791	276.233	215	346	375.238	305.128	346.209	[353.96039603960395, 346.1313714446635, 265.48501298088274, 198.9021164021164]	[323.0, 376.1686659396583, 320.4473142429347, 337.3447717319575]	6.94188	0.975258	160.079	0.0227623	23.0599
ENSG00000160075.11	SSU72	887.129	877.83	814.737	640.212	934.711	1032.06	891.241	1007.59	1234	1125.37	824.664	696.034	1001	1029.52	962.821	957.583	[1060.5643564356435, 1001.6016615038018, 819.7002596176541, 668.1230614851304]	[967.8553719008264, 1030.7924391130496, 927.0306943664607, 982.5889375487432]	8.67483	0.99201	200	0.0349277	23.0552
ENSG00000196531.10	NACA	3911.88	4121.23	3420	2775	4235.54	4090.84	4104.38	4555.38	5098	5232.09	3778.92	3037.59	4940	5460	4596.15	4663.27	[4504.940594059406, 4676.657983666572, 3599.461883408072, 2906.293103448276]	[4587.768595041322, 4775.419847328244, 4350.26670409882, 4609.324944507769]	8.67604	0.921119	200	0.0553254	23.052
ENSG00000133816.13	MICAL2	66.3366	56.1321	47.3684	43.9153	63.6364	61.8321	56.2044	68.038	75	88.0597	69.9552	45	60	84.7619	78.8462	68.7204	[70.66831683168317, 72.09588848211772, 58.66178900165211, 44.45767195767196]	[61.81818181818182, 73.29698291530352, 67.52526670409881, 68.37917691523188]	8.68327	0.944683	200	0	23.0328
ENSG00000011422.11	PLAUR	228.713	203.302	152.105	121.296	192.562	196.947	148.175	196.519	321	319.403	163.229	134.483	206	224.762	183.333	207.346	[274.85643564356434, 261.3524359335398, 157.66698135473212, 127.88952745849298]	[199.2809917355372, 210.85423482370047, 165.75425790754258, 201.9324794528766]	4.72119	0.934821	108.5	0.0262367	22.9816
ENSG00000179029.14	TMEM107	73.2673	59.9057	64.2105	40.6085	76.8595	101.527	84.6715	87.3418	98	83.5821	55.6054	53.6207	92	96.1905	95.5128	87.4408	[85.63366336633663, 71.74387496479864, 59.90795374085438, 47.11457763181901]	[84.4297520661157, 98.85859687386404, 90.09217667976792, 87.3912652228688]	6.90907	0.971743	158.442	0.02862	22.9324
ENSG00000099995.18	SF3A1	1893.07	1628.77	1707.89	1343.78	2361.16	2409.92	2200.73	2618.99	2498	2611.19	1762.78	1427.24	2626	2848.57	2337.18	2461.85	[2195.5346534653463, 2119.983807378203, 1735.3375029502008, 1385.5122240467067]	[2493.5785123966944, 2629.2475463467827, 2268.954707093393, 2540.4178415021897]	8.72388	0.98743	200	0.0159278	22.9256
ENSG00000184922.13	FMNL1	727.723	586.792	679.474	493.254	897.521	835.878	705.839	940.506	948	1075.37	677.578	564.138	917	1005.71	846.154	889.336	[837.8613861386139, 831.0827935792734, 678.5260797734246, 528.6959496442255]	[907.2603305785124, 920.7960741548527, 775.99663110612, 914.9214110024596]	8.72788	0.971498	200	0.0120035	22.9151
ENSG00000242265.5	PEG10	473.267	444.811	444.211	365.344	617.355	567.939	501.46	668.671	699	726.866	455.157	395.517	647	777.143	564.744	659.953	[586.1336633663366, 585.838496198254, 449.6837384942176, 380.43057836161285]	[632.1776859504132, 672.5408942202835, 533.1017218790942, 664.3117463555102]	8.73267	0.943427	200	-1.09845e-12	22.9025
ENSG00000198125.12	MB	70.297	56.1321	48.4211	43.7831	39.6694	51.9084	51.0949	54.7468	55	77.6119	55.6054	36.8966	75	40.9524	51.2821	54.2654	[62.648514851485146, 66.87200788510279, 52.01321689874912, 40.33981025360336]	[57.33471074380165, 46.43038894947291, 51.18847089650009, 54.506119143319935]	8.73681	0.892148	200	-6.66134e-16	22.8916
ENSG00000070614.14	NDST1	796.04	619.34	708.421	529.894	1207.44	1225.95	1115.33	1384.81	1009	1162.69	763.677	603.966	1365	1492.38	1191.67	1259	[902.519801980198, 891.0130949028442, 736.0490913382109, 566.9298485677796]	[1286.219008264463, 1359.1675754271173, 1153.4975669099756, 1321.9074329593857]	8.74043	0.974502	200	0.00526897	22.8822
ENSG00000100462.15	PRMT5	1330.69	1108.02	1168.42	919.312	1498.35	1539.69	1497.08	1619.3	1693	1650.75	1147.09	975.862	1682	1879.05	1663.46	1735.07	[1511.8465346534654, 1379.3825682906222, 1157.7531272126505, 947.5871191388433]	[1590.1735537190084, 1709.3711377680843, 1580.2709152161706, 1677.187443757874]	8.74266	0.994475	200	0	22.8763
ENSG00000161249.20	DMKN	622.772	583.491	564.737	463.889	460.331	480.916	474.453	499.051	845	802.985	563.677	467.069	549	597.143	546.154	609.953	[733.8861386138614, 693.2378203323008, 564.2069860750531, 465.47892720306515]	[504.6652892561983, 539.0294438386042, 510.30320044918585, 554.5016197732317]	8.7432	0.988906	200	-1.19904e-14	22.8749
ENSG00000108262.15	GIT1	434.653	364.151	377.368	270.37	387.603	414.504	396.35	478.797	487	579.851	417.489	301.897	486	517.143	407.692	441.943	[460.8267326732673, 472.00084483244154, 397.4286051451499, 286.1334610472542]	[436.80165289256195, 465.8233369683751, 402.02133632790566, 460.3702981582578]	8.74716	0.925663	200	-4.88498e-15	22.8646
ENSG00000128272.14	ATF4	5901.98	6014.62	5417.89	4487.57	2134.71	2299.24	2112.41	2264.24	8447	7811.19	5600.9	4703.45	2470	2602.86	2335.26	2636.26	[7174.490099009901, 6912.908335680089, 5509.395798914326, 4595.507206714103]	[2302.3553719008264, 2451.0468920392586, 2223.832584690249, 2450.248215249865]	8.76591	0.976788	200	-4.66294e-15	22.8157
ENSG00000165502.6	RPL36AL	756.436	733.019	620.526	493.386	926.446	867.176	961.314	989.241	917	940.299	681.614	588.448	989	1182.86	985.256	1041.47	[836.7178217821781, 836.6586876936074, 651.0703327826293, 540.9172596241561]	[957.7231404958677, 1025.0163576881134, 973.2851394347745, 1015.3548503209549]	8.76626	0.951762	200	-1.77636e-15	22.8147
ENSG00000130382.8	MLLT1	541.584	456.132	492.632	332.275	1046.28	1035.88	863.504	1120.89	712	850	495.067	401.207	1115	1237.14	1025.64	1076.07	[626.7920792079208, 653.066037735849, 493.8494217606798, 366.7410144134282]	[1080.6404958677685, 1136.5103598691385, 944.5723376380311, 1098.4762133301338]	7.35354	0.925284	167.24	0.018766	22.7428
ENSG00000099956.18	SMARCB1	844.554	819.34	766.316	638.492	1021.49	1075.57	978.832	1126.58	1179	1105.97	820.628	641.379	1151	1292.38	1081.41	1214.22	[1011.7772277227723, 962.6548859476204, 793.4717960821336, 639.9356869184455]	[1086.2438016528927, 1183.9767357324608, 1030.1211865992886, 1170.4001439798428]	8.79681	0.992832	200	-3.55271e-15	22.7355
ENSG00000099204.18	ABLIM1	928.713	741.509	810.526	630.159	1029.75	1135.88	1063.5	1242.41	1183	1296.27	894.619	695.517	1215	1348.57	1160.9	1168.72	[1055.8564356435643, 1018.889045339341, 852.5725749350956, 662.8379857690203]	[1122.3760330578511, 1242.2246455834243, 1112.2005427662361, 1205.5627212190293]	8.80314	0.988932	200	-4.30767e-14	22.7192
ENSG00000169564.6	PCBP1	2775.25	2529.72	2437.89	1949.87	3471.07	3655.73	3313.14	3844.3	3480	3732.84	2609.87	2040	4270	4456.19	3714.74	4133.89	[3127.6237623762377, 3131.276401013799, 2523.880103847062, 1994.9338624338625]	[3870.537190082645, 4055.9578335150854, 3513.9411379374883, 3989.0950266962627]	8.80821	0.963411	200	0.000480855	22.7061
ENSG00000100599.15	RIN3	43.5644	34.9057	36.8421	28.4392	42.9752	49.6183	50.365	52.2152	54	73.1343	46.6368	34.8276	37	48.5714	41.0256	45.7346	[48.78217821782178, 54.01999436778372, 41.73943828180316, 31.633369823025]	[39.98760330578513, 49.094874591057795, 45.69530226464533, 48.97489351490792]	8.81226	0.839937	200	-5.35127e-14	22.6956
ENSG00000100504.16	PYGL	1481.19	1413.68	1305.79	1062.83	1552.07	1678.63	1559.12	1719.3	1989	2130.6	1427.35	1196.38	1789	1940.95	1665.38	1692.18	[1735.0940594059407, 1772.138130104196, 1366.5718668869483, 1129.6049990877577]	[1670.5330578512398, 1809.7891675754272, 1612.254351487928, 1705.7419461275422]	8.82398	0.933126	200	0.0305965	22.6655
ENSG00000102057.9	KCND1	101.98	64.1509	96.3158	62.963	47.9339	48.0916	32.8467	64.557	99	152.239	84.7534	62.931	61	57.1429	45.5128	47.3934	[100.49009900990099, 108.19487468318783, 90.53457635119189, 62.9469987228608]	[54.46694214876033, 52.61723009814612, 39.179767920643826, 55.9751634771132]	8.87747	0.852917	200	0	22.5289
ENSG00000132475.9	H3F3B	958.416	888.208	841.053	643.783	1079.34	959.542	951.825	1104.11	1191	1273.88	843.946	667.069	1272	1263.81	1041.67	1194.31	[1074.7079207920792, 1081.0440720923684, 842.4994099598773, 655.4260171501551]	[1175.6694214876034, 1111.6757542711741, 996.7457420924575, 1149.2133601295818]	7.95685	0.957029	178.964	0.0197455	22.4918
ENSG00000275700.4	AATF	835.644	710.377	699.474	575.529	880.992	945.802	816.788	943.354	1056	1116.42	781.166	637.241	1004	1087.62	1035.26	1032.46	[945.8217821782177, 913.3976344691637, 740.3198017465188, 606.3852399197227]	[942.4958677685951, 1016.7102871683023, 926.0223657121467, 987.909442678025]	8.90538	0.983401	200	0	22.4583
ENSG00000170037.13	CNTROB	475.248	341.038	400	299.603	463.636	504.58	425.547	541.772	530	555.224	390.135	323.793	581	625.714	510.897	553.081	[502.62376237623766, 448.13080822303573, 395.067264573991, 311.69813902572525]	[522.3181818181818, 565.1472191930206, 468.22244057645514, 547.4263603095567]	8.9104	0.991696	200	0.000106916	22.4457
ENSG00000168890.13	TMEM150A	44.5545	33.4906	48.4211	30.291	33.0579	37.4046	32.8467	35.7595	60	58.9552	34.9776	33.9655	27	40	39.7436	39.8104	[52.27722772277228, 46.222894959166425, 41.69931555345764, 32.1282612661923]	[30.028925619834713, 38.70229007633588, 36.295152536028446, 37.78496010558521]	8.92891	0.983839	200	-5.32907e-15	22.3991
ENSG00000196639.6	HRH1	56.4356	32.5472	16.8421	12.037	52.0661	54.9618	39.4161	42.7215	63	58.9552	19.7309	11.8966	49	48.5714	58.3333	51.1848	[59.71782178217822, 45.75119684595889, 18.286523483596884, 11.966794380587483]	[50.53305785123967, 51.76663031624864, 48.87469586374695, 46.953176555282255]	2.10527	0.976292	47.1554	0.839575	22.3987
ENSG00000205336.11	ADGRG1	741.584	691.981	755.789	530.291	462.81	500	425.547	542.089	1014	1137.31	767.713	578.276	545	637.143	471.795	545.735	[877.7920792079208, 914.6472824556463, 761.7512390842578, 554.2834336799854]	[503.90495867768595, 568.5714285714286, 448.6711585251731, 543.9116023756674]	8.92947	0.909517	200	0	22.3977
ENSG00000121073.13	SLC35B1	447.525	363.679	385.263	292.328	281.818	304.58	283.212	308.228	497	518.657	366.368	303.793	325	367.619	332.692	335.308	[472.26237623762376, 441.16798085046463, 375.8154354496106, 298.0605728881591]	[303.4090909090909, 336.09960014540167, 307.9519932622122, 321.7679524866519]	8.9917	0.99951	200	0	22.2427
ENSG00000138758.11	2026-09-11	432.673	377.358	397.368	338.889	483.471	484.733	502.19	519.937	630	730.597	437.22	367.069	549	574.286	557.692	523.934	[531.3366336633663, 553.9777527457054, 417.29407599716785, 352.97892720306515]	[516.2355371900826, 529.5092693565975, 529.9410443571027, 521.9351790749295]	8.99241	0.899899	200	0	22.241
ENSG00000116133.11	DHCR24	1916.83	1610.85	1698.95	1323.02	3461.98	3648.09	3337.23	3812.34	2488	2699.25	1836.32	1502.41	3989	4259.05	3508.33	3963.27	[2202.4158415841584, 2155.0513939735283, 1767.635119188105, 1412.7148330596606]	[3725.49173553719, 3953.569611050527, 3422.7798053527977, 3887.805957165997]	9.01203	0.981058	200	-2.95319e-14	22.1926
ENSG00000203760.8	CENPW	128.713	127.83	118.947	88.7566	185.95	169.466	157.664	172.468	191	219.403	160.09	117.586	196	236.19	233.974	233.649	[159.85643564356434, 173.61658687693608, 139.51852725985367, 103.17141032658274]	[190.97520661157026, 202.828062522719, 195.81929627550065, 203.0588217649529]	9.02078	0.861602	200	0	22.171
ENSG00000133835.14	HSD17B4	918.812	841.509	773.684	548.28	942.975	967.176	990.511	1071.2	1123	1330.6	845.74	707.241	1108	1186.67	985.256	985.782	[1020.9059405940594, 1086.0532244438186, 809.7120604201086, 627.7609012953841]	[1025.4876033057851, 1076.9211195928751, 987.8836795807599, 1028.4922610834483]	7.84168	0.897899	173.803	0.0875632	22.164
ENSG00000129355.6	CDKN2D	31.6832	39.6226	32.6316	22.8836	30.5785	38.9313	32.1168	38.2911	61	48.5075	25.5605	23.9655	44	50.4762	47.4359	39.0995	[46.34158415841584, 44.065052098000564, 29.096058531980177, 23.424557562488598]	[37.289256198347104, 44.70374409305707, 39.77634287853266, 38.69533265342852]	5.44336	0.950163	120.12	0.0366933	22.0672
ENSG00000134222.16	PSRC1	510.891	450.943	224.737	116.005	671.901	612.214	595.62	622.785	632	578.358	185.65	125	773	758.095	704.487	707.109	[571.4455445544554, 514.6508025908195, 205.1935331602549, 120.5026455026455]	[722.4504132231405, 685.1544892766267, 650.0538087216919, 664.9469074329594]	2.41457	0.950066	53.1052	0.542425	21.9936
ENSG00000153885.14	KCTD15	355.446	314.151	329.474	244.709	276.86	271.756	218.978	293.038	492	508.209	363.229	267.931	308	303.81	292.308	286.019	[423.7227722772277, 411.17994931005353, 346.35119188104795, 256.32001459587667]	[292.4297520661157, 287.7826245001818, 255.64289724873666, 289.5284660147579]	8.32101	0.979493	182.883	0.0257406	21.9784
ENSG00000259494.1	MRPL46	255.446	220.755	153.158	91.1376	223.14	235.878	222.628	195.57	372	330.597	215.247	103.966	275	240.952	245.513	273.46	[313.7227722772277, 275.6758659532526, 184.20226575407128, 97.55154168947273]	[249.0702479338843, 238.41512177390038, 234.07027886954893, 234.5146679464875]	3.67282	0.993272	80.6548	0.593735	21.9599
ENSG00000147604.13	RPL7	5397.03	5525	4609.47	3456.61	4801.65	4668.7	4906.57	5425.32	5928	5787.31	4409.87	3938.97	5020	5350.48	4926.92	4620.62	[5662.514851485148, 5656.1567164179105, 4509.669577531273, 3697.789636927568]	[4910.826446280991, 5009.589240276263, 4916.746209994385, 5022.966284720139]	9.11121	0.960404	200	-1.93179e-14	21.951
ENSG00000186951.16	PPARA	94.0594	87.2642	63.6842	35.1852	131.405	129.008	97.0803	149.684	146	128.358	60.9865	43.1034	137	167.619	128.846	122.986	[120.02970297029702, 107.81117994931006, 62.33537880575879, 39.14431673052363]	[134.20247933884298, 148.31334060341692, 112.96322290847837, 136.3346631471594]	3.47953	0.979193	76.1216	0.0451658	21.877
ENSG00000102978.12	POLR2C	520.792	485.377	455.789	366.402	642.149	681.679	611.679	685.759	670	611.194	461.435	398.621	710	793.333	635.256	713.507	[595.3960396039604, 548.2856941706561, 458.61222563134294, 382.5114030286444]	[676.0743801652893, 737.5063613231551, 623.4676211865992, 699.6333013378128]	9.14538	0.991679	200	0.00921032	21.869
ENSG00000170345.9	FOS	188.119	41.0377	25.7895	13.7566	194.215	219.084	152.555	178.165	328	96.2687	31.8386	20.5172	274	302.857	212.821	189.1	[258.05940594059405, 68.65319628273726, 28.814019353316027, 17.13692756796205]	[234.10743801652893, 260.97055616139585, 182.68762867303013, 183.63204151418802]	0.560276	0.977927	12.2436	0.6348	21.8528
ENSG00000119650.12	IFT43	122.772	112.736	104.211	84.2593	96.6942	87.7863	86.8613	103.797	141	156.716	117.04	86.0345	112	136.19	105.769	115.403	[131.8861386138614, 134.72613348352576, 110.62544253009204, 85.14687100893998]	[104.34710743801654, 111.98836786623045, 96.31527231892196, 109.60015597816306]	9.15564	0.943306	200	0	21.8445
ENSG00000131871.14	VIMP	269.307	256.604	226.842	183.466	231.405	240.458	226.277	242.089	357	370.896	277.13	225.862	292	280.952	284.615	288.152	[313.15346534653463, 313.74964798648267, 251.98607505310363, 204.66383871556286]	[261.702479338843, 260.7051981097783, 255.44637843907913, 265.1201331813546]	9.18207	0.960539	200	0	21.7816
ENSG00000122406.12	RPL5	6641.58	7274.06	6242.63	4750.26	6547.11	6679.39	6658.39	7176.58	9192	9235.07	6856.5	5646.72	7722	7996.19	7807.69	7725.83	[7916.79207920792, 8254.565615319629, 6549.566910549917, 5198.494344097793]	[7134.553719008265, 7337.789894583788, 7233.043234138124, 7451.2058311836345]	9.18392	0.920019	200	-5.55112e-15	21.7772
ENSG00000005339.14	CREBBP	1647.52	1330.19	1002.63	616.534	2304.96	2316.79	2020.44	2595.57	2204	2340.3	1121.52	662.586	2653	3143.81	2241.67	2428.2	[1925.7623762376238, 1835.2435933539846, 1062.0781213122493, 639.5602992154717]	[2478.9793388429753, 2730.3017084696476, 2131.052311435523, 2511.884336192933]	3.63568	0.963159	79.1422	0.0507531	21.7682
ENSG00000143398.19	PIP5K1A	1088.12	826.415	620	431.878	1373.55	1380.92	1288.32	1457.28	1343	1341.79	740.359	500.172	1671	1834.29	1448.08	1565.4	[1215.559405940594, 1084.103069557871, 680.1793721973095, 466.02536033570516]	[1522.2768595041323, 1607.6008724100327, 1368.1990454800673, 1511.340662307277]	4.02582	0.982868	87.4399	0.0976001	21.7198
ENSG00000175467.14	SART1	646.535	573.585	603.684	515.212	683.471	601.527	600.73	811.392	949	849.254	611.211	507.759	785	860.952	686.538	745.735	[797.7673267326733, 711.4193185018305, 607.4474864290772, 511.4851304506477]	[734.2355371900826, 731.2395492548164, 643.6341942728804, 778.5635011098447]	9.24479	0.98064	200	0	21.6338
ENSG00000204396.10	VWA7	101.98	76.4151	115.263	70.1058	77.686	91.6031	76.6423	89.8734	134	149.254	83.8565	78.4483	103	86.6667	92.9487	90.9953	[117.99009900990099, 112.8344128414531, 99.55983006844465, 74.27704798394454]	[90.34297520661157, 89.13486005089058, 84.79552685757065, 90.43433919251305]	9.24983	0.97818	200	0.00094442	21.622
ENSG00000062598.17	ELMO2	206.931	167.925	154.737	96.9577	174.38	172.519	191.241	188.924	228	247.761	141.256	104.31	212	258.095	176.923	204.739	[217.46534653465346, 207.84286116586878, 147.99622374321456, 100.63400839262908]	[193.1900826446281, 215.30716103235187, 184.08197641774282, 196.8316935629012]	5.26119	0.979554	113.671	0.0580575	21.6055
ENSG00000165804.15	ZNF219	150.495	109.906	96.3158	75	109.091	130.534	107.299	131.013	196	194.03	122.422	90.3448	142	140.952	121.795	122.986	[173.24752475247524, 151.96775556181356, 109.36865706868068, 82.67241379310346]	[125.54545454545455, 135.74336604870956, 114.54707093393225, 126.99922010918472]	5.27866	0.986743	113.775	0.0528167	21.5537
ENSG00000115107.19	STEAP3	286.139	231.604	263.158	182.54	312.397	325.954	285.401	322.468	357	386.567	286.547	221.724	312	339.048	276.282	329.621	[321.5693069306931, 309.08546888200505, 274.85248996931796, 202.13191023535853]	[312.19834710743805, 332.5009087604507, 280.8417555680329, 326.0446037554742]	9.29348	0.968069	200	0	21.5205
ENSG00000027847.13	B4GALT7	88.1188	109.434	93.6842	75.5291	90.9091	89.313	94.8905	106.646	154	133.582	100.448	84.3103	121	115.238	103.205	109.479	[121.05940594059406, 121.50802590819487, 97.06632050979468, 79.91972267834336]	[105.95454545454545, 102.27553616866592, 99.04781957701665, 108.06212130301758]	9.3188	0.956235	200	-7.64055e-13	21.462
ENSG00000178537.9	SLC25A20	134.653	87.7358	98.9474	76.5873	132.231	140.458	161.314	156.962	140	144.776	129.148	90	208	188.571	159.615	178.673	[137.32673267326732, 116.25598422979442, 114.04767524191645, 83.2936507936508]	[170.11570247933884, 164.51472191930208, 160.46462661426165, 167.81750554922309]	9.31886	0.912335	200	0.018289	21.4619
ENSG00000136718.9	IMP4	450.495	410.849	388.421	319.18	490.083	521.374	503.65	533.228	611	588.06	474.888	358.966	598	649.524	587.179	591.706	[530.7475247524752, 499.4543790481555, 431.6544725041303, 339.07270571063674]	[544.0413223140496, 585.4489276626681, 545.4145611079917, 562.4670046193532]	9.3215	0.99768	200	0	21.4558
ENSG00000180902.17	D2HGDH	91.0891	58.9623	85.7895	60.9788	74.3802	65.6489	55.4745	86.3924	118	142.537	92.3767	71.3793	90	79.0476	62.8205	74.1706	[104.54455445544554, 100.7497887918896, 89.08307764928016, 66.17907316183178]	[82.19008264462809, 72.34823700472555, 59.14748268762867, 80.2815105885176]	9.36928	0.971587	200	0.00187705	21.3463
ENSG00000068971.13	PPP2R5B	49.505	44.3396	48.4211	36.5079	28.0992	40.458	30.6569	40.1899	64	67.1642	43.4978	37.7586	46	45.7143	44.2308	45.9716	[56.75247524752476, 55.75190087299352, 45.95940523955629, 37.13327859879584]	[37.049586776859506, 43.086150490730645, 37.44385176866928, 43.08071869938209]	9.39848	0.979003	200	0	21.28
ENSG00000148450.12	MSRB2	51.4851	64.6226	64.7368	49.8677	44.6281	66.4122	61.3139	72.4684	98	91.0448	55.6054	50.6897	77	58.0952	73.0769	72.9858	[74.74257425742574, 77.83370881441847, 60.171111635591224, 50.278690020069334]	[60.81404958677686, 62.25372591784806, 67.19539584503087, 72.72706821045054]	9.40743	0.909355	200	-2.22045e-15	21.2598
ENSG00000145730.20	PAM	816.832	652.358	677.368	493.519	864.463	910.687	854.015	985.443	904	1112.69	726.906	587.759	1058	1157.14	1008.97	963.27	[860.4158415841584, 882.5225288651084, 702.137125324522, 540.6385696040869]	[961.2314049586777, 1033.9149400218103, 931.4944787572524, 974.3565900773892]	8.51168	0.940573	180.718	0.052393	21.2318
ENSG00000168556.6	ING2	60.396	53.3019	20.5263	11.3757	70.2479	76.3359	78.1022	74.0506	77	65.6716	27.8027	12.5862	82	75.2381	75.641	64.6919	[68.6980198019802, 59.4867642917488, 24.164503186216663, 11.980934136106551]	[76.12396694214877, 75.78698655034532, 76.87160771102376, 69.37128801967725]	2.2626	0.966901	48.0253	0.670372	21.2257
ENSG00000127946.16	HIP1	630.693	444.34	442.105	315.079	574.38	613.74	567.153	665.506	761	792.537	533.632	369.655	702	765.714	646.795	621.327	[695.8465346534654, 618.4384680371726, 487.8687750767052, 342.36726874657916]	[638.1900826446281, 689.7273718647764, 606.9740782332024, 643.4166716659668]	5.86118	0.999999	124.198	0.0765686	21.1899
ENSG00000204469.12	PRRC2A	4380.2	3616.51	4160.53	3029.37	6727.27	6797.71	5981.75	7626.58	5320	6197.76	4008.52	3301.38	7178	8150.48	6422.44	7019.43	[4850.0990099009905, 4907.135313996057, 4084.5232475808357, 3165.3721948549537]	[6952.636363636364, 7474.093057070156, 6202.093861126707, 7323.006779050933]	9.44388	0.952853	200	-3.37508e-14	21.1777
ENSG00000204560.9	DHX16	809.901	726.415	744.737	587.302	841.322	854.198	732.847	903.797	1039	1165.67	763.229	643.793	982	1043.81	861.538	949.289	[924.450495049505, 946.0433680653337, 753.9827708284164, 615.5473453749316]	[911.6611570247934, 949.0039985459832, 797.1925884334644, 926.5432839402483]	9.45971	0.938682	200	0.0134068	21.1423
ENSG00000102096.9	PIM2	279.208	252.83	177.368	109.259	355.372	354.962	327.007	333.544	356	359.701	205.381	138.793	347	395.238	339.103	362.085	[317.6039603960396, 306.26584060827935, 191.37479348595707, 124.02618135376757]	[351.18595041322317, 375.0999636495819, 333.0549316863185, 347.8148059271702]	4.22906	0.963965	89.1274	0.169715	21.075
ENSG00000118181.10	RPS25	1743.56	1964.15	1533.68	1327.91	1607.44	1559.54	1567.88	1677.22	2424	2139.55	1718.83	1460.69	1858	1851.43	1904.49	2007.11	[2083.7821782178216, 2051.851591101098, 1626.2591456219025, 1394.2998540412336]	[1732.719008264463, 1705.4852780806978, 1736.1851955830057, 1842.162097306377]	9.50522	0.957252	200	0	21.0411
ENSG00000172301.10	COPRS	263.366	316.038	271.579	214.55	304.132	303.053	318.978	345.57	405	385.075	286.099	232.241	360	380.952	327.564	351.422	[334.1831683168317, 350.5561813573641, 278.8388010384706, 223.3958219303047]	[332.06611570247935, 342.0029080334424, 323.27110237694177, 348.49571060051596]	9.51798	0.910924	200	-3.33067e-15	21.0129
ENSG00000116128.10	BCL9	407.921	259.434	186.316	127.116	545.455	479.389	456.934	514.873	494	482.836	208.52	121.897	507	571.429	507.692	481.28	[450.96039603960395, 371.1348915798367, 197.41798442294078, 124.50647692027003]	[526.2272727272727, 525.4089422028353, 482.31330713082536, 498.0765192872998]	2.89003	0.98468	60.664	0.493432	20.9908
ENSG00000143222.11	UFC1	702.97	708.491	674.211	514.021	681.818	687.786	663.504	694.937	919	938.806	700.448	548.276	838	868.571	735.897	840.758	[810.9851485148515, 823.6482680934947, 687.3294784045315, 531.1485130450649]	[759.909090909091, 778.1788440567066, 699.7005427662361, 767.8475013498111]	9.52937	0.948115	200	0.0115163	20.9878
ENSG00000136193.16	SCRN1	386.139	322.642	354.737	254.101	332.231	411.45	364.964	411.709	446	500.746	339.013	289.138	391	421.905	341.667	373.223	[416.0693069306931, 411.69388904533935, 346.87514751003073, 271.61923006750595]	[361.61570247933884, 416.6775717920756, 353.31508515815085, 392.4658047873298]	9.53792	0.973642	200	0	20.9689
ENSG00000127220.5	ABHD8	64.3564	71.6981	69.4737	52.381	47.9339	61.8321	48.9051	70.8861	116	99.2537	75.7848	65.1724	58	79.0476	53.8462	68.2464	[90.17821782178217, 85.47592227541537, 72.62921878687752, 58.77668308702792]	[52.96694214876033, 70.43984005816067, 51.37563166760247, 69.56626072349871]	9.55614	0.997289	200	-7.77156e-15	20.9289
ENSG00000108389.9	MTMR4	279.208	220.283	234.211	152.513	293.388	382.443	329.197	334.81	376	380.597	243.049	175.862	361	426.667	355.128	358.057	[327.6039603960396, 300.4400168966488, 238.62992683502478, 164.18764823937238]	[327.1942148760331, 404.5547073791348, 342.162642710088, 346.43349931009664]	6.08232	0.996463	127.136	0.0229464	20.9026
ENSG00000156471.12	PTDSS1	1574.26	1390.57	1390.53	1080.03	1989.26	2002.29	1909.49	2139.24	1984	2118.66	1511.66	1267.07	2279	2473.33	2065.38	2238.39	[1779.128712871287, 1754.6113770768798, 1451.092754307293, 1173.5477102718482]	[2134.128099173554, 2237.8117048346053, 1987.4368332397528, 2188.8145659607653]	9.57617	0.976817	200	0.0019344	20.8852
ENSG00000144455.13	SUMF1	115.842	88.2075	103.684	75.5291	79.3388	95.4198	99.2701	93.038	131	137.313	93.722	83.7931	108	113.333	104.487	98.1043	[123.42079207920793, 112.76049000281611, 98.70309181024311, 79.66110198868819]	[93.6694214876033, 104.3765903307888, 101.8786262399401, 95.57112004319396]	9.59324	0.997803	200	0.0168668	20.848
ENSG00000198246.7	SLC29A3	86.1386	71.2264	48.4211	32.1429	76.0331	61.8321	69.3431	72.4684	121	94.7761	63.2287	41.3793	73	85.7143	76.2821	68.7204	[103.56930693069307, 83.00126724866234, 55.824876091574225, 36.76108374384236]	[74.51652892561984, 73.773173391494, 72.81255848774097, 70.5943667886496]	3.76838	0.991232	78.5079	0.991751	20.8334
ENSG00000182518.13	FAM104B	52.4752	66.9811	50.5263	38.8889	51.2397	60.3053	59.854	52.8481	75	71.6418	57.8475	47.4138	54	60.9524	60.8974	55.6872	[63.73762376237624, 69.3114615601239, 54.18692471088034, 43.151340996168585]	[52.6198347107438, 60.62886223191566, 60.375725247988015, 54.26765252864599]	9.6081	0.858494	200	0.00501119	20.8158
ENSG00000136997.15	MYC	4106.93	1844.81	365.263	292.063	3612.4	3744.27	3197.08	3436.71	5686	3335.07	531.839	375	4135	4385.71	3410.9	3256.87	[4896.465346534653, 2589.942973810194, 448.5508614585792, 333.531746031746]	[3873.698347107438, 4064.9945474372953, 3303.988863934119, 3346.7904493370925]	1.01837	0.992143	21.1913	0.651598	20.809
ENSG00000117298.14	ECE1	624.752	499.528	610	462.434	583.471	561.069	545.985	615.823	842	954.478	613.901	500	666	767.619	557.692	665.877	[733.3762376237623, 727.0029569135454, 611.9506726457399, 481.21693121693124]	[624.7355371900826, 664.3438749545619, 551.8388545760808, 640.8497810306558]	9.62544	0.972623	200	0.0108256	20.7783
ENSG00000153113.23	CAST	2290.1	2018.4	1989.47	1632.41	2319.83	2467.94	2371.53	2638.92	2805	2951.49	2065.02	1757.41	2672	2921.9	2533.33	2704.03	[2547.5495049504952, 2484.9443818642635, 2027.248052867595, 1694.9106002554279]	[2495.917355371901, 2694.921846601236, 2452.4330900243303, 2671.4762433259343]	9.62693	0.977197	200	6.66134e-16	20.7751
ENSG00000135677.10	GNS	741.584	589.623	707.895	505.026	781.818	846.565	773.723	907.911	885	1051.49	654.26	569.138	890	993.333	880.128	871.327	[813.2920792079208, 820.5575894114334, 681.077413264102, 537.0821930304689]	[835.909090909091, 919.9491094147581, 826.9254164327156, 889.6192033115364]	9.63442	0.957194	200	0	20.7589
ENSG00000113916.17	BCL6	72.2772	44.3396	40.5263	18.9153	114.05	110.687	102.92	104.114	94	73.1343	36.3229	19.6552	123	87.619	92.9487	107.583	[83.13861386138615, 58.736975499859184, 38.424592872315316, 19.28525816456851]	[118.52479338842976, 99.1530352599055, 97.93421298895751, 105.84843121962925]	2.7363	0.989201	56.7047	0.122508	20.7231
ENSG00000031698.12	SARS	2817.82	2571.23	2570.53	2036.24	1161.16	1233.59	1118.98	1194.3	3548	3324.63	2642.15	2066.72	1336	1380	1210.26	1366.82	[3182.910891089109, 2947.9266403829906, 2606.3393910785935, 2051.4837620872104]	[1248.5785123966944, 1306.7938931297708, 1164.6172562230954, 1280.5642210090587]	9.66107	0.997088	200	0.00127601	20.7016
ENSG00000105298.13	CACTIN	283.168	241.981	201.579	186.64	266.116	257.252	280.292	304.43	376	411.94	238.117	196.207	342	342.857	266.026	291.706	[329.58415841584156, 326.9607152914672, 219.8477696483361, 191.42355409596792]	[304.0578512396694, 300.05452562704465, 273.1588059142804, 298.0682704421381]	6.61167	0.907266	136.612	0.0767916	20.6623
ENSG00000099875.14	MKNK2	1520.79	1362.74	1307.37	886.508	872.727	954.198	882.482	960.759	2135	2252.99	1358.74	1012.76	1086	1133.33	941.667	1009.24	[1827.8960396039604, 1807.8604618417348, 1333.056407835733, 949.6332785987959]	[979.3636363636364, 1043.765903307888, 912.074209245742, 985.0005999160118]	6.14219	0.965882	126.744	0.0678307	20.635
ENSG00000131100.12	ATP6V1E1	1331.68	1289.62	1217.89	963.889	1357.85	1351.15	1397.81	1445.89	1734	1791.04	1294.62	1083.28	1521	1509.52	1420.51	1451.18	[1532.8415841584158, 1540.3337088144185, 1256.2567854614115, 1023.5823754789272]	[1439.4256198347107, 1430.334423845874, 1409.1615197454612, 1448.535455036295]	9.69973	0.959814	200	-7.21645e-14	20.6191
ENSG00000126067.11	PSMB2	2815.84	2721.23	2560	2019.18	2846.28	3138.93	2902.92	3213.61	3535	3675.37	2652.47	2224.48	3393	3684.76	3189.1	3250.95	[3175.420792079208, 3198.2997747113486, 2606.2331838565024, 2121.831326400292]	[3119.6404958677685, 3411.846601235914, 3046.0111360658802, 3232.2777311176433]	9.70551	0.957657	200	0.00411926	20.6068
ENSG00000122026.10	RPL21	1182.18	1141.98	886.842	750	1086.78	1000	1164.23	1204.11	1148	926.866	837.22	795	1037	1168.57	1113.46	960.664	[1165.0891089108911, 1034.4234018586312, 862.030918102431, 772.5]	[1061.8884297520663, 1084.2857142857142, 1138.847557551937, 1082.3887155798188]	9.71466	0.941886	200	0	20.5874
ENSG00000164610.8	RP9	96.0396	80.6604	41.5789	27.6455	64.4628	50.3817	63.5036	65.8228	109	63.4328	34.0807	23.7931	78	78.0952	75	60.1896	[102.51980198019803, 72.04660658969304, 37.829832428605144, 25.71930304688925]	[71.23140495867769, 64.23845874227553, 69.25182481751824, 63.00617913492111]	2.44263	0.97334	50.2727	0.379464	20.5814
ENSG00000182934.11	SRPRA	1121.78	922.642	984.211	727.513	1091.74	1122.9	970.803	1176.9	1286	1423.88	945.74	769.138	1232	1291.43	1091.03	1170.62	[1203.8910891089108, 1173.261053224444, 964.9752183148454, 748.3255792738552]	[1161.8677685950413, 1207.1646673936748, 1030.914280366835, 1173.7574239606456]	8.53928	0.983162	175.542	0.0229991	20.557
ENSG00000155760.2	FZD7	139.604	97.6415	57.3684	27.7778	146.281	188.55	118.248	167.722	164	158.955	60.5381	36.7241	170	181.905	146.154	154.265	[151.8019801980198, 128.29836665727964, 58.95326882227992, 32.25095785440613]	[158.1404958677686, 185.2271901126863, 132.20101066816395, 160.99346091547184]	2.47709	0.978434	50.836	0.0665578	20.5225
ENSG00000116717.11	GADD45A	290.099	199.057	102.632	62.3016	52.8926	71.7557	44.5255	69.3038	329	265.672	124.215	78.9655	90	77.1429	74.359	68.4834	[309.549504950495, 232.36412278231484, 113.42341279206985, 70.63355227148331]	[71.44628099173553, 74.44929116684841, 59.44226090211491, 68.89360489531467]	2.3868	0.985403	48.9446	0.148256	20.5064
ENSG00000161960.14	EIF4A1	296.04	266.038	247.368	190.079	313.223	287.786	324.818	328.481	337	280.597	276.233	206.897	302	391.429	373.077	355.45	[316.51980198019805, 273.31737538721484, 261.8008024545669, 198.4879584017515]	[307.61157024793386, 339.60741548527807, 348.94722066254906, 341.96562481252624]	9.75626	0.940693	200	0	20.4997
ENSG00000176393.10	RNPEP	972.277	899.528	932.632	736.508	1133.06	1112.98	1056.93	1191.14	1296	1385.07	904.484	793.793	1301	1349.52	1182.05	1251.42	[1134.1386138613861, 1142.301464376232, 918.5579419400519, 765.1505199781062]	[1217.0289256198348, 1231.2504543802252, 1119.4927943103125, 1221.280520727098]	9.78414	0.952348	200	0.0181594	20.4412
ENSG00000056972.18	TRAF3IP2	175.248	106.604	83.6842	49.4709	128.099	150.382	121.168	143.671	184	190.299	96.861	53.2759	159	152.381	125	138.863	[179.6237623762376, 148.4511405237961, 90.2725985367005, 51.373380769932496]	[143.54958677685948, 151.38131588513266, 123.08394160583941, 141.26672265882777]	3.19338	0.996895	65.2539	0.102935	20.4341
ENSG00000130770.17	ATPIF1	874.257	898.585	721.053	578.307	721.488	670.992	688.321	772.468	1077	979.104	844.395	718.966	827	902.857	839.103	772.749	[975.6287128712871, 938.8446916361588, 782.723625206514, 648.6361977741288]	[774.2438016528926, 786.9247546346783, 763.7118659928879, 772.6085847981283]	9.79166	0.989044	200	0.156693	20.4256
ENSG00000185164.14	NOMO2	302.97	249.528	305.789	221.164	349.587	406.87	344.526	380.38	415	435.821	290.135	247.931	380	396.19	362.179	370.616	[358.9851485148515, 342.6745987045902, 297.9620014160963, 234.54752782338988]	[364.7933884297521, 401.5303525990548, 353.35251731237133, 375.49793028975944]	9.80192	0.993273	200	0.0205703	20.4042
ENSG00000100612.13	DHRS7	259.406	243.868	252.632	170.767	180.992	204.58	197.81	226.582	332	302.239	248.43	207.069	222	250.476	221.154	207.82	[295.7029702970297, 273.0533652492256, 250.53103611045552, 188.91808064221857]	[201.49586776859505, 227.52817157397308, 209.48203256597418, 217.2010918471414]	9.81167	0.976266	200	-9.54792e-15	20.3839
ENSG00000069535.13	MAOB	970.297	829.717	907.368	664.021	1167.77	1274.81	1098.54	1295.89	1214	1385.07	954.709	783.966	1455	1444.76	1338.46	1351.9	[1092.148514851485, 1107.3958039988734, 931.0384706160019, 723.9933406312716]	[1311.3842975206612, 1359.785532533624, 1218.5008422234698, 1323.8909052732618]	9.81656	0.949445	200	0.0252733	20.3737
ENSG00000118503.14	TNFAIP3	240.594	119.811	72.6316	57.9365	428.099	420.611	404.38	458.861	343	237.313	92.3767	67.069	538	586.667	460.897	440.047	[291.7970297029703, 178.56237679526893, 82.5041302808591, 62.50273672687466]	[483.04958677685954, 503.6386768447837, 432.63849897061573, 449.4540764292999]	1.87351	0.955167	38.1452	0.472372	20.3603
ENSG00000070010.18	UFD1L	1293.07	1268.4	1137.89	942.063	1164.46	1221.37	1169.34	1252.53	1644	1650.75	1211.21	1042.59	1385	1421.9	1364.1	1408.77	[1468.5346534653465, 1459.5712475359053, 1174.552749586972, 992.3248494800221]	[1274.7314049586776, 1321.6394038531444, 1266.7228148979973, 1330.6497090407343]	9.82419	0.960072	200	-1.88516e-13	20.3579
ENSG00000151632.17	AKR1C2	266.337	237.736	214.211	194.18	120.661	134.351	128.467	131.013	312	280.597	205.83	195.345	125	129.524	107.051	141.232	[289.16831683168317, 259.16643199098843, 210.02006136417276, 194.76236088305052]	[122.8305785123967, 131.93747728098873, 117.75921766797678, 136.12244285799989]	9.82543	0.914186	200	-1.22125e-14	20.3554
ENSG00000131504.15	DIAPH1	3298.02	2733.49	2981.58	2280.42	4582.64	4412.21	4187.59	4961.71	3796	4835.82	3065.92	2535.69	4782	5510.48	4514.74	4603.79	[3547.0099009900987, 3784.655730780062, 3023.749114939816, 2408.0564677978473]	[4682.322314049587, 4961.344965467102, 4351.167415309751, 4782.750164976904]	9.84345	0.886167	200	0.0133196	20.3181
ENSG00000167987.10	VPS37C	213.861	185.849	144.211	82.5397	192.562	216.031	170.073	208.544	332	319.403	181.166	102.759	257	268.571	202.564	244.787	[272.9306930693069, 252.62602083920018, 162.68822279915037, 92.64915161466885]	[224.7809917355372, 242.3009814612868, 186.31854763241626, 226.66551682764413]	3.87162	0.981768	78.3678	0.0443414	20.2416
ENSG00000204590.12	GNL1	396.04	406.132	386.316	286.111	329.752	356.489	341.606	394.937	528	550	408.52	331.552	440	465.714	392.949	405.213	[462.01980198019805, 478.066037735849, 397.4179844229408, 308.8314176245211]	[384.87603305785126, 411.1014176663032, 367.27727868238816, 400.0749895014698]	9.883	0.926057	200	0	20.2368
ENSG00000107554.16	DNMBP	783.168	508.962	300	192.063	908.264	950.382	900	995.253	877	927.612	359.641	216.034	1011	1193.33	862.179	895.024	[830.0841584158416, 718.2871022247255, 329.8206278026906, 204.04898741105637]	[959.6322314049587, 1071.857506361323, 881.0897435897435, 945.1384306197133]	2.63701	0.968547	53.2814	0.170381	20.2053
ENSG00000101236.16	RNF24	290.099	197.642	165.789	115.741	309.917	312.214	297.08	353.797	354	329.104	177.13	140.172	370	384.762	343.59	305.45	[322.049504950495, 263.3729935229513, 171.4597592636299, 127.9565772669221]	[339.9586776859504, 348.48782260996, 320.33501778027323, 329.6238526606275]	4.04413	0.975175	81.6707	0.369244	20.1949
ENSG00000157110.15	RBPMS	77.2277	78.7736	88.4211	65.3439	123.14	125.191	117.518	125.633	122	126.866	85.2018	67.069	131	129.524	155.769	146.682	[99.61386138613861, 102.8196282737257, 86.81142317677602, 66.20644043057837]	[127.0702479338843, 127.357324609233, 136.64373947220662, 136.15768792369067]	9.90675	0.923531	200	2.22045e-16	20.1883
ENSG00000175581.13	MRPL48	287.129	277.83	250.526	214.286	298.347	306.87	309.489	320.253	362	350.746	276.682	218.621	313	364.762	297.436	309.005	[324.56435643564356, 314.28822866798083, 263.60396506962473, 216.45320197044336]	[305.6735537190083, 335.81606688476916, 303.46247426539395, 314.62895194672745]	9.90726	0.988496	200	0.0163422	20.1872
ENSG00000102743.14	SLC25A15	104.95	82.0755	96.3158	70.3704	115.702	116.031	118.978	133.228	139	145.522	111.659	86.5517	132	131.429	128.205	121.564	[121.97524752475248, 113.79892987890734, 103.98749114939817, 78.46104725415071]	[123.85123966942149, 123.72955288985823, 123.59161519745462, 127.39591457195992]	9.91769	0.975941	200	-1.81632e-13	20.166
ENSG00000101421.3	CHMP4B	503.96	482.075	466.316	361.772	491.736	533.588	489.051	565.19	670	661.94	488.341	423.448	553	650.476	539.103	604.502	[586.980198019802, 572.0078851027879, 477.32829832428604, 392.61038131727787]	[522.3677685950413, 592.0319883678662, 514.0768294965375, 584.8461215429841]	9.92443	0.984552	200	-1.09468e-13	20.1523
ENSG00000114383.9	TUSC2	122.772	135.849	83.1579	67.328	140.496	162.595	167.883	158.544	196	169.403	86.5471	76.7241	210	201.905	198.718	178.673	[159.3861386138614, 152.62602083920024, 84.85248996931792, 72.0260901295384]	[175.24793388429754, 182.25009087604508, 183.3005801983904, 168.60864478972945]	4.38338	0.910461	88.2193	0.293916	20.1259
ENSG00000142330.19	CAPN10	85.1485	76.4151	84.2105	69.8413	88.4298	87.7863	86.8613	104.747	121	138.06	87.4439	70.6897	128	123.81	102.564	114.692	[103.07425742574257, 107.23739791607997, 85.82723625206515, 70.26546250684183]	[108.21487603305786, 105.79789167575427, 94.71270821635784, 109.71938928550003]	9.94673	0.918723	200	-1.21458e-13	20.1071
ENSG00000184232.8	OAF	67.3267	73.5849	72.6316	59.7884	85.9504	83.2061	102.19	95.2532	112	122.388	84.7534	62.4138	85	102.857	85.8974	112.796	[89.66336633663366, 97.98648268093496, 78.69247108803398, 61.101076445904035]	[85.47520661157026, 93.03162486368592, 94.04360845966684, 104.02468654388386]	9.95389	0.847311	200	-1.55431e-15	20.0926
ENSG00000119705.9	SLIRP	443.564	525	364.211	308.201	493.388	483.206	547.445	498.734	575	493.284	406.278	401.552	576	642.857	621.795	588.626	[509.28217821782175, 509.14179104477614, 385.24427661080955, 354.87639116949464]	[534.6942148760331, 563.0316248636859, 584.6200636346622, 543.6798848161258]	9.9628	0.890644	200	0	20.0747
ENSG00000205937.11	RNPS1	1204.95	1193.4	1169.47	931.746	1485.12	1458.02	1428.47	1534.18	1602	1725.37	1184.75	977.069	1689	1694.29	1473.08	1691.71	[1403.4752475247524, 1459.3846803717263, 1177.113523719613, 954.4074986316366]	[1587.0619834710744, 1576.1504907306435, 1450.7720381807972, 1612.941688163657]	9.96365	0.921059	200	-1.11022e-15	20.073
ENSG00000142794.18	NBPF3	124.752	95.7547	94.2105	70.5026	59.5041	61.0687	70.073	61.7089	117	138.806	99.1031	77.7586	62	67.619	67.3077	57.346	[120.87623762376238, 117.2803435651929, 96.65683266462119, 74.13063309615035]	[60.752066115702476, 64.34387495456198, 68.69034250421112, 59.52741616173736]	8.35702	0.985017	167.596	0.0293065	20.0545
ENSG00000198435.3	NRARP	367.327	264.623	104.737	60.9788	220.661	249.618	186.131	225.316	468	413.433	123.318	64.1379	249	276.19	253.205	222.749	[417.66336633663366, 339.02773866516475, 114.02761387774369, 62.55838350665937]	[234.8305785123967, 262.9043984005816, 219.66825753322104, 224.03263543103964]	1.92927	0.967832	38.6503	0.322428	20.0336
ENSG00000166986.13	MARS	3165.35	2868.87	3023.68	2355.42	1396.69	1400	1333.58	1528.48	4158	4297.76	2996.41	2545.17	1608	1794.29	1443.59	1553.32	[3661.6732673267325, 3583.314559279076, 3010.0483832900636, 2450.2978471081924]	[1502.3471074380166, 1597.142857142857, 1388.583192962755, 1540.899274101626]	9.99178	0.983485	200	0.0085718	20.0164
ENSG00000124181.14	PLCG1	326.733	264.151	305.263	204.894	542.149	508.397	504.38	597.468	426	433.582	277.578	215.345	576	662.857	524.359	525.118	[376.36633663366337, 348.8665164742326, 291.4208166155299, 210.1195037401934]	[559.0743801652893, 585.6270447110142, 514.369268201385, 561.2934189213511]	7.2579	0.995166	145.264	0.0543402	20.0146
ENSG00000176907.4	C8orf4	603.96	272.642	66.3158	43.6508	377.686	314.504	345.255	340.19	540	394.776	80.7175	50.5172	462	465.714	399.359	356.398	[571.980198019802, 333.70881441847365, 73.51663913146095, 47.084017515052]	[419.8429752066116, 390.1090512540894, 372.30722440576454, 348.29398884156217]	1.17853	0.990425	23.584	0.930691	20.0114
ENSG00000173641.17	HSPB7	147.525	157.547	164.737	114.286	196.694	189.313	167.153	199.051	238	198.507	163.677	133.793	193	225.714	183.333	202.844	[192.76237623762376, 178.02731624894395, 164.20698607505312, 124.03940886699507]	[194.84710743801654, 207.51363140676116, 175.24330900243308, 200.9471174035635]	10.0008	0.973467	200	0.00467209	19.9984
ENSG00000198952.8	SMG5	1697.03	1457.08	1513.16	1285.98	1271.07	1308.4	1192.7	1377.53	2111	2223.13	1477.58	1298.28	1398	1526.67	1295.51	1381.28	[1904.0148514851485, 1840.104900028161, 1495.3681850365824, 1292.127349023901]	[1334.5371900826447, 1417.531806615776, 1244.1067752199137, 1379.4056332113505]	10.0032	0.970674	200	0.000465552	19.9935
ENSG00000149269.9	PAK1	231.683	180.66	195.789	145.635	309.917	330.534	297.08	334.494	287	367.91	165.471	167.414	343	380	315.385	329.384	[259.34158415841586, 274.28541255984226, 180.6301628510739, 156.52435686918446]	[326.4586776859504, 355.2671755725191, 306.23245367770915, 331.93877857100006]	6.95283	0.856633	138.403	0.0461338	19.906
ENSG00000006712.14	PAF1	648.515	605.66	625.789	461.243	642.149	699.237	654.015	715.823	988	988.806	678.475	480.517	863	851.429	692.308	791.706	[818.2574257425742, 797.233173753872, 652.1324050035403, 470.8803138113483]	[752.5743801652893, 775.3326063249727, 673.1611454239192, 753.7644729737838]	7.5379	0.976983	149.765	0.0392269	19.8683
ENSG00000132305.20	IMMT	1546.53	1442.45	1467.89	1126.72	1524.79	1641.22	1607.3	1707.59	1932	2066.42	1465.02	1214.48	1764	1936.19	1616.03	1679.15	[1739.2673267326732, 1754.43537031822, 1466.4585791833847, 1170.6011676701332]	[1644.396694214876, 1788.7059251181388, 1611.6624555493167, 1693.37092807007]	10.0677	0.957742	200	0.0101045	19.8656
ENSG00000130559.18	CAMSAP1	830.693	675.472	687.895	469.709	1073.55	1154.2	966.423	1200.63	976	1094.78	696.861	515.862	1079	1380.95	1053.85	1066.59	[903.3465346534654, 885.1239087580961, 692.3778616945953, 492.785531837256]	[1076.2768595041323, 1267.575427117412, 1010.1347557551937, 1133.6102945587618]	6.78518	0.974045	134.731	0.0191159	19.8567
ENSG00000162910.18	MRPL55	92.0792	109.434	104.211	73.545	83.4711	83.2061	68.6131	82.9114	135	125.373	77.13	84.4828	103	79.0476	101.923	99.0521	[113.53960396039604, 117.40354829625457, 90.67028557941941, 79.0138660828316]	[93.23553719008265, 81.12686295892402, 85.26810780460414, 90.98176255324255]	10.0794	0.900391	200	0	19.8424
ENSG00000139629.15	GALNT6	327.723	291.981	307.368	229.497	482.645	526.718	485.401	595.886	417	435.075	282.96	278.276	586	598.095	481.41	530.332	[372.36138613861385, 363.52787947057163, 295.1640311541185, 253.88660828316]	[534.3223140495868, 562.4063976735732, 483.40585813213545, 563.1089147519347]	10.0953	0.967973	200	0	19.8112
ENSG00000166825.13	ANPEP	44.5545	35.8491	42.6316	25.3968	32.2314	46.5649	32.8467	47.7848	42	56.7164	35.426	32.7586	36	54.2857	41.6667	49.0521	[43.27722772277228, 46.28273725711067, 39.028793957989144, 29.077723043240287]	[34.11570247933884, 50.42529989094874, 37.256690997566906, 48.41847141400204]	10.1101	0.865127	200	0	19.7821
ENSG00000100387.8	RBX1	356.436	383.962	328.947	273.016	354.545	346.565	389.051	356.646	522	535.075	391.031	336.379	401	440	401.282	493.128	[439.21782178217825, 459.5184455083075, 359.98937927779093, 304.69759168035034]	[377.77272727272725, 393.2824427480916, 395.1665730862811, 424.8867658527806]	10.1254	0.900544	200	0	19.7523
ENSG00000121653.11	MAPK8IP1	57.4257	60.3774	52.6316	43.254	40.4959	44.2748	41.6058	50.6329	77	90.2985	65.0224	50.3448	55	44.7619	40.3846	45.0237	[67.2128712871287, 75.33793297662629, 58.827000236016055, 46.79939792008757]	[47.747933884297524, 44.51835696110505, 40.99522740033689, 47.82830403743476]	10.1254	0.803441	200	-3.28604e-12	19.7523
ENSG00000102974.14	CTCF	1030.69	754.245	496.316	244.048	1182.64	1212.21	1101.46	1236.08	1235	1282.09	557.399	305	1288	1396.19	1192.95	1143.13	[1132.8465346534654, 1018.1674176288369, 526.8574463063488, 274.5238095238095]	[1235.3223140495868, 1304.2021083242457, 1147.2042859816584, 1189.6019557261984]	2.87288	0.974506	56.7334	0.335653	19.748
ENSG00000050820.16	BCAR1	354.455	294.34	184.737	94.709	538.017	482.443	449.635	518.987	508	429.851	213.004	106.897	582	579.048	501.923	524.882	[431.2277227722772, 362.0951844550831, 198.87066320509797, 100.80277321656632]	[560.0082644628098, 530.7451835696111, 475.7790567097136, 521.9344291799148]	2.80209	0.99217	55.3111	0.233474	19.7392
ENSG00000002834.17	LASP1	2585.15	2156.13	2225.79	1776.85	2897.52	3000.76	2764.96	3198.1	3131	3401.49	2387.89	2092.41	3531	3698.1	3161.54	3401.66	[2858.074257425743, 2778.812306392565, 2306.8409251829125, 1934.6328224776503]	[3214.2603305785124, 3349.429298436932, 2963.250982594048, 3299.8800167976483]	10.1324	0.982422	200	0.000450298	19.7387
ENSG00000132170.19	PPARG	68.3168	58.0189	71.5789	44.1799	82.6446	70.229	77.3723	87.0253	102	100.746	76.6816	48.6207	96	92.381	90.3846	81.7536	[85.15841584158416, 79.38256829062236, 74.13028085909842, 46.400291917533295]	[89.32231404958678, 81.30498000727007, 83.878439079169, 84.38943547903293]	7.71342	0.908864	152.247	0.0909851	19.7379
ENSG00000138326.18	RPS24	6420.79	7440.57	6051.05	4984.52	6365.29	6448.85	6559.85	7060.13	9133	9064.18	6918.83	5801.03	7295	8152.38	7508.97	8130.81	[7776.89603960396, 8252.37257110673, 6484.943356148218, 5392.779146141215]	[6830.144628099173, 7300.617957106507, 7034.414186786449, 7595.466134741137]	10.1336	0.886189	200	0	19.7363
ENSG00000022840.15	RNF10	1662.38	1430.66	1506.84	1185.58	1795.04	1954.96	1758.39	2196.84	1995	2126.87	1515.7	1268.45	2207	2419.05	1947.44	2141.71	[1828.6881188118812, 1778.7630245001405, 1511.268586263866, 1227.01514322204]	[2001.0206611570247, 2187.0047255543436, 1852.9150290099194, 2169.270802087708]	10.149	0.987929	200	-1.9984e-15	19.7063
ENSG00000113269.13	RNF130	264.356	261.321	252.632	191.667	295.041	329.771	281.022	330.063	340	378.358	263.229	223.793	348	382.857	336.538	334.36	[302.17821782178214, 319.8394818361025, 257.930139249469, 207.72988505747128]	[321.5206611570248, 356.31406761177755, 308.7801796743403, 332.2117403563501]	10.1787	0.896068	200	0.0176059	19.6489
ENSG00000186073.11	C15orf41	96.0396	80.6604	70.5263	54.8942	97.5207	81.6794	93.4307	86.3924	116	149.254	66.8161	50.6897	91	103.81	96.1538	93.128	[106.01980198019803, 114.95705435088706, 68.67122964361576, 52.791917533296846]	[94.2603305785124, 92.74445656125044, 94.79225154407635, 89.76018357429959]	5.23496	0.865082	102.717	0.538673	19.6214
ENSG00000174080.10	CTSF	102.97	92.9245	90	83.4656	74.3802	75.5725	83.9416	74.6835	133	150	96.861	81.8966	69	76.1905	69.2308	78.91	[117.98514851485149, 121.46226415094338, 93.4304932735426, 82.68108009487321]	[71.69008264462809, 75.88149763722282, 76.58618753509265, 76.79674845521626]	10.2029	0.896029	200	0	19.6024
ENSG00000144647.5	POMGNT2	90.099	84.9057	66.8421	43.254	102.479	121.374	102.92	107.911	122	135.075	72.1973	52.7586	111	132.381	117.949	111.848	[106.04950495049505, 109.99014362151506, 69.51970734009913, 48.006294471811714]	[106.7396694214876, 126.87749909123954, 110.43421298895751, 109.87986681864538]	4.91374	0.92149	96.2161	0.0572185	19.5811
ENSG00000154723.12	ATP5J	399.01	415.094	341.579	270.238	391.736	383.206	390.511	440.823	494	514.925	381.166	353.793	531	535.238	475.641	509.242	[446.5049504950495, 465.00985637848487, 361.3724333254661, 312.01559934318556]	[461.3677685950413, 459.22210105416207, 433.07598727306754, 475.032245485632]	10.218	0.897201	200	0	19.5733
ENSG00000144028.14	SNRNP200	5301.98	4460.85	4910.53	3931.22	4576.86	4608.4	4189.78	5088.92	6421	7529.1	4938.12	4079.14	5137	5540.95	4596.15	4949.76	[5861.490099009901, 5994.976767107857, 4924.321453858863, 4005.177431125707]	[4856.929752066116, 5074.674663758633, 4392.967434025828, 5019.343541904133]	10.2285	0.94204	200	-4.68514e-14	19.5532
ENSG00000266472.5	MRPS21	807.921	855.66	736.842	627.646	742.149	713.74	696.35	756.329	1117	1017.91	788.341	691.724	803	868.571	740.385	904.739	[962.4603960396039, 936.7854125598423, 762.5914562190229, 659.6848202882686]	[772.5743801652893, 791.1559432933478, 718.3674901740594, 830.5342252084708]	10.2365	0.968131	200	0	19.538
ENSG00000100220.11	RTCB	1255.45	1231.13	1197.37	872.09	1255.37	1348.85	1177.37	1336.08	1564	1591.79	1216.59	1023.45	1456	1520.95	1458.97	1421.33	[1409.7227722772277, 1411.4615601239088, 1206.9801746518765, 947.769111476008]	[1355.685950413223, 1434.903671392221, 1318.1733108740407, 1378.701481792549]	10.2498	0.961583	200	0.021747	19.5125
ENSG00000129354.11	AP1M2	198.02	196.226	161.579	144.577	371.901	347.328	356.204	362.975	243	229.104	183.857	158.103	398	467.619	371.795	418.483	[220.50990099009903, 212.66544635313994, 172.71772480528676, 151.34008392629084]	[384.9504132231405, 407.4736459469284, 363.99962567845773, 390.72904793328934]	10.2502	0.965243	200	0.0288467	19.5119
ENSG00000124733.3	MEA1	510.891	514.151	447.895	421.561	421.488	499.237	444.526	486.392	689	653.731	450.224	419.828	536	510.476	519.872	577.014	[599.9455445544554, 583.9411433399042, 449.059476044371, 420.69421638387155]	[478.74380165289256, 504.85641584878226, 482.19867115852514, 531.703311536385]	10.2696	0.895618	200	0	19.475
ENSG00000198752.10	CDC42BPB	1173.27	893.868	1072.11	815.079	1548.76	1488.55	1437.23	1775.95	1401	1611.94	1071.75	917.241	1760	1860.95	1576.92	1600.71	[1287.1336633663366, 1252.9041115178823, 1071.927071040831, 866.160372194855]	[1654.3801652892562, 1674.7509996364956, 1507.0746771476697, 1688.3301337812704]	10.2752	0.987612	200	-1.4011e-13	19.4644
ENSG00000172534.13	HCFC1	2518.81	2109.43	2488.95	1908.07	3644.63	3660.31	3255.47	4193.67	3261	3776.87	2440.81	2020	3923	4474.29	3561.54	3838.86	[2889.9059405940593, 2943.149816952971, 2464.8772716544727, 1964.0343915343915]	[3783.814049586777, 4067.2955288985822, 3408.506457046603, 4016.266722658828]	10.2886	0.946763	200	0	19.4389
ENSG00000104881.15	PPP1R13L	407.921	295.283	361.053	294.048	375.207	405.344	309.489	426.582	536	530.597	384.305	328.621	438	509.524	376.923	432.464	[471.96039603960395, 412.9400168966488, 372.6787821571867, 311.33415435139574]	[406.603305785124, 457.4336604870956, 343.20606400898373, 429.52336672865795]	10.2994	0.966546	200	0.00537726	19.4186
ENSG00000205352.10	PRR13	576.238	541.509	571.053	465.079	606.612	639.695	607.299	668.038	787	782.836	527.803	466.034	654	707.619	669.872	699.763	[681.6188118811881, 662.1726274288933, 549.4276610809535, 465.5569239189929]	[630.3057851239669, 673.6568520537986, 638.5855324723937, 683.9005039294499]	10.3287	0.980723	200	0	19.3635
ENSG00000168394.10	TAP1	598.02	508.019	531.579	422.222	754.545	848.092	804.38	831.962	757	716.418	521.525	490	937	937.143	850	895.972	[677.509900990099, 612.2183891861447, 526.5518055227756, 456.1111111111111]	[845.7727272727273, 892.6172300981461, 827.1897810218977, 863.9667946487491]	10.3355	0.976069	200	0.00517855	19.3508
ENSG00000122707.11	RECK	36.6337	29.717	20.5263	17.9894	24.7934	35.1145	26.2774	35.7595	49	40.2985	36.7713	20.1724	38	40.9524	25.641	31.7536	[42.81683168316832, 35.00774429738102, 28.64880811895209, 19.08091589126072]	[31.396694214876035, 38.03344238458742, 25.95919895189968, 33.75652408662787]	5.25252	0.986923	101.533	0.0127498	19.3304
ENSG00000076382.16	SPAG5	2454.46	2076.89	2172.63	1724.74	3321.49	3385.5	3256.2	3767.72	2794	3026.12	2200.45	1816.38	3723	3972.38	3373.72	3544.08	[2624.227722772277, 2551.503097718952, 2186.540004720321, 1770.5573800401387]	[3522.2438016528927, 3678.9385677935297, 3314.961164139996, 3655.8986741856143]	10.348	0.988452	200	0	19.3275
ENSG00000143947.12	RPS27A	6580.2	7125.94	5726.32	4642.86	5702.48	5781.68	5935.04	6125.32	7870	7599.25	6015.7	5403.45	6707	7091.43	6574.36	6361.14	[7225.0990099009905, 7362.598563784849, 5871.00542836913, 5023.152709359606]	[6204.739669421488, 6436.553980370774, 6254.697735354669, 6243.226948227248]	10.3481	0.931763	200	0.0523123	19.3272
ENSG00000174238.14	PITPNA	866.337	759.434	751.053	623.413	949.587	963.359	851.825	1024.05	1015	1171.64	784.305	686.552	1063	1108.57	1012.82	999.052	[940.6683168316831, 965.5378766544634, 767.6787821571868, 654.9822112753147]	[1006.2933884297521, 1035.9651035986913, 932.3226651693805, 1011.5513828064071]	10.3509	0.92406	200	0.0321971	19.322
ENSG00000001461.16	NIPAL3	218.812	186.792	245.789	150.265	228.926	238.931	203.65	243.671	278	319.403	206.726	178.793	238	249.524	237.179	229.147	[248.40594059405942, 253.09771895240775, 226.25796554165686, 164.52882685641308]	[233.46280991735537, 244.2275536168666, 220.41456110799174, 236.40890275361448]	10.3541	0.898679	200	0.0250298	19.3159
ENSG00000138363.14	ATIC	1139.6	987.736	978.947	704.497	1157.02	1221.37	1200	1245.89	1380	1461.94	1078.03	820.345	1346	1521.9	1348.08	1286.26	[1259.80198019802, 1224.838073782033, 1028.4871371253246, 762.4210910417808]	[1251.5123966942149, 1371.6394038531444, 1274.0384615384614, 1266.0710000599915]	8.30778	0.979029	160.275	0.0732317	19.2922
ENSG00000165675.16	ENOX2	169.307	130.189	157.368	94.709	189.256	229.008	187.591	225.949	218	237.313	142.601	126.897	261	240	244.231	222.038	[193.65346534653466, 183.75105604055196, 149.98465895680908, 110.80277321656632]	[225.12809917355372, 234.50381679389312, 215.91100505334083, 223.99364089027534]	7.41893	0.991973	143.074	0.141457	19.285
ENSG00000107521.18	HPS1	209.901	181.132	195.263	148.016	192.562	236.641	178.832	204.43	274	266.418	186.099	179.483	189	253.333	189.103	218.483	[241.95049504950495, 223.77499295972964, 190.6809063016285, 163.74931581828133]	[190.7809917355372, 244.98727735368954, 183.96734044544263, 211.45689603455514]	10.3725	0.987428	200	0.00324499	19.2818
ENSG00000111206.12	FOXM1	3720.79	3258.02	3585.79	2746.3	4189.26	4364.12	3938.69	4823.73	4517	4985.82	3446.19	2834.66	4529	5238.1	4128.21	4656.64	[4118.89603960396, 4121.919881723458, 3515.9889072456926, 2790.4757343550446]	[4359.128099173554, 4801.108687749909, 4033.4456297959946, 4740.184624152618]	10.3925	0.963928	200	-3.10862e-15	19.2447
ENSG00000070495.14	JMJD6	200.99	158.962	101.053	67.4603	190.909	197.71	172.993	198.101	215	220.149	117.489	84.6552	209	240	213.462	196.682	[207.9950495049505, 189.55575894114332, 109.27071040830776, 76.05774493705529]	[199.95454545454544, 218.85496183206106, 193.22711959573272, 197.39186513888058]	3.74179	0.967818	71.9212	0.204442	19.2211
ENSG00000108175.16	ZMIZ1	609.901	485.849	404.211	279.497	934.711	900.763	838.686	1025.32	759	847.761	478.027	293.621	943	1106.67	849.359	850.474	[684.450495049505, 666.8051253168121, 441.11871607269296, 286.5590220762635]	[938.8553719008264, 1003.7150127226462, 844.0225528729178, 937.8951946727458]	4.63737	0.965173	89.0661	0.0824059	19.2062
ENSG00000204272.12	LINC01420	418.812	451.415	376.316	320.635	393.388	418.321	405.839	426.582	534	586.567	395.964	363.966	451	463.81	373.077	452.133	[476.4059405940594, 518.9911292593636, 386.13995751711116, 342.30021893815]	[422.1942148760331, 441.06506724827335, 389.4581695676586, 439.3574899514068]	10.4157	0.810091	200	0	19.2017
ENSG00000197958.12	RPL12	6440.59	7136.32	6144.21	5271.16	5351.24	5541.98	5383.94	5751.58	10015	8402.24	6867.26	5969.14	6884	6992.38	6716.67	7030.33	[8227.79702970297, 7769.279780343564, 6505.737550153411, 5620.150976099252]	[6117.619834710744, 6267.18284260269, 6050.30413625304, 6390.957016017757]	10.4246	0.983861	200	-5.32907e-15	19.1854
ENSG00000091640.7	SPAG7	335.644	290.094	271.053	223.545	378.512	411.45	336.496	418.671	377	335.075	310.762	243.276	470	518.095	432.692	459.953	[356.32178217821786, 312.58448324415656, 290.9074817087562, 233.41041780696952]	[424.25619834710744, 464.77280988731366, 384.59432902863557, 439.3117463555102]	10.4303	0.965176	200	0.0112497	19.175
ENSG00000185864.16	NPIPB4	85.1485	66.9811	65.7895	36.3757	80.9917	82.4427	75.1825	99.3671	100	115.672	56.5022	39.4828	88	111.429	73.7179	75.3555	[92.57425742574257, 91.32638693325822, 61.14585791833845, 37.92920999817552]	[84.49586776859505, 96.93565976008725, 74.45021523488677, 87.36126942228088]	4.62626	0.959838	88.6218	0.0355022	19.1563
ENSG00000182899.14	RPL35A	3927.72	4542.45	3594.21	2951.06	3587.6	3511.45	3710.95	3587.03	5420	4552.24	4108.97	3414.31	4559	4573.33	4327.56	4712.09	[4673.861386138614, 4547.345818079414, 3851.5895680906306, 3182.6842729428936]	[4073.301652892562, 4042.391857506361, 4019.2565038367957, 4149.555312256284]	10.4481	0.987474	200	0	19.1422
ENSG00000087074.7	PPP1R15A	222.772	128.774	56.8421	41.6667	104.132	103.053	64.9635	94.9367	329	182.09	61.8834	44.3103	108	130.476	108.333	102.37	[275.88613861386136, 155.43156857223318, 59.36275666745339, 42.98850574712644]	[106.06611570247934, 116.76481279534715, 86.64841849148418, 98.65318855360249]	1.43027	0.971996	27.356	0.273548	19.1264
ENSG00000022277.12	RTFDC1	496.04	474.057	472.632	383.201	500.826	500	491.971	574.684	687	611.194	456.502	418.793	594	585.714	487.179	563.27	[591.519801980198, 542.6253168121656, 464.5669105499174, 400.997080824667]	[547.4132231404959, 542.8571428571429, 489.5751450495976, 568.9768432419462]	10.4571	0.983785	200	0	19.1258
ENSG00000129195.15	FAM64A	271.287	274.528	268.421	194.048	299.174	292.366	293.431	319.304	341	317.91	260.09	214.31	366	346.667	321.795	345.972	[306.1435643564356, 296.21937482399323, 264.25536936511685, 204.17898193760266]	[332.58677685950414, 319.51653944020353, 307.61276436458917, 332.6376807246985]	10.469	0.975755	200	-1.33227e-14	19.104
ENSG00000123643.12	SLC36A1	195.05	121.698	128.947	95.5026	161.983	165.649	163.504	209.81	217	245.522	121.973	100	232	239.048	189.103	178.673	[206.0247524752475, 183.61025063362433, 125.46023129572811, 97.75132275132276]	[196.9917355371901, 202.34823700472555, 176.30310686880028, 194.2415561821345]	5.09316	0.974751	97.1561	0.100111	19.0758
ENSG00000241685.8	ARPC1A	859.406	850.943	801.053	670.37	960.331	974.809	903.65	1019.3	1153	1227.61	877.578	732.241	1064	1188.57	1043.59	1128.44	[1006.2029702970297, 1039.2776682624612, 839.3155534576351, 701.3058748403577]	[1012.1652892561983, 1081.690294438386, 973.61968931312, 1073.86990821285]	10.5102	0.924734	200	-1.64091e-13	19.0291
ENSG00000149600.11	COMMD7	199.01	238.679	203.684	161.508	209.091	205.344	213.869	212.658	266	280.597	203.139	167.759	243	270.476	266.026	236.967	[232.5049504950495, 259.63813010419597, 203.41161198961532, 164.63327859879584]	[226.04545454545456, 237.9098509632861, 239.94712708216355, 224.81252624632552]	10.5142	0.803772	200	0.0579923	19.0219
ENSG00000182774.10	RPS17	2698.02	2799.53	2473.68	2204.23	2419.01	2308.4	2570.07	2386.71	3951	3356.72	2746.19	2334.66	3074	3041.9	3071.15	3350.24	[3324.5099009900987, 3078.12235989862, 2609.936275666745, 2269.443988323299]	[2746.504132231405, 2675.150854234824, 2820.613419427288, 2868.4729137920694]	10.5327	0.981786	200	0	18.9885
ENSG00000110400.10	NECTIN1	80.198	81.6038	82.1053	62.3016	84.2975	85.4962	80.292	106.013	123	123.134	92.8251	76.2069	86	135.238	82.6923	107.346	[101.5990099009901, 102.3690509715573, 87.46518763275904, 69.25424192665572]	[85.14876033057851, 110.36713922210106, 81.4921392476137, 106.67931489591457]	10.5428	0.95607	200	0	18.9703
ENSG00000198034.10	RPS4X	8618.81	9457.55	8708.95	6996.16	8190.91	8112.98	8013.87	8766.77	12000	11974.6	8909.42	7295.34	9222	9996.19	9350.64	9726.07	[10309.40594059406, 10716.08701774148, 8809.1822043899, 7145.7544243751145]	[8706.454545454546, 9054.583787713558, 8682.254819389855, 9246.419251304818]	10.543	0.920881	200	0	18.97
ENSG00000196369.10	SRGAP2B	112.871	78.7736	74.7368	58.2011	114.05	124.427	102.92	126.899	133	123.881	68.1614	62.7586	117	140.952	100.641	113.27	[122.93564356435644, 101.32709096029288, 71.44913854142082, 60.47983944535669]	[115.52479338842976, 132.68993093420573, 101.78036683511135, 120.08443817865499]	5.24687	0.941754	99.4394	0.0278322	18.9521
ENSG00000064393.15	HIPK2	419.802	302.83	306.316	218.519	572.727	696.183	586.131	710.443	535	650.746	318.386	250.69	675	858.095	628.846	618.72	[477.4009900990099, 476.7882286679808, 312.3507198489497, 234.60408684546616]	[623.8636363636364, 777.1392221010542, 607.4887703537338, 664.5817085608014]	5.3468	0.940647	101.274	0.0248407	18.9411
ENSG00000174444.14	RPL4	14971.3	15658	14293.2	11634.8	14286.8	14072.5	13908.8	15458.9	19108	18809	14382.1	11879.1	15242	16205.7	14886.5	15771.3	[17039.643564356436, 17233.487045902562, 14337.61033750295, 11756.963145411422]	[14764.388429752067, 15139.116684841874, 14397.648792813026, 15615.09388685584]	10.5677	0.954902	200	0	18.9256
ENSG00000111639.7	MRPL51	1489.11	1599.53	1375.79	1072.75	1333.06	1485.5	1397.81	1557.28	1917	1780.6	1513	1251.03	1736	1772.38	1701.92	1813.98	[1703.0544554455446, 1690.0626584060828, 1444.3969789945718, 1161.8929027549716]	[1534.5289256198348, 1628.9385677935295, 1549.8666479505896, 1685.6297618333433]	10.57	0.973246	200	-5.77316e-15	18.9214
ENSG00000142657.20	PGD	2141.58	1942.92	2164.21	1659.52	2135.54	2303.82	2135.77	2346.84	3017	3004.48	2177.13	1821.9	2387	2730.48	2340.38	2537.44	[2579.292079207921, 2473.7010701210925, 2170.670285579419, 1740.7101806239739]	[2261.2685950413224, 2517.14649218466, 2238.0755193711398, 2442.1381006659067]	10.5785	0.993096	200	-5.55112e-15	18.9063
ENSG00000196419.12	XRCC6	5112.87	4700.94	4561.58	3590.61	5253.72	5617.56	5194.89	5833.86	6167	6281.34	4841.26	4101.38	6279	6591.43	5960.26	5827.01	[5639.935643564357, 5491.143339904253, 4701.417276374794, 3845.993887976647]	[5766.359504132231, 6104.492911668484, 5577.573460602658, 5830.437488751575]	10.5824	0.988219	200	0.0478275	18.8993
ENSG00000186468.12	RPS23	5132.67	5841.98	4808.95	3850.79	4331.4	4458.78	4389.78	4562.34	7349	7085.07	5618.39	4881.55	5665	6067.62	5396.15	5666.35	[6240.836633663366, 6463.527879470572, 5213.666509322634, 4366.172687465791]	[4998.202479338843, 5263.198836786623, 4892.967434025828, 5114.346241526186]	10.5843	0.920495	200	0.00120211	18.8959
ENSG00000175215.10	CTDSP2	1087.13	819.811	703.684	493.519	741.322	804.58	745.255	821.519	1187	1223.13	698.206	503.276	849	922.857	703.846	775.829	[1137.0643564356435, 1021.4728245564629, 700.9452442766108, 498.397190293742]	[795.1611570247934, 863.7186477644493, 724.5508141493542, 798.674185614014]	4.75858	0.988396	89.8791	0.0792608	18.8878
ENSG00000013275.7	PSMC4	996.04	953.302	973.158	791.27	1166.94	1247.33	1173.72	1312.66	1340	1352.24	975.336	811.379	1372	1443.81	1194.23	1367.3	[1168.019801980198, 1152.770346381301, 974.2471088033988, 801.3245758073344]	[1269.4710743801652, 1345.5688840421665, 1183.9766984839978, 1339.9784030235767]	10.5955	0.978425	200	0	18.8758
ENSG00000166333.13	ILK	523.762	481.132	451.053	369.312	527.273	508.397	478.832	540.506	584	561.94	443.049	385.862	608	640	530.128	596.445	[553.8811881188119, 521.5361869895804, 447.05097946660374, 377.58711913884326]	[567.6363636363636, 574.1984732824427, 504.4801609582631, 568.4759133721279]	10.5967	0.995449	200	0.0223283	18.8738
ENSG00000107819.13	SFXN3	148.515	125	131.579	104.497	206.612	218.321	216.788	250.316	198	176.119	159.193	120.69	215	231.429	239.103	241.469	[173.25742574257424, 150.55970149253733, 145.38588624026434, 112.59350483488416]	[210.80578512396693, 224.87459105779715, 227.94544263522363, 245.89282500449937]	10.6011	0.935025	200	0	18.8659
ENSG00000112977.15	DAP	742.574	703.302	698.947	562.434	700	775.573	708.759	801.266	973	1036.57	769.058	616.552	767	827.619	742.308	748.341	[857.7871287128712, 869.9345254857785, 734.0028321925892, 589.4927932858968]	[733.5, 801.5957833515085, 725.5334081976417, 774.8035275061491]	10.6068	0.951513	200	9.99201e-16	18.8558
ENSG00000100949.14	RABGGTA	122.772	124.057	143.158	104.63	176.033	142.748	154.745	173.101	197	202.985	126.457	117.414	180	181.905	169.231	173.697	[159.8861386138614, 163.52083920022528, 134.80764691999056, 111.02171136653897]	[178.01652892561984, 162.32642675390767, 161.98764738910722, 173.3989741436199]	10.6227	0.941176	200	0.00010338	18.8276
ENSG00000161847.13	RAVER1	292.079	277.83	330.526	252.91	405.785	384.733	337.956	439.557	478	455.97	293.274	272.069	479	461.905	423.077	429.621	[385.03960396039605, 366.9001689664883, 311.8999291951853, 262.4895092136471]	[442.39256198347107, 423.3187931661214, 380.51656372824255, 434.5889075529426]	10.5148	0.9935	197.846	0.0190649	18.8159
ENSG00000168439.16	STIP1	3164.36	3047.64	3095.79	2479.1	4481.82	4617.56	4441.61	4829.11	4231	4434.33	3277.13	2590.86	5345	5700.95	5021.79	5455.21	[3697.6782178217823, 3740.984933821459, 3186.45975926363, 2534.981299033023]	[4913.409090909091, 5159.254816430389, 4731.700355605465, 5142.163597096407]	10.6425	0.952417	200	0	18.7926
ENSG00000134684.10	YARS	3367.33	3091.98	3305.26	2477.25	1529.75	1588.55	1448.91	1613.92	4374	4501.49	3384.75	2757.93	1714	1883.81	1663.46	1755.45	[3870.6633663366338, 3796.736834694452, 3345.008260561718, 2617.589855865718]	[1621.8760330578511, 1736.1795710650672, 1556.1833239752946, 1684.687143799868]	10.6626	0.973056	200	-9.76996e-15	18.7571
ENSG00000134419.15	RPS15A	820.792	913.208	710.526	645.503	693.388	666.412	710.949	734.494	881	697.015	588.341	545	607	692.381	745.513	741.943	[850.8960396039604, 805.1112362714728, 649.4335614821808, 595.2513227513227]	[650.1942148760331, 679.3965830607052, 728.2308628111548, 738.2183994240806]	10.6673	0.936503	200	0	18.7488
ENSG00000138796.15	HADH	359.406	389.151	366.842	296.825	527.273	526.718	504.38	546.835	536	508.209	383.408	322.241	602	649.524	582.692	601.185	[447.7029702970297, 448.67994931005353, 375.1250885060184, 309.5333880678709]	[564.6363636363636, 588.1206833878589, 543.5359348680516, 574.0101385805988]	10.6674	0.964288	200	0.00770155	18.7487
ENSG00000275993.2	CH507-42P11.8	366.337	171.698	41.5789	37.037	336.364	400.763	329.197	373.734	365	310.448	65.4709	47.069	438	426.667	348.077	319.668	[365.66831683168317, 241.0729372007885, 53.52489969317914, 42.05300127713921]	[387.1818181818182, 413.7150127226463, 338.6370016844469, 346.7012118303437]	1.36058	0.976911	25.5048	0.549267	18.7456
ENSG00000092036.17	HAUS4	153.465	141.509	133.158	109.921	132.231	111.45	159.854	137.658	184	151.493	136.771	114.483	143	143.81	123.077	127.488	[168.73267326732673, 146.5009856378485, 134.9645975926363, 112.2016967706623]	[137.61570247933884, 127.62995274445655, 141.4654688377316, 132.57318975343452]	10.6865	0.955059	200	0.000241257	18.7153
ENSG00000131446.16	MGAT1	363.366	331.604	266.842	168.386	394.215	435.878	382.482	429.114	521	497.015	309.865	199.138	475	509.524	403.205	444.55	[442.1831683168317, 414.30934947901994, 288.35378805758796, 183.76208721036306]	[434.60743801652893, 472.7008360596147, 392.8434400149728, 436.83184354190416]	4.68852	0.984441	87.7179	0.0749789	18.7091
ENSG00000147140.15	NONO	5659.41	5062.26	5291.05	4092.2	6170.25	6277.1	5829.2	6871.2	6854	7401.49	5331.39	4501.38	6974	7666.67	6275	6667.77	[6256.70297029703, 6231.878344128414, 5311.221383054048, 4296.787538770298]	[6572.123966942148, 6971.882951653944, 6052.098540145986, 6769.487521746955]	10.6955	0.970533	200	0.00296758	18.6994
ENSG00000183801.7	OLFML1	200	152.83	161.579	146.032	123.14	131.298	138.686	142.089	234	233.582	151.121	157.241	166	176.19	150	153.555	[217.0, 193.20613911574202, 156.35001180080246, 151.63656267104545]	[144.5702479338843, 153.74409305707013, 144.34306569343065, 147.82155498230247]	10.7285	0.856341	200	0.00514553	18.642
ENSG00000141480.17	ARRB2	318.812	283.962	332.632	252.381	302.479	312.977	278.832	314.873	452	443.284	343.498	258.621	303	356.19	318.59	338.626	[385.4059405940594, 363.62292312024783, 338.06466839745104, 255.50082101806242]	[302.73966942148763, 334.58378771355865, 298.7109301890324, 326.7495050692903]	10.7318	0.959708	200	-2.88658e-15	18.6363
ENSG00000240065.7	PSMB9	165.347	199.528	154.211	148.81	176.033	187.023	185.401	200.949	263	251.493	196.413	157.414	252	229.524	216.667	251.659	[214.17326732673268, 225.51041960011264, 175.31154118480057, 153.11165845648605]	[214.01652892561984, 208.27335514358413, 201.03406326034062, 226.3040674305597]	10.7412	0.875992	200	0	18.6198
ENSG00000124635.8	HIST1H2BJ	1127.72	539.623	301.053	215.741	87.6033	87.7863	69.3431	86.0759	1235	672.388	343.498	258.103	114	116.19	95.5128	97.1564	[1181.3613861386139, 606.0053506054633, 322.2751947132405, 236.92209450830143]	[100.80165289256198, 101.98836786623046, 82.42794310312559, 91.616173735677]	1.62347	0.92295	30.2115	0.368464	18.6093
ENSG00000145247.11	OCIAD2	90.099	105.189	91.0526	75.3968	76.0331	86.2595	88.3212	76.5823	138	110.448	89.2377	82.5862	83	106.667	100.641	105.213	[114.04950495049505, 107.81822021965642, 90.14514987019118, 78.99151614668857]	[79.51652892561984, 96.46310432569973, 94.48109676211865, 90.89777431159638]	10.7506	0.977634	200	0	18.6037
ENSG00000088298.12	EDEM2	267.327	264.151	252.632	204.101	200	254.962	217.518	237.025	312	326.119	244.843	196.724	219	222.857	243.59	249.052	[289.66336633663366, 295.1351731906505, 248.73731413736135, 200.4123335157818]	[209.5, 238.90948745910578, 230.55399588246303, 243.038724578559]	10.751	0.946097	200	0	18.603
ENSG00000172661.17	FAM21C	403.96	321.698	281.053	219.048	265.289	267.939	252.555	268.987	411	442.537	306.278	240.69	277	320	251.282	281.043	[407.48019801980195, 382.11771332019146, 293.6653292423885, 229.86863711001644]	[271.1446280991736, 293.96946564885496, 251.91839790379936, 275.01499790029396]	6.91873	0.987414	128.697	0.0498195	18.6012
ENSG00000135047.14	CTSL	1151.49	951.415	1002.11	795.767	1332.23	1293.89	1310.95	1447.78	1329	1408.96	1083.41	886.207	1438	1602.86	1336.54	1486.97	[1240.2425742574258, 1180.18515911011, 1042.7566674533869, 840.9870461594601]	[1385.1157024793388, 1448.3751363140677, 1323.7436833239753, 1467.375817385566]	10.7585	0.995935	200	-1.33227e-15	18.5899
ENSG00000161021.11	MAML1	690.099	495.755	379.474	247.751	967.769	1000.76	847.445	1007.59	903	922.388	458.744	291.034	1111	1162.86	939.103	1027.96	[796.549504950495, 709.0713883413123, 419.1090394146802, 269.3929027549717]	[1039.3842975206612, 1081.8102508178845, 893.2739097885083, 1017.7785110084587]	3.57945	0.981841	66.4341	0.112718	18.5599
ENSG00000187624.8	C17orf97	54.4554	37.2642	19.4737	15.7407	25.6198	27.4809	27.7372	25.3165	74	73.8806	27.3543	18.9655	26	40.9524	31.4103	27.2512	[64.22772277227723, 55.5723739791608, 23.413972150106208, 17.353128991060025]	[25.8099173553719, 34.21664849145765, 29.573741343814334, 26.28382026516288]	2.61314	0.948367	48.4793	0.0826585	18.5521
ENSG00000269190.5	FBXO17	150.495	150.943	160	111.508	95.0413	100	100.73	118.038	213	205.97	136.771	141.379	134	120.952	95.5128	109.479	[181.74752475247524, 178.4567727400732, 148.38565022421523, 126.44362342638206]	[114.52066115702479, 110.47619047619048, 98.1213737600599, 113.75832383466314]	10.7816	0.974724	200	0.00659997	18.5502
ENSG00000105755.7	ETHE1	93.0693	93.3962	99.4737	75.3968	76.8595	71.7557	74.4526	72.7848	134	118.657	83.8565	80.1724	71	59.0476	80.1282	87.4408	[113.53465346534654, 106.02647141650239, 91.6650932263394, 77.78461959496443]	[73.9297520661157, 65.40167211922937, 77.29037993636533, 80.11278421021058]	10.8057	0.995373	200	-4.39204e-13	18.5087
ENSG00000171148.13	TADA3	308.911	323.585	300.526	248.677	302.479	335.115	305.839	342.405	431	426.119	300.897	274.483	364	353.333	337.179	346.919	[369.95544554455444, 374.85215432272594, 300.7115883880104, 261.5800036489692]	[333.23966942148763, 344.22391857506364, 321.50945161894066, 344.6622472853801]	10.8127	0.932667	200	1.77636e-15	18.4967
ENSG00000037241.7	RPL26L1	240.594	268.396	188.947	174.074	266.116	308.397	300	309.494	269	273.881	219.283	196.034	303	320	291.667	299.289	[254.7970297029703, 271.13841171500985, 204.11493981590746, 185.0542784163474]	[284.5578512396694, 314.1984732824427, 295.8333333333333, 304.39138520607116]	10.8222	0.830576	200	-4.66294e-15	18.4805
ENSG00000167978.16	SRRM2	14544.6	12849.5	15510.5	11405.2	15635.5	15120.6	13675.2	17964.2	18349	23376.9	14504	11651.7	16411	19061	14514.7	15163.3	[16446.77722772277, 18113.19698676429, 15007.281095114467, 11528.441434044882]	[16023.268595041322, 17090.78153398764, 14094.963035747707, 16563.755324254606]	10.8283	0.817983	200	0.00436113	18.4702
ENSG00000075415.12	SLC25A3	4136.63	4064.15	3857.37	2890.87	4211.57	4336.64	4343.07	4492.72	5003	5252.24	4054.71	3303.97	4807	5053.33	4412.82	4527.25	[4569.816831683169, 4658.194874683188, 3956.038470616002, 3097.4192665571977]	[4509.285123966942, 4694.98727735369, 4377.9431031255845, 4509.986351910733]	10.3588	0.941872	191.24	0.109679	18.4616
ENSG00000147130.14	ZMYM3	505.941	441.509	464.211	341.005	743.802	785.496	702.92	824.051	638	711.94	461.435	377.414	823	860	710.897	758.531	[571.970297029703, 576.7248662348634, 462.8227519471324, 359.20954205436965]	[783.400826446281, 822.7480916030534, 706.9085719633165, 791.2907192992981]	8.54934	0.95729	157.811	0.0326769	18.4588
ENSG00000096384.19	HSP90AB1	16570.3	15517.9	15188.4	11474.5	24691.7	24801.5	23827	26454.1	20370	22561.9	16261	12944	28459	29905.7	26237.2	26585.8	[18470.148514851484, 19039.932413404676, 15724.703799858391, 12209.21820835614]	[26575.367768595042, 27353.62050163577, 25032.09339322478, 26519.94795728598]	9.61677	0.932158	177.143	0.0778115	18.4202
ENSG00000071082.10	RPL31	3402.97	3882.55	2882.63	2640.08	2943.8	2845.04	2804.38	2856.33	4066	3490.3	2968.16	2665	2972	3094.29	2987.82	3086.26	[3734.4851485148515, 3686.422838637003, 2925.3965069624737, 2652.539682539683]	[2957.900826446281, 2969.661941112323, 2896.100037432154, 2971.2925190473334]	10.8602	0.926155	200	3.51951e-05	18.4159
ENSG00000008988.9	RPS20	4480.2	5177.83	4286.84	3500.26	4095.87	3842.75	4100.73	4278.48	6126	5585.07	4598.65	3934.83	4849	4921.9	4855.77	4735.31	[5303.0990099009905, 5381.452407772458, 4442.748406891669, 3717.5460682357234]	[4472.433884297521, 4382.326426753907, 4478.249578888264, 4506.894534765133]	10.8721	0.948457	200	0	18.3957
ENSG00000001036.13	FUCA2	1317.82	1074.53	1141.05	885.45	1131.4	1373.28	1197.81	1315.82	1598	1882.09	1358.3	1048.62	1503	1455.24	1312.82	1359.24	[1457.9108910891089, 1478.3089270627993, 1249.674297852254, 967.035212552454]	[1317.202479338843, 1414.2602689930934, 1255.3153658993074, 1337.5322454856318]	9.87504	0.947811	181.626	0.0414262	18.3924
ENSG00000148400.9	NOTCH1	972.277	747.17	673.158	417.063	943.802	922.137	725.547	1063.92	1450	1547.76	747.534	487.241	1088	1204.76	844.231	973.223	[1211.1386138613861, 1147.4655026753026, 710.3457635119188, 452.15243568691847]	[1015.900826446281, 1063.4496546710288, 784.8891072431218, 1018.5733997240386]	4.04549	0.970405	74.3683	0.0336436	18.383
ENSG00000099785.10	2026-03-02	48.5149	41.0377	54.2105	39.6825	37.1901	38.9313	37.9562	38.2911	77	71.6418	54.7085	42.7586	59	36.1905	41.0256	49.763	[62.757425742574256, 56.33976344691636, 54.45952324758084, 41.22058018609743]	[48.095041322314046, 37.56088695019993, 39.49092270260153, 44.02708620793089]	10.8879	0.937519	200	0.00565202	18.3691
ENSG00000204580.12	DDR1	379.208	337.736	336.842	273.413	466.942	471.756	407.299	484.81	485	568.657	400.897	312.241	512	589.524	511.538	515.877	[432.1039603960396, 453.1962827372571, 368.86948312485254, 292.8270388615216]	[489.4710743801653, 530.6397673573246, 459.41886580572714, 500.3434519167317]	9.97004	0.910351	183.018	0.0279109	18.3568
ENSG00000116731.22	PRDM2	450.495	283.962	235.789	171.825	400.826	411.45	377.372	447.468	507	529.104	260.09	186.207	430	477.143	388.462	368.957	[478.7475247524752, 406.53337088144184, 247.93957989143263, 179.0161466885605]	[415.4132231404959, 444.2966194111232, 382.9169006176305, 408.21285020097184]	3.78444	0.978351	69.4679	0.181453	18.3562
ENSG00000204209.10	DAXX	537.624	410.849	287.368	223.148	459.504	485.496	441.606	468.038	554	602.985	348.879	228.793	485	586.667	471.795	485.308	[545.8118811881188, 506.91706561531964, 318.1236724097239, 225.970625798212]	[472.2520661157025, 536.0814249363867, 456.70035560546506, 476.6730157777911]	4.34508	0.970984	79.7294	0.10154	18.3494
ENSG00000087365.15	SF3B2	2614.85	2411.32	2573.68	1988.89	2980.17	3120.61	2848.18	3305.38	3357	3532.84	2511.21	2141.9	3537	3741.9	3319.87	3563.74	[2985.925742574257, 2972.078287806252, 2542.447486429077, 2065.3927203065136]	[3258.582644628099, 3431.2577244638314, 3084.023488676773, 3434.5619113324137]	10.9061	0.971386	200	0	18.3384
ENSG00000163923.9	RPL39L	209.901	193.396	177.895	161.508	173.554	181.679	186.861	168.038	268	256.716	209.417	167.931	209	185.714	195.513	209.242	[238.95049504950495, 225.05632216277104, 193.65588860042482, 164.71948549534756]	[191.27685950413223, 183.6968375136314, 191.18706719071682, 188.63984042234085]	10.9121	0.994866	200	-3.77476e-15	18.3283
ENSG00000116898.11	MRPS15	591.089	666.038	585.789	518.651	723.14	741.985	624.088	707.595	918	782.836	624.664	520.345	856	784.762	755.128	846.445	[754.5445544554456, 724.4367783722895, 605.2265754071277, 519.4978106185004]	[789.5702479338843, 763.373318793166, 689.6078981845405, 777.0202171695962]	10.5853	0.983357	193.771	0.0244201	18.3056
ENSG00000171224.8	C10orf35	68.3168	63.6792	44.7368	41.0053	33.8843	79.3893	67.1533	47.7848	80	94.0299	61.435	46.3793	63	53.3333	63.4615	55.4502	[74.15841584158416, 78.85454801464375, 53.085909841869245, 43.6923006750593]	[48.44214876033058, 66.36132315521628, 65.30741156653565, 51.61752354670347]	6.83495	0.874849	124.843	0.00920719	18.2654
ENSG00000183955.12	KMT5A	605.941	485.849	410	309.656	601.653	575.573	535.036	630.063	713	673.134	391.48	341.724	671	759.048	610.897	635.071	[659.470297029703, 579.4916924809912, 400.7399103139013, 325.69011129355954]	[636.3264462809917, 667.3100690657943, 572.9669661239004, 632.567190593317]	5.32787	0.965425	97.3014	0.0871632	18.2627
ENSG00000118640.10	VAMP8	375.248	352.358	343.158	268.254	397.521	378.626	345.985	369.937	411	406.716	301.345	277.759	323	415.238	383.333	373.934	[393.12376237623766, 379.53745423824273, 322.25159310833135, 273.0062944718117]	[360.26033057851237, 396.93202471828425, 364.65936739659367, 371.9351790749295]	10.9533	0.988996	200	0.00840295	18.2594
ENSG00000185585.19	OLFML2A	472.277	361.792	432.632	335.185	545.455	636.641	527.007	706.646	598	661.94	470.404	397.414	660	683.81	605.128	627.725	[535.1386138613861, 511.86637566882564, 451.5175831956573, 366.2994891443168]	[602.7272727272727, 660.2253725917848, 566.067752199139, 667.1853440518328]	10.9728	0.99525	200	0	18.2268
ENSG00000108106.13	UBE2S	1350.5	1603.3	1527.89	1194.97	1627.27	1673.28	1551.09	1812.34	2417	2029.1	1654.26	1394.48	2092	2123.81	1817.31	2199.29	[1883.7475247524753, 1816.2031822021963, 1591.077413264102, 1294.7281517971173]	[1859.6363636363635, 1898.5459832788079, 1684.2012914093204, 2005.8154358389825]	11.0035	0.992944	200	0	18.176
ENSG00000213719.8	CLIC1	1966.34	1848.11	1845.79	1455.16	1680.99	1867.94	1771.53	1744.3	2630	2318.66	2046.64	1621.9	2145	2214.29	1973.72	2225.36	[2298.168316831683, 2083.38496198254, 1946.2131224923296, 1538.5276409414341]	[1912.995867768595, 2041.112322791712, 1872.6253977166384, 1984.8296238526607]	11.0065	0.975092	200	-1.26565e-14	18.1711
ENSG00000171368.11	TPPP	228.713	152.83	133.158	66.2698	248.76	253.435	228.467	267.089	251	264.925	145.291	78.1034	280	290.476	222.436	248.104	[239.85643564356434, 208.87778090678682, 139.22468727873496, 72.18664477285168]	[264.3801652892562, 271.9556524900036, 225.45152536028448, 257.59643649889017]	3.58813	0.994039	65.1921	0.117067	18.1688
ENSG00000111319.12	SCNN1A	78.2178	66.0377	90	61.3757	59.5041	77.8626	70.8029	76.2658	104	117.91	79.3722	61.3793	78	73.3333	80.1282	64.9289	[91.10891089108911, 91.97409180512531, 84.68609865470853, 61.377485860244484]	[68.75206611570248, 75.59796437659033, 75.46556241811716, 70.59736636870838]	11.0172	0.881589	200	0.000264907	18.1534
ENSG00000168077.13	SCARA3	484.158	424.057	447.895	360.714	915.702	945.802	825.547	1053.16	673	608.209	460.538	432.586	1055	1234.29	983.333	1078.44	[578.5792079207921, 516.1327794987327, 454.21642671701676, 396.6502463054187]	[985.3512396694215, 1090.0436205016358, 904.4403892944038, 1065.8002879596856]	11.0198	0.96449	200	0	18.1491
ENSG00000124688.13	MAD2L1BP	144.554	138.208	32.6316	31.4815	153.719	181.679	181.752	160.127	241	203.731	55.157	29.3103	195	261.905	196.795	177.962	[192.7772277227723, 170.96944522669668, 43.89426481000709, 30.395913154533844]	[174.3595041322314, 221.79207560886948, 189.27334830619503, 169.04433379326895]	1.89882	0.923118	34.3654	0.183475	18.0983
ENSG00000149577.15	SIDT2	104.95	86.3208	108.421	75	108.264	110.687	89.0511	93.9873	146	161.94	105.381	99.1379	95	112.381	101.282	118.957	[125.47524752475248, 124.1305266122219, 106.90110927543074, 87.06896551724138]	[101.63223140495867, 111.53398764085787, 95.16657308628112, 106.47234387185793]	11.0572	0.976878	200	0.000434756	18.0878
ENSG00000152518.7	ZFP36L2	261.386	136.792	53.6842	37.3016	290.909	252.672	248.905	293.038	297	232.09	84.7534	52.2414	332	301.905	266.667	244.076	[279.1930693069307, 184.44100253449733, 69.21878687750768, 44.77148330596607]	[311.4545454545455, 277.28825881497636, 257.7858880778589, 268.5569020337153]	1.6974	0.983372	30.663	0.483924	18.0647
ENSG00000115216.13	NRBP1	665.347	657.547	655.263	523.677	652.893	658.015	656.934	710.127	899	805.224	651.57	545.517	781	828.571	763.462	785.782	[782.1732673267327, 731.3855252041678, 653.4163323105971, 534.5972450282795]	[716.9462809917355, 743.2933478735006, 710.1979225154407, 747.954286399904]	11.0732	0.998718	200	-3.83249e-13	18.0617
ENSG00000168066.20	SF1	5346.53	4817.92	5407.37	4061.24	4523.97	4576.34	4245.26	5178.16	6950	7929.85	5465.92	4525.34	5001	5747.62	4510.26	4908.77	[6148.267326732674, 6373.887637285272, 5436.643851781921, 4293.294106914796]	[4762.48347107438, 5161.9774627408215, 4377.755942354483, 5043.466164736937]	11.0802	0.917313	200	0	18.0502
ENSG00000005884.17	ITGA3	381.188	295.755	387.895	300.397	260.331	271.756	224.088	287.658	536	598.507	393.274	333.103	298	324.762	218.59	292.891	[458.5940594059406, 447.1310898338496, 390.58413972150106, 316.75013683634376]	[279.1652892561983, 298.25881497637226, 221.33866741530974, 290.27461155438243]	11.0932	0.986458	199.539	0.00483958	17.9875
ENSG00000188986.5	NELFB	523.762	471.226	524.737	395.767	565.289	574.046	527.737	640.506	719	775.373	521.973	478.793	734	692.381	597.436	656.872	[621.3811881188119, 623.2997747113488, 523.3549681378333, 437.28014960773584]	[649.6446280991736, 633.213376953835, 562.5865618566348, 648.6891835143081]	11.1504	0.96307	200	0.00477574	17.9366
lincENSG00000272711.1	RP11-259N19.1	29.703	26.4151	15.7895	11.6402	48.7603	50.3817	48.9051	53.1646	47	39.5522	17.9372	11.0345	56	65.7143	66.6667	46.2085	[38.351485148514854, 32.983666572796395, 16.863346707576113, 11.337347199416165]	[52.3801652892562, 58.04798255179934, 57.785888077858885, 49.68654388385626]	3	0.971688	53.785	0.207904	17.9283
ENSG00000164402.13	2026-09-08	145.545	139.623	146.842	122.751	231.405	213.74	197.81	238.924	204	232.09	148.43	129.483	207	221.905	215.385	213.27	[174.77227722772278, 185.85609687411994, 147.63629926835023, 126.1170406860062]	[219.20247933884298, 217.82260996001452, 206.59741718135876, 226.0970964065031]	11.1707	0.872567	200	0	17.904
ENSG00000108523.15	RNF167	881.188	853.302	844.737	721.032	888.43	1006.87	967.153	1087.03	1220	1329.85	893.722	791.724	1197	1307.62	1100	1227.49	[1050.5940594059407, 1091.5763165305548, 869.2294075997168, 756.3779419813902]	[1042.7148760330579, 1157.2446383133406, 1033.5766423357663, 1157.256734057232]	11.1739	0.900459	200	0	17.8988
ENSG00000114988.11	LMAN2L	171.287	118.396	95.7895	76.455	186.777	199.237	178.832	192.405	166	178.358	91.4798	98.6207	233	253.333	210.256	227.725	[168.64356435643566, 148.3772176851591, 93.63464715600662, 87.53785805509943]	[209.88842975206612, 226.28498727735368, 194.5442635223657, 210.0650908872758]	5.3035	0.897909	94.8573	0.0960561	17.8858
ENSG00000134324.11	LPIN1	479.208	361.792	356.842	270.503	473.554	467.939	439.416	502.848	494	636.567	345.291	303.793	511	606.667	486.538	496.209	[486.6039603960396, 499.17980850464653, 351.0667925418928, 287.1478744754607]	[492.27685950413223, 537.3027989821883, 462.97725996631107, 499.528316035755]	7.02664	0.915744	125.664	0.0554312	17.884
ENSG00000197165.10	SULT1A2	75.2475	65.0943	64.2105	46.6931	53.719	64.8855	63.5036	57.9114	97	108.955	56.5022	51.2069	70	60	56.4103	62.5592	[86.12376237623762, 87.02478175161926, 60.35638423412792, 48.95000912242292]	[61.85950413223141, 62.44274809160305, 59.956953022646445, 60.235317055612214]	6.5895	0.927066	117.603	0.608484	17.847
ENSG00000163930.9	BAP1	676.238	613.679	652.632	507.275	757.851	853.435	718.978	867.722	871	908.955	669.058	569.138	875	918.095	800.641	843.839	[773.6188118811881, 761.317234581808, 660.844937455747, 538.2065316548076]	[816.4256198347107, 885.7651762995274, 759.8095639154033, 855.7801907732917]	11.2085	0.98082	200	0	17.8436
ENSG00000198353.7	HOXC4	241.584	253.302	244.211	163.492	102.479	126.718	107.299	114.241	338	376.866	243.498	171.207	124	112.381	96.7949	113.981	[289.7920792079208, 315.0837792171219, 243.85414208166156, 167.34948002189384]	[113.2396694214876, 119.54925481643039, 102.04707093393225, 114.11077449157118]	7.4164	0.871851	132.324	0.0435088	17.8421
ENSG00000096433.10	ITPR3	1608.91	1447.64	1641.58	1258.2	1929.75	1875.57	1698.54	2126.27	2168	2602.24	1582.06	1336.72	2143	2341.9	1841.67	1995.5	[1888.4554455445545, 2024.9401577020558, 1611.8208638187398, 1297.4625980660462]	[2036.3760330578511, 2108.7386404943654, 1770.103406326034, 2060.881726558282]	10.0469	0.876836	179.245	0.0172435	17.8408
ENSG00000137154.12	RPS6	6880.2	7638.21	6575.26	5527.91	6627.27	6520.61	6171.53	7136.08	9013	9031.34	7017.94	5835.17	7099	7812.38	7110.26	7695.02	[7946.5990099009905, 8334.77541537595, 6796.600188812839, 5681.541233351578]	[6863.136363636364, 7166.495819701926, 6640.894628485868, 7415.549823024777]	11.2124	0.902684	200	0	17.8374
ENSG00000213614.9	HEXA	404.95	323.585	385.789	280.688	390.909	395.42	359.124	436.076	431	487.313	336.323	295	381	422.857	380.769	409.716	[417.9752475247525, 405.4491692480991, 361.05617181968375, 287.84391534391534]	[385.9545454545455, 409.1384950926936, 369.94665918023577, 422.89579458875755]	11.2193	0.982891	200	-8.23785e-14	17.8264
ENSG00000158526.7	TSR2	466.337	437.264	397.368	362.698	488.43	542.748	516.058	536.709	598	618.657	451.121	376.897	659	632.381	589.103	603.318	[532.1683168316831, 527.9604336806533, 424.2447486429078, 369.79748221127534]	[573.7148760330579, 587.5645219920029, 552.5804791315741, 570.0131981522586]	10.4259	0.950219	185.832	0.151347	17.824
ENSG00000147439.11	BIN3	96.0396	71.6981	48.9474	33.3333	61.9835	78.626	63.5036	72.7848	132	139.552	54.7085	38.1034	75	112.381	79.4872	74.8815	[114.01980198019803, 105.62517600675866, 51.82794430021242, 35.7183908045977]	[68.49173553719008, 95.50345328971284, 71.49541456110799, 73.83316335712999]	3.15638	0.947856	56.2567	0.0422958	17.8232
ENSG00000186625.13	KATNA1	236.634	209.434	94.7368	64.2857	156.198	186.26	171.533	171.203	258	247.761	122.87	73.9655	163	205.714	176.923	146.919	[247.31683168316832, 228.59757814700083, 108.80339863110692, 69.1256157635468]	[159.59917355371903, 195.98691384950925, 174.22796181920268, 159.06098146259524]	2.94727	0.952219	52.4819	0.123124	17.807
ENSG00000148290.9	SURF1	218.812	228.302	228.421	174.735	158.678	206.107	170.803	175	286	248.507	204.036	170.517	176	186.667	167.949	183.175	[252.40594059405942, 238.40467473950997, 216.2284635355204, 172.62634555738003]	[167.3388429752066, 196.38676844783714, 169.37581882837355, 179.08767772511848]	11.244	0.989878	200	0.00018465	17.7872
ENSG00000108561.8	C1QBP	1617.82	1716.98	1593.16	1346.83	1804.96	1977.1	1848.18	1932.59	2281	2276.87	1715.7	1423.62	2236	2217.14	2025.64	2173.22	[1949.4108910891089, 1996.9234018586312, 1654.426481000708, 1385.2230432402848]	[2020.4793388429753, 2097.121046892039, 1936.9081040613887, 2052.9088427620136]	11.2447	0.937342	200	0.00654939	17.7861
ENSG00000131788.15	PIAS3	249.505	226.415	223.684	157.011	214.876	229.008	191.971	244.62	260	322.388	193.722	171.552	231	260.952	213.462	213.981	[254.75247524752476, 274.40157702055757, 208.7030918102431, 164.28115307425654]	[222.93801652892563, 244.9800072700836, 202.71617069062324, 229.3006479092927]	8.60631	0.878698	152.831	0.0231627	17.7581
ENSG00000117519.15	CNN3	635.644	547.17	498.421	408.862	883.471	890.84	878.102	916.772	787	789.552	578.924	478.793	1041	976.19	872.436	957.583	[711.3217821782177, 668.3610250633624, 538.6724097238612, 443.8277686553549]	[962.2355371900826, 933.5150854234823, 875.2690436084597, 937.1775451436799]	8.41543	0.987715	149.236	0.0931035	17.7337
ENSG00000089009.15	RPL6	7364.36	7759.43	6978.42	5545.63	6895.04	6749.62	6810.95	7670.57	8511	8246.27	6674.44	5626.03	7448	7623.81	7200	7629.38	[7937.678217821782, 8002.851309490285, 6826.430257257494, 5585.834701696771]	[7171.520661157025, 7186.713922210105, 7005.474452554745, 7649.976753254545]	11.3063	0.958646	200	0	17.6893
ENSG00000087191.12	PSMC5	858.416	840.566	819.474	630.026	1078.51	1112.21	1094.89	1252.85	1058	1061.19	843.498	704.655	1293	1404.76	1222.44	1285.55	[958.2079207920792, 950.8800337932976, 831.48572102903, 667.3408137201241]	[1185.7561983471073, 1258.48782260996, 1158.6632041924013, 1269.1965624812528]	11.3066	0.970054	200	0	17.6887
ENSG00000171302.16	CANT1	344.554	263.208	193.158	94.5767	476.033	527.481	467.153	507.595	441	452.239	189.238	106.897	560	548.571	474.359	481.991	[392.7772277227723, 357.7231765699803, 191.19778144913855, 100.73663565042875]	[518.0165289256198, 538.0261723009814, 470.7561295152536, 494.7927290179375]	3.01134	0.973238	53.2601	0.34727	17.6865
ENSG00000075785.12	RAB7A	1703.96	1560.38	1531.58	1249.34	1725.62	1739.69	1545.99	1873.1	2035	2035.82	1625.56	1348.28	1931	2014.29	1803.21	1900.95	[1869.480198019802, 1798.099127006477, 1578.5697427425066, 1298.807243203795]	[1828.309917355372, 1876.990185387132, 1674.595264832491, 1887.0245665606815]	11.3082	0.995118	200	0	17.6863
ENSG00000105341.18	ATP5SL	165.347	155.66	158.421	116.534	123.14	184.733	168.613	162.975	189	183.582	139.013	129.828	174	197.143	169.872	196.445	[177.17326732673268, 169.6212334553647, 148.7172527731886, 123.18098887064406]	[148.5702479338843, 190.93784078516904, 169.24246677896312, 179.71009058731778]	11.3182	0.997186	200	0	17.6707
ENSG00000122557.9	HERPUD2	250.495	176.415	133.684	87.037	207.438	199.237	213.869	220.253	323	296.269	157.848	103.103	271	249.524	245.513	217.536	[286.7475247524752, 236.34187552802024, 145.7658720793014, 95.07024265644955]	[239.21900826446281, 224.38022537259178, 229.6907168257533, 218.89435479032937]	3.47188	0.990659	61.3332	0.611142	17.6657
ENSG00000110195.11	FOLR1	104.95	120.755	123.158	85.9788	134.711	149.618	146.715	146.835	174	158.955	141.704	102.069	156	134.286	157.051	172.275	[139.4752475247525, 139.85497043086454, 132.43096530564077, 94.02390074803868]	[145.35537190082647, 141.95201744820065, 151.88330525921765, 159.55516227728117]	11.333	0.847783	200	0	17.6475
ENSG00000163710.7	PCOLCE2	294.059	273.585	237.895	161.243	322.314	358.779	321.898	369.62	354	397.015	245.291	203.103	414	397.143	372.436	355.924	[324.029702970297, 335.29991551675585, 241.59310833136652, 182.17341725962416]	[368.1570247933885, 377.9607415485278, 347.16685382743776, 362.77221189033537]	6.71598	0.927834	118.506	0.188046	17.6454
ENSG00000132341.11	RAN	6635.64	6290.09	5478.42	4362.57	6157.85	6249.62	6179.56	6446.2	7594	8035.82	6023.77	5070.52	7160	7366.67	6517.95	6761.85	[7114.821782178218, 7162.957617572514, 5751.093934387538, 4716.541689472724]	[6658.92561983471, 6808.142493638677, 6348.75538087217, 6604.025436438898]	9.43488	0.955122	166.294	0.142795	17.6254
ENSG00000111266.8	DUSP16	1028.71	600.943	266.316	160.979	1666.94	1619.08	1497.81	1636.71	1247	1070.15	369.507	217.414	1883	1906.67	1717.31	1541.47	[1137.8564356435645, 835.546324978879, 317.91125796554167, 189.19631454114213]	[1774.9710743801652, 1762.8753180661577, 1607.5589556428972, 1589.0890275361448]	1.90052	0.98368	33.4409	0.841301	17.5956
ENSG00000171219.8	CDC42BPG	64.3564	36.7925	39.4737	29.7619	33.0579	29.771	43.7956	38.2911	70	75.3731	39.9103	33.9655	41	36.1905	23.7179	30.0948	[67.17821782178217, 56.08279357927344, 39.6919990559358, 31.863711001642038]	[37.02892561983471, 32.9807342784442, 33.75678457795246, 34.19296298518208]	5.07978	0.96423	89.1464	0.156736	17.5493
ENSG00000137267.5	TUBB2A	160.396	175	178.421	127.778	168.595	188.55	183.212	184.177	234	250.746	171.3	155.862	211	185.714	175.641	191.706	[197.1980198019802, 212.87313432835822, 174.8607505310361, 141.81992337164752]	[189.79752066115702, 187.13195201744819, 179.4263522365712, 187.9416881636571]	11.3967	0.855341	200	0.0455013	17.549
ENSG00000106366.8	SERPINE1	113.861	77.8302	51.5789	37.6984	74.3802	53.4351	54.7445	75.3165	120	114.179	51.5695	37.069	83	93.3333	70.5128	71.8009	[116.93069306930693, 96.0046465784286, 51.57422704743922, 37.38368910782704]	[78.69008264462809, 73.38422391857506, 62.62867303013288, 73.55870178175056]	3.11628	0.971171	54.6283	0.119521	17.53
ENSG00000132591.11	ERAL1	449.505	456.604	475.789	370.635	619.008	650.382	595.62	647.468	645	591.045	465.471	385.862	617	702.857	639.744	690.521	[547.2524752475248, 523.8242748521543, 470.63016285107386, 378.24849480021896]	[618.004132231405, 676.6194111232278, 617.682013849897, 668.9948407222989]	11.4184	0.989736	200	0	17.5156
ENSG00000090530.9	P3H2	1448.51	1214.15	1244.74	993.122	1635.54	1777.1	1583.94	1800.95	1625	1850	1342.15	1187.59	1900	1972.38	1706.41	1792.42	[1536.7574257425742, 1532.0754716981132, 1293.444654236488, 1090.3539500091224]	[1767.7685950413224, 1874.7400945110867, 1645.175931124836, 1796.683214349991]	11.4355	0.96882	200	0.0258222	17.4894
ENSG00000203950.6	FAM127B	192.079	230.66	234.737	199.603	140.496	138.931	138.686	165.823	389	328.358	254.26	206.552	167	172.381	151.923	184.834	[290.53960396039605, 279.5092931568572, 244.4984658956809, 203.0774493705528]	[153.74793388429754, 155.65612504543802, 145.3046041549691, 175.3284540164377]	11.4358	0.995668	200	0	17.4889
ENSG00000169992.9	NLGN2	323.762	310.849	344.737	237.037	448.76	410.687	397.81	453.165	440	523.134	347.085	273.276	476	509.524	444.872	460.19	[381.8811881188119, 416.9916924809912, 345.9110219494926, 255.15644955300127]	[462.3801652892562, 460.1054162122864, 421.3410069249485, 456.6770652108705]	9.86075	0.836715	172.337	0.059713	17.4771
ENSG00000129353.14	SLC44A2	1137.62	910.377	1027.89	856.481	826.446	856.489	851.825	952.532	1378	1508.96	1073.54	908.276	1119	1086.67	948.718	1044.31	[1257.8118811881188, 1209.6662911855815, 1050.718668869483, 882.3786717752236]	[972.7231404958677, 971.5776081424935, 900.2713831180984, 998.4222208890756]	11.463	0.995275	200	9.99201e-16	17.4474
ENSG00000089737.15	DDX24	1890.1	1528.3	1555.79	1117.33	1934.71	1930.53	1788.32	2010.76	2331	2500.75	1694.62	1232.93	2302	2420.95	2102.56	2187.2	[2110.5495049504952, 2014.5240777245845, 1625.2041538824642, 1175.1295384054006]	[2118.3553719008264, 2175.7433660487095, 1945.442635223657, 2098.98164257004]	7.08787	0.988174	123.45	0.0966321	17.417
ENSG00000141295.13	SCRN2	140.594	125	122.105	101.984	75.2066	74.0458	72.9927	83.8608	188	175.373	142.601	127.241	106	70.4762	76.2821	90.9953	[164.2970297029703, 150.1865671641791, 132.35308000944065, 114.6127531472359]	[90.60330578512396, 72.260996001454, 74.63737600598914, 87.428010078589]	11.5079	0.984496	200	0	17.3794
ENSG00000131174.4	COX7B	1125.74	1412.26	1082.63	963.889	1075.21	1086.26	1093.43	1103.48	1655	1455.22	1255.16	1044.66	1282	1319.05	1301.28	1467.54	[1390.371287128713, 1433.7440157702054, 1168.8942648100071, 1004.272030651341]	[1178.6033057851241, 1202.653580516176, 1197.356354108179, 1285.5082788409622]	11.5166	0.920077	200	0	17.3662
ENSG00000164611.12	PTTG1	1758.42	1998.11	1772.11	1506.48	1579.34	1624.43	1628.47	1780.7	2493	2370.15	1918.39	1523.1	1815	1815.24	1835.26	1943.6	[2125.707920792079, 2184.1312306392565, 1845.245456691055, 1514.7924648786718]	[1697.1694214876034, 1719.8327880770628, 1731.8617817705408, 1862.1490491331215]	11.5208	0.93473	200	0	17.3599
ENSG00000158104.11	HPD	363.366	408.491	383.684	313.492	422.314	441.221	440.146	447.468	529	544.03	398.655	330.862	512	520.952	512.179	515.64	[446.1831683168317, 476.26020839200226, 391.1694595232476, 322.1770662287904]	[467.1570247933885, 481.0868774990912, 476.1627362904735, 481.55408242846]	11.5227	0.874248	200	0	17.3571
ENSG00000198742.9	SMURF1	523.762	325.472	208.421	136.772	499.174	583.969	473.723	560.443	631	486.567	237.668	162.759	626	721.905	564.103	548.815	[577.3811881188119, 406.01943114615597, 223.04460703327828, 149.76555373107098]	[562.5867768595042, 652.9371137768085, 518.9125959198951, 554.6291019257304]	2.54787	0.973303	44.2059	0.168773	17.3501
ENSG00000026297.15	RNASET2	28.7129	34.434	37.8947	27.2487	31.405	29.771	28.4672	35.7595	53	37.3134	28.2511	28.7931	40	29.5238	21.7949	34.1232	[40.85643564356435, 35.87369754998592, 33.072928959169225, 28.020890348476556]	[35.70247933884298, 29.647400945110867, 25.131012539771664, 34.94135820985062]	11.5278	0.956687	200	-4.44089e-16	17.3494
ENSG00000130558.19	OLFM1	240.594	221.226	231.579	192.593	240.496	258.779	245.255	293.987	321	324.627	252.018	199.483	293	322.857	255.769	294.787	[280.7970297029703, 272.9266403829907, 241.798442294076, 196.03767560664113]	[266.74793388429754, 290.8178844056706, 250.51235261089275, 294.3870358149859]	11.5304	0.986586	200	0	17.3454
ENSG00000137310.11	TCF19	191.089	165.094	136.842	99.7354	200	168.702	178.102	183.544	242	240.299	144.395	99.6552	195	253.333	200.641	206.872	[216.54455445544556, 202.69642354266404, 140.6183620486193, 99.69531107462143]	[197.5, 211.0178117048346, 189.37160771102376, 195.20817085608016]	5.09912	0.982128	88.3395	0.199167	17.3245
ENSG00000111321.10	LTBR	1247.52	1220.28	1271.05	1039.42	1486.78	1638.17	1418.98	1742.41	1782	1993.28	1384.75	1143.97	1842	2016.19	1637.82	1887.44	[1514.7623762376238, 1606.7833004787383, 1327.9029974038235, 1091.6917533296844]	[1664.3884297520663, 1827.1792075608869, 1528.3993075051467, 1814.9229107924891]	11.5469	0.885022	200	-6.66134e-16	17.3206
ENSG00000174748.18	RPL15	5951.49	6287.26	5524.74	4537.3	4735.54	4765.65	4593.43	4594.62	8129	7342.54	6405.83	5345.17	6008	5996.19	5732.69	6004.27	[7040.242574257425, 6814.900732188116, 5965.28321925891, 4941.237000547346]	[5371.768595041322, 5380.919665576153, 5163.061482313307, 5299.442828004079]	11.5524	0.992934	200	0.217733	17.3125
ENSG00000134184.12	GSTM1	154.455	139.623	145.789	110.185	142.975	142.748	136.496	173.418	182	190.299	153.363	122.931	199	175.238	148.077	160.19	[168.22772277227722, 164.96057448606024, 149.57635119188103, 116.55810983397191]	[170.98760330578511, 158.99309342057433, 142.28663672094328, 166.80364748935148]	11.5684	0.958753	200	0.0125819	17.2885
ENSG00000111737.11	RAB35	574.257	480.189	386.316	244.312	589.256	679.389	572.263	625.633	752	788.06	438.565	297.241	694	770.476	614.744	673.697	[663.1287128712871, 634.1241903689101, 412.4404059476044, 270.7767743112571]	[641.6280991735537, 724.9327517266448, 593.5031817331087, 649.66479692843]	4.4624	0.971121	77.1067	0.0796742	17.2792
ENSG00000156515.21	HK1	500	457.075	461.053	362.302	497.521	512.214	532.117	567.405	564	687.313	522.87	394.138	585	666.667	524.359	548.578	[532.0, 572.194452266967, 491.96129336794905, 378.21975916803507]	[541.2603305785124, 589.4402035623409, 528.2378813400711, 557.991631171636]	11.5825	0.841747	200	0.00933104	17.2675
ENSG00000068323.16	TFE3	946.535	799.528	887.895	744.312	1026.45	1041.98	914.599	1133.54	1211	1241.04	867.265	780.69	1246	1281.9	1068.59	1196.68	[1078.7673267326732, 1020.2865390030977, 877.5796554165684, 762.5009122422916]	[1136.223140495868, 1161.9447473645946, 991.5941418678644, 1165.1133841262222]	11.5953	0.989464	200	0.000231974	17.2483
ENSG00000137100.15	DCTN3	218.812	245.283	226.316	200.132	209.091	200	202.92	204.114	378	292.537	234.081	221.552	232	251.429	247.436	246.445	[298.4059405940594, 268.9101661503802, 230.19825348123675, 210.8419996351031]	[220.54545454545456, 225.71428571428572, 225.17780273254726, 225.27971084048232]	11.5981	0.933722	200	-1.04361e-14	17.2442
ENSG00000049089.13	COL9A2	64.3564	50	59.4737	52.7778	67.7686	77.8626	65.6934	71.519	97	83.5821	72.6457	55.3448	76	86.6667	94.2308	81.9905	[80.67821782178217, 66.7910447761194, 66.05971206042011, 54.06130268199234]	[71.88429752066116, 82.264631043257, 79.96209994385177, 76.75475433439318]	11.6365	0.860871	200	0	17.1873
ENSG00000105971.14	CAV2	186.139	158.491	152.632	145.503	200	188.55	184.672	216.139	248	281.343	191.928	173.448	231	237.143	196.795	227.962	[217.06930693069307, 219.9169248099127, 172.27991503422234, 159.47546068235727]	[215.5, 212.8462377317339, 190.73320232079357, 222.050662907193]	11.6376	0.883066	200	0	17.1857
ENSG00000088247.16	KHSRP	2380.2	2047.17	2326.32	1773.81	2880.17	2926.72	2734.31	3205.06	2892	3467.16	2303.59	2013.45	3297	3622.86	2914.74	3085.07	[2636.09900990099, 2757.1669952126163, 2314.9516167099364, 1893.6288998357963]	[3088.582644628099, 3274.7873500545256, 2824.5250795433276, 3145.067190593317]	11.6491	0.90752	200	0.0206702	17.1687
ENSG00000162734.12	PEA15	853.465	761.792	773.158	678.704	633.058	581.679	558.394	595.886	1089	1043.28	764.126	700.517	649	680	677.564	683.175	[971.2326732673267, 902.5380174598704, 768.6417276374793, 689.6104725415071]	[641.0289256198347, 630.8396946564885, 617.9791315740221, 639.530715699802]	11.6498	0.966758	200	0.000315992	17.1677
ENSG00000079819.17	EPB41L2	446.535	354.717	355.789	281.878	566.116	577.099	564.964	621.835	501	569.403	381.166	313.966	668	700	596.795	606.635	[473.76732673267327, 462.0599831033511, 368.4776964833609, 297.92191205984307]	[617.0578512396694, 638.5496183206106, 580.8791877222534, 614.235257064011]	8.49434	0.977409	145.824	0.102729	17.1672
ENSG00000272391.5	POM121C	475.248	350.472	313.684	201.058	591.736	583.969	515.328	646.519	582	654.478	303.139	203.276	658	728.571	546.154	588.152	[528.6237623762377, 502.474655026753, 308.41161198961527, 202.1670315635833]	[624.8677685950413, 656.2704471101417, 530.7411566535654, 617.3353230547723]	4.09388	0.96707	70.2774	0.082805	17.1665
ENSG00000138131.3	LOXL4	126.733	86.3208	81.5789	71.4286	74.3802	83.2061	78.8321	81.962	144	120.896	92.3767	75.6897	93	94.2857	77.5641	85.3081	[135.36633663366337, 103.60813855252042, 86.97781449138542, 73.55911330049261]	[83.69008264462809, 88.74591057797164, 78.19810967621186, 83.63504109424682]	6.62274	0.882412	113.629	0.0960224	17.1574
ENSG00000143418.19	CERS2	1888.12	1818.4	1814.21	1537.57	2157.02	2238.93	2081.02	2262.97	2539	2850.75	1998.21	1679.83	2468	2763.81	2315.38	2555.69	[2213.559405940594, 2334.5712475359055, 1906.2084021713476, 1608.6968618865171]	[2312.5123966942147, 2501.3704107597237, 2198.203256597417, 2409.3309436678865]	11.6633	0.890705	200	2.36453e-06	17.1478
ENSG00000110987.8	BCL7A	304.95	228.774	140	91.4021	324.793	337.405	309.489	353.797	431	385.075	167.265	112.931	384	407.619	335.897	321.327	[367.9752475247525, 306.924105885666, 153.6322869955157, 102.1665754424375]	[354.39669421487605, 372.5118138858597, 322.6932434961632, 337.5622412862199]	2.82372	0.975513	48.4196	0.362322	17.1475
ENSG00000105722.9	ERF	361.386	305.66	181.579	117.989	482.645	482.443	438.686	478.481	508	462.687	204.484	149.138	521	576.19	504.487	480.332	[434.6930693069307, 384.17347226133484, 193.03162615057823, 133.56367451195038]	[501.8223140495868, 529.3166121410396, 471.58665543702034, 479.40638310636507]	3.07869	0.962375	52.7719	0.432315	17.141
ENSG00000112294.12	ALDH5A1	226.733	223.113	216.842	183.201	257.025	294.656	226.277	273.418	296	338.806	233.632	200	285	307.619	249.359	294.313	[261.36633663366337, 280.95958884821175, 225.2371961293368, 191.60052910052912]	[271.0123966942149, 301.13776808433295, 237.81817331087402, 283.8652588637591]	11.6754	0.854067	200	0.00645718	17.13
ENSG00000169021.5	UQCRFS1	483.168	418.868	344.737	210.45	557.025	592.366	522.628	529.43	630	606.716	373.543	264.31	686	694.286	580.769	692.18	[556.5841584158416, 512.7921712193747, 359.1397215010621, 237.38004013866083]	[621.5123966942149, 643.3260632497273, 551.698483997754, 610.8052372667827]	4.76989	0.989692	81.4684	0.117313	17.0797
ENSG00000143256.4	PFDN2	400.99	441.981	356.316	337.434	449.587	395.42	416.058	487.658	528	517.164	385.202	351.034	516	561.905	473.077	561.848	[464.4950495049505, 479.57265558997466, 370.7587915978287, 344.2341725962416]	[482.7933884297521, 478.6623046165031, 444.5676586187535, 524.7532845401644]	11.7173	0.854876	200	-1.77636e-15	17.0687
ENSG00000132182.11	NUP210	4588.12	3561.32	4358.95	3268.52	5785.95	5891.6	5276.64	6475.95	5643	6538.06	4117.04	3580.52	6462	7146.67	5546.15	6027.49	[5115.559405940594, 5049.690228104759, 4237.993863582724, 3424.5178799489145]	[6123.975206611571, 6519.13486005089, 5411.398090960134, 6251.718759373688]	9.99234	0.977551	170.507	0.0184281	17.0637
ENSG00000198755.10	RPL10A	4404.95	4641.98	4337.89	3563.1	3640.5	3562.6	3500.73	3747.47	6053	5470.9	4445.29	3841.72	4251	4154.29	3818.59	3995.5	[5228.975247524752, 5056.4383272317655, 4391.593108331366, 3702.4096880131365]	[3945.7479338842977, 3858.440567066521, 3659.659835298521, 3871.4829923810667]	11.7223	0.993222	200	0.0799738	17.0615
ENSG00000164318.17	EGFLAM	409.901	364.151	264.211	142.593	403.306	447.328	363.504	422.468	440	509.701	293.722	165.172	438	454.286	394.231	409.716	[424.950495049505, 436.9262179667699, 278.96624970497993, 153.88250319284805]	[420.65289256198344, 450.8069792802617, 378.8672094329029, 416.09199712040316]	4.21968	0.93106	71.9522	0.125495	17.0516
ENSG00000160741.16	CRTC2	379.208	377.358	443.158	312.169	424.793	430.534	394.161	458.228	572	602.985	383.408	297.414	498	526.667	434.615	469.431	[475.6039603960396, 490.1717825964517, 413.2829832428605, 304.7915526363803]	[461.39669421487605, 478.6005089058524, 414.3879842784952, 463.82956386105946]	9.24779	0.921313	157.585	0.0350015	17.0403
ENSG00000185483.11	ROR1	113.861	62.2642	60	42.7249	128.099	124.427	121.898	147.785	123	123.134	64.1256	53.2759	147	149.524	99.359	119.905	[118.43069306930693, 92.69923965080258, 62.062780269058294, 48.00036489691662]	[137.54958677685948, 136.97564521992, 110.62839228897622, 133.8450116983622]	4.08925	0.959749	69.6622	0.0662265	17.0354
ENSG00000164916.10	FOXK1	2509.9	1807.08	1634.74	1093.25	2690.91	2693.89	2359.85	3013.29	3122	3464.93	1749.78	1266.03	3071	3532.38	2630.13	2758.29	[2815.9504950495048, 2636.0004224162208, 1692.2563134293132, 1179.6442255062946]	[2880.9545454545455, 3113.1370410759723, 2494.9911098633725, 2885.792489051533]	4.46663	0.973461	76.0746	0.0684741	17.0318
ENSG00000103495.13	MAZ	1791.09	1720.75	1656.84	1308.33	1972.73	2010.69	1865.69	2179.11	2351	2523.13	1783.41	1551.55	2553	2700.95	2235.9	2383.89	[2071.0445544554455, 2121.9445226696703, 1720.1250885060185, 1429.9425287356323]	[2262.8636363636365, 2355.8197019265717, 2050.795433277185, 2281.5000899874017]	10.3365	0.936217	176.014	0.0308087	17.0284
ENSG00000172809.12	RPL38	2066.34	2229.72	1953.16	1706.35	1826.45	1620.61	1760.58	1824.68	2843	2329.85	2112.11	1740.86	2062	2115.24	2125.64	2177.25	[2454.668316831683, 2279.783863700366, 2032.6327590276142, 1723.605637657362]	[1944.223140495868, 1867.924391130498, 1943.1124836234324, 2000.9673645689604]	11.8142	0.997139	200	0	16.9288
ENSG00000090861.15	AARS	6805.94	5880.66	6161.05	4475.66	2090.91	2088.55	1938.69	2169.62	8416	8376.12	6038.12	4632.93	2320	2574.29	2129.49	2269.67	[7610.970297029703, 7128.389890171782, 6099.584611753599, 4554.296205072067]	[2205.4545454545455, 2331.417666303162, 2034.0866554370202, 2219.6442498050274]	8.23288	0.994006	139.222	0.0543108	16.9105
ENSG00000113068.9	PFDN1	376.238	342.925	281.053	218.783	409.917	378.626	370.803	395.57	442	494.776	321.525	271.034	454	457.143	421.154	439.1	[409.1188118811881, 418.8503238524359, 301.2886476280387, 244.90877577084473]	[431.9586776859504, 417.88440567066516, 395.97838293093764, 417.3345731597576]	7.29139	0.923014	122.993	0.169903	16.8683
ENSG00000179855.5	GIPC3	73.2673	84.434	83.6842	68.7831	87.6033	114.504	98.5401	137.658	117	115.672	83.8565	69.1379	120	130.476	133.974	132.701	[95.13366336633663, 100.05280202759785, 83.77035638423413, 68.96049990877577]	[103.80165289256198, 122.4900036350418, 116.25725247988021, 135.1798248245246]	11.867	0.897716	200	0	16.8534
ENSG00000159352.15	PSMD4	1053.47	1041.98	1009.47	853.968	1674.38	1893.89	1705.84	1821.52	1440	1405.22	1091.48	929.655	2110	2211.43	2001.92	2165.17	[1246.7326732673268, 1223.602506336243, 1050.4767524191645, 891.8117131910235]	[1892.190082644628, 2052.660850599782, 1853.8812464907355, 1993.3424320595118]	11.8766	0.983269	200	-1.9984e-15	16.8398
ENSG00000171560.14	FGA	60.396	47.1698	58.4211	36.9048	62.8099	70.9924	69.3431	83.2278	51	67.1642	44.3946	41.5517	69	77.1429	74.359	77.7251	[55.698019801980195, 57.166995212616165, 51.40783573282984, 39.22824302134647]	[65.90495867768595, 74.06761177753543, 71.85102002620249, 80.47648329233908]	11.8856	0.894371	200	-3.77476e-15	16.8271
ENSG00000133313.14	CNDP2	215.842	204.717	207.368	156.746	209.917	212.977	226.277	253.165	277	269.403	222.422	188.621	243	314.286	258.974	258.294	[246.4207920792079, 237.05998310335116, 214.89497285815435, 172.68336070060207]	[226.45867768595042, 263.63140676117774, 242.6258656185663, 255.72919791229228]	11.9033	0.984031	200	-4.66294e-15	16.8021
ENSG00000087087.18	SRRT	1067.33	950.472	1092.11	825.529	1685.12	1693.89	1554.01	1759.81	1488	1691.04	1069.51	915.172	1869	2091.43	1782.05	1838.63	[1277.6633663366338, 1320.7582371163053, 1080.805994807647, 870.350757161102]	[1777.0619834710744, 1892.660850599782, 1668.032940295714, 1799.2178594996699]	10.1264	0.92929	169.903	0.042764	16.7782
ENSG00000182379.9	NXPH4	42.5743	39.6226	40	36.5079	33.0579	33.5878	24.8175	48.1013	59	70.8955	54.2601	36.8966	38	29.5238	41.6667	40.9953	[50.78712871287129, 55.25908194874683, 47.130044843049326, 36.70224411603722]	[35.52892561983471, 31.555797891675752, 33.242092457420924, 44.54826324314596]	11.9213	0.822168	200	0	16.7766
ENSG00000160783.19	PMF1	157.426	175.943	187.895	142.593	168.595	190.076	160.584	178.481	245	245.522	162.78	150.345	187	219.048	179.487	218.009	[201.2128712871287, 210.73289214305828, 175.33750295020062, 146.46871008939974]	[177.79752066115702, 204.5619774627408, 170.03556054650943, 198.24524566560683]	11.9299	0.903967	200	0	16.7646
ENSG00000047849.21	MAP4	5133.66	4217.92	4525.26	3551.19	4177.69	4249.62	3878.83	4604.11	6105	6994.78	4658.3	3705.17	4685	5207.62	4230.13	4385.78	[5619.331683168317, 5606.350323852435, 4591.779561010148, 3628.18144499179]	[4431.342975206611, 4728.618684114867, 4054.480160958263, 4494.94795728598]	9.12316	0.967399	152.91	0.0351631	16.7607
ENSG00000125648.14	SLC25A23	142.574	137.264	147.368	103.439	185.124	159.542	137.226	189.873	191	185.821	154.709	127.759	165	169.524	131.41	170.853	[166.7871287128713, 161.54252323289214, 151.0384706160019, 115.59888706440431]	[175.06198347107437, 164.53289712831696, 134.31826689125958, 180.3632491451197]	11.9344	0.938805	200	0	16.7583
ENSG00000224470.7	ATXN1L	798.02	569.34	471.579	330.688	923.14	957.252	881.752	1006.33	933	1025.37	511.211	387.759	1082	1155.24	866.667	971.801	[865.509900990099, 797.3563784849339, 491.39485485012983, 359.2232256887429]	[1002.5702479338843, 1056.245001817521, 874.2092457420924, 989.0650308956747]	4.28644	0.967224	71.7582	0.10275	16.7407
ENSG00000140044.12	JDP2	217.822	122.17	76.3158	48.8095	78.5124	102.29	83.9416	76.2658	269	204.478	76.2332	56.0345	113	121.905	98.0769	107.346	[243.41089108910893, 163.3237116305266, 76.27448666509324, 52.42200328407225]	[95.75619834710744, 112.09741912031987, 91.00926445816957, 91.8058971743956]	2.07104	0.973	34.6557	0.270589	16.7334
ENSG00000103485.17	QPRT	432.673	391.509	433.684	325.265	434.711	414.504	428.467	458.544	577	553.731	441.256	377.241	506	509.524	478.205	499.052	[504.83663366336634, 472.6203886229231, 437.46990795374086, 351.2529647874476]	[470.3553719008264, 462.01381315885135, 453.3361407448998, 478.7982182494451]	11.9572	0.983852	200	0	16.7263
ENSG00000170634.12	ACYP2	51.4851	54.717	55.7895	45.6349	35.5372	33.5878	28.4672	35.7595	77	59.7015	47.5336	44.4828	26	35.2381	26.2821	31.2796	[64.24257425742574, 57.20923683469445, 51.661552985603024, 45.05883962780515]	[30.768595041322314, 34.41294074881861, 27.374602283361405, 33.51955726198332]	11.9718	0.961092	200	0	16.706
ENSG00000115289.13	PCGF1	167.327	110.377	60	39.5503	133.884	122.137	96.3504	125.633	179	114.925	76.6816	37.7586	152	140	122.436	134.834	[173.16336633663366, 112.6513658124472, 68.34080717488789, 38.654442619959866]	[142.94214876033058, 131.06870229007632, 109.39313119970053, 130.23351730757693]	2.39234	0.973023	39.9628	0.164177	16.7045
ENSG00000197756.9	RPL37A	4139.6	4580.66	3818.95	3415.74	3264.46	3348.09	3333.58	3521.52	5667	4867.91	4334.98	3600.69	3962	4228.57	4039.74	4259.72	[4903.30198019802, 4724.285412559842, 4076.962473448195, 3508.2151979565774]	[3613.2314049586776, 3788.3315158124315, 3686.6601160396776, 3890.6173135760996]	11.973	0.991029	200	0	16.7043
ENSG00000137656.11	BUD13	125.743	103.302	66.8421	26.1905	128.926	143.511	109.489	124.684	193	147.761	49.3274	28.1034	156	168.571	151.923	144.313	[159.37128712871288, 125.53154041115178, 58.08472976162379, 27.146962233169134]	[142.46280991735537, 156.041439476554, 130.7060640089837, 134.49817025616414]	2.22787	0.991868	37.2042	0.373291	16.6994
ENSG00000066468.21	FGFR2	1220.79	932.075	877.895	644.444	2017.36	2125.19	1908.03	2246.52	1508	1664.18	901.794	713.966	2396	2471.43	2101.28	2110.9	[1364.3960396039604, 1298.1272880878626, 889.8442294075998, 679.2049808429119]	[2206.6776859504134, 2298.3097055616136, 2004.6556241811716, 2178.709730637711]	5.49603	0.967403	91.6951	0.121632	16.6839
ENSG00000165283.15	STOML2	710.891	700	687.368	570.238	626.446	693.893	627.737	645.886	942	945.522	693.722	627.414	726	795.238	732.051	760.9	[826.4455445544554, 822.7611940298507, 690.5451970734009, 598.8259441707718]	[676.2231404958677, 744.5656125045438, 679.8942541643271, 703.3932749415083]	11.9929	0.963259	200	0.000499963	16.6765
ENSG00000187713.6	TMEM203	216.832	150.943	93.1579	57.672	206.612	198.473	176.642	211.076	206	211.94	135.874	66.2069	218	217.143	193.59	188.863	[211.41584158415841, 181.44184736693887, 114.51616709936276, 61.939427111840914]	[212.30578512396693, 207.8080697928026, 185.11603967808347, 199.9692543043974]	3.38822	0.995854	56.4915	0.287176	16.6729
ENSG00000085063.14	CD59	1636.63	1617.45	1691.05	1288.1	1786.78	1848.09	1669.34	1870.89	2363	2231.34	1814.35	1518.45	2142	2164.76	1985.9	2063.51	[1999.8168316831684, 1924.3980568853844, 1752.7012036818505, 1403.2717569786537]	[1964.3884297520663, 2006.4267539076698, 1827.620250795433, 1967.1965924770534]	11.9968	0.980671	200	0.0390282	16.6711
ENSG00000076351.12	SLC46A1	508.911	373.585	350.526	235.317	548.76	556.489	534.307	590.506	627	613.433	343.049	283.621	624	660	508.333	563.507	[567.9554455445544, 493.5088707406364, 346.78782157186686, 259.4690749863164]	[586.3801652892562, 608.2442748091603, 521.3199513381995, 577.0067190593318]	4.95068	0.98552	82.4591	0.114552	16.6561
ENSG00000088836.12	SLC4A11	44.5545	42.4528	47.8947	40.2116	38.843	35.8779	45.9854	41.1392	70	70.1493	59.6413	38.7931	43	46.6667	48.7179	45.7346	[57.27722772277228, 56.30104196001126, 53.76799622374322, 39.50237182995804]	[40.921487603305785, 41.27226463104326, 47.35167508890136, 43.43691883136361]	12.0342	0.876668	200	0	16.6193
ENSG00000100938.17	GMPR2	484.158	435.377	425.789	346.429	408.264	487.023	450.365	459.81	607	591.791	471.3	369.31	493	570.476	425	488.389	[545.5792079207921, 513.5842016333427, 448.5449610573519, 357.8694581280788]	[450.6322314049587, 528.7495456197746, 437.6824817518248, 474.09937608734776]	9.91238	0.998303	164.684	0.01697	16.614
ENSG00000109320.11	NFKB1	547.525	492.925	441.579	298.942	699.174	688.55	634.307	740.823	716	756.716	474.439	354.483	791	839.048	700.641	729.384	[631.7623762376238, 624.8204731061672, 458.00920462591455, 326.7122787812443]	[745.0867768595042, 763.7986186841149, 667.4737974920456, 735.1033355330254]	6.08442	0.965387	101.075	0.0957378	16.6122
ENSG00000142937.11	RPS8	8971.29	10040.1	8737.37	7188.23	8056.2	8379.39	8199.27	8811.39	11920	11417.2	9324.66	7989.83	9860	9920.95	9051.28	9897.63	[10445.643564356436, 10728.629259363559, 9031.016049091339, 7589.027549717205]	[8958.099173553719, 9150.170846964738, 8625.276062137375, 9354.511368408423]	12.043	0.933827	200	-3.19744e-14	16.6071
ENSG00000175183.9	CSRP2	68.3168	49.5283	47.3684	33.3333	97.5207	108.397	100.73	115.506	77	92.5373	57.8475	41.3793	147	140	142.308	120.853	[72.65841584158416, 71.03280765981413, 52.60797734245929, 37.356321839080465]	[122.2603305785124, 124.19847328244275, 121.51880965749578, 118.1797048413222]	6.06875	0.972665	100.774	0.774543	16.6054
ENSG00000114942.13	EEF1B2	2733.66	2893.87	2534.74	2121.43	2657.85	2618.32	2734.31	2616.77	3518	2928.36	2650.67	2303.97	3131	3235.24	3108.97	3188.15	[3125.831683168317, 2911.113066741763, 2592.704743922587, 2212.6970443349755]	[2894.4256198347107, 2926.7793529625587, 2921.6404641587123, 2902.4619053332535]	12.0491	0.996967	200	0.0030919	16.5987
ENSG00000134917.9	ADAMTS8	110.891	83.0189	77.3684	85.8466	143.802	164.122	129.197	190.823	133	137.313	100	92.4138	204	213.333	171.154	187.678	[121.94554455445544, 110.1661503801746, 88.6842105263158, 89.13017697500456]	[173.90082644628097, 188.72773536895673, 150.1754632229085, 189.250254964305]	12.0502	0.802607	200	-3.33067e-15	16.5972
ENSG00000227057.8	WDR46	532.673	496.226	507.368	398.413	523.967	480.153	432.847	488.924	688	693.284	568.61	462.414	541	546.667	535.897	553.318	[610.3366336633663, 594.7549985919459, 537.9891432617418, 430.41324575807334]	[532.4834710743802, 513.4096692111959, 484.3720756129515, 521.1207930889675]	12.052	0.974601	200	0.0478231	16.5947
ENSG00000114391.12	RPL24	3712.87	4139.15	3656.32	2964.15	3507.44	3354.96	3392.7	3766.77	4989	4444.03	3952.02	3223.79	4234	4380	4037.18	4501.18	[4350.935643564357, 4291.590397071248, 3804.1668633467075, 3093.9732713008575]	[3870.719008264463, 3867.480916030534, 3714.9401085532472, 4133.978493010978]	12.0524	0.97558	200	1.11022e-16	16.5943
ENSG00000147654.14	EBAG9	290.099	220.755	143.684	105.423	295.041	309.16	281.022	315.823	323	388.06	200.897	140.345	313	388.571	310.897	294.787	[306.549504950495, 304.40720923683466, 172.29053575643144, 122.88405400474366]	[304.0206611570248, 348.86586695746996, 295.95966685382746, 305.30475733397327]	4.10396	0.931234	68.0308	0.123687	16.5769
ENSG00000140564.10	FURIN	719.802	615.094	763.684	547.884	580.992	658.779	550.365	689.873	919	976.866	714.35	596.897	741	709.524	569.231	663.744	[819.40099009901, 795.9800056322163, 739.0169931555346, 572.390074803868]	[660.9958677685951, 684.151217739004, 559.7978663672094, 676.8087467754515]	12.078	0.947505	200	0.00444781	16.559
ENSG00000125354.22	2026-09-06	270.297	242.925	274.211	206.614	285.95	309.16	254.745	328.481	348	385.075	295.964	230	316	367.619	313.462	323.46	[309.1485148514852, 313.9995775837792, 285.08732593816376, 218.30687830687833]	[300.97520661157023, 338.3896764812795, 284.10303200449187, 325.97036414901913]	12.0842	0.90423	200	0	16.5506
ENSG00000106244.12	PDAP1	938.614	858.491	821.053	739.286	1064.46	967.176	972.993	1106.96	1173	1044.03	808.969	775.172	1108	1261.9	1071.79	1137.91	[1055.8069306930693, 951.2602083920021, 815.0106207222091, 757.229064039409]	[1086.2314049586776, 1114.5401672119228, 1022.3937862623993, 1122.4383586297918]	12.0923	0.917985	200	-1.31006e-14	16.5395
ENSG00000175220.11	ARHGAP1	351.485	332.547	358.947	303.704	435.537	425.191	391.241	471.519	515	577.612	383.857	335.172	489	518.095	421.795	483.175	[433.24257425742576, 455.07955505491407, 371.40193533160254, 319.4380587484036]	[462.2685950413223, 471.64303889494727, 406.51787385364025, 477.34717139600457]	12.0981	0.891005	200	-2.66454e-15	16.5316
ENSG00000129667.12	RHBDF2	131.683	128.774	180.526	130.159	262.81	252.672	245.985	272.152	259	275.373	186.996	146.034	240	312.381	269.872	269.194	[195.34158415841586, 202.0733596170093, 183.76091574227047, 138.09660645867544]	[251.40495867768595, 282.5263540530716, 257.92859816582444, 270.6731057651929]	12.1129	0.86359	200	-2.37588e-14	16.5113
ENSG00000063046.17	EIF4B	5563.37	4693.4	5009.47	3864.15	4915.7	4935.88	4556.93	5205.06	6344	6474.63	4706.28	3903.97	5342	5756.19	5086.54	5066.35	[5953.683168316831, 5584.011546043368, 4857.875855558178, 3884.0594781974096]	[5128.851239669421, 5346.034169392948, 4821.736384053902, 5135.707001019857]	9.76711	0.999214	160.684	0.0715861	16.4516
ENSG00000132471.11	WBP2	425.743	428.774	456.316	362.434	490.909	485.496	410.949	538.291	615	610.448	458.296	382.931	560	557.143	472.436	538.626	[520.3712871287129, 519.6106730498451, 457.3058767996224, 372.68244845831055]	[525.4545454545455, 521.319520174482, 441.69240127269325, 538.4583658287839]	12.1673	0.964957	200	0	16.4375
ENSG00000228474.5	OST4	638.614	642.453	568.947	494.048	649.587	590.076	604.38	655.696	815	750.746	620.179	556.724	653	768.571	730.769	750	[726.8069306930693, 696.5995494226977, 594.563370309181, 525.3858784893268]	[651.2933884297521, 679.3238822246456, 667.5743964065132, 702.8481012658228]	12.1869	0.980367	200	-1.18128e-13	16.411
ENSG00000175854.11	SWI5	278.218	297.642	289.474	229.497	388.43	335.115	348.175	393.671	388	361.94	285.202	249.655	405	454.286	400	454.028	[333.10891089108907, 329.79090397071246, 287.33773896624973, 239.5762634555738]	[396.71487603305786, 394.7001090512541, 374.0875912408759, 423.84966104745337]	12.1968	0.978128	200	0	16.3977
ENSG00000187514.15	PTMA	3804.95	3391.51	2946.32	2546.16	4731.4	4635.88	4325.55	4811.08	4390	4408.21	3321.08	2898.79	5409	5577.14	5049.36	5209.24	[4097.475247524752, 3899.859194593072, 3133.6960113287705, 2722.478562306149]	[5070.202479338843, 5106.5103598691385, 4687.453209807225, 5010.158827764113]	9.47463	0.96858	155.305	0.091594	16.3917
ENSG00000116285.12	ERRFI1	1359.41	719.34	221.053	124.074	573.554	599.237	538.686	557.595	1467	1189.55	287.892	173.966	690	751.429	584.615	556.161	[1413.2029702970297, 954.4459307237398, 254.47250413028087, 149.0197956577267]	[631.7768595041323, 675.3326063249727, 561.650758001123, 556.8780370748095]	1.45011	0.984297	23.7471	0.640435	16.3761
ENSG00000010818.8	HIVEP2	163.366	141.981	107.368	69.3122	280.992	283.969	238.686	307.595	286	264.179	122.87	66.5517	331	394.286	310.897	296.209	[224.68316831683168, 203.0801182765418, 115.11918810479114, 67.93194672505018]	[305.9958677685951, 339.1275899672846, 274.79178364214863, 301.901733757274]	3.32249	0.978296	54.4072	0.147391	16.3754
ENSG00000109475.16	RPL34	1636.63	1774.53	1473.16	1188.62	1443.8	1293.13	1440.88	1429.75	2308	2130.6	1710.76	1426.21	1953	1904.76	1748.08	1826.3	[1972.3168316831684, 1952.5626584060828, 1591.9601132877035, 1307.4156175880314]	[1698.400826446281, 1598.9458378771355, 1594.476417742841, 1628.0250764892917]	9.55413	0.970966	156.417	0.155474	16.3717
ENSG00000129932.7	DOHH	62.3762	69.3396	73.1579	51.9841	96.6942	89.313	94.8905	117.405	135	141.791	90.583	68.6207	141	145.714	100	118.483	[98.6881188118812, 105.56533370881442, 81.87042718904885, 60.3024083196497]	[118.84710743801654, 117.51363140676116, 97.44525547445255, 117.94423780670706]	8.01782	0.893124	131.265	0.0219709	16.3717
ENSG00000074416.13	MGLL	108.911	77.3585	81.0526	63.3598	153.719	155.725	133.577	161.392	88	122.388	87.8924	77.2414	141	164.762	138.462	141.232	[98.45544554455446, 99.87327513376513, 84.47250413028087, 70.30058383506659]	[147.3595041322314, 160.24354780079972, 136.01909039865245, 151.3123162757214]	11.6079	0.951495	189.941	0.0199732	16.363
ENSG00000135245.9	HILPDA	86.1386	67.4528	27.8947	11.6402	58.6777	68.7023	82.4818	57.5949	117	108.209	31.3901	15.8621	87	100.952	76.2821	76.5403	[101.56930693069307, 87.83089270627991, 29.642435685626623, 13.751140302864442]	[72.83884297520662, 84.82733551435841, 79.3819015534344, 67.06761053452516]	2.00031	0.955906	32.7216	0.310164	16.3582
lincENSG00000259256.1	RP11-838N2.3	56.4356	41.0377	38.9474	28.0423	30.5785	25.1908	29.927	29.1139	81	58.9552	45.2915	28.2759	41	39.0476	29.4872	37.6777	[68.71782178217822, 49.99647986482681, 42.11942412084022, 28.15909505564678]	[35.789256198347104, 32.11922937113776, 29.707093393224778, 33.39582458455816]	4.67747	0.938833	76.5079	0.0903694	16.3567
ENSG00000103089.8	FA2H	87.1287	56.1321	79.4737	53.3069	123.967	119.084	103.65	118.038	86	103.731	66.3677	49.4828	120	123.81	117.949	121.801	[86.56435643564356, 79.93170937764009, 72.9206986075053, 51.394818463783984]	[121.98347107438016, 121.44674663758633, 110.79917649260715, 119.91946127542144]	8.5613	0.963096	139.966	0.0856032	16.3487
ENSG00000166452.11	AKIP1	183.168	160.849	135.789	120.37	151.24	138.931	158.394	155.063	190	170.896	154.26	132.241	176	167.619	159.615	157.109	[186.58415841584159, 165.87228949591665, 145.0247816851546, 126.3058748403576]	[163.61983471074382, 153.27517266448564, 159.0047725996631, 156.0861479392885]	10.6257	0.963703	173.508	0.141453	16.3291
ENSG00000111261.13	MANSC1	105.941	67.4528	60.5263	55.1587	111.57	90.8397	74.4526	109.81	124	136.567	64.1256	58.1034	121	86.6667	91.0256	99.5261	[114.97029702970298, 102.00999718389187, 62.325938163795136, 56.631089217296115]	[116.28512396694215, 88.7531806615776, 82.73909788508328, 104.66809646649469]	4.90595	0.91153	79.9729	0.0195744	16.3012
ENSG00000142178.7	SIK1	590.099	290.094	97.3684	55.8201	614.876	671.756	544.526	621.835	652	491.791	116.592	88.7931	712	726.667	588.462	539.1	[621.049504950495, 390.9426921993804, 106.98017465187633, 72.30660463419085]	[663.4380165289256, 699.2111959287531, 566.493542953397, 580.4674845521627]	1.37635	0.985523	22.4352	0.604109	16.3006
ENSG00000153179.12	RASSF3	169.307	133.962	115.789	86.9048	200.826	180.916	186.131	177.532	221	200.746	116.592	89.6552	188	231.429	183.974	203.791	[195.15346534653466, 167.3542664038299, 116.1907009676658, 88.2799671592775]	[194.41322314049586, 206.17230098146126, 185.0528729178364, 190.66155738196653]	4.83541	0.980704	78.7934	0.25142	16.2951
ENSG00000117395.11	EBNA1BP2	822.772	850.943	788.421	669.18	1027.27	975.573	924.818	1041.77	1095	1111.94	899.552	723.621	1187	1231.43	1098.72	1164.45	[958.8861386138614, 981.4418473669389, 843.9863110691526, 696.4002919175333]	[1107.1363636363635, 1103.5005452562705, 1011.7677334830619, 1103.113564101026]	12.2846	0.938108	200	0.0238859	16.2806
ENSG00000065978.18	YBX1	6083.17	6159.91	5717.37	4949.6	6434.71	6315.27	6010.95	6800.63	8067	8104.48	6119.28	5452.24	7441	7959.05	7000	7432.46	[7075.084158415842, 7132.191636158828, 5918.325466131697, 5200.9222769567605]	[6937.855371900827, 7137.1573973100685, 6505.474452554745, 7116.548683184354]	12.297	0.943221	200	0	16.2641
ENSG00000107833.10	NPM3	198.02	186.321	164.737	127.249	243.802	247.328	251.095	256.013	202	187.313	177.13	132.414	297	319.048	249.359	288.152	[200.00990099009903, 186.817093776401, 170.93344347415626, 129.83123517606276]	[270.40082644628103, 283.18793166121407, 250.2269324349616, 272.08215849781027]	10.1133	0.976562	164.044	0.0469058	16.2206
ENSG00000231500.6	RPS18	6646.53	7636.32	5936.84	5292.33	5447.93	5608.4	5497.81	5686.39	8280	7021.64	6350.67	5631.72	6418	6404.76	5928.21	6229.62	[7463.267326732674, 7328.981272880877, 6143.757375501535, 5462.026090129539]	[5932.966942148761, 6006.579425663394, 5713.0076735916155, 5958.00662907193]	12.3341	0.962639	200	0.0167006	16.2151
ENSG00000129103.17	SUMF2	1290.1	1174.06	1313.68	973.016	1091.74	1154.2	1070.07	1239.24	1697	1653.73	1258.3	1145.69	1336	1403.81	1252.56	1210.43	[1493.549504950495, 1413.8939735285835, 1285.9900873259382, 1059.3527640941434]	[1213.8677685950413, 1279.0039985459832, 1161.318547632416, 1224.833523306737]	12.3362	0.995043	200	0.0504222	16.2124
ENSG00000107438.8	PDLIM1	345.545	280.66	325.263	274.603	357.025	381.679	300.73	416.456	396	473.134	312.556	267.759	392	404.762	365.385	395.498	[370.7722772277228, 376.89735285834973, 318.90960585319806, 271.1808976464149]	[374.5123966942149, 393.2206470374409, 333.0572711959573, 405.9766632671426]	12.3364	0.946841	200	0	16.2122
ENSG00000085733.15	CTTN	2920.79	2477.36	2785.79	2253.04	3293.39	3239.69	3051.09	3526.27	3722	4142.54	2941.7	2560.86	3749	4060	3325	3720.14	[3321.39603960396, 3309.947901999437, 2863.746754779325, 2406.952198503923]	[3521.194214876033, 3649.8473282442746, 3188.0474452554745, 3623.2040014397985]	12.3438	0.972166	200	2.29502e-06	16.2025
ENSG00000178607.15	ERN1	102.97	52.8302	56.3158	32.0106	47.1074	53.4351	37.2263	49.6835	102	120.149	53.8117	27.069	60	58.0952	60.2564	52.8436	[102.48514851485149, 86.48972120529427, 55.06372433325466, 29.539773763911697]	[53.553719008264466, 55.76517629952744, 48.74134381433652, 51.263573099766035]	3.34522	0.99785	54.1816	0.334257	16.1967
ENSG00000182197.10	EXT1	543.564	413.208	398.421	264.021	900	919.084	844.526	959.494	664	776.119	441.704	319.483	1033	1084.76	932.692	939.336	[603.7821782178218, 594.6634750774429, 420.0625442530092, 291.75196132092685]	[966.5, 1001.9229371137768, 888.6089275687815, 949.4150818885356]	5.51296	0.964754	89.2637	0.166084	16.1916
ENSG00000120733.13	KDM3B	2013.86	1620.28	1565.79	1104.5	2494.21	2661.83	2323.36	2788.61	2309	2715.67	1662.33	1252.76	2870	3202.86	2639.74	2640.28	[2161.430693069307, 2167.9773303294846, 1614.0606561246166, 1178.6279875935047]	[2682.107438016529, 2932.3446019629228, 2481.550626988583, 2714.4459775631412]	6.57362	0.957368	106.436	0.0621824	16.1914
ENSG00000159111.12	MRPL10	397.03	391.509	332.105	227.249	349.587	370.992	324.818	365.823	521	543.284	352.915	236.552	379	434.286	348.718	372.512	[459.0148514851485, 467.39650802590813, 342.5100306820864, 231.90020069330416]	[364.2933884297521, 402.639040348964, 336.76773348306193, 369.16731657567937]	5.98729	0.945204	96.9381	0.0649146	16.1907
ENSG00000173402.11	DAG1	3010.89	2325	2598.42	1914.55	3992.56	4100	3610.22	4447.47	3684	4257.46	2697.76	2214.14	4893	5122.86	4153.85	4481.99	[3347.4455445544554, 3291.2313432835817, 2648.0894500826057, 2064.3440977923738]	[4442.780991735537, 4611.428571428571, 3882.032565974171, 4464.729437878697]	8.28517	0.976464	133.781	0.0331887	16.147
ENSG00000140992.18	PDPK1	423.762	324.057	322.632	196.693	561.157	620.611	535.766	631.962	514	606.716	343.946	254.31	661	690.476	551.282	593.128	[468.8811881188119, 465.38651084201626, 333.28888364408783, 225.50173326035394]	[611.0785123966942, 655.5434387495457, 543.5242373198578, 612.5449937008818]	5.55698	0.961594	89.7149	0.0691196	16.1445
ENSG00000156709.13	AIFM1	636.634	626.887	629.474	471.693	793.388	829.008	783.942	906.013	754	842.537	667.713	534.138	986	1030.48	949.359	938.626	[695.3168316831683, 734.712052942833, 648.5933443474157, 502.91552636380226]	[889.6942148760331, 929.7419120319882, 866.6502900991952, 922.3191253224549]	12.4032	0.857448	200	-1.04361e-14	16.1249
ENSG00000196235.13	SUPT5H	1247.52	1050.94	1231.58	961.376	1440.5	1414.5	1360.58	1650	1470	1735.07	1160.09	1021.21	1704	1837.14	1479.49	1549.53	[1358.7623762376238, 1393.0090115460432, 1195.834316733538, 991.2912789636928]	[1572.2479338842977, 1625.823336968375, 1420.0355605465093, 1599.7630331753555]	12.4047	0.935981	200	0.00693489	16.1229
ENSG00000149289.10	ZC3H12C	172.277	96.6981	73.1579	46.9577	177.686	196.183	202.92	186.392	157	202.985	71.7489	57.069	219	231.429	191.026	190.758	[164.63861386138615, 149.8415939172064, 72.45338683030445, 52.01331873745667]	[198.34297520661158, 213.80588876772083, 196.97267452741903, 188.57534945107685]	3.11076	0.947718	50.107	0.479114	16.1076
ENSG00000182473.21	EXOC7	590.099	505.189	611.053	475	589.256	659.542	621.898	669.62	780	859.701	580.269	517.069	736	705.714	658.333	675.355	[685.049504950495, 682.4450858912982, 595.6608449374557, 496.0344827586207]	[662.6280991735537, 682.6281352235551, 640.1155717761557, 672.4878517007619]	12.4221	0.971986	200	0.00220902	16.1003
ENSG00000110060.8	PUS3	102.97	71.6981	33.1579	16.9312	53.719	97.7099	63.5036	68.3544	97	88.0597	42.1525	20.6897	78	118.095	94.8718	76.5403	[99.98514851485149, 79.87890735004224, 37.65518055227756, 18.810436051815365]	[65.85950413223141, 107.9025808796801, 79.18772225341567, 72.4473573699682]	2.32815	0.990226	37.4645	0.0482923	16.092
ENSG00000100897.17	DCAF11	216.832	257.547	254.211	200.529	213.223	217.557	190.511	240.19	328	335.821	222.422	209.138	235	283.81	217.949	238.863	[272.41584158415844, 296.68403266685436, 238.3160254897333, 204.83351578179165]	[224.11157024793388, 250.68338785896037, 204.2298334269137, 239.52621632971386]	12.4373	0.821154	200	-7.72715e-14	16.0807
ENSG00000204386.10	NEU1	256.436	242.453	238.421	203.836	223.967	245.038	240.876	247.468	325	314.925	256.502	213.793	261	271.429	251.923	274.882	[290.71782178217825, 278.6891016615038, 247.46164739202266, 208.81454114212735]	[242.48347107438016, 258.23336968375133, 246.39949466591798, 261.1749355090287]	12.4397	0.998099	200	0	16.0776
ENSG00000099901.16	RANBP1	1721.78	1779.72	1771.05	1405.95	1930.58	2062.6	1962.04	2166.46	2473	2424.63	1886.1	1638.1	2426	2481.9	2150.64	2355.92	[2097.391089108911, 2102.1719234018583, 1828.575643143734, 1522.0279146141215]	[2178.289256198347, 2272.250090876045, 2056.3424106307316, 2261.1899334093227]	12.4398	0.965471	200	0	16.0774
ENSG00000163874.9	ZC3H12A	225.743	59.9057	56.8421	45.8995	150.413	166.412	122.628	130.696	299	114.179	52.9148	49.8276	195	198.095	167.949	135.071	[262.3712871287129, 87.04238242748521, 54.87845173471796, 47.86352855318373]	[172.70661157024793, 182.25372591784804, 145.28822758749766, 132.88364628951945]	0.827133	0.872529	13.2904	0.839249	16.068
ENSG00000126903.15	SLC10A3	180.198	161.321	159.474	96.5608	219.835	248.855	205.839	249.051	258	265.672	169.507	114.828	293	293.333	241.026	264.218	[219.0990099009901, 213.49619825401294, 164.4902053339627, 105.69421638387156]	[256.41735537190084, 271.0941475826972, 223.43252854201756, 256.6343211950327]	5.83832	0.968715	93.6856	0.0573401	16.0467
ENSG00000167996.15	FTH1	29067.3	32712.7	29443.2	24633.1	24372.7	23796.2	23797.1	28361.1	39122	35881.3	29516.6	25115.2	27056	29428.6	26513.5	27899.3	[34094.66336633664, 34297.03956631935, 29479.874911493982, 24874.120598430945]	[25714.363636363636, 26612.37731733915, 25155.27091521617, 28130.18252444658]	12.4646	0.961688	200	-1.55431e-15	16.0454
ENSG00000167740.9	CYB5D2	115.842	121.226	94.2105	85.7143	100.826	113.74	108.759	130.696	144	147.761	108.52	88.2759	137	161.905	131.41	115.877	[129.92079207920793, 134.4938045620952, 101.36535284399339, 86.99507389162562]	[118.91322314049586, 137.82260996001452, 120.08469024892382, 123.2864898914152]	9.13217	0.9019	146.529	0.0321867	16.0453
ENSG00000170775.2	GPR37	276.238	206.132	124.211	83.8624	433.884	474.809	461.314	450.949	355	334.328	146.637	97.4138	501	569.524	455.769	449.052	[315.6188118811881, 270.23021684032665, 135.42364880811897, 90.63811348294107]	[467.4421487603306, 522.1664849145765, 458.54154969118474, 450.0007498950147]	2.91878	0.97135	46.7693	0.323973	16.0235
ENSG00000137076.19	TLN1	2400.99	2053.77	2454.21	1890.74	2490.08	2594.66	2270.8	2845.89	3054	3474.63	2396.41	2065.86	2881	3282.86	2561.54	2766.35	[2727.4950495049507, 2764.200225288651, 2425.3115411848007, 1978.301404853129]	[2685.5413223140495, 2938.75681570338, 2416.1706906232453, 2806.11839342492]	12.5036	0.946696	200	0.00281931	15.9954
ENSG00000166897.14	ELFN2	71.2871	72.1698	67.8947	44.5767	148.76	119.847	103.65	154.114	111	126.119	84.3049	66.2069	157	182.857	146.154	149.289	[91.14356435643565, 99.14460715291466, 76.09983478876563, 55.39180806422186]	[152.88016528925618, 151.35223555070883, 124.90174059517125, 151.70151178834965]	7.90701	0.872589	126.399	0.0227876	15.9857
ENSG00000142208.15	AKT1	1087.13	996.226	1132.63	839.947	1175.21	1205.34	1154.01	1313.29	1411	1512.69	1128.7	953.276	1364	1352.38	1205.77	1277.49	[1249.0643564356435, 1254.4564911292593, 1130.6655652584377, 896.6114760080278]	[1269.6033057851241, 1278.862231915667, 1179.8919146546882, 1295.389645449637]	12.5142	0.93933	200	-1.55431e-15	15.9818
ENSG00000160014.16	CALM3	1488.12	1394.34	1390.53	1239.29	1836.36	1808.4	1732.85	1915.51	2131	2122.39	1548.43	1424.31	2114	2282.86	2016.03	2178.67	[1809.559405940594, 1758.3638411715008, 1469.4784045315082, 1331.7980295566504]	[1975.1818181818182, 2045.6270447110142, 1874.436178177054, 2047.0896574479573]	12.5197	0.954359	200	-5.77316e-15	15.9749
ENSG00000186193.8	SAPCD2	1095.05	991.981	960	651.058	1255.37	1394.66	1213.87	1474.05	1530	1603.73	994.17	829.828	1662	1790.48	1376.28	1498.1	[1312.5247524752476, 1297.8562376795269, 977.085201793722, 740.4428936325489]	[1458.685950413223, 1592.5663395129043, 1295.0753322103687, 1486.077449157118]	6.89815	0.96623	110.196	0.0375568	15.9748
ENSG00000171467.15	ZNF318	442.574	298.113	250.526	139.815	542.149	545.802	467.153	542.089	450	553.731	240.359	155.345	550	594.286	462.179	520.853	[446.2871287128713, 425.9222754153759, 245.44253009204627, 147.57982120051085]	[546.0743801652893, 570.0436205016357, 464.66638592551, 531.4708440818285]	3.62103	0.96224	57.6932	0.131579	15.9328
ENSG00000165948.10	IFI27L1	97.0297	97.1698	86.3158	67.5926	51.2397	63.3588	65.6934	66.4557	100	96.2687	86.5471	74.3103	55	81.9048	65.3846	93.128	[98.51485148514851, 96.71923401858632, 86.43143733773897, 70.9514687100894]	[53.1198347107438, 72.63177026535804, 65.53902302077483, 79.79182914391984]	12.5604	0.979947	200	0	15.9231
ENSG00000110200.8	ANAPC15	157.426	192.453	166.842	158.201	186.777	198.473	186.861	218.987	261	214.925	158.744	154.828	220	243.81	230.769	238.152	[209.2128712871287, 203.6891016615038, 162.793249940996, 156.51432220397737]	[203.38842975206612, 221.14140312613594, 208.81527231892196, 228.5695002699622]	12.5802	0.874002	200	0	15.8981
ENSG00000175115.11	PACS1	908.911	820.755	961.579	754.233	1191.74	1223.66	1098.54	1383.86	1248	1354.48	921.973	821.207	1279	1410.48	1152.56	1248.1	[1078.4554455445545, 1087.6161644607153, 941.7760207694123, 787.7198503922642]	[1235.3677685950413, 1317.0701563067973, 1125.5521242747518, 1315.9825124482572]	12.5862	0.958565	200	-2.22045e-16	15.8904
ENSG00000176087.14	SLC35A4	422.772	401.415	407.368	316.005	702.479	716.031	645.255	742.405	562	649.254	408.969	319.483	737	882.857	677.564	739.336	[492.38613861386136, 525.3344128414531, 408.16851545905126, 317.74402481299035]	[719.7396694214876, 799.4438386041438, 661.4097885083286, 740.8707780910672]	8.76156	0.892449	139.155	0.0278165	15.8825
ENSG00000166441.12	RPL27A	4505.94	4770.75	4539.47	3801.72	4185.95	3800	4137.96	4210.13	6496	5492.54	4670.4	4095.52	5073	4944.76	4626.92	4799.76	[5500.970297029703, 5131.646015206983, 4604.938635827237, 3948.6184090494435]	[4629.475206611571, 4372.380952380952, 4382.439640651319, 4504.944807726918]	12.5983	0.996973	200	0.0332666	15.8752
ENSG00000103043.14	VAC14	271.287	243.396	312.105	212.434	271.901	309.16	280.292	291.456	336	385.821	274.439	219.655	286	327.619	260.897	297.393	[303.6435643564356, 314.6085609687412, 293.2723625206514, 216.04451742382778]	[278.95041322314046, 318.3896764812795, 270.59470335017784, 294.42453056572083]	12.6046	0.820315	200	0.00305299	15.8672
ENSG00000141905.17	NFIC	879.208	747.642	935.789	739.153	1132.23	1170.23	1084.67	1356.01	1247	1393.28	922.422	813.448	1346	1538.1	1232.69	1331.04	[1063.1039603960396, 1070.4625457617572, 929.1054991739438, 776.300857507754]	[1239.1157024793388, 1354.162122864413, 1158.6819202695115, 1343.527656128142]	12.6097	0.960339	200	8.88178e-16	15.8609
ENSG00000131669.9	NINJ1	244.554	261.792	233.158	150.661	202.479	206.107	202.19	249.684	366	347.015	244.843	179.655	281	308.571	232.692	236.019	[305.2772277227723, 304.4036891016615, 239.00047203209817, 165.1582740375844]	[241.7396694214876, 257.3391494002181, 217.44104435710273, 242.85125082488452]	6.76733	0.959884	107.278	0.0595617	15.8523
ENSG00000094914.12	AAAS	655.446	582.547	683.158	550.265	688.43	739.695	629.197	684.177	871	1044.03	741.704	565.69	768	800.952	692.308	801.185	[763.2227722772277, 813.2885102787945, 712.4309653056407, 557.977102718482]	[728.2148760330579, 770.3235187204652, 660.7523862998315, 742.6810246565481]	12.6259	0.846684	200	0.0160548	15.8404
ENSG00000085377.13	PREP	531.683	449.528	428.421	331.878	556.198	612.977	548.905	630.063	635	733.582	515.247	389.138	713	730.476	601.282	649.052	[583.3415841584158, 591.5551957195156, 471.8338447014397, 360.5081189563948]	[634.5991735537191, 671.7266448564158, 575.0935803855511, 639.5577119203311]	8.28883	0.95184	131.29	0.0463975	15.8394
ENSG00000175166.16	PSMD2	4649.5	4267.92	4435.26	3607.8	5057.85	5126.72	4808.03	5482.28	5784	6157.46	4799.55	3957.07	5992	6217.14	5428.85	5864.22	[5216.752475247525, 5212.693607434525, 4617.407363700731, 3782.4365991607374]	[5524.92561983471, 5671.9302071973825, 5118.437675463223, 5673.248245245666]	12.6388	0.963506	200	0	15.8243
ENSG00000184428.12	TOP1MT	195.05	169.811	186.842	148.942	240.496	219.084	197.81	245.253	258	292.537	224.215	179.655	251	277.143	248.077	249.526	[226.5247524752475, 231.17431709377638, 205.5286759499646, 164.298485677796]	[245.74793388429754, 248.11341330425296, 222.94357102751263, 247.38961545383648]	12.6495	0.925365	200	0.00940911	15.8109
ENSG00000152782.16	PANK1	100.99	58.4906	35.2632	25.1323	85.9504	106.87	86.1314	106.329	123	132.836	45.7399	33.2759	121	105.714	114.744	83.1754	[111.99504950495049, 95.66319346662911, 40.50153410431909, 29.204068600620325]	[103.47520661157026, 106.29225736095964, 100.4374883024518, 94.75223468714381]	2.56074	0.954383	40.4824	0.849925	15.8088
ENSG00000164587.11	RPS14	5447.52	6274.53	5160	4372.75	4639.67	4719.08	4540.88	4988.29	6315	5947.01	4798.21	4444.83	5051	5000.95	4448.72	4925.36	[5881.262376237624, 6110.771613629963, 4979.103139013453, 4408.78945447911]	[4845.334710743802, 4860.018175209015, 4494.796930563354, 4956.823294738737]	12.6574	0.894578	200	0	15.801
ENSG00000177628.15	GBA	887.129	809.434	975.263	717.593	664.463	722.901	556.934	738.924	1170	1245.52	891.928	761.724	725	736.19	626.282	701.659	[1028.5643564356435, 1027.4781751619262, 933.5957045079065, 739.6583652618135]	[694.7314049586777, 729.5456197746273, 591.6081789256971, 720.2914092027115]	12.6828	0.940849	200	0.000846944	15.7694
ENSG00000132510.10	KDM6B	1135.64	791.509	684.737	416.402	1183.47	1105.34	916.058	1263.92	1398	1546.27	656.502	493.103	1294	1394.29	1069.87	1136.49	[1266.8217821782177, 1168.889045339341, 670.6195421288649, 454.7527823389893]	[1238.7355371900826, 1249.8146128680478, 992.9650945161893, 1200.208470814086]	3.71316	0.966532	58.5434	0.087092	15.7665
ENSG00000105767.2	CADM4	55.4455	44.8113	37.3684	40.7407	51.2397	61.8321	59.854	63.9241	68	63.4328	54.7085	49.3103	74	95.2381	72.4359	75.1185	[61.72277227722772, 54.12207828780625, 46.03847061600189, 45.02554278416348]	[62.6198347107438, 78.53507815339876, 66.14495601721879, 69.52126702261683]	12.6886	0.819491	200	-2.66676e-13	15.7622
ENSG00000137312.14	FLOT1	944.554	985.849	914.211	884.259	1142.98	1151.91	1004.38	1189.56	1454	1325.37	968.61	902.931	1260	1240	1212.82	1310.19	[1199.2772277227723, 1155.6110954660658, 941.4101958933207, 893.595146871009]	[1201.4876033057851, 1195.9541984732823, 1108.600037432154, 1249.873267742516]	12.6906	0.900343	200	-1.42109e-14	15.7596
ENSG00000075239.13	ACAT1	627.723	594.811	484.737	380.026	695.041	754.962	730.657	794.304	709	792.537	590.583	495.862	877	865.714	789.744	760.19	[668.3613861386139, 693.6743170937764, 537.6599008732594, 437.94426199598615]	[786.0206611570247, 810.3380588876771, 760.2002620250795, 777.2466854640351]	8.97166	0.920318	141.238	0.234671	15.7427
ENSG00000172331.11	BPGM	100.99	98.5849	66.8421	60.9788	62.8099	78.626	73.7226	87.6582	119	124.627	86.9955	77.5862	102	86.6667	90.3846	71.8009	[109.99504950495049, 111.60588566600957, 76.91881047911258, 69.28252143769386]	[82.40495867768595, 82.64631043256998, 82.05362156092083, 79.72958785769993]	7.6357	0.877843	120.172	0.861352	15.7382
ENSG00000142168.14	SOD1	1679.21	1681.13	1645.79	1380.29	1777.69	1928.24	1867.15	2005.06	2308	2276.87	1791.93	1536.03	2371	2464.76	2277.56	2374.88	[1993.6039603960396, 1978.9988735567445, 1718.8588624026434, 1458.162744024813]	[2074.3429752066118, 2196.503089785532, 2072.3586936178176, 2189.972403863459]	12.7096	0.976254	200	-1.04361e-14	15.7361
ENSG00000092010.14	PSME1	774.257	792.925	774.211	654.101	728.926	796.183	750.365	878.797	1077	1014.18	822.422	690.345	807	939.048	880.769	926.54	[925.6287128712871, 903.5518163897493, 798.3160254897333, 672.222678343368]	[767.9628099173553, 867.6154125772446, 815.5670971364402, 902.66887635731]	12.715	0.989897	200	0	15.7294
ENSG00000070761.7	CFAP20	180.198	164.151	110.526	74.7354	233.884	222.137	151.095	206.646	219	241.791	116.592	96.8966	197	245.714	232.051	221.564	[199.5990099009901, 202.97099408617288, 113.55912202029738, 85.81600072979384]	[215.44214876033058, 233.92584514721918, 191.57308628111548, 214.1047753314536]	4.33291	0.908412	68.129	0.106298	15.7236
ENSG00000124562.9	SNRPC	794.059	841.509	737.895	671.296	783.471	756.489	840.876	847.468	1029	996.269	830.045	672.586	866	961.905	888.462	921.801	[911.529702970297, 918.889045339341, 783.9697899457163, 671.9412515964241]	[824.7355371900826, 859.1966557615413, 864.6687254351488, 884.6346511488391]	12.7206	0.957067	200	-2.31815e-13	15.7225
ENSG00000143436.10	MRPL9	656.436	661.792	553.158	459.788	586.777	600	554.745	640.19	812	767.164	613.004	476.379	783	738.095	683.333	696.445	[734.2178217821781, 714.4783159673331, 583.0811895208874, 468.0838350665937]	[684.8884297520661, 669.047619047619, 619.0389294403892, 668.3176855240267]	8.87002	0.983172	139.219	0.0899406	15.6954
ENSG00000090520.11	DNAJB11	402.97	329.245	348.947	252.91	430.579	384.733	414.599	449.367	422	459.701	362.332	293.276	447	440.952	402.564	393.602	[412.4851485148515, 394.4733877780907, 355.63960349303755, 273.0929574895092]	[438.7892561983471, 412.8426026899309, 408.581321355044, 421.484492171096]	10.4056	0.976776	163.284	0.122036	15.6919
ENSG00000182117.5	NOP10	713.861	794.811	734.211	618.519	705.785	681.679	665.693	732.595	1027	837.313	733.184	637.241	863	859.048	802.564	822.275	[870.4306930693069, 816.0623767952688, 733.6971914090159, 627.8799489144317]	[784.3925619834711, 770.363504180298, 734.1287666105184, 777.4349091127242]	12.785	0.998552	200	0.0260841	15.6434
ENSG00000163479.13	SSR2	1297.03	1197.17	1386.32	1047.35	1336.36	1441.22	1302.19	1397.47	1772	1692.54	1326.01	1133.1	1618	1710.48	1442.31	1655.69	[1534.5148514851485, 1444.8535623767953, 1356.1623790417748, 1090.2289728151798]	[1477.1818181818182, 1575.848782260996, 1372.248736664795, 1526.5777791109244]	12.7908	0.973343	200	0.00162586	15.6362
ENSG00000197568.13	HHLA3	154.455	147.642	142.105	120.503	74.3802	80.1527	62.0438	80.3797	184	150	131.839	120.862	84	96.1905	71.1538	86.9668	[169.22772277227722, 148.82075471698113, 136.97191409015812, 120.68235723408137]	[79.19008264462809, 88.17157397310069, 66.59882088714205, 83.6732857399964]	12.7912	0.936118	200	0.00319219	15.6357
ENSG00000116221.15	MRPL37	1174.26	1278.77	1238.42	1037.7	1193.39	1278.63	1132.85	1235.44	1681	1761.94	1327.8	1090.52	1376	1466.67	1205.77	1395.73	[1427.628712871287, 1520.3569417065614, 1283.1118716072692, 1064.1078270388616]	[1284.6942148760331, 1372.6463104325699, 1169.307973048849, 1315.588817565541]	12.8068	0.8691	200	0.0147124	15.6167
ENSG00000180834.7	MAP6D1	30.6931	29.2453	26.8421	14.5503	28.0992	22.1374	24.8175	31.3291	37	47.0149	19.2825	17.2414	37	49.5238	32.6923	34.3602	[33.84653465346535, 38.13010419600113, 23.062308236960114, 15.89582193030469]	[32.549586776859506, 35.83060705198109, 28.754912970241435, 32.844651748755176]	5.07325	0.849154	79.2142	0.0648552	15.6141
ENSG00000198925.10	ATG9A	435.644	383.019	411.053	369.312	452.893	464.885	382.482	466.139	561	686.567	459.193	368.276	448	523.81	401.923	469.905	[498.32178217821786, 534.7930160518164, 435.12272834552755, 368.79401569056745]	[450.44628099173553, 494.3475099963649, 392.2024143739472, 468.02222688823565]	12.1231	0.856582	189.27	0.00980724	15.6124
ENSG00000142784.15	WDTC1	333.663	306.132	341.053	271.958	319.835	330.534	269.343	336.709	421	508.955	329.148	296.897	332	380	291.667	349.526	[377.33168316831683, 407.54364967614754, 335.1003068208638, 284.42711184090496]	[325.91735537190084, 355.2671755725191, 280.5048661800486, 343.1174635551023]	12.8262	0.839551	200	0.000656444	15.5931
ENSG00000164733.20	CTSB	1843.56	1636.32	1863.68	1445.77	1712.4	1706.87	1661.31	1796.2	2325	2309.7	1787.44	1535.69	1860	2077.14	1818.59	1915.88	[2084.2821782178216, 1973.0111236271473, 1825.5640783573283, 1490.7284254698047]	[1786.1983471074382, 1892.0065430752452, 1739.951806101441, 1856.0396544483772]	12.8289	0.98607	200	-2.12852e-12	15.5898
ENSG00000151500.14	THYN1	89.1089	96.6981	98.4211	80.8201	143.802	125.954	121.168	143.038	136	125.373	106.726	80.6897	145	143.81	152.564	145.498	[112.55445544554456, 111.03562376795269, 102.57375501534105, 80.7548804962598]	[144.40082644628097, 134.8818611414031, 136.86599288789068, 144.26780250764892]	12.8402	0.941232	200	0	15.5761
ENSG00000142676.12	RPL11	4977.23	5565.57	4924.74	4337.7	5090.91	4692.37	5226.28	5600.95	7422	6815.67	5626.01	4830.52	6454	6808.57	6136.54	6864.93	[6199.6138613861385, 6190.618839763447, 5275.372905357564, 4584.107827038862]	[5772.454545454546, 5750.468920392585, 5681.407916900617, 6232.939138520607]	12.8416	0.9643	200	-1.77636e-15	15.5744
ENSG00000065000.15	AP3D1	1623.76	1430.19	1672.63	1306.48	2094.21	2091.6	1865.69	2320.57	2103	2408.96	1691.03	1430.69	2306	2552.38	1978.21	2212.56	[1863.381188118812, 1919.5719515629398, 1681.8314845409488, 1368.5855683269479]	[2200.107438016529, 2321.992002908033, 1921.9492794310313, 2266.5644309796626]	12.865	0.920278	200	0.00415844	15.5461
ENSG00000197852.9	FAM212B	98.0198	63.6792	38.4211	18.9153	36.3636	39.6947	27.7372	35.443	105	118.657	37.2197	24.3103	29	33.3333	33.3333	26.7773	[101.50990099009901, 91.16798085046466, 37.820391786641494, 21.612844371465062]	[32.68181818181819, 36.51399491094148, 30.5352798053528, 31.11014457975883]	2.46155	0.954911	38.126	0.333259	15.4886
ENSG00000127418.14	FGFRL1	283.168	241.981	296.316	235.847	381.818	372.519	296.35	384.177	420	411.194	321.076	264.138	348	410.476	384.615	393.602	[351.58415841584156, 326.58758096310896, 308.6960113287704, 249.99224594052183]	[364.9090909090909, 391.4976372228281, 340.4828747894441, 388.8895554622353]	12.9314	0.972483	200	0	15.4662
ENSG00000013288.8	MAN2B2	198.02	151.415	179.474	154.894	209.917	206.107	194.161	221.203	234	258.209	176.682	161.897	215	243.81	205.769	217.062	[216.00990099009903, 204.81202478175163, 178.07764928015106, 158.39536580915893]	[212.45867768595042, 224.9581970192657, 199.9649073554183, 219.1320715099886]	12.9369	0.983656	200	0.000376302	15.4597
ENSG00000117632.21	STMN1	1194.06	1193.4	1290.53	1003.17	1261.16	1251.15	1222.63	1362.97	1615	1605.22	1236.77	1036.55	1578	1580	1344.23	1644.31	[1404.529702970297, 1399.3100535060546, 1263.6488081189523, 1019.8631636562673]	[1419.5785123966944, 1415.5725190839694, 1283.4292532285233, 1503.6437398764174]	12.9384	0.954897	200	0	15.4579
ENSG00000136295.14	TTYH3	409.901	379.717	490.526	340.873	561.157	604.58	515.328	653.797	642	670.149	498.655	410.862	687	757.143	555.769	663.27	[525.950495049505, 524.9331174317093, 494.59051215482657, 375.86754241926656]	[624.0785123966942, 680.8615049073064, 535.5488489612576, 658.5338052672626]	12.9429	0.88567	200	0.000316892	15.4525
ENSG00000188522.14	FAM83G	432.673	320.283	189.474	110.45	531.405	516.794	455.474	518.671	587	636.567	234.529	137.414	553	628.571	558.974	498.104	[509.83663366336634, 478.4250915235145, 212.00141609629458, 123.93176427659188]	[542.202479338843, 572.6826608505997, 507.22440576455176, 508.38757573939654]	2.72529	0.944945	42.1032	0.538401	15.4491
ENSG00000196743.8	GM2A	173.267	156.132	173.158	123.148	154.545	171.756	164.234	179.114	205	241.791	172.197	156.897	185	217.143	162.179	188.152	[189.13366336633663, 198.96156012390873, 172.67760207694124, 140.02234993614303]	[169.77272727272728, 194.4492911668484, 163.20653191091145, 183.6327914092027]	12.9611	0.883704	200	-1.77636e-15	15.4307
ENSG00000166997.7	CNPY4	55.4455	70.283	82.1053	56.2169	38.843	66.4122	59.1241	55.6962	108	99.2537	63.2287	65.3448	66	64.7619	70.5128	69.4313	[81.72277227722772, 84.76837510560405, 72.66698135473212, 60.78087940156907]	[52.421487603305785, 65.58705925118139, 64.81845405203069, 62.56374107624933]	13.008	0.916249	200	0	15.3751
ENSG00000213689.10	TREX1	49.505	65.0943	32.1053	27.6455	38.843	38.9313	40.8759	36.3924	84	66.4179	47.9821	32.7586	36	39.0476	30.7692	36.019	[66.75247524752476, 65.75612503520135, 40.0436629690819, 30.20206166757891]	[37.421487603305785, 38.98945837877135, 35.82257158899495, 36.20568120463135]	4.69855	0.936597	72.2332	0.42968	15.3735
ENSG00000158195.10	WASF2	1980.2	1746.7	1928.95	1452.12	2124.79	2212.21	2129.2	2365.19	2447	2838.06	1933.18	1593.79	2480	2671.43	2261.54	2272.99	[2213.59900990099, 2292.378907350042, 1931.0656124616476, 1522.954752782339]	[2302.3966942148763, 2441.821155943293, 2195.367770915216, 2319.0878277041215]	10.6069	0.922678	162.992	0.065601	15.3665
ENSG00000149136.8	SSRP1	2958.42	2788.68	2933.16	2462.7	3267.77	3263.36	3156.2	3750.95	3867	4140.3	3086.55	2582.24	3879	4118.1	3701.28	3915.64	[3412.707920792079, 3464.4888763728527, 3009.852489969318, 2522.469896004379]	[3573.384297520661, 3690.727008360596, 3428.7432154220473, 3833.294588757574]	13.0214	0.949417	200	0	15.3594
ENSG00000143570.17	SLC39A1	1102.97	1009.43	1139.47	879.762	1314.05	1361.83	1283.94	1431.33	1539	1532.84	1185.65	1030.52	1632	1699.05	1532.69	1580.09	[1320.9851485148515, 1271.1348915798367, 1162.5619542128866, 955.1395730706076]	[1473.0247933884298, 1530.4398400581606, 1408.316956765862, 1505.7119503269541]	13.0312	0.986705	200	9.52543e-05	15.3477
ENSG00000197448.13	GSTK1	392.079	402.358	437.895	342.063	376.033	384.733	338.686	391.456	528	592.537	368.61	359.31	369	419.048	381.41	395.498	[460.03960396039605, 497.4479019994367, 403.25230115647867, 350.68691844553916]	[372.5165289256198, 401.89022173754995, 360.04819389855885, 393.4766632671426]	13.0447	0.827799	200	0	15.3319
ENSG00000155368.16	DBI	441.584	533.491	421.579	364.021	517.355	543.511	575.182	589.873	637	602.239	506.726	453.621	709	667.619	657.692	652.607	[539.2920792079208, 567.8646860039426, 464.1527023837621, 408.82092683816825]	[613.1776859504132, 605.5652490003636, 616.4373947220662, 621.2400263963045]	13.0484	0.874656	200	0	15.3275
ENSG00000067829.18	IDH3G	354.455	370.755	381.579	328.704	381.818	412.977	378.102	407.911	536	542.537	386.996	337.931	425	471.429	407.692	444.787	[445.2277227722772, 456.646015206984, 384.28723153174417, 333.31736909323115]	[403.4090909090909, 442.2028353326063, 392.8972487366648, 426.3490611314416]	13.0492	0.929177	200	0	15.3266
ENSG00000184924.5	PTRHD1	215.842	182.547	190.526	156.746	173.554	184.733	211.679	193.038	244	235.075	208.072	169.828	247	220	207.692	228.91	[229.9207920792079, 208.8108983384962, 199.29903233419873, 163.28680897646416]	[210.27685950413223, 202.36641221374046, 209.685569904548, 210.97396364508967]	13.0527	0.962923	200	0	15.3225
ENSG00000066379.14	ZNRD1	224.752	224.057	174.737	136.64	199.174	170.992	145.255	166.139	253	247.761	196.861	150.172	204	197.143	198.718	218.009	[238.8762376237624, 235.9088989017178, 185.79891432617418, 143.40631271665757]	[201.58677685950414, 184.06761177753543, 171.98671158525173, 192.07435958965746]	7.80706	0.971662	119.585	0.0500614	15.3175
ENSG00000075336.11	TIMM21	130.693	86.3208	64.2105	53.0423	104.132	117.557	99.2701	119.937	147	134.328	84.3049	62.069	125	135.238	103.846	108.768	[138.84653465346534, 110.32455646296818, 74.25772952560774, 57.55564677978471]	[114.56611570247934, 126.3976735732461, 101.55811341942729, 114.35224068630393]	4.21653	0.962493	64.5356	0.0987154	15.3054
ENSG00000125730.16	C3	472.277	391.981	521.053	364.947	511.57	516.794	518.978	587.658	574	608.209	480.717	366.207	629	653.333	555.769	590.758	[523.1386138613861, 500.09504364967614, 500.88506018409254, 365.57699324940705]	[570.2851239669421, 585.0636132315522, 537.3736664795058, 589.2082608434819]	13.069	0.824151	200	-8.21565e-15	15.3034
ENSG00000091732.15	ZC3HC1	322.772	296.698	238.947	142.989	376.86	358.015	348.905	370.886	418	366.418	257.399	168.621	413	430.476	369.872	386.967	[370.38613861386136, 331.5580118276542, 248.17323578003305, 155.8050538222952]	[394.9297520661157, 394.2457288258815, 359.388452180423, 378.9264502969584]	4.87671	0.996802	74.5561	0.306649	15.2882
ENSG00000170365.9	SMAD1	169.307	109.906	79.4737	50.6614	154.545	155.725	150.365	144.937	204	184.328	112.108	57.2414	142	182.857	136.538	145.735	[186.65346534653466, 147.11700929315685, 95.79065376445598, 53.95137748586025]	[148.27272727272728, 169.29116684841875, 143.45171252105558, 145.3356530085788]	3.24859	0.998269	49.6637	0.215995	15.2878
ENSG00000119723.16	COQ6	181.188	141.981	127.895	106.085	171.901	185.496	164.234	175	204	177.612	123.767	110.517	181	236.19	150.641	198.578	[192.59405940594058, 159.79653618698956, 125.83077649280152, 108.30094873198323]	[176.45041322314052, 210.8433296982915, 157.43730114168068, 186.78909952606637]	6.79857	0.93306	103.894	0.0203768	15.2818
ENSG00000131469.12	RPL27	3646.53	4259.43	3620.53	3054.76	3394.21	3313.74	3516.79	3504.43	4876	4245.52	3652.02	3288.62	3858	3978.1	3719.23	3896.45	[4261.267326732674, 4252.478175161927, 3636.272126504602, 3171.691297208539]	[3626.107438016529, 3645.9178480552528, 3618.0095451993257, 3700.4379386885835]	13.1286	0.964891	200	0	15.234
ENSG00000135506.15	OS9	1220.79	987.736	1214.21	971.693	1180.17	1277.1	1106.57	1284.81	1535	1705.22	1220.18	1037.93	1341	1543.81	1241.67	1389.81	[1377.8960396039604, 1346.4798648268093, 1217.1949492565495, 1004.8120780879401]	[1260.5826446280992, 1410.4543802253725, 1174.11800486618, 1337.3102765612814]	13.1512	0.982014	200	-5.15143e-14	15.2078
ENSG00000156697.12	UTP14A	591.089	508.962	508.421	377.91	876.86	937.405	867.883	916.772	825	828.358	561.883	405.172	1004	1048.57	939.744	946.209	[708.0445544554456, 668.6602365530837, 535.152230351664, 391.54123335157817]	[940.4297520661157, 992.9880043620501, 903.8134007112109, 931.4903413522106]	6.9601	0.992708	105.798	0.189369	15.2007
ENSG00000162772.16	ATF3	728.713	495.283	194.211	120.899	776.86	780.916	754.745	731.962	881	720.896	254.709	138.966	935	999.048	808.333	798.815	[804.8564356435643, 608.0892706279922, 224.45952324758082, 129.9324940704251]	[855.9297520661157, 889.981824790985, 781.5389294403892, 765.3885955966165]	1.91196	0.98133	29.0128	0.740747	15.1744
ENSG00000183087.14	GAS6	242.574	208.491	252.105	186.64	243.802	291.603	257.664	300.633	304	326.119	241.256	209.483	324	322.857	294.231	286.019	[273.28712871287127, 267.3049845114052, 246.68043426953034, 198.06148513045065]	[283.90082644628103, 307.2300981461286, 275.94750140370576, 293.3259343691883]	13.1967	0.960087	200	0.00316346	15.1553
ENSG00000157613.10	CREB3L1	95.0495	66.0377	73.6842	57.1429	155.372	142.748	131.387	154.114	110	103.731	65.9193	63.4483	148	144.762	117.308	140.521	[102.52475247524752, 84.88453956631935, 69.80174651876328, 60.29556650246306]	[151.68595041322314, 143.75499818247908, 124.34727681078044, 147.31762553242547]	7.55333	0.925378	114.452	0.033435	15.1525
ENSG00000063241.7	ISOC2	105.941	116.509	124.211	84.7884	147.934	98.4733	137.226	129.114	153	128.358	101.345	95	133	136.19	125.641	128.673	[129.47029702970298, 122.433821458744, 112.77790889780505, 89.8941798941799]	[140.46694214876032, 117.33187931661213, 131.4336515066442, 128.89345491631173]	11.8313	0.981915	179.208	0.0189373	15.147
ENSG00000126351.12	THRA	191.089	179.717	177.368	159.392	132.231	145.802	129.927	162.342	262	252.985	216.592	170.172	195	165.714	141.026	160.427	[226.54455445544556, 216.35102787947056, 196.98017465187633, 164.78197409231893]	[163.61570247933884, 155.75790621592148, 135.47632416245554, 161.38415621812948]	13.2086	0.995757	200	0.01035	15.1417
ENSG00000117676.13	RPS6KA1	226.733	213.679	210	179.894	344.628	353.435	303.65	329.43	313	392.537	244.395	191.034	357	316.19	314.103	351.896	[269.86633663366337, 303.1082793579273, 227.19730941704034, 185.4643313264003]	[350.81404958677683, 334.8127953471465, 308.8760995695302, 340.66305717199594]	9.53628	0.801802	144.326	0.0541786	15.1344
ENSG00000167925.15	GHDC	92.0792	60.3774	75.2632	47.4868	59.5041	75.5725	58.3942	64.557	62	87.3134	58.7444	64.8276	60	67.619	53.8462	71.327	[77.03960396039604, 73.84539566319346, 67.00377625678547, 56.157179346834525]	[59.752066115702476, 71.59578335150854, 56.120157215047726, 67.94198812166297]	13.2346	0.995753	200	3.33067e-16	15.1119
ENSG00000144713.12	RPL32	4513.86	5282.08	4538.42	4082.94	4057.02	3741.22	3817.52	3933.23	6510	5967.16	4934.08	4206.55	4520	4611.43	4242.95	4615.88	[5511.930693069307, 5624.619825401295, 4736.250885060184, 4144.74411603722]	[4288.512396694215, 4176.324972737187, 4030.23348306195, 4274.5523126762255]	13.2404	0.933687	200	0.000107605	15.1053
ENSG00000197747.8	S100A10	2566.34	2475	2385.79	2132.94	2732.23	2651.15	2827.74	3204.43	3488	3520.9	2655.61	2410.52	3302	3511.43	3323.72	3705.69	[3027.168316831683, 2997.9477611940297, 2520.697427425065, 2271.7268746579093]	[3017.115702479339, 3081.2868047982547, 3075.7275874976604, 3455.0587917691523]	13.2552	0.9509	200	0	15.0885
ENSG00000035862.12	TIMP2	1384.16	1111.32	1295.79	1005.56	1440.5	1561.83	1459.12	1744.62	1671	1974.63	1375.34	1270.34	1726	2013.33	1564.1	1693.84	[1527.5792079207922, 1542.9738101943115, 1335.562898277083, 1137.9501915708813]	[1583.2479338842977, 1787.5826972010177, 1511.6133258469024, 1719.2295578618994]	13.2774	0.956549	200	0	15.0632
ENSG00000106263.17	EIF3B	3203.96	2918.87	3127.89	2398.54	3708.26	3751.91	3414.6	4004.11	3981	4492.54	3260.54	2662.24	4225	4545.71	3817.95	3999.76	[3592.4801980198017, 3705.702618980569, 3194.216426717017, 2530.3931764276595]	[3966.6322314049585, 4148.811341330425, 3616.2736290473513, 4001.938478612994]	11.4153	0.921689	171.942	0.0336412	15.0624
ENSG00000144730.16	IL17RD	53.4653	18.8679	26.3158	13.4921	33.8843	43.5115	35.7664	31.6456	58	56.7164	22.87	19.6552	33	36.1905	26.2821	35.0711	[55.73267326732673, 37.79217121937482, 24.592872315317443, 16.5736179529283]	[33.44214876033058, 39.850963286077786, 31.024237319857754, 33.35832983382326]	2.95596	0.954462	44.3838	0.137365	15.015
ENSG00000135116.9	HRK	99.0099	80.1887	44.7368	30.291	48.7603	47.3282	32.1168	41.4557	131	117.164	51.5695	43.7931	32	51.4286	42.9487	40.2844	[115.00495049504951, 98.67642917488031, 48.15317441586028, 37.04205436964058]	[40.3801652892562, 49.37840785169029, 37.532753134942915, 40.87002819605255]	3.04473	0.95261	45.6589	0.10673	14.996
ENSG00000178764.7	ZHX2	328.713	223.585	146.316	97.0899	337.19	316.031	299.27	333.228	349	361.94	205.381	100.172	379	354.286	323.077	322.512	[338.8564356435644, 292.76260208392, 175.84847769648337, 98.63118044152526]	[358.09504132231405, 335.15812431842966, 311.17349803481187, 327.869848221249]	3.28806	0.992426	49.2354	0.387864	14.974
ENSG00000124444.15	ZNF576	55.4455	51.8868	32.6316	22.0899	57.8512	59.542	62.7737	54.1139	93	77.6119	46.1883	23.4483	66	77.1429	84.6154	60.6635	[74.22277227722772, 64.74936637566883, 39.40995987727166, 22.769111476008028]	[61.925619834710744, 68.34242093784079, 73.69455362156091, 57.38871557981882]	3.42025	0.991453	51.2129	0.112044	14.9734
ENSG00000138867.16	GUCD1	858.416	756.132	740.526	478.968	1186.78	1210.69	1071.53	1194.3	1191	1222.39	757.399	533.621	1323	1422.86	1179.49	1291.94	[1024.7079207920792, 989.2600675865953, 748.9627094642436, 506.2944718117132]	[1254.8884297520663, 1316.7720828789531, 1125.510013101254, 1243.1234627152198]	5.88503	0.978435	87.9635	0.10059	14.947
ENSG00000108344.14	PSMD3	1422.77	1395.75	1489.47	1181.08	2320.66	2414.5	2104.38	2460.13	1885	1968.66	1529.6	1260.52	2649	2836.19	2403.21	2659	[1653.8861386138615, 1682.2057166995212, 1509.5350483832901, 1220.8009487319832]	[2484.8305785123966, 2625.3471464921845, 2253.7923451244615, 2559.565660807487]	13.3903	0.927975	200	0.00260276	14.9362
ENSG00000116096.5	SPR	216.832	223.113	244.211	184.524	255.372	239.695	232.117	254.747	327	294.03	227.354	212.759	264	286.667	272.436	273.697	[271.91584158415844, 258.57152914671923, 235.7823932027378, 198.64121510673237]	[259.68595041322317, 263.18066157760813, 252.27634287853263, 264.2217589537465]	13.4052	0.997526	200	0	14.9196
ENSG00000016391.10	CHDH	233.663	176.887	181.579	116.667	200	206.87	168.613	213.924	260	289.552	204.036	143.793	228	250.476	223.718	214.455	[246.83168316831683, 233.21951562940018, 192.80741090394147, 130.22988505747128]	[214.0, 228.67320974191202, 196.16554370204005, 214.18951346811446]	6.72604	0.981688	100.316	0.0836168	14.9146
ENSG00000169567.11	HINT1	2392.08	2529.25	2000	1670.9	2067.77	2200.76	2007.3	1983.54	2953	2843.28	2317.04	1968.62	2353	2402.86	2259.62	2414.69	[2672.539603960396, 2686.2644325542096, 2158.520179372197, 1819.7600802773218]	[2210.384297520661, 2301.8102508178845, 2133.457327344189, 2199.118123462715]	9.96746	0.951294	148.392	0.153816	14.8876
ENSG00000008513.14	ST3GAL1	550.495	309.434	147.368	98.545	557.851	547.328	504.38	576.266	579	553.731	160.538	107.414	696	692.381	580.128	533.649	[564.7475247524753, 431.58265277386647, 153.95326882227994, 102.97938332421091]	[626.9256198347107, 619.8545983278807, 542.2538835860004, 554.957555942168]	1.95053	0.972279	29.0194	0.686888	14.8777
ENSG00000140406.3	MESDC1	190.099	110.377	62.1053	43.1217	230.579	191.603	192.701	228.481	222	167.91	63.6771	40.5172	247	286.667	205.769	201.422	[206.04950495049505, 139.14390312588003, 62.89119660136889, 41.81946725050174]	[238.78925619834712, 239.13486005089055, 199.23498034811902, 214.95140680304758]	2.00977	0.977718	29.8924	0.464463	14.8736
ENSG00000179218.13	CALR	8171.29	6978.3	8121.05	6341.93	10075.2	10762.6	9924.82	10729.1	10630	10964.9	8577.58	7316.38	12384	13200	11720.5	12578.4	[9400.643564356436, 8971.61362996339, 8349.315553457634, 6829.155263638022]	[11229.603305785124, 11981.297709923663, 10822.665169380496, 11653.77497150399]	13.4577	0.980063	200	0	14.8614
ENSG00000116213.15	WRAP73	129.703	123.585	132.105	87.963	128.926	121.374	119.708	146.203	178	201.493	149.327	98.9655	167	201.905	153.846	155.213	[153.85148514851485, 162.5387214869051, 140.71630870899222, 93.46424010217115]	[147.96280991735537, 161.6394038531443, 136.77709152161705, 150.70790089387486]	8.68899	0.851655	129.065	0.04215	14.8539
ENSG00000119655.9	NPC2	458.416	495.283	497.895	392.989	457.851	475.573	492.701	504.43	649	613.433	497.758	425	548	551.429	506.41	597.393	[553.7079207920792, 554.35792734441, 497.8262921878688, 408.994708994709]	[502.92561983471074, 513.5005452562705, 499.55549316863187, 550.9118723378726]	13.4739	0.956653	200	0	14.8435
ENSG00000188706.12	ZDHHC9	365.347	314.623	309.474	247.354	376.86	418.321	375.182	471.203	433	500.746	310.314	291.207	498	506.667	408.974	412.796	[399.1732673267327, 407.68445508307514, 309.8937927779089, 269.28069695311075]	[437.4297520661157, 462.49363867684474, 392.0784203630919, 441.9993700881877]	9.33158	0.911781	138.441	0.0362416	14.8358
ENSG00000134202.10	GSTM3	1452.48	1583.49	1446.32	1236.77	1419.83	1411.45	1348.91	1447.15	1887	1805.22	1517.94	1256.72	1658	1641.9	1529.49	1593.36	[1669.7376237623762, 1694.3572233173754, 1482.1265046023132, 1246.7483123517607]	[1538.9173553719008, 1526.6775717920755, 1439.1961444881154, 1520.258413822065]	13.49	0.949299	200	0.0734462	14.8257
ENSG00000163170.11	BOLA3	219.802	253.774	236.316	174.868	232.231	212.977	279.562	255.063	285	275.373	205.83	209.31	260	286.667	253.846	279.147	[252.4009900990099, 264.57335961700926, 221.07269294312013, 192.08903484765557]	[246.11570247933884, 249.82188295165392, 266.7040988208871, 267.10510528526004]	13.4978	0.890345	200	0	14.8172
ENSG00000126756.11	UXT	483.168	538.679	470.526	424.074	394.215	422.901	445.255	416.139	635	582.09	509.865	410.172	485	484.762	473.718	511.611	[559.0841584158416, 560.3843987609124, 490.1958933207458, 417.1232439335888]	[439.60743801652893, 453.83133406034165, 459.4867115852517, 463.875307456956]	13.5025	0.966497	200	0	14.8121
ENSG00000147955.16	SIGMAR1	820.792	870.283	900	704.497	861.157	893.893	835.036	973.418	1127	1217.16	901.345	765.69	995	1084.76	1006.41	1094.55	[973.8960396039604, 1043.723598986201, 900.6726457399103, 735.0935048348842]	[928.0785123966942, 989.3275172664486, 920.7233763803106, 1033.9837422760813]	13.5219	0.844295	200	0	14.7909
ENSG00000196262.13	PPIA	3640.59	3550	3483.16	2989.42	3280.99	3203.82	3243.8	3547.47	4573	4093.28	3543.05	3003.1	3421	3692.38	3466.67	3540.76	[4106.797029702971, 3821.6417910447763, 3513.103611045551, 2996.260718846926]	[3350.9958677685954, 3448.0988731370408, 3355.2311435523116, 3544.1133241346215]	13.5239	0.994328	200	-2.22045e-16	14.7886
ENSG00000156482.10	RPL30	3263.37	3698.58	3189.47	2762.96	3259.5	3158.78	3310.22	3277.22	4355	3783.58	3364.57	2917.07	3657	3726.67	3660.26	3846.92	[3809.1831683168316, 3741.083497606308, 3277.023837620958, 2840.015964240102]	[3458.2520661157023, 3442.7226463104325, 3485.2376941793, 3562.0673105765195]	13.5659	0.9851	200	-1.59872e-14	14.7429
ENSG00000169239.12	CA5B	181.188	126.415	113.684	82.1429	95.0413	107.634	83.2117	106.962	199	193.284	109.417	107.931	109	125.714	89.1026	103.791	[190.09405940594058, 159.84933821458742, 111.5506254425301, 95.03694581280789]	[102.02066115702479, 116.67393675027262, 86.15712146734045, 105.37674725538425]	5.34748	0.943489	78.741	0.0342431	14.7249
ENSG00000106348.16	IMPDH1	640.594	587.264	678.421	565.873	886.777	962.595	836.496	1013.29	940	976.119	717.937	606.552	983	1144.76	907.692	1011.85	[790.2970297029703, 781.6917769642354, 698.1791361812603, 586.2123700054735]	[934.8884297520661, 1053.6786623046164, 872.0943290286355, 1012.5697402363669]	13.602	0.97809	200	2.22045e-16	14.7037
ENSG00000091986.15	CCDC80	312.871	227.358	234.737	174.603	244.628	277.863	261.314	280.38	290	347.761	253.363	203.793	319	332.381	311.538	283.412	[301.43564356435644, 287.5598422979442, 244.0500354024074, 189.19813902572525]	[281.81404958677683, 305.12177390039983, 286.4261650758001, 281.89603455516226]	8.89447	0.993383	130.684	0.134152	14.6927
ENSG00000113790.10	EHHADH	89.1089	80.6604	78.4211	45.7672	86.7769	87.7863	100.73	95.5696	121	103.731	74.4395	60.5172	102	127.619	93.5897	94.7867	[105.05445544554456, 92.19586032103632, 76.43025725749351, 53.14221857325306]	[94.38842975206612, 107.70265358051617, 97.15983529852143, 95.17817505549223]	6.25286	0.996877	91.67	0.102697	14.6605
ENSG00000117360.12	PRPF3	1260.4	991.038	827.368	592.989	809.917	776.336	714.599	811.709	1507	1559.7	822.422	592.414	949	978.095	825	874.882	[1383.69801980198, 1275.3696141931848, 824.8949728581543, 592.7016055464331]	[879.4586776859504, 877.2155579789166, 769.7992700729926, 843.2951886735857]	4.53702	0.97556	66.4972	0.197769	14.6566
ENSG00000183340.6	JRKL	183.168	98.1132	20	13.6243	75.2066	93.1298	79.562	92.0886	146	163.433	43.9462	30	86	100	68.5897	57.346	[164.58415841584159, 130.77302168403267, 31.973094170403588, 21.812169312169313]	[80.60330578512396, 96.5648854961832, 74.075893692682, 74.71728957945888]	1.67393	0.952961	24.4679	0.330171	14.617
ENSG00000185252.18	ZNF74	169.307	122.17	76.8421	56.2169	150.413	154.962	135.036	157.911	222	183.582	81.6143	68.2759	184	182.857	145.513	156.398	[195.65346534653466, 152.87595043649674, 79.22822751947133, 62.24639664294837]	[167.20661157024793, 168.90948745910578, 140.27465843159274, 157.15474833523308]	2.94353	0.957948	43.0191	0.249826	14.6148
ENSG00000269586.7	CT45A10	68.3168	79.2453	59.4737	51.7196	38.0165	61.8321	48.9051	53.481	71	49.2537	48.8789	53.1034	57	57.1429	55.7692	58.7678	[69.65841584158416, 64.24950718107576, 54.17630398867123, 52.4115124977194]	[47.50826446280992, 59.48745910577971, 52.33717012914093, 56.124392585038095]	13.6869	0.873324	200	0	14.6126
ENSG00000135926.13	TMBIM1	277.228	254.245	282.105	229.233	233.058	262.595	209.489	262.025	395	371.642	282.96	266.207	273	304.762	287.179	293.602	[336.11386138613864, 312.943537031822, 282.53245220675007, 247.7198503922642]	[253.0289256198347, 283.6786623046165, 248.33426913718884, 277.8136060951467]	13.6879	0.991371	200	0	14.6114
ENSG00000145050.15	MANF	388.119	371.226	334.737	249.206	568.595	536.641	503.65	557.278	575	587.313	365.471	280.172	664	668.571	607.051	630.806	[481.55940594059405, 479.26992396508024, 350.10384706160016, 264.6893814997263]	[616.297520661157, 602.6063249727372, 555.3504585438891, 594.0420841082248]	6.53246	0.958315	95.4203	0.183472	14.6071
ENSG00000162430.16	SEPN1	525.743	417.453	514.737	437.698	521.488	600.763	481.022	655.063	624	826.119	480.269	458.276	587	708.571	531.41	636.967	[574.8712871287129, 621.7861165868769, 497.50295020061367, 447.9871373836891]	[554.2438016528926, 654.6673936750273, 506.2160771102376, 646.0150578918951]	13.7275	0.802366	200	-2.66454e-15	14.5693
ENSG00000149273.14	RPS3	10453.5	11832.1	10550.5	8935.32	10149.6	10218.3	10064.2	10722.8	14081	12512.7	10980.3	9397.07	12185	12385.7	11457.1	12247.4	[12267.232673267326, 12172.381019431145, 10765.397687042718, 9166.193212917351]	[11167.293388429753, 11302.017448200653, 10760.642429346808, 11485.089087527747]	13.7487	0.977694	200	0	14.5468
ENSG00000166228.8	PCBD1	345.545	403.302	403.158	317.196	426.446	422.901	362.044	459.81	547	516.418	386.996	358.966	509	511.429	489.744	477.014	[446.2722772277228, 459.859898620107, 395.0767052159547, 338.08064221857325]	[467.72314049586777, 467.164667393675, 425.8936926820138, 468.4121722958786]	13.7601	0.92541	200	0.0115784	14.5347
ENSG00000168994.13	PXDC1	364.356	266.981	134.211	88.8889	395.868	432.061	417.518	385.443	415	380.597	166.816	103.448	486	490.476	426.282	424.171	[389.67821782178214, 323.78907350042243, 150.51333490677365, 96.16858237547893]	[440.93388429752065, 461.2686295892403, 421.90014972861684, 404.80682704421383]	2.58202	0.974656	37.5265	0.739646	14.5338
ENSG00000154447.14	SH3RF1	231.683	127.358	111.053	59.5238	228.099	230.534	224.088	233.861	262	276.866	113.901	78.9655	261	279.048	216.026	226.54	[246.84158415841586, 202.1120811039144, 112.4769884352136, 69.24466338259442]	[244.5495867768595, 254.7909850963286, 220.05661613325844, 230.20052192693024]	2.97877	0.989215	43.2852	0.415094	14.5312
ENSG00000156795.6	WDYHV1	122.772	133.491	81.5789	63.4921	52.0661	79.3893	74.4526	83.2278	194	171.642	85.2018	74.8276	94	118.095	82.0513	72.0379	[158.3861386138614, 152.56617854125597, 83.39037054519707, 69.15982484948003]	[73.03305785123968, 98.74227553616866, 78.2519183979038, 77.63288139660447]	4.22604	0.913044	61.3943	0.0463386	14.5276
ENSG00000182718.16	ANXA2	8045.54	7701.89	7703.16	6473.41	8371.9	8519.08	8229.2	8708.86	10153	10254.5	8255.61	7104.66	9742	10340	8991.67	10090	[9099.272277227723, 8978.182202196564, 7979.381637951381, 6789.033935413247]	[9056.950413223141, 9429.541984732823, 8610.431873479318, 9399.454076429301]	13.777	0.982897	200	-1.82077e-14	14.5169
ENSG00000117399.13	CDC20	3624.75	3301.42	3163.68	2328.44	3357.02	3330.53	3094.16	3334.18	4762	4312.69	3126.01	2426.72	3721	3807.62	3243.59	3613.74	[4193.376237623763, 3807.050830751901, 3144.8465895680906, 2377.581645685094]	[3539.0123966942147, 3569.0766993820425, 3168.8751637656746, 3473.9606455096286]	7.31423	0.99994	106.117	0.101299	14.5082
ENSG00000142507.9	PSMB6	857.426	990.094	944.211	800.265	981.818	964.122	991.971	1035.76	1394	1150.75	1008.07	860.517	1163	1248.57	1187.18	1335.78	[1125.7128712871288, 1070.420304139679, 976.1411375973566, 830.3908958219304]	[1072.409090909091, 1106.3467829880042, 1089.5751450495975, 1185.7707420961065]	13.7956	0.998787	200	0	14.4974
ENSG00000185033.14	SEMA4B	281.188	206.132	116.842	76.3228	404.959	350.382	343.796	350.316	389	354.478	137.22	78.9655	404	403.81	333.974	372.986	[335.0940594059406, 280.3048437059983, 127.03091810243097, 77.64413428206532]	[404.4793388429752, 377.0956015994184, 338.88498970615757, 361.6511188433619]	2.50594	0.974764	36.3274	0.434952	14.4965
ENSG00000147403.16	RPL10	5928.71	6522.64	5952.11	4910.98	4989.26	4973.28	4885.4	5140.82	7592	6426.87	5881.17	5062.59	5544	5426.67	5180.13	5607.58	[6760.3564356435645, 6474.753590537876, 5916.635591220203, 4986.7825214376935]	[5266.628099173554, 5199.974554707379, 5032.76483249111, 5374.202861599376]	13.8008	0.995553	200	0	14.4919
ENSG00000100605.16	ITPK1	267.327	239.623	237.368	164.683	256.198	250.382	224.818	240.19	300	299.254	240.807	198.448	229	295.238	225	261.374	[283.66336633663366, 269.43818642635875, 239.087797970262, 181.56540777230435]	[242.599173553719, 272.8098873137041, 224.90875912408757, 250.78214050032997]	9.5824	0.983833	138.64	0.0265929	14.4682
ENSG00000169592.14	INO80E	317.822	295.283	264.211	236.376	226.446	265.649	255.474	235.127	428	385.075	294.17	231.034	292	292.381	239.744	286.256	[372.9108910891089, 340.1788228667981, 279.1904649516167, 233.70507206714103]	[259.22314049586777, 279.0149036713922, 247.60902114916712, 260.6912532245486]	8.57917	0.985778	124.067	0.0874996	14.4614
ENSG00000118705.16	RPN2	3600	3127.36	3713.68	2830.29	3612.4	3840.46	3621.17	4086.08	4251	4929.85	3643.5	3000	4306	4369.52	3784.62	4141.23	[3925.5, 4028.6046184173474, 3678.5909841869247, 2915.145502645503]	[3959.198347107438, 4104.990912395492, 3702.891633913531, 4113.65408842762]	13.8336	0.889046	200	-6.21725e-15	14.4576
ENSG00000064999.13	ANKS1A	417.822	301.887	271.579	183.333	550.413	573.282	511.679	598.418	531	535.075	306.726	214.828	629	707.619	569.872	565.877	[474.4108910891089, 418.48070965925086, 289.15270238376206, 199.08045977011494]	[589.706611570248, 640.4507451835696, 540.7753134942916, 582.1472493850861]	4.56988	0.993295	66.0012	0.155459	14.4427
ENSG00000117318.8	ID3	169.307	101.887	25.7895	13.8889	173.554	164.122	142.336	140.506	215	169.403	29.5964	17.069	189	173.333	157.051	156.161	[192.15346534653466, 135.64488876372852, 27.69294312013217, 15.478927203065135]	[181.27685950413223, 168.72773536895673, 149.69352423731985, 148.33373327734117]	1.38639	0.973571	20.0104	0.81719	14.4334
ENSG00000108828.15	VAT1	763.366	737.736	832.105	636.508	823.967	841.985	745.255	847.785	1066	1086.57	891.928	702.759	924	997.143	833.974	945.735	[914.6831683168316, 912.151506617854, 862.0167571394854, 669.6332785987959]	[873.9834710743802, 919.5637949836423, 789.6149167134568, 896.7597036414902]	13.8569	0.891126	200	0.0048192	14.4332
ENSG00000166033.11	HTRA1	318.812	293.396	325.263	250.926	261.983	322.137	283.942	304.747	382	376.866	293.722	265.172	288	337.143	272.436	302.133	[350.4059405940594, 335.13094902844267, 309.49256549445363, 258.0491698595147]	[274.9917355371901, 329.6401308615049, 278.1887516376567, 303.43976843241944]	13.8868	0.989651	200	0	14.4022
ENSG00000113719.15	ERGIC1	2561.39	2431.6	2577.37	2027.65	2961.98	3022.9	2727.74	3283.86	3233	3782.84	2745.29	2233.28	3415	3489.52	2954.49	3110.9	[2897.1930693069307, 3107.2197972402137, 2661.3299504366296, 2130.460682357234]	[3188.49173553719, 3256.212286441294, 2841.1122028822756, 3197.38061671366]	12.5218	0.849834	180.32	0.0273107	14.4005
ENSG00000100600.14	LGMN	557.426	438.679	541.053	408.201	525.62	618.321	534.307	593.987	657	720.896	542.601	443.103	596	672.381	535.897	580.332	[607.2128712871288, 579.7873838355392, 541.8267642199669, 425.65225323846016]	[560.8099173553719, 645.3507815339876, 535.1020026202508, 587.1595476633272]	12.2796	0.961661	176.556	0.0161738	14.378
ENSG00000142156.14	COL6A1	192.079	119.811	186.842	137.037	165.289	164.122	138.686	168.987	200	261.94	180.717	148.103	178	213.333	178.846	187.915	[196.03960396039605, 190.87580963108982, 183.7797970261978, 142.57024265644955]	[171.64462809917356, 188.72773536895673, 158.76614261650758, 178.45101685763993]	13.932	0.898396	200	0.00696137	14.3554
ENSG00000149328.14	GLB1L2	167.327	121.698	160	115.608	144.628	134.351	90.5109	141.772	172	173.881	113.901	125.69	127	140.952	123.718	134.123	[169.66336633663366, 147.78935511123626, 136.95067264573993, 120.6490603904397]	[135.81404958677686, 137.65176299527445, 107.1144488115291, 137.9476873237747]	12.7886	0.922201	183.542	0.00693649	14.3519
ENSG00000168256.17	NKIRAS2	144.554	134.906	135.789	120.899	152.893	139.695	151.825	153.797	235	215.672	153.812	121.552	168	209.524	153.205	171.09	[189.7772277227723, 175.28865108420163, 144.80056643851782, 121.22559751870097]	[160.44628099173553, 174.60923300617958, 152.5149728616882, 162.44375787389765]	8.95209	0.988921	128.225	0.0636782	14.3235
ENSG00000185608.8	MRPL40	384.158	368.868	384.211	312.831	393.388	374.809	381.022	430.38	444	485.821	364.574	313.793	432	412.381	471.154	442.654	[414.0792079207921, 427.3444100253449, 374.3922586735898, 313.31189563948186]	[412.6942148760331, 393.5950563431479, 426.08787198203254, 436.516887635731]	13.9765	0.919373	200	0	14.3098
ENSG00000169919.16	GUSB	335.644	285.377	364.737	276.852	318.182	347.328	308.029	352.848	455	449.254	331.839	300.345	411	387.619	332.051	383.175	[395.32178217821786, 367.31554491692475, 348.28770356384234, 288.59833971902935]	[364.5909090909091, 367.4736459469284, 320.04023956578703, 368.01172835802987]	13.9913	0.975212	200	0.00643553	14.2946
ENSG00000124160.11	NCOA5	457.426	390.566	285.789	175.132	768.595	777.863	705.109	801.899	597	639.552	332.287	222.586	913	917.143	717.308	812.322	[527.2128712871287, 515.0591382709096, 309.03823459995283, 198.85924101441344]	[840.797520661157, 847.5027262813521, 711.2085906793935, 807.1105045293659]	4.0545	0.954249	57.9196	0.155033	14.2853
ENSG00000160007.17	ARHGAP35	1477.23	1234.43	1006.84	686.64	1551.24	1674.81	1506.57	1766.14	1745	2001.49	1138.57	823.621	1802	2023.81	1684.62	1568.96	[1611.1138613861385, 1617.963249788792, 1072.7035638423413, 755.130450647692]	[1676.6198347107438, 1849.3093420574337, 1595.5923638405388, 1667.5482932389466]	5.16433	0.94617	73.7614	0.151181	14.2829
ENSG00000142871.16	CYR61	891.089	406.132	116.316	69.8413	1652.07	1685.5	1490.51	1487.03	1056	847.761	200.448	96.7241	2234	2395.24	1797.44	1808.29	[973.5445544554456, 626.9466347507744, 158.38210998347887, 83.28270388615218]	[1943.0330578512398, 2040.3671392221008, 1643.9734231705033, 1647.6595776591278]	1.34415	0.989021	19.1774	0.687738	14.2673
ENSG00000197728.9	RPS26	991.089	1040.09	956.316	888.624	1072.73	890.076	1081.02	1217.09	1301	985.821	868.61	807.759	1093	1001.9	1028.21	1091.47	[1146.0445544554455, 1012.9576175725147, 912.4628274722681, 848.191479656997]	[1082.8636363636365, 945.9905488913122, 1054.6135130076736, 1154.2789009538665]	14.0207	0.891521	200	0	14.2646
ENSG00000204310.11	AGPAT1	449.505	416.981	523.158	399.471	641.322	643.511	594.891	698.418	635	733.582	475.336	427.241	748	794.286	687.179	735.308	[542.2524752475248, 575.2816108138552, 499.24710880339865, 413.35613939062216]	[694.6611570247934, 718.8985823336968, 641.0349990641962, 716.8628891955126]	14.0295	0.863563	200	-1.75415e-14	14.2557
ENSG00000156500.14	FAM122C	87.1287	63.2075	52.1053	52.9101	51.2397	70.229	76.6423	68.038	98	91.791	72.1973	49.3103	73	79.0476	55.1282	59.9526	[92.56435643564356, 77.49929597296536, 62.15128628746755, 51.11019886881956]	[62.1198347107438, 74.63831334060342, 65.88527044731424, 63.9952906593077]	6.7277	0.958765	95.6688	0.0540333	14.2201
ENSG00000025772.7	TOMM34	443.564	423.585	436.316	358.333	604.132	587.023	610.949	627.848	552	541.791	465.919	375.862	733	700.952	667.308	685.782	[497.78217821782175, 482.68797521824837, 451.11753599244753, 367.09770114942535]	[668.5661157024794, 643.9876408578698, 639.1282987085906, 656.815045893575]	14.0739	0.963756	200	0.0329094	14.2107
ENSG00000140750.16	ARHGAP17	702.97	554.717	482.105	302.116	910.744	1007.63	914.599	1066.14	889	967.91	507.175	355.69	1131	1228.57	981.41	948.815	[795.9851485148515, 761.3137144466348, 494.64007552513567, 328.903028644408]	[1020.8719008264463, 1118.102508178844, 948.0043982781208, 1007.4772031915531]	4.4992	0.970481	63.8994	0.169565	14.2024
ENSG00000124107.5	SLPI	233.663	250.943	265.789	216.005	216.529	234.351	252.555	231.013	386	332.836	277.578	240.862	293	296.19	317.949	325.829	[309.83168316831683, 291.8896085609687, 271.6839745102667, 228.43367998540413]	[254.76446280991735, 265.27081061432204, 285.2517312371327, 278.42102105705203]	14.0981	0.990989	200	0	14.1863
ENSG00000184640.17	2026-09-09	1755.45	1566.04	1818.42	1438.62	1847.93	1880.92	1700.73	2013.61	2185	2485.82	1826.91	1524.31	1908	2219.05	1689.1	1910.43	[1970.2227722772277, 2025.9293156857225, 1822.6634411139958, 1481.4673417259623]	[1877.9669421487604, 2049.981824790985, 1694.9162455549317, 1962.0170676105345]	14.1139	0.906507	200	0.00217879	14.1705
ENSG00000064601.16	CTSA	766.337	611.792	830.526	654.233	713.223	736.641	670.073	830.38	1106	1112.69	848.879	703.448	819	901.905	843.59	881.517	[936.1683168316831, 862.2395099971839, 839.7026197781449, 678.8405400474367]	[766.111570247934, 819.2729916394038, 756.8313681452366, 855.9481672565842]	14.1251	0.939501	200	0	14.1592
ENSG00000101220.17	C20orf27	210.891	199.057	220.526	182.011	253.719	267.939	274.453	277.215	280	313.433	217.937	194.31	313	262.857	268.59	308.531	[245.44554455445544, 256.2447197972402, 219.2317677602077, 188.16046341908412]	[283.3595041322314, 265.39803707742635, 271.5211491671346, 292.8729977803108]	14.1374	0.900178	200	0	14.1469
ENSG00000187792.4	ZNF70	199.01	121.698	76.8421	39.6825	136.364	142.748	135.766	155.696	228	223.881	75.7848	48.2759	184	200	127.564	145.498	[213.5049504950495, 172.78935511123626, 76.3134293131933, 43.979200875752596]	[160.1818181818182, 171.37404580152673, 131.66526296088338, 150.59691643169955]	2.32856	0.98099	32.9311	0.242627	14.1422
ENSG00000185090.14	MANEAL	697.03	627.83	680	477.381	494.215	509.16	501.46	503.481	894	947.761	698.206	567.759	525	571.429	457.051	521.09	[795.5148514851485, 787.7956913545479, 689.1031390134528, 522.5697865353038]	[509.60743801652893, 540.2944383860414, 479.25556803294023, 512.2855300257964]	9.97791	0.959059	141.084	0.0693851	14.1397
ENSG00000166340.15	TPP1	708.911	575.943	620.526	441.799	676.86	685.496	649.635	774.367	751	959.701	627.354	531.552	703	842.857	624.359	642.417	[729.9554455445544, 767.8224443818642, 623.94028793958, 486.67533296843646]	[689.9297520661157, 764.1766630316248, 636.9970054276623, 708.3920751094847]	9.64394	0.907117	136.33	0.0314513	14.1363
ENSG00000123349.13	PFDN5	1296.04	1453.3	1310.53	1112.7	1221.49	1283.97	1267.15	1249.37	1811	1414.93	1352.02	1179.31	1469	1450.48	1422.44	1535.55	[1553.519801980198, 1434.1136299633904, 1331.2721265046025, 1146.0043787629995]	[1345.2438016528927, 1367.2228280625227, 1344.794591053715, 1392.456056152139]	14.1511	0.987254	200	-2.31593e-13	14.1332
ENSG00000107959.15	PITRM1	568.317	466.038	474.737	358.069	750.413	848.092	792.701	890.19	662	713.433	515.247	425.345	972	1011.43	809.615	852.844	[615.1584158415842, 589.735285834976, 494.9917394382818, 391.706805327495]	[861.206611570248, 929.7600872410032, 801.158057271196, 871.5167376567281]	9.04988	0.992811	127.868	0.0544036	14.1293
ENSG00000188707.5	ZBED6CL	57.4257	25.9434	23.1579	16.9312	59.5041	80.1527	58.3942	64.2405	40	64.1791	28.2511	18.7931	67	75.2381	66.0256	64.455	[48.71287128712871, 45.061250352013516, 25.704507906537643, 17.862160189746398]	[63.252066115702476, 77.69538349691021, 62.20990080479131, 64.34774131621573]	3.75408	0.962858	53.0362	0.100542	14.1276
ENSG00000204520.12	MICA	232.673	186.792	206.316	168.122	227.273	245.802	235.766	236.392	303	285.075	221.076	183.103	302	261.905	214.744	281.043	[267.83663366336634, 235.93353984793015, 213.69601132877037, 175.6125706987776]	[264.6363636363636, 253.85314431115955, 225.25500655062697, 258.7175295458636]	10.198	0.974838	143.956	0.0318366	14.1161
ENSG00000196352.14	CD55	5541.58	4587.26	4430	3043.25	6954.55	7456.49	6987.59	7879.43	6101	6965.67	4654.26	3822.41	8122	8562.86	7481.41	7106.16	[5821.29207920792, 5776.46789636722, 4542.130044843049, 3432.8338806787083]	[7538.272727272728, 8009.672846237732, 7234.500748643084, 7492.795758593797]	7.59628	0.968586	107.169	0.158736	14.1081
ENSG00000166171.12	DPCD	123.762	126.415	113.158	104.101	88.4298	100.763	92.7007	97.1519	147	146.269	119.283	103.103	102	120	115.385	112.085	[135.38118811881188, 136.34187552802027, 116.22020297380223, 103.60198868819559]	[95.21487603305786, 110.38167938931298, 104.04267265581134, 104.61860339552463]	14.1836	0.946487	200	0	14.1008
ENSG00000144659.10	SLC25A38	449.505	418.396	312.632	213.228	396.694	423.664	427.737	413.608	633	614.179	360.09	242.241	506	460	396.795	437.441	[541.2524752475248, 516.2876654463531, 336.3606325230116, 227.73444626892905]	[451.34710743801656, 441.8320610687023, 412.266049036122, 425.52417661527386]	4.56455	0.970981	64.3438	0.492252	14.0964
ENSG00000143549.19	TPM3	1383.17	1294.34	1325.79	1202.91	1406.61	1470.23	1486.86	1664.24	1755	2040.3	1467.26	1228.1	1762	1883.81	1594.23	1797.63	[1569.0841584158416, 1667.3190650520978, 1396.527023837621, 1215.5067505929576]	[1584.3057851239669, 1677.0192657215557, 1540.5460415496912, 1730.9354190413342]	14.1966	0.860066	200	-1.01918e-13	14.0879
ENSG00000128578.9	STRIP2	63.3663	40.0943	34.2105	25.1323	55.3719	64.8855	65.6934	70.2532	71	71.6418	41.704	29.8276	78	75.2381	67.3077	56.872	[67.18316831683168, 55.86806533370881, 37.95728109511447, 27.47993066958584]	[66.68595041322314, 70.06179571065067, 66.5005614823133, 63.56260123582698]	4.29682	0.984526	60.5122	0.576451	14.083
ENSG00000116521.10	SCAMP3	524.752	514.623	587.368	493.122	474.38	543.511	455.474	528.481	814	829.851	613.004	516.207	557	600.952	516.026	586.73	[669.3762376237623, 672.2366938890452, 600.1864526787822, 504.6642948367087]	[515.6900826446281, 572.2319156670302, 485.75004679019275, 557.6054352390665]	14.2108	0.960079	200	-1.04583e-13	14.0738
ENSG00000121966.6	CXCR4	322.772	217.925	95.7895	56.8783	485.95	509.924	468.613	481.329	433	282.09	116.592	63.9655	582	616.19	494.872	461.848	[377.88613861386136, 250.00704027034635, 106.1907009676658, 60.421912059843095]	[533.9752066115702, 563.0570701563067, 481.74246677896315, 471.58872757813907]	1.8014	0.988572	25.3487	0.705023	14.0717
ENSG00000147010.17	SH3KBP1	1459.41	1201.42	1128.95	927.116	1120.66	1186.26	1113.87	1251.27	1519	1732.84	1273.09	1056.03	1320	1410.48	1142.95	1209.48	[1489.2029702970297, 1467.1254576175725, 1201.02076941232, 991.5754424375114]	[1220.3305785123966, 1298.3678662304615, 1128.408665543702, 1230.372247885296]	9.67234	0.974362	136.011	0.0541305	14.0619
ENSG00000114867.20	EIF4G1	7437.62	6530.19	7086.84	5455.29	11072.7	11193.9	9999.27	12207	9848	11522.4	7734.08	6154.14	12781	14241.9	11204.5	12014.9	[8642.811881188118, 9026.288369473386, 7410.461411375974, 5804.714468162744]	[11926.863636363636, 12717.898945837876, 10601.87862623994, 12110.94546763453]	9.86823	0.915652	138.661	0.0298145	14.0513
ENSG00000173011.11	TADA2B	185.149	114.151	76.8421	40.2116	187.603	195.42	197.81	206.962	224	214.925	84.7534	45.8621	238	230.476	188.462	176.777	[204.5742574257426, 164.5381582652774, 80.79773424592872, 43.036854588578734]	[212.801652892562, 212.94801890221737, 193.1358787198203, 191.86963825064493]	2.4651	0.990089	34.6241	0.803517	14.0457
ENSG00000174233.11	ADCY6	485.149	373.113	389.474	267.196	499.174	541.985	478.832	549.684	634	629.104	389.686	306.034	620	655.238	552.564	562.322	[559.5742574257425, 501.108842579555, 389.57989143261744, 286.61512497719394]	[559.5867768595042, 598.6114140312613, 515.6981096762119, 556.002909592657]	6.08491	0.998119	85.4663	0.121547	14.0456
ENSG00000089876.11	DHX32	409.901	380.66	218.947	119.577	385.124	471.756	381.022	432.595	447	463.433	263.229	163.276	376	428.571	358.974	327.488	[428.450495049505, 422.04660658969306, 241.08803398631107, 141.42629082284256]	[380.5619834710744, 450.1635768811341, 369.99812839228895, 380.04154418381427]	3.6615	0.948444	51.4153	0.143784	14.0421
ENSG00000144283.21	PKP4	1138.61	875.943	817.368	599.868	1609.92	1664.12	1532.85	1865.19	1254	1486.57	907.623	703.448	1991	2049.52	1708.97	1677.73	[1196.3069306930693, 1181.2552802027596, 862.495869719141, 651.6580003648969]	[1800.4586776859505, 1856.822973464195, 1620.9105371514129, 1771.457495950567]	6.44437	0.96295	90.4895	0.121683	14.0416
ENSG00000151348.13	EXT2	1027.72	816.981	877.368	668.783	982.645	958.779	933.577	1050.95	1097	1252.24	892.377	710.345	1092	1130.48	965.385	993.602	[1062.3613861386139, 1034.6099690228104, 884.8725513334907, 689.5639481846379]	[1037.3223140495868, 1044.6274082151945, 949.4806288601908, 1022.2756314116023]	9.54802	0.983301	133.961	0.098432	14.0302
ENSG00000102225.15	CDK16	2714.85	2622.64	2893.68	2309.13	2527.27	2721.37	2303.65	2712.34	3633	3944.78	2774.44	2380.69	2866	3118.1	2635.26	2814.93	[3173.925742574257, 3283.7088144184736, 2834.0618362048617, 2344.908319649699]	[2696.636363636364, 2919.7346419483824, 2469.453022646453, 2763.6353410522524]	12.8671	0.919486	180.49	0.0211808	14.0272
ENSG00000143126.7	CELSR2	631.683	542.453	655.263	490.608	933.884	854.962	710.219	995.57	844	1094.03	674.888	546.207	911	1049.52	823.718	872.038	[737.8415841584158, 818.2413404674738, 665.0755251357093, 518.4076810800949]	[922.4421487603306, 952.242820792439, 766.9684634100693, 933.8037674725539]	10.6906	0.812453	149.736	0.0155619	14.0063
ENSG00000173113.6	TRMT112	1207.92	1233.49	1173.16	995.899	1174.38	1210.69	1262.04	1116.77	1572	1361.19	1229.15	1064.48	1464	1309.52	1317.95	1454.98	[1389.960396039604, 1297.342297944241, 1201.1529383998113, 1030.1911147600804]	[1319.190082644628, 1260.1054162122864, 1289.9962567845778, 1285.8742276081348]	14.283	0.993434	200	0.0493833	14.0027
ENSG00000139112.10	GABARAPL1	725.743	654.717	664.211	550.661	809.091	765.649	732.117	829.114	1021	1011.19	672.197	583.793	997	1029.52	941.026	934.597	[873.3712871287129, 832.9555054914108, 668.2039178664149, 567.2272395548258]	[903.0454545454545, 897.5863322428207, 836.5712146734045, 881.8555402243685]	9.04107	0.97648	126.477	0.174689	13.9891
ENSG00000070444.14	MNT	472.277	295.283	205.263	132.275	342.149	376.336	305.839	393.671	585	541.045	213.004	153.448	446	466.667	346.154	357.346	[528.6386138613861, 418.16389749366374, 209.1338210998348, 142.86170406860063]	[394.07438016528926, 421.501272264631, 325.99663110612016, 375.50842881996516]	2.68681	0.977053	37.5544	0.199916	13.9773
ENSG00000114738.10	MAPKAPK3	258.416	198.113	253.684	169.18	259.504	288.55	248.905	275	303	313.433	205.381	185.172	293	298.095	259.615	281.28	[280.7079207920792, 255.77302168403264, 229.53268822279915, 177.17615398649883]	[276.2520661157025, 293.32242820792436, 254.26024705221784, 278.1398104265403]	9.38196	0.991133	130.84	0.0562183	13.946
ENSG00000179335.18	CLK3	599.01	516.038	434.737	321.032	414.05	390.84	393.431	433.861	784	770.896	474.439	339.31	510	499.048	408.333	445.972	[691.5049504950496, 643.4666291185581, 454.5881519943356, 330.17104542966615]	[462.02479338842977, 444.9436568520538, 400.88199513381994, 439.9161617373568]	5.33512	0.984199	74.3389	0.166598	13.9339
ENSG00000125970.11	RALY	436.634	448.113	457.368	375.794	589.256	555.725	540.146	629.43	606	599.254	479.821	412.586	694	675.238	646.795	662.559	[521.3168316831683, 523.6834694452267, 468.5945244276611, 394.1899288451013]	[641.6280991735537, 615.4816430388948, 593.4704285981659, 645.9948107264984]	14.3698	0.959132	200	-2.57572e-14	13.9181
ENSG00000155090.14	KLF10	1013.86	524.057	128.421	89.5503	673.554	735.878	603.65	644.937	1114	980.597	178.924	106.207	806	888.571	652.564	637.915	[1063.930693069307, 752.3268093494789, 153.67240972386122, 97.87858055099434]	[739.7768595041323, 812.2246455834243, 628.1068688002995, 641.4257004019437]	1.39999	0.971604	19.4741	0.552004	13.9102
ENSG00000215301.9	DDX3X	5593.07	4219.81	3227.89	2278.57	7937.19	7736.64	7404.38	8357.28	6918	7100.75	3852.91	2823.28	9398	9987.62	8344.87	8209.48	[6255.534653465346, 5660.278794705717, 3540.404767524192, 2550.9236453201975]	[8667.595041322315, 8862.130134496547, 7874.6256784577945, 8283.378576999221]	4.23282	0.974795	58.8683	0.349524	13.9076
ENSG00000135046.13	ANXA1	2400.99	2269.34	2056.32	1603.84	1790.08	1909.16	1841.61	1989.87	2948	3125.37	2133.63	1851.38	2208	2301.9	2082.05	1972.99	[2674.4950495049507, 2697.356378484934, 2094.9740382346, 1727.6076445904032]	[1999.0413223140495, 2105.5325336241367, 1961.82856073367, 1981.42959985602]	8.74434	0.94638	121.593	0.221822	13.9053
ENSG00000131931.8	THAP1	87.1287	69.8113	51.0526	31.4815	75.2066	79.3893	86.8613	81.0127	111	104.478	62.7803	36.5517	110	131.429	98.0769	100.237	[99.06435643564356, 87.14446634750774, 56.91645031862167, 34.016602809706264]	[92.60330578512396, 105.40894220283533, 92.46911847276812, 90.62481252624633]	3.82239	0.99427	53.1313	0.232006	13.9
ENSG00000164520.11	RAET1E	45.5446	52.8302	39.4737	33.9947	42.9752	32.8244	37.9562	44.9367	72	64.1791	42.1525	40.8621	46	71.4286	54.4872	46.4455	[58.77227722772277, 58.50464657842861, 40.81307528911966, 37.42838898011312]	[44.48760330578513, 52.12649945474373, 46.221691933370764, 45.69110324554563]	7.8365	0.881507	108.904	0.0547255	13.897
ENSG00000089693.10	MLF2	1661.39	1495.28	1606.84	1289.42	1616.53	1716.03	1605.84	1831.01	1874	2127.61	1644.39	1388.1	1914	1974.29	1751.28	1937.68	[1767.6930693069307, 1811.447479583216, 1625.6183620486195, 1338.7607188469258]	[1765.2644628099174, 1845.1581243184296, 1678.5607336702228, 1884.3451916731658]	14.3955	0.918401	200	0	13.8933
ENSG00000125457.13	MIF4GD	85.1485	100.943	104.737	80.9524	111.57	103.817	96.3504	101.582	121	117.91	93.722	75.1724	100	97.1429	88.4615	111.374	[103.07425742574257, 109.42692199380456, 99.22940759971678, 78.0623973727422]	[105.78512396694215, 100.47982551799345, 92.40595171252104, 106.47834303197553]	14.3989	0.815099	200	0	13.8899
ENSG00000006744.18	ELAC2	1052.48	978.774	935.789	758.995	1364.46	1303.05	1248.18	1365.51	1354	1515.67	1073.09	830.862	1470	1580.95	1296.15	1445.97	[1203.2376237623762, 1247.2226133483525, 1004.441822043899, 794.9283889801131]	[1417.2314049586776, 1442.0029080334425, 1272.1645143177989, 1405.7389465474835]	9.40377	0.927371	130.57	0.0629454	13.8848
ENSG00000149428.18	HYOU1	1460.4	1260.85	1537.37	1146.16	1581.82	1731.3	1539.42	1878.48	1808	1995.52	1547.09	1277.24	1974	2146.67	1753.85	1974.17	[1634.19801980198, 1628.1857223317375, 1542.226811423177, 1211.702700237183]	[1777.909090909091, 1938.9821882951653, 1646.6311061201573, 1926.325814385986]	14.4116	0.893876	200	-1.11022e-15	13.8777
ENSG00000005075.15	POLR2J	104.95	132.075	142.632	108.862	128.099	142.748	132.847	144.304	187	170.896	140.359	109.483	165	166.667	167.308	183.886	[145.9752475247525, 151.48549704308647, 141.49516167099364, 109.17259624156176]	[146.54958677685948, 154.70737913486005, 150.07720381807974, 164.09502669626252]	14.4137	0.823005	200	0	13.8757
ENSG00000087111.20	PIGS	533.663	501.887	538.947	444.444	618.182	650.382	554.015	690.823	661	789.552	540.807	488.276	711	720.952	619.872	685.071	[597.3316831683169, 645.7195156294001, 539.8772716544725, 466.36015325670496]	[664.5909090909091, 685.6670301708469, 586.9431967059704, 687.9469374287601]	14.4195	0.822193	200	-2.22045e-16	13.8701
ENSG00000110693.16	SOX6	29.703	25.9434	26.8421	15.2116	48.7603	51.145	48.1752	46.8354	51	45.5224	21.0762	17.931	52	51.4286	48.7179	48.5782	[40.351485148514854, 35.732892143058294, 23.9591692235072, 16.571337347199417]	[50.3801652892562, 51.286804798255176, 48.44656559985027, 47.706821045053694]	4.40913	0.989798	61.1265	0.785729	13.8636
ENSG00000082068.8	WDR70	585.149	535.849	458.421	332.937	488.43	550.382	467.153	518.038	727	774.627	464.574	350.517	566	618.095	564.744	534.597	[656.0742574257426, 655.2379611377077, 461.49752183148456, 341.72687465790915]	[527.2148760330579, 584.2384587422755, 515.9484372075613, 526.3175655408243]	5.9767	0.952999	82.8176	0.147054	13.8567
ENSG00000108298.9	RPL19	8138.61	9058.49	8436.32	7500.53	7951.24	7967.18	8013.87	8624.37	11632	10909	8656.95	7703.45	9233	9393.33	8848.08	9627.73	[9885.30693069307, 9983.722894959166, 8546.633231059714, 7601.9886881955845]	[8592.119834710744, 8680.254452926209, 8430.972768107804, 9126.046103545505]	14.4522	0.945338	200	0	13.8387
ENSG00000106049.8	HIBADH	352.475	262.736	241.053	201.72	379.339	434.351	362.044	446.203	368	385.821	297.758	229.138	510	460.952	443.59	425.829	[360.23762376237624, 324.2783722894959, 269.4052395562898, 215.42875387702975]	[444.6694214876033, 447.65176299527445, 402.81676960509077, 436.01595776591273]	7.96765	0.994816	110.188	0.118866	13.8294
ENSG00000123364.4	HOXC13	117.822	98.5849	54.2105	37.5661	141.322	131.298	146.715	117.722	133	147.761	72.1973	38.6207	162	165.714	140.385	159.005	[125.4108910891089, 123.17304984511405, 63.20391786641492, 38.09341361065499]	[151.6611570247934, 148.5059978189749, 143.54997192588434, 138.36312916191733]	3.30058	0.938749	45.6422	0.987606	13.8285
ENSG00000179085.7	DPM3	70.297	71.6981	78.9474	65.3439	42.9752	49.6183	40.8759	55.6962	135	122.388	99.5516	87.931	88	66.6667	76.2821	93.8389	[102.64851485148515, 97.04308645451985, 89.24946896388954, 76.63747491333697]	[65.48760330578513, 58.14249363867684, 58.5789818454052, 74.76753254544364]	14.465	0.998094	200	-3.53051e-14	13.8265
ENSG00000084693.15	AGBL5	265.347	305.189	286.842	251.852	364.463	376.336	372.263	371.835	394	370.896	307.175	252.069	390	428.571	387.179	428.199	[329.6732673267327, 338.04210081667134, 297.0084965777673, 251.96040868454662]	[377.2314049586777, 402.45365321701195, 379.72113045105743, 400.01724758533805]	14.4781	0.931222	200	-2.22045e-15	13.8139
ENSG00000156973.13	PDE6D	106.931	125	108.421	73.4127	123.967	105.344	131.387	118.671	133	125.373	97.7578	85.8621	126	132.381	133.333	116.114	[119.96534653465346, 125.18656716417911, 103.08945008260562, 79.63738368910782]	[124.98347107438016, 118.86223191566702, 132.36009732360097, 117.39231507588937]	9.67339	0.916011	133.566	0.0627116	13.8075
ENSG00000172057.9	ORMDL3	91.0891	80.1887	95.7895	72.3545	93.3884	90.8397	100.73	95.5696	115	126.866	105.83	79.3103	108	102.857	98.0769	99.5261	[103.04455445544554, 103.52717544353703, 100.8095350483833, 75.83242109104178]	[100.69421487603306, 96.8484187568157, 99.40342504211117, 97.54784330193773]	14.4956	0.80714	200	0.17966	13.7973
ENSG00000006695.10	COX10	232.673	188.208	155.789	107.275	242.975	266.412	278.102	249.684	288	312.687	180.269	130.69	282	332.381	260.256	271.801	[260.33663366336634, 250.4470571669952, 168.0292659900873, 118.98239372377304]	[262.4876033057851, 299.3965830607052, 269.17930001871605, 260.742246085548]	5.00537	0.968591	69.0537	0.162896	13.7959
ENSG00000125962.14	ARMCX5	82.1782	50	33.1579	19.8413	52.0661	74.0458	67.8832	59.4937	64	69.403	26.4574	26.3793	77	83.8095	60.8974	68.0095	[73.0891089108911, 59.70149253731343, 29.80764691999056, 23.110290093048715]	[64.53305785123968, 78.92766266812069, 64.390323788134, 63.75157477953087]	2.95835	0.958332	40.7158	0.171928	13.763
ENSG00000100614.17	PPM1A	316.832	248.585	203.158	118.122	348.76	357.252	400.73	407.595	346	372.388	255.605	185.345	454	457.143	405.769	354.028	[331.41584158415844, 310.48648268093496, 229.3816379513807, 151.73326035395002]	[401.3801652892562, 407.1973827699018, 403.249578888265, 380.8116863639091]	5.30497	0.988472	72.9478	0.71661	13.7508
ENSG00000117410.13	ATP6V0B	389.109	482.075	454.211	365.608	458.678	522.137	447.445	431.329	693	558.209	460.09	403.448	520	541.905	491.667	564.692	[541.0544554455446, 520.1422134609969, 457.1501062072221, 384.5283707352673]	[489.3388429752066, 532.0210832424573, 469.55596107055953, 498.01052852600634]	11.9757	0.996621	164.455	0.044665	13.7324
ENSG00000103852.12	TTC23	189.109	122.642	85.7895	63.0952	165.289	163.359	178.102	169.304	221	226.119	91.4798	75.1724	196	200.952	177.564	160.427	[205.05445544554453, 174.38045620951843, 88.63464715600662, 69.13382594417078]	[180.64462809917356, 182.15557978916758, 177.83314617256224, 164.8651688763573]	3.17769	0.953714	43.5947	0.878774	13.719
ENSG00000122490.18	PQLC1	75.2475	45.7547	56.3158	35.4497	62.8099	90.8397	92.7007	82.5949	87	94.0299	64.574	46.8966	101	87.619	65.3846	80.5687	[81.12376237623762, 69.89228386370036, 60.44489025253718, 41.17314358693669]	[81.90495867768595, 89.22937113776808, 79.04267265581134, 81.58182854400384]	6.44641	0.986331	88.4342	0.152067	13.7184
ENSG00000130303.12	BST2	1124.75	1004.25	1033.16	880.159	1303.31	1353.44	1251.82	1383.23	1522	1605.97	1247.98	1142.24	1799	1848.57	1587.82	1751.18	[1323.3762376237623, 1305.1077161362996, 1140.5699787585554, 1011.2000547345376]	[1551.1528925619834, 1601.0032715376226, 1419.8226651693803, 1567.2063411122444]	14.5828	0.977363	200	0.0182722	13.7147
ENSG00000168028.13	RPSA	4176.24	4521.7	4114.74	3408.86	3498.35	3536.64	3508.03	3484.18	4834	3944.78	3734.53	3315.52	3833	3597.14	3603.21	3786.73	[4505.118811881188, 4233.237116305266, 3924.632995043663, 3362.189837620872]	[3665.6735537190084, 3566.8920392584514, 3555.61716264271, 3635.4535365048896]	14.5933	0.994912	200	0.000901207	13.705
ENSG00000077549.17	CAPZB	1134.65	1121.7	1179.47	967.857	1356.2	1432.06	1241.61	1380.7	1437	1509.7	1174.89	990.345	1455	1714.29	1392.31	1562.56	[1285.8267326732673, 1315.6998028724302, 1177.180788293604, 979.1009852216749]	[1405.599173553719, 1573.173391494002, 1316.9567658618753, 1471.6277221189034]	14.5958	0.925328	200	0.00575798	13.7025
ENSG00000159403.15	C1R	437.624	372.17	420.526	357.672	518.182	467.176	464.234	537.975	553	597.015	452.018	391.724	541	614.286	524.359	594.787	[495.31188118811883, 484.59236834694445, 436.2721265046023, 374.69804780149605]	[529.5909090909091, 540.7306434023991, 494.29627550065504, 566.3807067010619]	14.601	0.990498	200	0	13.6977
ENSG00000197555.9	SIPA1L1	435.644	340.566	335.263	223.942	619.835	671.756	578.102	673.101	491	626.866	336.323	258.276	686	804.762	651.923	650	[463.32178217821786, 483.71585468882, 335.7930139249469, 241.10883050538223]	[652.9173553719008, 738.2588149763722, 615.0126333520493, 661.5506329113923]	5.98768	0.921596	82.0103	0.0817788	13.6965
ENSG00000112640.14	PPP2R5D	887.129	813.208	866.842	706.481	859.504	883.206	883.942	979.43	981	1113.43	836.771	723.276	863	998.095	873.077	954.265	[934.0643564356435, 963.3201914953534, 851.8067028557941, 714.8786717752236]	[861.2520661157025, 940.6506724827335, 878.5092644581696, 966.8478912952187]	14.6084	0.91695	200	0	13.6908
ENSG00000143443.9	C1orf56	63.3663	60.3774	52.1053	39.1534	114.876	138.168	104.38	122.785	91	79.1045	56.5022	43.6207	155	135.238	141.026	140.047	[77.18316831683168, 69.74091805125316, 54.30375265518055, 41.38706440430579]	[134.93801652892563, 136.70301708469646, 122.70260153471833, 131.4161017457556]	6.46403	0.995434	88.4862	0.185917	13.689
ENSG00000173706.12	HEG1	780.198	544.34	414.737	283.466	856.198	825.954	789.051	941.139	957	997.015	444.843	333.966	1048	1139.05	901.282	866.588	[868.59900990099, 770.6772740073218, 429.7899457163087, 308.7155628534939]	[952.0991735537191, 982.5009087604508, 845.166573086281, 903.8634591157238]	3.55027	0.966444	48.5681	0.32349	13.6801
ENSG00000185561.9	TLCD2	105.941	87.7358	80	58.3333	81.8182	61.8321	81.0219	69.6203	132	108.209	82.9596	60.6897	77	80.9524	86.5385	73.2227	[118.97029702970298, 97.97240214024218, 81.4798206278027, 59.51149425287356]	[79.4090909090909, 71.39222101054162, 83.78017967434025, 71.42150098986141]	6.04014	0.97932	82.5337	0.0775409	13.6642
ENSG00000071051.13	NCK2	82.1782	83.4906	75.7895	44.8413	92.562	126.718	89.0511	115.506	117	120.149	70.4036	54.6552	126	120.952	105.128	107.82	[99.5891089108911, 101.81990988453956, 73.09653056407836, 49.74822112753147]	[109.28099173553719, 123.83496910214467, 97.08965000935802, 111.6631171635971]	5.83869	0.941896	79.6955	0.051948	13.6496
ENSG00000180318.3	ALX1	68.3168	62.7358	14.2105	11.9048	87.6033	91.6031	78.8321	80.0633	89	105.224	34.9776	15.3448	104	92.381	88.4615	88.8626	[78.65841584158416, 83.97986482680935, 24.594052395562898, 13.624794745484401]	[95.80165289256198, 91.99200290803344, 83.64682762492981, 84.46292519047333]	2.29146	0.856491	31.2599	0.746584	13.6419
ENSG00000253626.3	EIF5AL1	161.386	148.113	157.895	122.09	171.074	186.26	164.964	194.62	176	193.284	151.57	133.793	181	221.905	198.718	181.28	[168.69306930693068, 170.698394818361, 154.73212178428133, 127.94152526911148]	[176.03719008264463, 204.08215194474735, 181.84072618379184, 187.94993700881878]	14.6674	0.936431	200	0	13.6356
ENSG00000164346.9	NSA2	1067.33	1007.08	833.158	579.762	883.471	864.122	957.664	965.823	1231	1404.48	926.009	767.586	1119	1122.86	1025.64	949.052	[1149.1633663366338, 1205.7765418192057, 879.5834316733539, 673.6740558292283]	[1001.2355371900826, 993.4896401308615, 991.6526296088339, 957.4374587557743]	7.1831	0.913867	97.9136	0.89627	13.6311
ENSG00000129559.12	NEDD8	271.287	298.113	262.632	237.963	272.727	270.229	256.934	305.696	371	304.478	253.812	253.966	323	293.333	326.923	325.829	[321.1435643564356, 301.2954097437341, 258.2216190700968, 245.96424010217115]	[297.8636363636364, 281.7811704834605, 291.92869174621, 315.7627932089507]	14.6727	0.908719	200	-2.66454e-15	13.6308
ENSG00000198646.13	NCOA6	928.713	739.151	651.579	413.624	1300.83	1267.94	1173.72	1412.97	1141	1270.9	684.305	445.69	1400	1563.81	1331.41	1199.05	[1034.8564356435643, 1005.0232328921429, 667.9419400519236, 429.6569968983762]	[1350.413223140496, 1415.874227553617, 1252.5664420737412, 1306.013408122863]	4.61592	0.967123	62.9065	0.307122	13.6282
ENSG00000198901.13	PRC1	5062.38	4158.96	4121.58	3149.21	5432.23	5624.43	5322.63	5811.71	5951	6256.72	4192.38	3547.07	6352	6941.9	5753.85	5963.74	[5506.6881188118805, 5207.839341030695, 4156.977814491385, 3348.1376573617954]	[5892.115702479339, 6283.166121410396, 5538.236945536215, 5887.726468294439]	7.99627	0.988711	108.578	0.105183	13.5785
ENSG00000140988.15	RPS2	8643.56	10268.4	9383.68	7913.89	7780.17	7964.12	7501.46	7850	15587	13370.1	12017.9	10431	11575	11552.4	10818.6	11585.1	[12115.282178217822, 11819.272740073218, 10700.81071512863, 9172.461685823755]	[9677.582644628099, 9758.251544892766, 9160.024798802171, 9717.535545023697]	14.7381	0.991782	200	0.0117582	13.5703
ENSG00000183864.4	TOB2	801.98	486.321	253.684	141.27	1106.61	1103.82	968.613	1061.08	977	794.03	292.377	178.793	1222	1348.57	1046.79	1036.49	[889.490099009901, 640.1753027316249, 273.0304460703328, 160.03147235905857]	[1164.3057851239669, 1226.194111232279, 1007.7040052405016, 1048.7844201811745]	2.00414	0.987492	27.1849	0.524313	13.5644
ENSG00000138614.14	VWA9	602.97	490.094	343.684	234.921	653.719	667.939	607.299	680.063	715	774.627	368.61	280.862	741	822.857	675.641	667.062	[658.9851485148515, 632.3606026471416, 356.14703799858387, 257.8913519430761]	[697.3595041322315, 745.3980370774264, 641.4701478570091, 673.562451256824]	3.95996	0.944088	53.6838	0.281792	13.5566
ENSG00000122642.10	FKBP9	838.614	652.358	786.842	613.624	736.364	774.809	710.949	872.785	889	1099.25	783.408	704.655	904	936.19	748.077	844.313	[863.8069306930693, 875.8061109546607, 785.1250885060184, 659.1397555190658]	[820.1818181818182, 855.4998182479098, 729.5129140932061, 858.5488031675566]	14.7663	0.943212	200	-5.21805e-14	13.5443
ENSG00000089159.16	PXN	472.277	438.208	465.263	386.508	521.488	545.038	487.591	571.203	741	785.821	506.726	425.862	614	719.048	537.821	599.052	[606.6386138613861, 612.0142213460997, 485.99480764692, 406.1850027367269]	[567.7438016528926, 632.0428934932752, 512.7058768482126, 585.1273321734957]	9.53368	0.947556	129.023	0.0266448	13.5334
ENSG00000178982.9	EIF3K	879.208	875	991.053	767.725	947.107	998.473	902.19	985.127	1240	1183.58	984.753	806.379	1126	1120.95	1103.85	1171.09	[1059.6039603960396, 1029.2910447761194, 987.9029974038235, 787.0520890348477]	[1036.5537190082646, 1059.7128316975645, 1003.0179674340258, 1078.108314835923]	14.7869	0.918934	200	1.11022e-16	13.5255
ENSG00000171314.8	PGAM1	488.119	502.358	458.421	422.09	586.777	686.26	608.029	673.734	618	663.433	513.901	446.552	692	704.762	638.462	713.033	[553.059405940594, 582.8956631934666, 486.1611989615294, 434.32083561393904]	[639.3884297520661, 695.5107233733188, 623.2453677709152, 693.38367628532]	14.8045	0.863202	200	0	13.5094
ENSG00000175274.18	TP53I11	38.6139	27.8302	26.3158	26.455	38.0165	44.2748	25.5474	40.8228	36	47.0149	36.3229	31.7241	37	61.9048	43.5897	48.5782	[37.306930693069305, 37.42255702618981, 31.319329714420583, 29.08958219303047]	[37.50826446280992, 53.089785532533625, 34.568594422609024, 44.70049193112964]	14.8197	0.912622	200	-7.10543e-15	13.4955
ENSG00000176371.13	ZSCAN2	69.3069	23.5849	23.1579	13.3598	49.5868	49.6183	44.5255	42.0886	73	76.1194	24.6637	18.1034	44	72.381	48.0769	49.763	[71.15346534653466, 49.852154322725994, 23.910785933443474, 15.731618317825216]	[46.79338842975207, 60.9996364958197, 46.301235261089275, 45.92582038514608]	2.20583	0.978975	29.7568	0.175003	13.4901
ENSG00000103855.17	CD276	643.564	571.226	752.632	560.45	876.033	949.618	839.416	939.241	989	1046.27	738.117	652.931	981	1127.62	924.359	984.36	[816.2821782178218, 808.7475359053788, 745.3740854378098, 606.690384966247]	[928.5165289256199, 1038.6186841148672, 881.8875163765674, 961.8003479512868]	14.1217	0.951261	190.185	0.0190899	13.4676
ENSG00000023902.13	PLEKHO1	38.6139	35.8491	22.1053	13.7566	63.6364	70.229	47.4453	59.4937	47	36.5672	19.2825	16.7241	56	62.8571	65.3846	56.3981	[42.806930693069305, 36.20811039143903, 20.693887184328535, 15.240375843824122]	[59.81818181818182, 66.54307524536532, 56.41493542953397, 57.9458875757394]	3.50993	0.970768	47.1967	0.268876	13.4466
ENSG00000143514.16	TP53BP2	414.851	358.962	258.947	159.788	520.661	491.603	538.686	568.354	558	564.179	295.516	179.31	639	705.714	530.769	529.858	[486.4257425742574, 461.5706843142776, 277.2315317441586, 169.549352307973]	[579.8305785123966, 598.6586695747001, 534.727681078046, 549.1061251424801]	3.81098	0.967957	51.0085	0.478987	13.3846
ENSG00000165698.15	SPACA9	62.3762	58.0189	64.2105	50.3968	35.5372	40.458	29.1971	48.7342	72	75.3731	65.0224	49.6552	40	33.3333	48.7179	43.8389	[67.1881188118812, 66.69600112644325, 64.61647392022658, 50.02599890530925]	[37.768595041322314, 36.89567430025445, 38.95751450495976, 46.28651988721579]	14.965	0.852765	200	-2.22045e-16	13.3645
ENSG00000170260.8	ZNF212	133.663	80.1887	51.0526	23.1481	104.959	102.29	113.869	90.8228	179	129.851	60.9865	36.3793	102	137.143	76.9231	102.844	[156.33168316831683, 105.01971275696985, 56.01958933207458, 29.76372924648787]	[103.47933884297521, 119.71646673936749, 95.39584503088153, 96.83319335293059]	2.15918	0.988492	28.83	0.341448	13.3523
ENSG00000125835.18	SNRPB	1281.19	1349.53	1490	1138.23	1336.36	1414.5	1237.96	1325	1933	1794.03	1551.12	1254.31	1627	1635.24	1469.87	1676.54	[1607.0940594059407, 1571.7790763165303, 1520.560538116592, 1196.2689290275498]	[1481.6818181818182, 1524.8709560159941, 1353.9139996256786, 1500.7701421800948]	14.9864	0.889181	200	0.0106705	13.3454
ENSG00000158480.10	SPATA2	136.634	58.0189	25.2632	17.4603	104.132	136.641	94.1606	96.2025	151	107.463	22.87	20.6897	113	137.143	107.051	94.5498	[143.81683168316832, 82.74077724584623, 24.066556525843758, 19.074986316365628]	[108.56611570247934, 136.89203925845146, 100.60593299644394, 95.3761473393725]	1.29177	0.980525	17.2254	0.39155	13.3347
ENSG00000185361.8	TNFAIP8L1	200	160.849	70	33.3333	293.388	313.74	281.022	290.19	259	226.119	81.1659	37.5862	366	414.286	291.026	319.905	[229.5, 193.4842297944241, 75.5829596412556, 35.45977011494253]	[329.6942148760331, 364.0130861504907, 286.02376941793, 305.04754334393186]	2.12767	0.971409	28.3616	0.362853	13.3299
ENSG00000070770.8	CSNK2A2	582.178	494.34	461.053	321.032	623.14	639.695	631.387	695.886	659	819.403	442.601	371.724	739	777.143	641.026	638.626	[620.5891089108911, 656.8713038580681, 451.826764219967, 346.3779419813902]	[681.0702479338843, 708.4187568157033, 636.2062511697548, 667.2558341832143]	6.46813	0.900143	86.1771	0.222687	13.3233
ENSG00000233954.6	UQCRHL	205.941	233.491	200	175.529	204.132	179.389	220.438	215.19	251	233.582	186.099	175.862	224	259.048	203.846	208.294	[228.47029702970298, 233.5363277949873, 193.04932735426007, 175.69558474730889]	[214.06611570247935, 219.21846601235913, 212.1420550252667, 211.74185614014038]	13.8964	0.903475	185.115	0.380061	13.3211
ENSG00000196781.14	TLE1	272.277	171.698	166.316	96.0317	437.19	457.252	398.54	454.43	340	359.701	185.65	100	487	534.286	447.436	433.886	[306.13861386138615, 265.69980287243027, 175.98300684446542, 98.01587301587301]	[462.09504132231405, 495.7688113413304, 422.9880217106494, 444.158317835503]	3.68014	0.996334	48.9691	0.29873	13.3063
ENSG00000162144.9	CYB561A3	300	278.302	264.737	236.772	282.645	280.153	251.825	308.544	356	398.507	309.865	276.552	332	341.905	305.128	325.118	[328.0, 338.40467473950997, 287.30115647864056, 256.6621054552089]	[307.3223140495868, 311.0287168302435, 278.47651132322665, 316.8313936048953]	15.036	0.907805	200	-8.61533e-14	13.3014
ENSG00000179632.9	MAF1	1058.42	1106.13	1160.53	890.079	966.942	1019.08	969.343	1033.54	1388	1334.33	1119.73	958.621	1133	1157.14	1026.92	1093.84	[1223.2079207920792, 1220.2302168403266, 1140.1286287467547, 924.3500273672688]	[1049.9710743801652, 1088.1134133042528, 998.1330713082538, 1063.691583178355]	15.0428	0.925011	200	0.0137314	13.2954
ENSG00000157020.17	SEC13	1015.84	936.792	990	782.672	1003.31	1049.62	992.701	1131.96	1269	1185.07	999.552	849.138	1283	1266.67	1064.1	1147.63	[1142.4207920792078, 1060.93353984793, 994.7757847533633, 815.9049443532202]	[1143.1528925619834, 1158.1424936386768, 1028.4016470147856, 1139.796178535005]	12.9842	0.981374	172.52	0.0381842	13.2869
ENSG00000163644.14	PPM1K	60.396	43.3962	40	16.7989	79.3388	57.2519	77.3723	69.3038	59	66.4179	31.8386	23.2759	79	92.381	75.641	73.9336	[59.698019801980195, 54.90706843142776, 35.91928251121076, 20.03740193395366]	[79.1694214876033, 74.81643038894947, 76.50664420737414, 71.61872337872698]	3.87314	0.983879	51.4583	0.714169	13.286
ENSG00000162627.16	SNX7	65.3465	58.0189	43.6842	28.7037	74.3802	71.7557	86.8613	94.9367	67	80.597	61.435	48.1034	92	101.905	75.641	68.0095	[66.17326732673267, 69.30794142495071, 52.55959405239557, 38.40357598978289]	[83.19008264462809, 86.83024354780079, 81.25116975481939, 81.47309376687264]	7.29494	0.920295	96.8977	0.369363	13.2829
ENSG00000080573.6	COL5A3	68.3168	52.8302	70.5263	53.5714	49.5868	53.4351	54.7445	55.3797	106	112.687	67.2646	68.4483	62	64.7619	66.6667	54.2654	[87.15841584158416, 82.7583779217122, 68.89544489025253, 61.00985221674877]	[55.79338842975207, 59.098509632860775, 60.70559610705596, 54.82257483952247]	10.9817	0.970997	145.816	0.0704527	13.278
ENSG00000162512.15	SDC3	54.4554	44.8113	63.6842	46.5608	47.9339	47.3282	49.635	52.2152	61	76.1194	44.843	42.4138	45	44.7619	31.4103	50	[57.72772277227723, 60.4653618698958, 54.26362992683502, 44.48731983214742]	[46.46694214876033, 46.045074518356955, 40.52264645330338, 51.107594936708864]	15.0771	0.86747	200	2.22045e-16	13.2651
ENSG00000125818.17	PSMF1	733.663	664.623	703.158	563.492	710.744	720.611	677.372	767.405	935	1049.25	785.65	628.448	853	975.238	793.59	825.118	[834.3316831683169, 856.9381864263587, 744.4040594760444, 595.9701696770662]	[781.8719008264463, 847.924391130498, 735.4810031817331, 796.2617733517308]	11.8933	0.926876	157.508	0.0387874	13.2435
ENSG00000168090.9	COPS6	1016.83	1054.72	1069.47	874.074	1086.78	1091.6	1082.48	1076.9	1400	1354.48	1153.81	962.241	1237	1290.48	1166.67	1260.66	[1208.4158415841584, 1204.597296536187, 1111.6426717016757, 918.1577266922095]	[1161.8884297520663, 1191.0396219556524, 1124.574209245742, 1168.78112064311]	15.1058	0.947339	200	0.0306889	13.2399
ENSG00000138092.10	CENPO	737.624	531.604	447.368	260.45	746.281	862.595	710.219	797.152	865	860.448	446.637	294.655	842	919.048	736.538	764.218	[801.3118811881188, 696.0257673894678, 447.00259617654, 277.55245393176426]	[794.1404958677685, 890.8215194474736, 723.3787198203256, 780.684954106425]	3.77275	0.993959	49.9225	0.17233	13.2324
ENSG00000100316.15	RPL3	10469.3	11003.3	10654.7	8882.8	8624.79	8792.37	8379.56	8839.24	13099	12906.7	10592.4	9288.62	9470	9697.14	8768.59	9384.12	[11784.153465346535, 11955.00915235145, 10623.556761859807, 9085.712461229703]	[9047.396694214876, 9244.754634678298, 8574.075893692683, 9111.681864538965]	15.1206	0.947929	200	0.0178611	13.227
ENSG00000010165.19	METTL13	638.614	556.604	439.474	273.677	666.116	689.313	594.891	648.734	790	835.821	466.368	294.655	729	698.095	649.359	672.275	[714.3069306930693, 696.2123345536468, 452.9206986075053, 284.1662105455209]	[697.5578512396694, 693.7041075972373, 622.1247426539397, 660.5045293658887]	4.41963	0.963829	58.4484	0.344436	13.2247
ENSG00000124782.19	RREB1	1710.89	1138.21	828.421	517.063	2524.79	2653.44	2262.04	2795.89	2283	2282.09	883.857	630.69	3016	3276.19	2409.62	2482.46	[1996.9455445544554, 1710.1485497043086, 856.1387774368657, 573.876573617953]	[2770.3966942148763, 2964.8127953471467, 2335.8295901179113, 2639.1752654628353]	2.91843	0.971107	38.5777	0.220121	13.2187
ENSG00000133243.8	BTBD2	512.871	441.509	542.105	434.524	574.38	588.55	515.328	640.823	721	773.134	595.964	497.759	713	758.095	544.231	731.517	[616.9356435643565, 607.3218811602366, 569.0346943592165, 466.1412151067324]	[643.6900826446281, 673.3224282079243, 529.7796181920269, 686.1696862439259]	15.1433	0.947218	200	0	13.2072
ENSG00000104823.8	ECH1	396.04	405.66	465.263	383.995	340.496	418.321	370.073	423.734	603	534.328	419.283	366.897	427	464.762	452.564	465.403	[499.51980198019805, 469.99436778372285, 442.2728345527496, 375.4456303594235]	[383.74793388429754, 441.54125772446383, 411.3185476324162, 444.5685104085428]	15.166	0.986915	200	0	13.1874
ENSG00000099290.15	FAM21A	498.02	319.811	308.947	230.556	362.81	342.748	321.898	376.582	478	516.418	330.493	262.586	382	385.714	350.641	333.886	[488.009900990099, 418.11461560123905, 319.7203209818268, 246.57088122605364]	[372.40495867768595, 364.23118865866957, 336.26941793000185, 355.23426720259164]	5.82247	0.984883	76.7605	0.292553	13.1835
ENSG00000148700.14	ADD3	419.802	311.792	341.053	232.672	468.595	433.588	464.964	483.544	436	486.567	337.22	263.621	520	570.476	489.744	477.251	[427.9009900990099, 399.17980850464653, 339.1361812603257, 248.14632366356506]	[494.297520661157, 502.03198836786623, 477.3535466966124, 480.39774431579576]	7.78643	0.993366	102.645	0.555394	13.1826
ENSG00000173267.13	SNCG	362.376	378.302	407.895	330.82	415.702	398.473	400.73	415.506	575	551.493	439.462	385	501	512.381	500.641	566.351	[468.68811881188117, 464.8972120529428, 423.6783101250885, 357.9100529100529]	[458.3512396694215, 455.42711741185025, 450.68547632416244, 490.928520007199]	15.1748	0.970759	200	-2.13163e-14	13.1798
ENSG00000166579.15	NDEL1	453.465	374.528	282.632	182.804	445.455	441.221	436.496	466.139	568	645.522	332.735	227.414	522	624.762	491.667	477.725	[510.73267326732673, 510.02534497324694, 307.6835024781685, 205.10901295384053]	[483.72727272727275, 532.9916394038531, 464.081508515815, 471.93217949487075]	4.28575	0.942173	56.4031	0.259231	13.1606
ENSG00000179833.4	SERTAD2	407.921	163.679	58.4211	37.4339	493.388	522.901	418.248	488.924	421	324.627	76.6816	49.3103	599	638.095	450	428.199	[414.46039603960395, 244.15305547733033, 67.55133349067737, 43.372103630724325]	[546.1942148760331, 580.4980007270083, 434.1240875912408, 458.56155138280644]	1.27748	0.989395	16.8081	0.577201	13.1573
ENSG00000143621.16	ILF2	2973.27	2847.17	2642.11	1973.81	3083.47	3251.91	3083.21	3277.53	3895	4024.63	2813.9	2244.66	3703	4006.67	3433.97	3487.44	[3434.133663366337, 3435.898338496198, 2728.0033042246873, 2109.232348111658]	[3393.2355371900826, 3629.2875318066153, 3258.593018903238, 3382.4862019317297]	8.16158	0.963186	107.305	0.14033	13.1476
ENSG00000169926.10	KLF13	1109.9	765.566	624.737	399.603	1254.55	1363.36	1171.53	1421.2	1232	1291.79	642.601	488.966	1559	1719.05	1329.49	1333.41	[1170.950495049505, 1028.6785412559843, 633.6688694831249, 444.284345922277]	[1406.7727272727273, 1541.2031988367867, 1250.510013101254, 1377.3074269602255]	3.91884	0.980654	51.4911	0.166962	13.1394
ENSG00000177954.11	RPS27	2478.22	3311.32	2407.37	2453.44	1973.55	1932.82	2143.07	2098.1	3539	2715.67	2658.3	2269.66	2691	2480.95	2513.46	2690.05	[3008.608910891089, 3013.4961982540126, 2532.832192589096, 2361.547162926473]	[2332.2768595041325, 2206.8884042166483, 2328.2636159460976, 2394.074329593857]	15.2354	0.911872	200	0	13.1273
ENSG00000103512.14	NOMO1	630.693	485.849	670.526	490.079	646.281	654.962	629.927	773.734	744	910.448	652.466	550.172	775	848.571	713.462	743.365	[687.3465346534654, 698.1484088989016, 661.4963417512391, 520.1258894362343]	[710.6404958677685, 751.7666303162487, 671.6942728804042, 758.5495530625712]	15.2533	0.853749	200	7.77156e-16	13.1119
ENSG00000159128.14	IFNGR2	305.941	290.094	246.316	184.788	440.496	485.496	408.759	446.203	391	438.06	270.404	211.552	513	538.095	469.231	504.265	[348.470297029703, 364.0770205575894, 258.3596884588152, 198.17004196314542]	[476.74793388429754, 511.7957106506725, 438.9949466591802, 475.23396724458576]	6.75325	0.915344	88.3732	0.107509	13.086
ENSG00000126254.11	RBM42	518.812	511.321	571.579	455.026	542.149	566.412	521.168	582.595	692	688.06	556.951	461.897	605	585.714	516.667	592.891	[605.4059405940594, 599.6902281047592, 564.2648100070805, 458.4615033752965]	[573.5743801652893, 576.0632497273718, 518.9172749391728, 587.7429659847621]	15.2929	0.928925	200	0	13.0779
ENSG00000104973.15	MED25	185.149	169.811	200.526	169.577	180.992	170.992	159.124	194.937	295	288.06	218.834	195.862	179	231.429	158.974	200.237	[240.0742574257426, 228.93551112362712, 209.68019825348125, 182.7193942711184]	[179.99586776859505, 201.21046892039257, 159.04922328279991, 197.58683784270204]	15.296	0.999882	200	-5.9952e-15	13.0753
ENSG00000012061.15	ERCC1	291.089	298.113	298.947	242.196	283.471	275.573	267.153	263.924	356	380.597	295.964	262.931	294	320	269.872	317.536	[323.54455445544556, 339.35511123627145, 297.4557469907954, 252.5634008392629]	[288.73553719008265, 297.7862595419847, 268.51253977166385, 290.7297978283041]	15.3153	0.882798	200	0.0285638	13.0588
ENSG00000169375.15	SIN3A	1878.22	1374.06	1036.32	601.72	1830.58	2015.27	1746.72	1979.75	2200	2354.48	1116.59	694.31	2120	2280	1906.41	1806.87	[2039.1089108910892, 1864.2671078569415, 1076.4538588624027, 648.0149607735815]	[1975.2892561983472, 2147.6335877862593, 1826.5627924387047, 1893.309436678865]	3.46611	0.976406	45.2527	0.319817	13.0557
ENSG00000127554.12	GFER	175.248	127.358	98.9474	64.6825	132.231	171.756	127.737	124.367	219	215.672	101.345	84.6552	167	163.81	185.256	161.848	[197.1237623762376, 171.51506617854125, 100.14632995043664, 74.66885604816639]	[149.61570247933884, 167.78262450018173, 156.49681826689124, 143.10771491991122]	3.76482	0.968098	49.035	0.301894	13.0245
ENSG00000087460.23	GNAS	4252.48	4048.11	4477.89	3439.02	4249.59	4553.44	4159.12	5012.97	5188	5446.27	4402.24	3745.52	4889	5080	4207.69	4557.82	[4720.237623762376, 4747.1909321317935, 4440.068444654236, 3592.269202700237]	[4569.293388429753, 4816.717557251908, 4183.408197641775, 4785.397294378787]	15.3608	0.90766	200	0	13.0201
ENSG00000169241.17	SLC50A1	481.188	503.302	495.263	424.339	464.463	473.282	446.715	460.759	653	601.493	508.52	444.138	524	600.952	523.077	588.389	[567.0940594059406, 552.3972120529428, 501.89166863346713, 434.2382776865536]	[494.2314049586777, 537.1174118502363, 484.8961257720382, 524.5740596316516]	15.3617	0.993957	200	0	13.0194
ENSG00000127870.16	RNF6	578.218	462.264	367.368	294.841	505.785	522.901	538.686	556.962	625	758.209	443.946	363.793	592	711.429	512.179	547.867	[601.6089108910892, 610.2365530836385, 405.6573046967194, 329.31718664477285]	[548.8925619834711, 617.164667393675, 525.4328092831743, 552.4146619473274]	6.10449	0.91692	79.4549	0.106852	13.0158
ENSG00000175137.10	SH3BP5L	206.931	164.623	138.421	87.3016	216.529	227.481	178.832	217.722	310	291.045	144.395	95	264	273.333	228.205	244.313	[258.46534653465346, 227.83370881441846, 141.40783573282982, 91.15079365079364]	[240.26446280991735, 250.40712468193382, 203.51862249672467, 231.0171575979363]	3.76232	0.98781	48.9163	0.176101	13.0017
ENSG00000080503.21	SMARCA2	610.891	487.264	486.842	363.889	581.818	654.198	609.489	664.873	679	804.478	498.206	395.69	757	724.762	640.385	647.867	[644.9455445544554, 645.8708814418474, 492.52419164503186, 379.7892720306513]	[669.409090909091, 689.4801890221737, 624.9368332397529, 656.370358149859]	7.4139	0.958415	96.3664	0.210543	12.9981
ENSG00000163399.15	ATP1A1	6017.82	5065.09	5963.16	4532.54	6371.07	6683.21	6074.45	6898.42	7245	8360.45	6095.96	5116.55	7557	7926.67	6900.64	7119.67	[6631.410891089109, 6712.771050408335, 6029.561010148691, 4824.545703338807]	[6964.037190082645, 7304.936386768448, 6487.546790192775, 7009.042983982243]	12.8995	0.932353	167.501	0.0494323	12.9851
ENSG00000171169.8	NAIF1	109.901	90.0943	43.1579	19.3122	80.9917	96.1832	96.3504	84.1772	165	129.851	56.0538	29.3103	125	114.286	93.5897	98.3412	[137.45049504950495, 109.97254294564911, 49.60585319801747, 24.31125706987776]	[102.99586776859505, 105.23446019629225, 94.97005427662361, 91.25922370868079]	2.24552	0.988195	29.1401	0.859525	12.977
ENSG00000178980.14	SEPW1	286.139	365.566	305.263	301.72	352.893	444.275	337.956	387.342	505	400	369.955	309.828	475	430.476	452.564	475.592	[395.5693069306931, 382.7830188679245, 337.60915742270475, 305.7735814632366]	[413.94628099173553, 437.37549981824793, 395.26015347183227, 431.46709460675504]	15.4141	0.980579	200	0	12.9751
ENSG00000123136.14	DDX39A	759.406	770.283	750	660.847	910.744	943.511	886.131	914.241	999	961.94	756.951	707.241	940	968.571	819.231	962.322	[879.2029702970297, 866.1116586876935, 753.4753363228699, 684.043970078453]	[925.3719008264463, 956.0414394765539, 852.6810780460414, 938.2813906053152]	15.4247	0.965786	200	0.010873	12.9662
ENSG00000030110.12	BAK1	193.069	168.868	141.579	105.291	200.826	200.763	184.672	192.405	264	235.075	175.785	131.379	221	244.762	232.692	218.246	[228.53465346534654, 201.97127569698677, 158.68185036582489, 118.33515781791644]	[210.91322314049586, 222.76263177026536, 208.6819202695115, 205.32575439438477]	6.18574	0.996957	80.2017	0.406085	12.9656
ENSG00000250722.5	SEPP1	78.2178	51.8868	40.5263	34.6561	53.719	67.1756	39.4161	57.2785	53	71.6418	39.0135	47.4138	54	59.0476	55.1282	55.4502	[65.60891089108911, 61.764291748803146, 39.769884352135946, 41.03493887976647]	[53.85950413223141, 63.111595783351504, 47.27213176118285, 56.36435898974143]	7.1332	0.804131	92.4574	0.0269093	12.9616
ENSG00000105202.7	FBL	1016.83	1114.15	1018.95	819.444	1149.59	1187.79	1162.04	1195.25	1341	1332.84	1011.21	836.034	1415	1415.24	1198.72	1342.65	[1178.9158415841584, 1223.4933821458744, 1015.0790653764457, 827.7394636015326]	[1282.2933884297522, 1301.51217739004, 1180.3808721691933, 1268.9535964964905]	10.9372	0.922035	141.656	0.0899987	12.9518
ENSG00000065308.4	TRAM2	1145.54	870.283	549.474	376.455	1529.75	1655.73	1533.58	1685.13	1343	1447.01	656.054	437.931	1852	2027.62	1628.21	1538.86	[1244.2722772277227, 1158.6489721205294, 602.7637479348596, 407.1930304688926]	[1690.8760330578511, 1841.672119229371, 1580.8908852704471, 1611.9945707600937]	3.34409	0.953661	43.3031	0.365154	12.9492
ENSG00000184076.13	UQCR10	528.713	646.226	522.632	497.751	647.107	538.931	595.62	719.937	775	691.045	605.381	532.069	751	788.571	671.795	741.943	[651.8564356435643, 668.6355956068712, 564.0063724333254, 514.9101441342821]	[699.0537190082645, 663.7513631406762, 633.7076548755381, 730.9399184114225]	15.46	0.901335	200	-2.22045e-16	12.9366
ENSG00000150687.11	PRSS23	4196.04	3538.68	3508.42	2652.51	5281.82	5471.76	5080.29	5587.03	5146	5631.34	3927.8	3226.72	6231	6277.14	5531.41	5743.13	[4671.019801980197, 4585.0112644325545, 3718.1118716072697, 2939.618682722131]	[5756.409090909091, 5874.449291166848, 5305.851113606588, 5665.076639270503]	8.62951	0.978095	111.512	0.140091	12.9222
ENSG00000130921.7	C12orf65	221.782	141.981	47.8947	29.8942	154.545	144.275	132.117	144.304	235	159.701	61.435	29.6552	199	164.762	142.308	144.55	[228.39108910891088, 150.84131230639255, 54.6648572102903, 29.774676153986498]	[176.77272727272728, 154.51835696110504, 137.21224031443006, 144.4267802507649]	1.61716	0.990902	20.894	0.557501	12.9202
ENSG00000120075.5	HOXB5	63.3663	36.7925	33.6842	19.709	43.8017	58.7786	55.4745	55.6962	71	80.597	34.0807	22.069	62	83.8095	55.7692	53.5545	[67.18316831683168, 58.694733877780905, 33.882464007552514, 20.888980113118045]	[52.90082644628099, 71.29407488186114, 55.621841661987645, 54.625352450656905]	3.33537	0.985166	43.057	0.086509	12.9092
ENSG00000138134.11	STAMBPL1	197.03	175.472	95.7895	68.6508	175.207	205.344	191.241	197.785	202	214.925	110.762	95	213	208.571	166.026	175.355	[199.5148514851485, 195.19853562376795, 103.27590276138778, 81.82539682539684]	[194.10330578512395, 206.95747001090513, 178.6332584690249, 186.57013018177457]	3.97877	0.913729	51.23	0.315198	12.8759
ENSG00000175792.11	RUVBL1	875.248	828.774	865.789	660.053	954.545	988.55	925.547	968.671	1131	1255.22	858.744	729.828	1179	1186.67	1103.21	1134.12	[1003.1237623762377, 1041.9987327513377, 862.2669341515223, 694.9402481299034]	[1066.7727272727273, 1087.6081424936385, 1014.3762867303012, 1051.3970544123822]	10.5939	0.921658	136.259	0.207813	12.862
ENSG00000197746.13	PSAP	7815.84	6745.75	8401.05	6144.84	7356.2	7634.35	7178.83	8192.41	9175	10203	7938.12	6692.93	8332	8838.1	7587.82	8267.77	[8495.420792079207, 8474.369895803999, 8169.5846117536, 6418.886152162015]	[7844.099173553719, 8236.223191566703, 7383.326314804417, 8230.08878756974]	15.558	0.859	200	0	12.8551
ENSG00000164715.5	LMTK2	1018.81	736.792	532.632	350	1480.99	1577.86	1387.59	1654.75	1167	1302.99	653.363	446.552	1742	1881.9	1392.31	1474.64	[1092.9059405940593, 1019.888763728527, 592.99740382346, 398.2758620689655]	[1611.495867768595, 1729.8836786623046, 1389.9494665918023, 1564.6956926030357]	3.80123	0.965479	48.8244	0.16794	12.8444
ENSG00000175130.6	MARCKSL1	439.604	432.547	465.263	341.27	670.248	662.595	623.358	731.962	536	564.925	443.049	347.586	766	807.619	660.256	704.028	[487.8019801980198, 498.7362714728245, 454.1562426244985, 344.42802408319653]	[718.1239669421489, 735.107233733188, 641.8070372449934, 717.9952306677064]	12.1079	0.886643	154.971	0.0384513	12.7992
ENSG00000221988.12	PPT2	161.386	127.83	146.316	96.0317	193.388	215.267	181.022	198.734	198	194.03	127.354	110.862	227	208.571	214.103	209.479	[179.69306930693068, 160.93001971275697, 136.83502478168515, 103.44690749863165]	[210.19421487603307, 211.91930207197382, 197.56223095639155, 204.10642510048592]	7.6337	0.997986	97.6818	0.345127	12.7961
ENSG00000158050.4	DUSP2	103.96	36.3208	17.8947	9.92063	101.653	83.2061	79.562	58.8608	128	60.4478	14.3498	14.1379	107	100.952	103.846	79.6209	[115.98019801980197, 48.38425795550549, 16.122256313429315, 12.02928297755884]	[104.32644628099175, 92.07924391130499, 91.70409882088714, 69.2408062871198]	0.896879	0.976185	11.4671	0.8988	12.7855
ENSG00000020256.19	ZFP64	222.772	220.283	128.421	78.1746	211.57	232.061	220.438	252.215	333	324.627	148.43	87.5862	300	278.095	208.974	224.408	[277.88613861386136, 272.45494226978315, 138.42577295256078, 82.88040503557745]	[255.78512396694214, 255.07815339876407, 214.70615758936924, 238.31138640590316]	3.25274	0.938853	41.5577	0.287717	12.7762
ENSG00000181035.13	SLC25A42	27.7228	31.1321	25.7895	14.9471	31.405	26.7176	23.3577	23.7342	82	50	35.8744	18.2759	31	29.5238	42.9487	29.8578	[54.86138613861386, 40.56603773584906, 30.831956573046966, 16.611476008027733]	[31.202479338842977, 28.12068338785896, 33.15319109114729, 26.795998560201575]	3.54233	0.981451	45.2104	0.177699	12.7629
ENSG00000135404.11	CD63	2400	2332.08	2304.21	1978.84	2182.64	2225.19	2172.99	2216.46	3120	2714.18	2495.52	2185	2373	2631.43	2474.36	2532.46	[2760.0, 2523.1272880878623, 2399.8631106915273, 2081.9179894179897]	[2277.8223140495866, 2428.3097055616136, 2323.6758375444506, 2374.4600755894176]	15.6741	0.966374	200	0	12.7599
ENSG00000124155.16	PIGT	655.446	650.472	766.316	627.646	688.43	732.824	666.423	758.544	1015	1000.75	757.848	654.828	768	852.381	717.949	858.057	[835.2227722772277, 825.6089833849619, 762.0816615529857, 641.2365444261997]	[728.2148760330579, 792.6026899309342, 692.1860378064757, 808.3005879176915]	15.6794	0.966877	200	0	12.7556
ENSG00000157349.16	DDX19B	252.475	219.811	181.579	143.783	136.364	159.542	155.474	150.316	297	291.791	226.906	162.759	192	175.238	160.897	167.536	[274.73762376237624, 255.8011827654182, 204.2423884824168, 153.270844736362]	[164.1818181818182, 167.39003998545985, 158.18594422609021, 158.92600035994963]	7.00436	0.996507	89.3259	0.569059	12.7529
ENSG00000244038.9	DDOST	1417.82	1242.92	1431.05	1151.06	1372.73	1408.4	1380.29	1472.15	1661	1839.55	1428.25	1213.1	1545	1532.38	1389.74	1555.92	[1539.4108910891089, 1541.2383835539285, 1429.6518763275903, 1182.0808246670317]	[1458.8636363636365, 1470.3889494729187, 1385.0177802732546, 1514.0380346751454]	15.6986	0.935662	200	0	12.74
ENSG00000168653.10	NDUFS5	1199.01	1284.91	1068.42	1041.8	1209.09	1084.73	1215.33	1233.86	1391	1326.87	1102.69	1017.07	1220	1316.19	1200	1328.91	[1295.0049504950493, 1305.8856660095746, 1085.55581779561, 1029.4339536580915]	[1214.5454545454545, 1200.4616503089785, 1207.6642335766423, 1281.385356050153]	15.7021	0.877952	200	-2.22045e-16	12.7371
ENSG00000173327.7	MAP3K11	366.337	342.453	381.053	260.053	383.471	448.855	379.562	443.671	530	520.149	374.888	298.621	496	512.381	367.949	459.479	[448.16831683168317, 431.3010419600113, 377.9702619778145, 279.33679985404126]	[439.73553719008265, 480.61795710650676, 373.7553808721692, 451.57477953086567]	9.03948	0.974634	115.136	0.0226171	12.737
ENSG00000198873.11	GRK5	126.733	94.3396	111.579	77.5132	142.149	167.939	140.876	164.873	160	155.97	111.211	86.2069	193	231.429	157.692	188.863	[143.36633663366337, 125.15488594762039, 111.3948548501298, 81.86006203247584]	[167.57438016528926, 199.6837513631407, 149.2841100505334, 176.8679884816126]	7.77945	0.983946	98.9585	0.0227328	12.7205
ENSG00000173821.19	RNF213	3157.43	2417.45	2635.26	1858.2	3767.77	3764.12	3218.25	4538.29	3705	4579.85	2613	2070	4224	4935.24	3410.9	3604.5	[3431.212871287129, 3498.651788228668, 2624.1338210998347, 1964.100529100529]	[3995.884297520661, 4349.680116321338, 3314.5728055399586, 4071.396754454376]	7.06217	0.944586	89.8184	0.0316684	12.7182
ENSG00000156411.9	C14orf2	534.653	574.057	437.368	411.376	537.19	553.435	543.796	550	766	722.388	591.928	477.759	756	698.095	653.846	698.815	[650.3267326732673, 648.2223317375388, 514.6483360868539, 444.5671410326583]	[646.595041322314, 625.7651762995274, 598.820887142055, 624.4075829383887]	9.95151	0.946918	126.544	0.208645	12.716
ENSG00000184489.11	PTP4A3	88.1188	57.0755	65.7895	51.1905	58.6777	64.1221	51.8248	54.7468	116	121.642	75.7848	53.6207	49	67.619	54.4872	57.346	[102.05940594059406, 89.35863137144466, 70.78711352371963, 52.4055829228243]	[53.83884297520662, 65.87059251181388, 53.15599850271383, 56.04640350350951]	6.14197	0.996811	78.0825	0.0517459	12.713
ENSG00000221983.7	UBA52	2368.32	2840.09	2563.16	2345.11	2211.57	2399.24	2270.8	2553.48	3578	3191.79	2656.95	2332.59	2487	2720.95	2632.69	2905.92	[2973.1584158415844, 3015.94269219938, 2610.054283691291, 2338.846013501186]	[2349.285123966942, 2560.0945110868774, 2451.7476137001686, 2729.702591637171]	15.7349	0.939042	200	0	12.7106
ENSG00000109066.13	TMEM104	51.4851	68.3962	42.6316	32.4074	67.7686	55.7252	57.6642	66.1392	92	85.0746	58.7444	33.9655	91	99.0476	82.6923	84.3602	[71.74257425742574, 76.73542664038298, 50.68798678310125, 33.18646232439336]	[79.38429752066116, 77.38640494365684, 70.17827063447501, 75.24971503989443]	5.21243	0.903472	66.2009	0.268819	12.7006
ENSG00000133226.16	SRRM1	1613.86	1260.38	1281.58	948.016	1994.21	2073.28	1879.56	2175.95	1947	2044.03	1260.99	998.276	2299	2436.19	2033.33	2059.48	[1780.430693069307, 1652.203604618417, 1271.2827472268114, 973.1458675424193]	[2146.607438016529, 2254.7364594692835, 1956.4476885644767, 2117.714020037195]	6.61797	0.991852	84.043	0.136664	12.6992
ENSG00000164976.8	KIAA1161	99.0099	71.6981	52.1053	37.037	161.983	195.42	162.774	179.747	133	145.522	62.3318	37.7586	203	211.429	174.359	172.038	[116.00495049504951, 108.61025063362433, 57.21855086145858, 37.397828863346106]	[182.4917355371901, 203.42420937840785, 168.5663484933558, 175.89237506749055]	3.35305	0.955794	42.511	0.268308	12.6783
ENSG00000182247.9	UBE2E2	185.149	156.604	127.895	106.878	168.595	154.962	181.752	170.253	211	210.448	147.534	126.034	214	188.571	172.436	183.649	[198.0742574257426, 183.52576738946775, 137.7141845645504, 116.45639481846379]	[191.29752066115702, 171.7666303162486, 177.09386112670785, 176.95122682824405]	7.19773	0.96493	91.2098	0.180041	12.672
ENSG00000147065.16	MSN	6345.54	5547.17	5832.11	4880.03	7395.04	7464.12	6734.31	7827.85	7649	8751.49	6100.45	5254.83	8231	8931.43	7517.31	7905.45	[6997.272277227723, 7149.331174317093, 5966.2768468255845, 5067.427020616677]	[7813.020661157025, 8197.775354416575, 7125.807130825378, 7866.649169116324]	11.8606	0.938863	150.202	0.043031	12.6639
ENSG00000157212.18	PAXIP1	363.366	299.057	247.368	171.561	338.017	348.855	356.204	395.253	515	519.403	278.924	201.552	460	450.476	369.231	359.005	[439.1831683168317, 409.2297944241059, 263.1460939343875, 186.55628534938882]	[399.00826446280996, 399.6655761541258, 362.71757439640646, 377.12895194672745]	4.51132	0.973455	57.1097	0.457738	12.6592
ENSG00000116198.12	CEP104	518.812	418.868	491.053	358.333	657.851	691.603	671.533	703.481	613	747.015	488.789	408.103	666	879.048	669.231	678.436	[565.9059405940594, 582.9414249507181, 489.92093462355444, 383.21839080459773]	[661.9256198347107, 785.3253362413668, 670.3818079730488, 690.9585158077869]	10.2417	0.930262	129.621	0.0306798	12.6562
ENSG00000029993.14	HMGB3	2580.2	2073.11	1831.05	1370.24	2966.94	3090.08	2931.39	3298.73	2711	2780.6	1997.31	1723.97	3528	3882.86	3023.08	3196.45	[2645.59900990099, 2426.855111236271, 1914.1810243096531, 1547.1018062397375]	[3247.471074380165, 3486.4667393675027, 2977.2318921953956, 3247.589837422761]	7.40317	0.988444	93.5331	0.0907612	12.6342
ENSG00000184185.9	KCNJ12	109.901	72.6415	51.0526	34.2593	140.496	95.4198	101.46	119.304	155	140.299	41.704	37.7586	135	128.571	126.282	111.374	[132.45049504950495, 106.4700084483244, 46.37833372669341, 36.00893997445722]	[137.74793388429754, 111.99563794983641, 113.8709526483249, 115.33910252564641]	2.5279	0.956854	31.9171	0.303106	12.6259
ENSG00000160326.13	SLC2A6	79.2079	51.4151	47.8947	32.5397	51.2397	73.2824	42.3358	47.1519	80	73.1343	51.1211	36.5517	43	44.7619	51.9231	50.4739	[79.60396039603961, 62.274711348915794, 49.50790653764456, 34.54570333880679]	[47.1198347107438, 59.02217375499818, 47.129421673217294, 48.81291619173316]	4.9055	0.972423	61.9117	0.0682036	12.6209
ENSG00000157617.16	C2CD2	267.327	211.792	123.684	79.2328	347.934	309.16	301.46	366.456	291	358.955	154.709	118.103	400	400	302.564	324.882	[279.16336633663366, 285.3738383553928, 139.196365352844, 98.66812625433316]	[373.9669421487603, 354.58015267175574, 302.0119782893505, 345.6686063951047]	3.53514	0.900987	44.612	0.202145	12.6196
ENSG00000171798.17	KNDC1	181.188	161.792	204.737	150.661	99.1736	103.053	86.1314	124.367	290	338.806	184.305	186.552	110	160.952	104.487	104.265	[235.59405940594058, 250.2992114897212, 194.5208874203446, 168.60654989965337]	[104.58677685950414, 132.00290803344237, 95.30928317424667, 114.31624572559842]	10.7518	0.866359	135.588	0.00901972	12.6107
ENSG00000148339.12	SLC25A25	374.257	193.868	82.6316	47.0899	348.76	335.115	325.547	333.861	395	294.03	108.969	69.1379	500	492.381	371.154	380.095	[384.6287128712871, 243.94888763728528, 95.80009440641965, 58.113939062214925]	[424.3801652892562, 413.74772809887315, 348.3506457046603, 356.97777311176435]	1.64457	0.985717	20.7267	0.724669	12.6031
ENSG00000144524.17	COPS7B	219.802	209.906	185.263	142.989	210.744	226.718	151.825	201.899	273	301.493	179.821	153.276	217	226.667	178.205	233.412	[246.4009900990099, 255.69909884539567, 182.5418928487137, 148.13264002919175]	[213.87190082644628, 226.6921119592875, 165.0149728616882, 217.65552822604835]	7.31105	0.910347	91.9782	0.0203693	12.5807
ENSG00000170085.17	SIMC1	240.594	190.566	146.842	113.36	252.066	322.137	243.066	284.81	294	364.179	182.063	116.897	316	327.619	290.385	281.517	[267.2970297029703, 277.3725711067305, 164.4524427661081, 115.12817004196316]	[284.0330578512397, 324.8782260996001, 266.7251544076361, 283.1633571300018]	4.53494	0.913166	57.017	0.138677	12.5728
ENSG00000174996.11	KLC2	575.248	536.792	628.421	520.106	676.033	615.267	601.46	705.38	840	887.313	655.605	581.552	762	778.095	604.487	720.142	[707.6237623762377, 712.0529428330047, 642.0132168987491, 550.8287721218755]	[719.0165289256199, 696.6812068338786, 602.973516750889, 712.7609634651149]	15.908	0.958121	200	0.0122529	12.5723
ENSG00000125356.6	NDUFA1	606.931	604.717	486.842	437.566	644.628	574.809	547.445	617.722	665	539.552	575.785	531.379	687	728.571	667.308	714.692	[635.9653465346535, 572.1346099690228, 531.3134293131933, 484.4727239554826]	[665.814049586777, 651.690294438386, 607.3764738910725, 666.206731057652]	15.9085	0.927758	200	0.000936792	12.5719
ENSG00000065491.8	TBC1D22B	232.673	182.075	150	87.4339	178.512	205.344	186.131	187.025	251	264.925	129.596	102.241	206	237.143	216.667	187.204	[241.83663366336634, 223.50042241622077, 139.7982062780269, 94.83762087210363]	[192.25619834710744, 221.2431842966194, 201.39902676399026, 187.11455396244526]	4.15659	0.975975	52.1845	0.221785	12.5546
ENSG00000172731.13	LRRC20	69.3069	36.7925	32.1053	29.7619	38.843	42.7481	34.3066	37.0253	49	88.0597	48.8789	33.7931	51	40	46.7949	46.4455	[59.15346534653465, 62.426077161363, 40.49209346235544, 31.777504105090316]	[44.921487603305785, 41.37404580152672, 40.55072056896874, 41.73540704301398]	5.93209	0.891615	74.4447	0.284055	12.5495
ENSG00000130816.14	DNMT1	1995.05	1671.7	1777.89	1342.99	2057.85	2254.2	2038.69	2331.01	2574	2793.28	1778.92	1438.97	2398	2674.29	2067.31	2195.5	[2284.5247524752476, 2232.49084764855, 1778.4092518291245, 1390.9774676153988]	[2227.9256198347107, 2464.2420937840784, 2052.996911847277, 2263.255144279801]	8.04204	0.978787	100.91	0.0574586	12.5478
ENSG00000165118.14	C9orf64	361.386	330.66	194.737	131.746	241.322	269.466	237.226	246.203	419	434.328	225.112	166.379	279	307.619	246.795	259.716	[390.1930693069307, 382.49436778372285, 209.9244748642908, 149.06267104542968]	[260.1611570247934, 288.5423482370047, 242.0105745835673, 252.95908572799812]	3.87769	0.934376	48.642	0.23927	12.5441
ENSG00000158019.20	BRE	184.158	157.075	161.053	121.693	224.793	206.87	202.19	242.722	222	261.94	169.058	140	256	219.048	185.897	212.322	[203.07920792079207, 209.50788510278795, 165.05546377153647, 130.84656084656086]	[240.39669421487605, 212.95892402762632, 194.04360845966684, 227.52189693442918]	8.81916	0.932561	110.598	0.0310945	12.5406
ENSG00000183010.16	PYCR1	439.604	415.566	497.368	375	180.992	196.947	179.562	199.051	628	623.134	503.139	436.034	237	207.619	199.359	224.171	[533.8019801980198, 519.350183047029, 500.2537172527732, 405.51724137931035]	[208.99586776859505, 202.28280625227188, 189.4605090772974, 211.61062451256825]	15.9492	0.919391	200	0	12.5398
ENSG00000087152.15	ATXN7L3	603.96	421.226	377.368	250.397	648.76	671.756	591.241	649.684	702	667.91	395.516	280	706	726.667	653.846	641.943	[652.980198019802, 544.5684314277668, 386.44205805994807, 265.1984126984127]	[677.3801652892562, 699.2111959287531, 622.5435148792812, 645.8133361329415]	4.40842	0.993619	55.2612	0.40873	12.5354
ENSG00000176994.10	SMCR8	498.02	369.34	188.421	124.074	576.033	658.779	595.62	640.506	658	709.701	248.43	163.793	690	829.524	564.744	576.066	[578.009900990099, 539.5205575894114, 218.42577295256078, 143.93358876117497]	[633.0165289256199, 744.151217739004, 580.182013849897, 608.2863399124122]	2.61924	0.933097	32.8135	0.24196	12.5279
ENSG00000122863.5	CHST3	818.812	641.981	403.684	249.074	1081.82	1070.23	973.723	1096.84	1084	1088.81	468.61	298.103	1275	1356.19	1057.05	1099.53	[951.4059405940594, 865.3935511123627, 436.14703799858387, 273.5887611749681]	[1178.409090909091, 1213.2097419120319, 1015.3869548942541, 1098.1807546943428]	3.0464	0.963102	38.1031	0.359687	12.5076
ENSG00000103196.11	CRISPLD2	161.386	114.151	115.263	99.3386	501.653	545.038	463.504	590.19	206	223.881	146.188	123.103	620	759.048	578.205	572.038	[183.69306930693068, 169.0157702055759, 130.72574935095588, 111.22103630724321]	[560.8264462809917, 652.0428934932752, 520.8543889200823, 581.1138940548324]	7.71138	0.969156	96.4442	0.0392702	12.5067
ENSG00000106078.17	COBL	1496.04	1230.19	1111.58	749.735	2545.45	2622.9	2413.14	2738.61	1869	2013.43	1234.08	858.276	2965	3262.86	2712.82	2661.85	[1682.519801980198, 1621.8107575330891, 1172.8298324286052, 804.0056559022076]	[2755.227272727273, 2942.8789531079606, 2562.9795994759497, 2700.227968084468]	5.50142	0.97735	68.7648	0.210691	12.4994
ENSG00000135334.8	AKIRIN2	190.099	123.585	63.1579	40.873	257.851	268.702	264.234	294.62	221	212.687	75.3363	46.2069	350	380	301.282	251.659	[205.54950495049505, 168.13573641227822, 69.24710880339863, 43.53995621237001]	[303.92561983471074, 324.35114503816794, 282.7578139621935, 273.1395104685344]	2.28584	0.971474	28.5436	0.674969	12.4871
ENSG00000054690.13	PLEKHH1	195.05	143.868	173.684	114.815	161.157	171.756	157.664	190.506	252	307.463	184.305	131.034	186	209.524	145.513	161.611	[223.5247524752475, 225.665305547733, 178.9945716308709, 122.92464878671777]	[173.57851239669424, 190.63976735732462, 151.5885270447314, 176.0588517607535]	6.98329	0.948323	87.1373	0.0490423	12.478
ENSG00000170430.9	MGMT	56.4356	75.4717	68.9474	61.9048	64.4628	87.0229	71.5328	80.6962	103	87.3134	71.3004	64.4828	89	80	82.0513	75.5924	[79.71782178217822, 81.39256547451421, 70.12390842577295, 63.193760262725775]	[76.73140495867769, 83.5114503816794, 76.79206438330525, 78.14430979662848]	16.0406	0.924342	200	0.0414097	12.4684
ENSG00000100813.14	ACIN1	2284.16	1927.83	1885.26	1436.24	2638.02	2576.34	2374.45	2719.3	2942	3155.97	2006.28	1579.14	3007	3256.19	2779.49	2824.41	[2613.079207920792, 2541.9001689664883, 1945.7705924002832, 1507.6906586389346]	[2822.50826446281, 2916.2631770265357, 2576.969867115852, 2771.8556902033715]	7.17943	0.975804	89.4317	0.153506	12.4567
ENSG00000137331.11	IER3	254.455	109.906	28.9474	20.8995	361.157	349.618	267.883	290.823	372	210.448	39.0135	26.5517	486	480	364.103	354.502	[313.2277227722772, 160.17671078569418, 33.98041066792542, 23.72559751870097]	[423.57851239669424, 414.80916030534354, 315.99288789069806, 322.6625772391865]	1.01856	0.992952	12.6874	0.765798	12.4563
ENSG00000197183.13	NOL4L	226.733	141.981	94.7368	65.0794	298.347	276.336	277.372	312.658	264	261.194	133.184	80.3448	305	417.143	288.462	269.431	[245.36633663366337, 201.58758096310896, 113.96034930375265, 72.71209633278599]	[301.6735537190083, 346.7393675027263, 282.9169006176305, 291.0447537344772]	3.09197	0.987505	38.4904	0.255478	12.4485
ENSG00000132109.9	TRIM21	190.099	103.302	79.4737	48.8095	103.306	109.16	114.599	97.4684	198	170.896	111.211	56.0345	155	140.952	144.872	129.621	[194.04950495049505, 137.09870459025626, 95.34222327118243, 52.42200328407225]	[129.15289256198346, 125.0563431479462, 129.73516750889013, 113.54460375547424]	3.04039	0.980613	37.8212	0.64194	12.4396
ENSG00000111361.12	EIF2B1	779.208	661.792	635.789	508.333	751.24	768.702	681.022	806.646	928	965.672	698.206	570.345	878	886.667	750.641	803.555	[853.6039603960396, 813.7320473106167, 666.9978758555582, 539.3390804597701]	[814.6198347107438, 827.6844783715012, 715.8314617256223, 805.1000359949608]	8.74153	0.991221	108.678	0.0663149	12.4323
ENSG00000152137.6	HSPB8	440.594	408.491	373.684	284.921	740.496	706.87	646.715	748.734	571	606.716	447.085	338.276	823	922.857	757.692	805.687	[505.7970297029703, 507.60349197409175, 410.3847061600189, 311.59824849480026]	[781.7479338842975, 814.8636859323882, 702.2038180797304, 777.2106905033295]	8.32649	0.960869	103.325	0.0796521	12.4092
ENSG00000100196.10	KDELR3	100.99	97.1698	102.632	77.1164	138.843	151.908	121.898	142.089	122	141.045	105.83	100.172	148	122.857	132.692	139.336	[111.49504950495049, 119.10729372007884, 104.23058767996224, 88.64440795475278]	[143.4214876033058, 137.38276990185386, 127.29505895564289, 140.71255024296596]	16.1216	0.833345	200	0.0237262	12.4057
ENSG00000197321.14	SVIL	1312.87	1061.79	1039.47	784.788	2154.55	2090.08	1925.55	2303.8	1608	1950.75	1081.17	845.517	2391	2650.48	2100.64	2178.44	[1460.4356435643563, 1506.2693607434526, 1060.3198017465188, 815.1528005838351]	[2272.772727272727, 2370.2762631770265, 2013.09423544825, 2241.116743655888]	6.5378	0.925329	81.0829	0.106787	12.4022
ENSG00000197415.11	VEPH1	87.1287	74.5283	59.4737	46.2963	55.3719	63.3588	61.3139	59.8101	112	105.97	69.0583	57.5862	66	66.6667	59.6154	58.2938	[99.56435643564356, 90.2492255702619, 64.26599008732595, 51.94125159642401]	[60.68595041322314, 65.01272264631042, 60.46462661426165, 59.05198272241886]	5.85538	0.971054	72.5679	0.360306	12.3934
ENSG00000105738.10	SIPA1L3	614.851	500.943	556.842	403.836	810.744	828.244	705.839	903.797	834	970.896	611.211	433.276	956	1084.76	807.051	886.493	[724.4257425742574, 735.9194593072373, 584.0264337974983, 418.55592045247215]	[883.3719008264463, 956.5030897855326, 756.4453490548381, 895.1451796748455]	7.46627	0.947065	92.4743	0.0406306	12.3856
ENSG00000148411.7	NACC2	1046.53	716.038	546.842	361.376	1716.53	1539.69	1340.15	1735.13	1366	1317.16	639.91	463.793	1890	2127.62	1587.18	1681.75	[1206.2673267326732, 1016.6009574767671, 593.3762095822516, 412.5843824119686]	[1803.2644628099174, 1833.6568520537985, 1463.6627362904733, 1708.4400683904255]	3.46181	0.980279	42.8695	0.176697	12.3835
ENSG00000101350.7	KIF3B	656.436	489.151	508.947	368.915	824.793	774.046	710.219	839.873	694	840.299	505.83	411.034	838	950.476	777.564	800.474	[675.2178217821781, 664.7247254294565, 507.3884824168043, 389.97491333698235]	[831.3966942148761, 862.260996001454, 743.8915403331462, 820.1736756854041]	7.19205	0.969769	89.0393	0.107626	12.3802
ENSG00000116260.16	QSOX1	457.426	372.17	483.684	369.841	480.165	486.26	432.117	493.987	557	638.806	441.704	418.966	465	572.381	450	503.081	[507.2128712871287, 505.48789073500416, 462.69412320037765, 394.4033935413246]	[472.58264462809916, 529.3202471828426, 441.05839416058393, 498.5339552462655]	16.1777	0.96533	200	0.00115445	12.3627
ENSG00000175984.14	DENND2C	50.495	25.4717	15.7895	9.25926	27.2727	31.2977	27.7372	31.3291	42	49.2537	16.5919	12.5862	29	36.1905	20.5128	23.2227	[46.24752475247524, 37.362714728245564, 16.1907009676658, 10.922733077905491]	[28.136363636363637, 33.74409305707016, 24.125023395096385, 27.275931369608255]	2.40089	0.970912	29.6656	0.182099	12.3561
ENSG00000104904.12	OAZ1	2905.94	3278.77	3107.37	2555.82	2720.66	2870.99	2735.77	2912.03	3810	3374.63	2913	2682.41	3275	3110.48	2937.18	3048.82	[3357.970297029703, 3326.700225288651, 3010.186452678782, 2619.116949461777]	[2997.8305785123966, 2990.7342784442017, 2836.472955268576, 2980.420241166237]	16.189	0.98108	200	0.0466543	12.3541
ENSG00000177156.10	TALDO1	1383.17	1409.91	1480.53	1228.7	1404.13	1364.12	1279.56	1367.09	1844	1829.85	1510.31	1276.72	1481	1602.86	1466.03	1523.46	[1613.5841584158416, 1619.8782033230075, 1495.4201085673826, 1252.713920817369]	[1442.5661157024792, 1483.4896401308615, 1372.7938424106305, 1445.2741616173735]	16.1909	0.940922	200	0.05688	12.3527
ENSG00000101849.15	TBL1X	1528.71	1216.98	1078.42	796.296	1538.84	1586.26	1427.01	1684.49	1837	1954.48	1156.95	943.276	1851	1937.14	1637.18	1621.56	[1682.8564356435645, 1585.729372007885, 1117.6858626386593, 869.7860791826309]	[1694.9214876033056, 1761.701199563795, 1532.09339322478, 1653.028825964365]	5.82176	0.971806	71.7691	0.187122	12.3277
ENSG00000108961.13	RANGRF	120.792	138.679	144.737	113.889	133.058	133.588	137.226	147.468	186	168.657	152.018	121.034	167	179.048	192.308	163.981	[153.3960396039604, 153.66798085046466, 148.37738966249708, 117.4616858237548]	[150.0289256198347, 156.3177026535805, 164.7669848399775, 155.7246985422041]	16.2589	0.8491	200	0	12.301
ENSG00000172465.13	TCEAL1	77.2277	73.5849	53.1579	44.3122	64.4628	63.3588	56.2044	66.7722	93	105.224	60.0897	51.5517	78	78.0952	48.7179	73.9336	[85.11386138613861, 89.40439312869614, 56.62379041774841, 47.93194672505018]	[71.23140495867769, 70.72700836059614, 52.46116413999626, 70.35290059391686]	6.16345	0.869283	75.8083	0.0279744	12.2997
ENSG00000231925.11	TAPBP	630.693	592.925	716.842	561.64	646.281	631.298	581.752	812.975	915	1043.28	771.3	653.966	748	882.857	712.179	826.303	[772.8465346534654, 818.1040551957195, 744.0712768468256, 607.8028644407955]	[697.1404958677685, 757.0774263904034, 646.9656559985027, 819.6390005399244]	16.2728	0.820323	200	0	12.2905
ENSG00000166337.9	TAF10	291.089	353.302	309.474	294.444	321.488	341.221	294.891	351.582	477	441.045	361.435	322.414	403	426.667	357.692	441.232	[384.04455445544556, 397.1733314559279, 335.45433089450086, 308.42911877394636]	[362.24380165289256, 383.9440203562341, 326.29140932060636, 396.40725298458216]	16.3535	0.879851	200	0	12.2298
ENSG00000136802.11	LRRC8A	657.426	539.151	465.263	315.741	790.083	764.122	701.46	887.342	781	855.224	525.112	344.655	982	975.238	806.41	804.265	[719.2128712871288, 697.1874119966205, 495.1876327590276, 330.19795657726695]	[886.0413223140496, 869.6801163213377, 753.9350552124274, 845.8035874977503]	5.24354	0.97325	64.1271	0.157416	12.2297
ENSG00000156804.7	FBXO32	226.733	112.736	68.4211	31.746	81.8182	84.7328	72.9927	69.9367	204	225.373	51.5695	36.7241	78	85.7143	73.7179	69.6682	[215.36633663366337, 169.05449169248098, 59.99527967901817, 34.23508483853311]	[79.9090909090909, 85.22355507088331, 73.35532472393785, 69.80247765312856]	1.93719	0.975269	23.6881	0.732316	12.228
ENSG00000158636.16	EMSY	675.248	442.925	296.842	185.582	620.661	605.344	622.628	628.165	741	730.597	323.318	219.655	713	770.476	584.615	596.209	[708.1237623762377, 586.7607716136299, 310.08024545669105, 202.61859149790183]	[666.8305785123966, 687.9098509632861, 603.6215609208309, 612.1865438838563]	2.93865	0.98102	35.9222	0.613698	12.224
ENSG00000188060.6	RAB42	102.97	73.1132	37.3684	30.291	166.942	188.55	149.635	158.228	136	112.687	41.2556	35.3448	198	207.619	191.667	173.934	[119.48514851485149, 92.89988735567445, 39.31201321689875, 32.81791643860609]	[182.4710743801653, 198.08433296982915, 170.6508515815085, 166.08074869518268]	2.43868	0.949552	29.7513	0.583485	12.1998
ENSG00000176946.11	THAP4	504.95	473.113	535.263	402.513	636.364	638.931	611.679	654.747	741	708.209	521.973	416.207	764	713.333	616.667	706.398	[622.9752475247525, 590.6610813855252, 528.6181260325702, 409.36006203247587]	[700.1818181818182, 676.1323155216285, 614.1727493917274, 680.5724698542205]	10.1722	0.98624	124.077	0.0675871	12.1976
ENSG00000227500.9	SCAMP4	242.574	220.283	264.211	206.085	386.777	445.038	409.489	490.19	318	344.03	256.054	231.034	469	485.714	425	468.72	[280.28712871287127, 282.1564348070966, 260.1321689874911, 218.5595694216384]	[427.88842975206614, 465.37622682660844, 417.2445255474453, 479.4551262823205]	16.3968	0.93814	200	-2.22045e-16	12.1975
ENSG00000162613.16	FUBP1	2849.5	2360.85	2247.89	1755.16	2638.84	2722.9	2654.74	2797.47	3553	3760.45	2417.94	1951.55	3193	3231.43	2870.51	2860.9	[3201.2524752475247, 3060.648408898902, 2332.9159782865236, 1853.3552271483309]	[2915.9214876033056, 2977.164667393675, 2762.6286730301326, 2829.1844141820147]	7.16467	0.978853	87.3748	0.399677	12.1952
ENSG00000085511.19	MAP3K4	527.723	357.075	259.474	166.138	620.661	606.87	526.277	625	588	650	302.242	202.414	686	695.238	639.103	579.621	[557.8613861386139, 503.5377358490566, 280.857918338447, 184.27567962050722]	[653.3305785123966, 651.0541621228645, 582.689968182669, 602.3104265402844]	3.43799	0.971862	41.8324	0.57194	12.1677
ENSG00000166446.14	CDYL2	596.04	442.925	459.474	335.582	810.744	876.336	718.248	882.911	680	703.731	450.224	343.448	849	1057.14	829.487	821.327	[638.019801980198, 573.3279357927345, 454.8489497285816, 339.5151432220398]	[829.8719008264463, 966.7393675027263, 773.8676773348305, 852.1192033115364]	6.48208	0.998612	78.839	0.059041	12.1626
ENSG00000118418.14	HMGN3	340.594	368.868	340	259.259	423.14	416.794	405.109	457.595	511	513.433	380.717	324.655	543	646.667	494.231	527.725	[425.7970297029703, 441.1503801745987, 360.35874439461884, 291.9572158365262]	[483.0702479338843, 531.7302798982188, 449.67012914093203, 492.6600275961365]	10.248	0.925874	124.62	0.044507	12.1604
ENSG00000130811.11	EIF3G	933.663	942.925	1044.21	864.55	905.785	969.466	907.299	956.646	1368	1177.61	1007.17	887.586	1112	1180	991.026	1134.12	[1150.8316831683169, 1060.268234300197, 1025.6927071040832, 876.0682357234082]	[1008.8925619834711, 1074.7328244274809, 949.1624555493167, 1045.3843961845341]	16.4547	0.956897	200	4.50751e-06	12.1546
ENSG00000197119.12	SLC25A29	54.4554	41.5094	33.1579	23.9418	43.8017	62.5954	57.6642	59.8101	70	73.8806	36.7713	28.9655	68	80	56.4103	55.2133	[62.22772277227723, 57.69501548859476, 34.9645975926363, 26.453658091589126]	[55.90082644628099, 71.29770992366412, 57.03724499344937, 57.51169836222929]	4.33431	0.958132	52.6043	0.0841541	12.1367
ENSG00000072062.13	PRKACA	789.109	682.075	711.053	621.032	857.025	896.947	794.161	1024.05	854	955.224	728.251	679.138	964	1019.05	912.821	965.877	[821.5544554455446, 818.6496761475639, 719.6518763275903, 650.0848385331144]	[910.5123966942149, 957.9970919665576, 853.4905483810593, 994.9637050812886]	16.4817	0.963877	200	0	12.1347
ENSG00000144580.13	CNOT9	328.713	306.132	281.579	182.804	396.694	394.656	364.964	410.127	429	419.403	302.242	210.69	453	500	419.231	424.645	[378.8564356435644, 362.7675302731625, 291.9105499173944, 196.74694398832332]	[424.84710743801656, 447.32824427480915, 392.0971364402021, 417.3855660207571]	6.49043	0.979286	78.7058	0.180538	12.1264
ENSG00000150540.13	HNMT	378.218	373.585	257.368	188.889	375.207	365.649	378.832	369.62	416	451.493	304.484	238.793	393	438.095	414.103	366.351	[397.10891089108907, 412.53872148690505, 280.9263629926835, 213.84099616858236]	[384.103305785124, 401.87204652853507, 396.4673404454426, 367.98548203251545]	6.12717	0.916857	74.2663	0.407291	12.1208
ENSG00000103707.9	MTFMT	314.851	277.358	206.842	137.169	280.992	304.58	295.62	305.696	393	345.522	236.323	182.241	333	334.286	278.846	283.412	[353.9257425742574, 311.4404393128696, 221.58248760915743, 159.7053457398285]	[306.9958677685951, 319.432933478735, 287.2332959011791, 294.5542624032636]	4.96301	0.992103	60.0538	0.414434	12.1003
ENSG00000198355.4	PIM3	764.356	500	188.421	107.275	806.612	912.214	707.299	825.316	1172	914.925	243.049	142.241	1113	1155.24	837.821	857.109	[968.1782178217823, 707.4626865671642, 215.73518999291952, 124.75825579273855]	[959.8057851239669, 1033.7259178480551, 772.5598914467528, 841.2127302177696]	1.66331	0.979367	20.122	0.458348	12.0975
ENSG00000004059.10	ARF5	466.337	454.717	474.211	398.148	446.281	424.427	455.474	432.911	668	558.955	504.036	464.828	559	545.714	508.974	562.559	[567.1683168316831, 506.83610250633626, 489.1232003776257, 431.4878671775224]	[502.6404958677686, 485.0708833151581, 482.22440576455176, 497.7353170556122]	16.5591	0.920438	200	0.00017367	12.0779
ENSG00000140543.14	DET1	76.2376	73.5849	59.4737	46.2963	78.5124	103.053	75.9124	86.0759	147	123.881	68.1614	51.8966	84	97.1429	91.0256	78.673	[111.61881188118812, 98.73275133765137, 63.8175595940524, 49.09642401021712]	[81.25619834710744, 100.09814612868047, 83.46902489238255, 82.37446757453955]	4.55283	0.971058	54.9884	0.105984	12.0779
ENSG00000174938.14	SEZ6L2	334.653	313.208	416.842	300.265	359.504	327.481	291.971	403.481	443	502.239	336.323	310.69	399	420	346.154	409.479	[388.8267326732673, 407.72317656998024, 376.5824876091574, 305.477102718482]	[379.2520661157025, 373.74045801526717, 319.06232453677706, 406.4798428220049]	16.5653	0.823085	200	0	12.0734
ENSG00000169100.13_PAR_Y	SLC25A6	860.396	905.66	1005.79	757.275	702.479	712.214	640.146	761.392	1263	1230.6	1038.12	883.793	803	902.857	739.744	847.867	[1061.69801980198, 1068.1286961419319, 1021.9530328062308, 820.5341178617041]	[752.7396694214876, 807.535441657579, 689.9447875725248, 804.6298518207451]	16.5773	0.864663	200	0	12.0647
ENSG00000063660.8	GPC1	541.584	432.547	574.211	452.249	466.116	515.267	464.964	558.861	703	801.493	594.619	511.207	577	664.762	524.359	584.834	[622.2920792079208, 617.0198535623767, 584.4146801982536, 481.7277869002007]	[521.5578512396694, 590.0145401672119, 494.66123900430466, 571.8474413582098]	16.5788	0.925334	200	-2.88658e-15	12.0636
ENSG00000145425.9	RPS3A	2003.96	2003.77	1388.42	1187.83	1495.04	1410.69	1610.22	1407.59	2091	1529.85	1352.91	1212.59	1560	1560	1591.03	1444.31	[2047.480198019802, 1766.8121655871585, 1370.6679254189285, 1200.2084473636198]	[1527.5206611570247, 1485.3435114503818, 1600.6223095639152, 1425.9538664586958]	7.24194	0.940669	87.358	0.188318	12.0628
ENSG00000126457.21	PRMT1	616.832	652.83	692.105	569.974	807.438	869.466	813.139	835.127	915	880.597	756.951	618.448	861	895.238	862.179	919.905	[765.9158415841584, 766.7136018023091, 724.5279679018174, 594.210910417807]	[834.2190082644629, 882.3518720465286, 837.659086655437, 877.5158977743116]	16.5982	0.908019	200	-7.79377e-14	12.0495
ENSG00000196814.14	MVB12B	169.307	123.585	88.4211	57.0106	147.107	181.679	127.737	147.785	221	242.537	105.381	71.3793	157	179.048	145.513	154.265	[195.15346534653466, 183.0611095466066, 96.90110927543073, 64.1949461777048]	[152.05371900826447, 180.36350418029807, 136.62502339509638, 151.0251064850921]	3.40093	0.954623	40.9759	0.138906	12.0485
ENSG00000163961.4	RNF168	522.772	349.057	182.632	124.868	523.14	531.298	463.504	528.165	561	578.358	242.152	151.034	645	625.714	554.487	518.246	[541.8861386138614, 463.7074063644044, 212.39202265754074, 137.95110381317278]	[584.0702479338843, 578.505997818975, 508.99541456110796, 523.2055012298279]	2.64595	0.967578	31.871	0.653624	12.0452
ENSG00000106089.11	STX1A	51.4851	33.4906	24.2105	18.1217	36.3636	38.1679	38.6861	34.1772	58	41.791	27.8027	22.4138	44	30.4762	38.4615	34.5972	[54.742574257425744, 37.640805406927626, 26.00660844937456, 20.2677431125707]	[40.18181818181819, 34.32206470374409, 38.573834924199886, 34.38718579398884]	3.59507	0.91628	43.2827	0.271086	12.0395
ENSG00000108433.15	GOSR2	28.7129	21.2264	23.6842	12.1693	23.9669	25.1908	26.2774	31.0127	46	67.1642	32.7354	20.1724	44	51.4286	48.7179	34.5972	[37.35643564356435, 44.19529709940862, 28.2098182676422, 16.170862981207808]	[33.98347107438016, 38.30970556161395, 37.49766049036122, 32.804907312976184]	5.02412	0.810379	60.4688	0.168366	12.0357
ENSG00000078246.16	TULP3	187.129	126.415	98.4211	74.3386	193.388	213.74	172.993	197.152	233	194.776	109.417	74.6552	224	235.238	185.256	204.265	[210.06435643564356, 160.59560687130386, 103.91904649516167, 74.49689837620872]	[208.69421487603307, 224.4892766266812, 179.1245554931686, 200.70865078888954]	3.5659	0.971777	42.879	0.202203	12.0247
ENSG00000265354.3	TIMM23	810.891	756.604	648.947	485.582	946.281	947.328	956.204	941.456	1050	1014.93	779.821	563.793	1020	1145.71	1001.92	984.834	[930.4455445544554, 885.764573359617, 714.3839981118717, 524.6875570151433]	[983.1404958677685, 1046.5212649945474, 979.0637282425603, 963.1449097126402]	7.20536	0.990341	86.6078	0.326602	12.0199
ENSG00000174231.16	PRPF8	6676.24	5589.15	6010.53	4707.94	9237.19	9353.44	8178.83	10295.6	8352	9842.54	6102.24	4970.34	10294	11387.6	8958.97	9362.09	[7514.118811881188, 7715.84412841453, 6056.384234127921, 4839.140667761358]	[9765.595041322315, 10370.527081061431, 8568.903237881339, 9828.827464155018]	8.78251	0.936479	105.486	0.0467598	12.0109
ENSG00000008300.15	CELSR3	349.505	245.755	240	171.032	336.364	361.069	300.73	354.43	461	500	244.843	190.517	392	391.429	335.256	347.393	[405.2524752475248, 372.877358490566, 242.42152466367713, 180.7744937055282]	[364.1818181818182, 376.2486368593238, 317.9931686318547, 350.9118723378727]	4.70842	0.971785	56.5141	0.198574	12.0028
ENSG00000169991.10	IFFO2	212.871	162.264	63.1579	32.5397	235.537	244.275	221.168	245.886	271	249.254	91.0314	49.1379	261	298.095	252.564	194.787	[241.93564356435644, 205.75894114333988, 77.09464243568563, 40.83880678708265]	[248.26859504132233, 271.18502362777167, 236.86599288789068, 220.3364029035935]	2.13844	0.9646	25.6575	0.65437	11.9982
ENSG00000138944.7	KIAA1644	95.0495	66.9811	71.0526	49.3386	187.603	167.176	157.664	222.785	127	152.985	73.991	72.069	240	271.429	187.821	199.052	[111.02475247524752, 109.98310335116868, 72.52183148454094, 60.70379492793286]	[213.801652892562, 219.3020719738277, 172.74237319857758, 210.91847141400206]	6.02536	0.920522	72.2419	0.0558868	11.9896
ENSG00000170043.11	TRAPPC1	209.901	233.491	228.947	198.942	219.835	202.29	181.752	227.848	300	305.97	234.978	212.069	254	230.476	180.128	238.626	[254.95049504950495, 269.7303576457336, 231.9624734481945, 205.5053822295202]	[236.91735537190084, 216.38313340603415, 180.94001497286166, 233.2368468414422]	16.6902	0.853815	200	0.00265293	11.9831
ENSG00000166595.11	FAM96B	222.772	226.415	262.632	217.593	226.446	227.481	236.496	247.785	353	304.478	253.812	221.724	302	278.095	259.615	277.014	[287.88613861386136, 265.4463531399606, 258.2216190700968, 219.65836526181354]	[264.22314049586777, 252.7880770628862, 248.05586749017402, 262.3995140680305]	16.6933	0.949854	200	-8.65974e-15	11.9808
ENSG00000154358.20	OBSCN	1670.3	1508.49	1414.74	1063.1	1560.33	1498.47	1374.45	1875	2340	2879.1	1625.56	1260	1801	2192.38	1506.41	1533.89	[2005.1485148514853, 2193.797521824838, 1520.1486901109274, 1161.547619047619]	[1680.6652892561983, 1845.4271174118503, 1440.431405577391, 1704.4431279620853]	6.859	0.865959	82.139	0.0469333	11.9754
ENSG00000185885.15	IFITM1	280.198	313.679	336.316	264.947	280.992	280.916	267.153	285.443	399	351.493	305.381	258.103	284	286.667	293.59	326.777	[339.5990099009901, 332.5858912982259, 320.84847769648337, 261.52526911147606]	[282.4958677685951, 283.79134860050885, 280.3715141306382, 306.11014457975887]	16.7032	0.909518	200	-4.66294e-15	11.9738
ENSG00000116670.14	MAD2L2	385.149	375.943	408.947	341.402	420.661	432.061	409.489	437.342	500	454.478	367.265	343.793	466	426.667	407.051	474.645	[442.57425742574253, 415.2105040833568, 388.105971206042, 342.59760992519614]	[443.3305785123967, 429.36386768447835, 408.27016657308627, 455.993160957466]	16.7169	0.991211	200	-2.04281e-14	11.9639
ENSG00000187840.4	EIF4EBP1	790.099	862.264	875.263	772.884	301.653	314.504	232.117	289.557	1134	1030.6	848.43	737.069	276	317.143	292.308	314.929	[962.049504950495, 946.4305829343846, 861.8468255841398, 754.9762817004196]	[288.8264462809917, 315.8233369683751, 262.2122403144301, 302.24293598896156]	16.7206	0.988625	200	0.00145795	11.9613
ENSG00000013810.18	TACC3	1656.44	1447.64	1356.84	967.593	1967.77	1972.52	1816.06	2035.13	2108	2120.9	1393.72	1074.48	2200	2386.67	1953.21	2060.9	[1882.2178217821784, 1784.2685159110108, 1375.282039178664, 1021.0376756066412]	[2083.884297520661, 2179.592875318066, 1884.6317611828558, 2048.013528106065]	6.60158	0.989006	78.8314	0.145943	11.9413
ENSG00000163382.11	NAXE	734.653	791.038	789.474	661.243	724.793	715.267	740.146	749.684	969	917.164	762.78	680.862	798	792.381	717.949	844.787	[851.8267326732673, 854.100957476767, 776.1269766344112, 671.0527276044518]	[761.3966942148761, 753.8240639767357, 729.0473516750889, 797.2351370808087]	16.7662	0.963033	200	0	11.9288
ENSG00000181938.13	GINS3	200	167.925	119.474	77.5132	169.421	153.435	159.854	156.962	250	251.493	150.673	80.6897	181	176.19	150.641	162.322	[225.0, 209.70853280765982, 135.0731649752183, 79.10144134282066]	[175.21074380165288, 164.81279534714648, 155.2475201197829, 159.64215009898612]	3.96572	0.980068	47.2422	0.525164	11.9127
ENSG00000120129.5	DUSP1	2122.77	333.491	95.7895	68.254	1762.81	1759.54	1227.01	921.519	3038	697.015	151.57	90.6897	2236	2219.05	1394.23	985.545	[2580.3861386138615, 515.252745705435, 123.67949020533396, 79.47181171319102]	[1999.404958677686, 1989.2948018902216, 1310.619034250421, 953.5320055192274]	0.437172	0.996033	5.20744	0.947695	11.9116
ENSG00000166261.10	ZNF202	217.822	96.2264	68.9474	43.9153	148.76	178.626	177.372	146.203	279	208.955	69.0583	50.1724	205	235.238	171.795	163.981	[248.41089108910893, 152.5908194874683, 69.0028321925891, 47.043878854223685]	[176.88016528925618, 206.93202471828425, 174.5835672842972, 155.09178714979902]	1.79279	0.969472	21.3549	0.506601	11.9115
ENSG00000100142.14	POLR2F	289.109	309.434	290	258.466	300	335.115	331.387	336.076	344	370.896	282.511	257.241	416	336.19	337.821	360.19	[316.5544554455446, 340.1647423261053, 286.2556053811659, 257.85349388797664]	[358.0, 335.6524900036351, 334.60368706719066, 348.13276141340214]	16.7926	0.803946	200	0.0211202	11.91
ENSG00000163156.11	SCNM1	247.525	221.698	206.842	146.958	178.512	187.023	147.445	193.038	358	318.657	239.013	163.448	226	218.095	220.513	195.972	[302.76237623762376, 270.1774148127288, 222.92777908897807, 155.20297390987048]	[202.25619834710744, 202.5590694292984, 183.97903799363652, 194.50476933229348]	6.36638	0.997763	75.7384	0.286147	11.8966
ENSG00000100403.11	ZC3H7B	1377.23	1176.89	1269.47	1002.78	1606.61	1641.98	1350.36	1754.43	1761	2031.34	1385.2	1121.38	1836	1986.67	1616.03	1723.46	[1569.1138613861385, 1604.11503801746, 1327.3377389662498, 1062.0785440613026]	[1721.3057851239669, 1814.325699745547, 1483.1953022646453, 1738.945047693323]	10.0941	0.943095	120.079	0.0310592	11.8959
ENSG00000130511.15	SSBP4	247.525	211.321	231.579	175.397	219.835	206.107	200	228.165	320	344.776	256.054	203.793	260	291.429	214.744	253.318	[283.76237623762376, 278.0484370599831, 243.81637951380696, 189.59496442255062]	[239.91735537190084, 248.7677208287895, 207.37179487179486, 240.7410462535245]	10.3479	0.97384	122.951	0.0348322	11.8817
ENSG00000226742.3	HSBP1L1	128.713	138.208	137.895	91.9312	113.223	137.405	132.847	133.861	176	175.373	139.91	106.034	185	160	146.154	156.635	[152.35643564356434, 156.79034074908475, 138.9025253717253, 98.98284984491882]	[149.11157024793388, 148.70229007633588, 139.50028074115664, 145.24791529185916]	9.90084	0.8863	117.607	0.255634	11.8785
ENSG00000115170.13	ACVR1	122.772	74.0566	67.8947	43.1217	103.306	112.214	92.7007	119.62	138	150.746	68.6099	49.6552	125	147.619	117.308	103.318	[130.3861386138614, 112.40143621515065, 68.25230115647864, 46.38843276774311]	[114.15289256198346, 129.91639403853145, 105.0042111173498, 111.46889435479034]	3.68377	0.98436	43.7539	0.202619	11.8775
ENSG00000177426.20	TGIF1	430.693	162.264	62.6316	45.5026	275.207	312.214	256.934	222.785	492	247.761	75.3363	49.3103	403	353.333	296.154	262.796	[461.34653465346537, 205.0126724866235, 68.9839509086618, 47.40649516511586]	[339.103305785124, 332.7735368956743, 276.5440763615946, 242.790509328694]	0.972791	0.978927	11.5518	0.965454	11.8749
ENSG00000149480.6	MTA2	2010.89	1685.38	1474.74	1036.9	1775.21	1938.17	1762.04	1922.15	2501	2643.28	1639.46	1201.03	2237	2360	1883.33	2025.36	[2255.9455445544554, 2164.330470290059, 1557.0993627566675, 1118.9696223316914]	[2006.1033057851241, 2149.083969465649, 1822.6885644768854, 1973.753674485572]	5.6815	0.977842	67.3716	0.158474	11.8581
ENSG00000163191.5	S100A11	1782.18	1901.89	1841.58	1666.53	1665.29	1493.13	1601.46	1779.11	2296	2294.03	1790.58	1610.69	1764	1907.62	1756.41	1859.24	[2039.0891089108911, 2097.9583215995494, 1816.0809535048384, 1638.612023353403]	[1714.6446280991736, 1700.3744093057069, 1678.9350552124274, 1819.1778151058852]	16.8791	0.91008	200	0	11.849
lincENSG00000273230.1	RP11-1246C19.1	102.97	102.358	82.1053	48.8095	150.413	111.45	107.299	148.734	138	167.164	90.583	63.2759	163	157.143	143.59	136.73	[120.48514851485149, 134.76133483525766, 86.34411139957518, 56.04269293924466]	[156.70661157024793, 134.29661941112323, 125.44450683136814, 142.73201751754755]	5.21317	0.862355	61.7386	0.0908298	11.8428
ENSG00000198176.12	TFDP1	1509.9	1253.77	1214.74	975.926	1824.79	1866.41	1791.97	2008.54	1898	1975.37	1410.76	1158.79	2276	2206.67	1914.1	1977.96	[1703.950495049505, 1614.5733596170091, 1312.7495869719141, 1067.359514687101]	[2050.3966942148763, 2036.5394402035622, 1853.0366835111358, 1993.2531945527626]	8.54392	0.990529	101.116	0.1542	11.8348
ENSG00000010278.12	CD9	330.693	253.302	312.105	265.344	297.521	342.748	331.387	315.823	405	407.463	311.659	301.379	347	413.333	351.282	380.095	[367.84653465346537, 330.3822866798085, 311.88222799150344, 283.3616128443715]	[322.26033057851237, 378.04071246819336, 341.33445629795995, 347.95878576999223]	16.9066	0.92014	200	3.33067e-16	11.8297
ENSG00000181222.15	POLR2A	4108.91	3513.21	3905.79	2786.24	5761.98	5705.34	4927.74	6403.16	4997	6260.45	3813	2850.34	6063	6887.62	5207.05	5519.67	[4552.955445544554, 4886.8276541819205, 3859.396978994572, 2818.2941069147964]	[5912.491735537191, 6296.481279534715, 5067.394254164326, 5961.416401703762]	8.30135	0.884999	98.152	0.0411431	11.8236
ENSG00000122778.9	KIAA1549	1066.34	768.868	716.316	506.481	1341.32	1475.57	1313.14	1524.05	1223	1393.28	801.794	577.241	1630	1701.9	1421.15	1377.73	[1144.6683168316831, 1081.075753308927, 759.0547557233892, 541.8614303959132]	[1485.6611570247933, 1588.7386404943657, 1367.1462661426165, 1450.8878756974023]	5.29766	0.980608	62.6273	0.215309	11.8217
ENSG00000143772.9	ITPKB	50.495	38.6792	39.4737	21.9577	52.8926	50.3817	54.7445	59.1772	51	52.9851	32.287	34.1379	49	57.1429	45.5128	40.0474	[50.74752475247524, 45.83215995494227, 35.88033986311069, 28.047801496077362]	[50.946280991735534, 53.76226826608506, 50.12867303013288, 49.612304277401165]	6.75574	0.992739	79.8257	0.400086	11.816
ENSG00000153786.12	ZDHHC7	510.891	408.491	284.737	175.529	668.595	633.588	591.971	681.013	644	693.284	364.574	224.138	805	862.857	696.795	701.185	[577.4455445544554, 550.887074063644, 324.6554165683267, 199.83351578179165]	[736.797520661157, 748.2224645583424, 644.3828373572899, 691.0987461755354]	3.76191	0.963924	44.4318	0.360741	11.811
ENSG00000167315.17	ACAA2	541.584	491.981	461.579	373.148	471.074	511.45	454.745	500.316	668	624.627	518.834	430.517	574	589.524	516.667	544.076	[604.7920792079208, 558.3039988735568, 490.20651404295495, 401.83269476372925]	[522.5371900826447, 550.4870956015994, 485.70559610705595, 522.1961425400444]	10.2259	0.998834	120.768	0.0865186	11.81
ENSG00000100353.17	EIF3D	1607.92	1565.09	1514.74	1208.33	1557.85	1596.95	1506.57	1638.92	2032	2093.28	1615.7	1265	1847	1860.95	1580.77	1725.12	[1819.960396039604, 1829.1889608560969, 1565.2159546849184, 1236.6666666666667]	[1702.4256198347107, 1728.9494729189387, 1543.6692869174622, 1682.021267022617]	10.487	0.958293	123.836	0.0863246	11.8085
ENSG00000105700.10	KXD1	398.02	421.226	417.895	373.942	385.124	390.076	410.219	451.582	551	583.582	479.372	385.69	449	555.238	446.154	499.526	[474.509900990099, 502.4042523232892, 448.63346707576113, 379.81572705710636]	[417.0619834710744, 472.6572155579789, 428.18641212801793, 475.5541724158618]	16.9542	0.841822	200	0	11.7965
ENSG00000168818.9	STX18	221.782	189.151	163.684	98.9418	200.826	218.321	204.38	224.051	296	287.313	174.888	128.276	283	242.857	219.231	227.251	[258.8910891089109, 238.23218811602365, 169.2860514514987, 113.60883050538223]	[241.91322314049586, 230.58887677208287, 211.8051656372824, 225.6509088727578]	4.93212	0.990972	58.122	0.317178	11.7844
ENSG00000100393.11	EP300	1849.5	1334.43	964.737	606.349	2194.21	2186.26	1937.96	2318.35	2227	2458.21	1047.53	661.379	2348	2704.76	2105.77	1980.81	[2038.2524752475247, 1896.3214587440157, 1006.1352371961293, 633.864258347017]	[2271.107438016529, 2445.510723373319, 2021.8627175743964, 2149.5800587917693]	3.29539	0.960964	38.7743	0.326655	11.7662
ENSG00000249992.1	TMEM158	31.6832	33.9623	40.5263	27.7778	25.6198	28.2443	27.0073	31.962	49	50.7463	30.0448	38.1034	37	40.9524	29.4872	34.3602	[40.34158415841584, 42.35426640382991, 35.28557941940052, 32.940613026819925]	[31.3099173553719, 34.598327880770626, 28.24723937862624, 33.16110744495771]	17.001	0.826971	200	-7.4327e-11	11.764
[truncated: 8,693 more rows]
