# Supplementary material for: Global stabilization of the transcriptome in mitotic cells
Source: EMBO J. 2026 Apr 9;45(10):3563–88. doi: 10.1038/s44318-026-00765-5 (PMC13187299; doi:10.1038/s44318-026-00765-5)
Supplement: Supplementary file 6 — Dataset EV3 [file 44318_2026_765_MOESM6_ESM.xlsx]

## Sheet: DatasetEV3_legend
IP-MS results from oligo(A) pulldown in asynchronous and mitotic lysates
Quantitative TMT mass spectrometry results from asynchronous and mitotic lysates using oligo(A) pulldown and no-oligo(A) control beads

## Sheet: DatasetEV3_oligoA_IPMS
	Description	Abundance Ratio: (Async_nooligoA) / (Async_input)	Abundance Ratio: (Async_oligoA_IP) / (Async_input)	Abundance Ratio: (STLC_nooligoA) / (STLC_input)	Abundance Ratio: (STLC_oligoA_IP) / (STLC_input)	Abundance Ratio Adj. P-Value: (Async_nooligoA) / (Async_input)	Abundance Ratio Adj. P-Value: (Async_oligoA_IP) / (Async_input)	Abundance Ratio Adj. P-Value: (STLC_nooligoA) / (STLC_input)	Abundance Ratio Adj. P-Value: (STLC_oligoA_IP) / (STLC_input)	Master	Accession	Exp. q-value: Combined	Exp. q-value: Combined	Sum PEP Score	Coverage [%]	# Peptides	# PSMs	# Unique Peptides	# Protein Groups	Modifications
0	Plectin OS=Homo sapiens (Human) OX=9606 GN=PLEC PE=1 SV=3	4.466	4.087	4.889	4.664	3.98598e-05	4.1253e-05	6.74073e-05	5.4913e-05	Master Protein	Q15149	0	0	1475.8	69	308	1509	298	1	Phospho [S125; S149; S1435; S1732; S4386; S4389; S4391; S4392; S4396; T4539; S4613; S4616]
1	Keratin, type II cytoskeletal 8 OS=Homo sapiens (Human) OX=9606 GN=KRT8 PE=1 SV=7	3.736	3.516	5.732	5.416	0.000276585	0.000340539	0.000128097	0.00012636	Master Protein	P05787	0	0	422.356	86	56	978	42	1	Phospho [S24; S58; T64; T67; S71; S74; S258; S280; S330; S400; S410; T431; S432; S475; S477; S478]
2	Keratin, type I cytoskeletal 18 OS=Homo sapiens (Human) OX=9606 GN=KRT18 PE=1 SV=2	4.605	4.289	6.463	5.989	0.00016119	0.000197906	0.000104793	0.000109552	Master Protein	P05783	0	0	295.514	90	52	753	50	1	Phospho [S60; S398; S399; S420]
3	Vimentin OS=Homo sapiens (Human) OX=9606 GN=VIM PE=1 SV=4	3.561	3.282	5.704	5.427	0.000305046	0.000411044	0.00012399	0.000119994	Master Protein	P08670	0	0	265.782	86	44	542	41	1	Phospho [T20; S22; S42; S51; S55; S56; S83; S87; S409; S412; S420; S430]
4	Actin, cytoplasmic 2 OS=Homo sapiens (Human) OX=9606 GN=ACTG1 PE=1 SV=1	5.125	4.403	3.106	2.809	5.97832e-06	1.07558e-05	6.74073e-05	5.35255e-05	Master Protein Candidate	P63261	0	0	206.983	71	22	523	8	1	Phospho [T106]
5	Actin, cytoplasmic 1 OS=Homo sapiens (Human) OX=9606 GN=ACTB PE=1 SV=1	5.125	4.403	3.106	2.809	5.97832e-06	1.07558e-05	6.74073e-05	5.35255e-05	Master Protein	P60709	0	0	206.983	71	22	523	8	1	Phospho [T106]
6	Keratin, type I cytoskeletal 17 OS=Homo sapiens (Human) OX=9606 GN=KRT17 PE=1 SV=2	3.267	3.145	7.734	7.15	0.000505005	0.000592551	8.02667e-05	7.99134e-05	Master Protein	Q04695	0	0	236.04	88	42	477	28	1	Phospho [S13; S24; S32; S39]
7	Desmoplakin OS=Homo sapiens (Human) OX=9606 GN=DSP PE=1 SV=3	4.847	4.46	4.971	4.691	0.000157973	0.000198866	0.000213932	0.000223327	Master Protein	P15924	0	0	712.815	59	168	439	168	1	Phospho [S2024; S2606; S2607; S2815]; Met-loss+Acetyl [N-Term]
8	Actin, alpha cardiac muscle 1 OS=Homo sapiens (Human) OX=9606 GN=ACTC1 PE=1 SV=1	5.035	4.224	2.874	2.531	3.22365e-05	3.18741e-05	7.43262e-05	9.51221e-05	Master Protein	P68032	0	0	114.76	44	16	354	4	1
9	Actin, alpha skeletal muscle OS=Homo sapiens (Human) OX=9606 GN=ACTA1 PE=1 SV=1	5.035	4.224	2.874	2.531	3.22365e-05	3.18741e-05	7.43262e-05	9.51221e-05	None	P68133	0	0	111.508	38	15	353	3	1
10	Spectrin alpha chain, non-erythrocytic 1 OS=Homo sapiens (Human) OX=9606 GN=SPTAN1 PE=1 SV=3	4.378	3.866	1.243	1.221	3.41611e-05	3.23185e-05	0.0512371	0.0725211	Master Protein	Q13813	0	0	661.926	69	157	345	157	1
11	Actin, gamma-enteric smooth muscle OS=Homo sapiens (Human) OX=9606 GN=ACTG2 PE=1 SV=1	5.035	4.224	2.874	2.531	3.22365e-05	3.18741e-05	7.43262e-05	9.51221e-05	None	P63267	0	0	107.458	41	15	344	4	1
12	Actin, aortic smooth muscle OS=Homo sapiens (Human) OX=9606 GN=ACTA2 PE=1 SV=1	5.035	4.224	2.874	2.531	3.22365e-05	3.18741e-05	7.43262e-05	9.51221e-05	None	P62736	0	0	107.458	41	15	344	4	1
13	Acetyl-CoA carboxylase 1 OS=Homo sapiens (Human) OX=9606 GN=ACACA PE=1 SV=2	9.727	1.433	4.07	1.257	0.0017606	0.781254	0.0183802	0.996587	Master Protein	Q13085	0	0	509.265	54	99	331	84	1	Phospho [S25; S29; S34; T1265; T1272; S2343]
14	Epiplakin OS=Homo sapiens (Human) OX=9606 GN=EPPK1 PE=1 SV=3	1.889	1.786	4.346	4.383	0.017677	0.026907	0.000512467	0.000469451	Master Protein	P58107	0	0	478.241	65	114	315	107	1	Phospho [T34; S2508; S2718; S3044; S3249; S3575; S3783; S4109; S4317; S4645; S4850; S5545; S6076; S6610; S7146]; Met-loss+Acetyl [N-Term]
15	Spectrin beta chain, non-erythrocytic 1 OS=Homo sapiens (Human) OX=9606 GN=SPTBN1 PE=1 SV=2	4.779	4.225	1.258	1.182	1.34983e-07	6.597e-07	0.00183235	0.00756087	Master Protein	Q01082	0	0	578.213	63	129	311	114	1	Phospho [S2102; S2138; S2341]
16	Filamin-A OS=Homo sapiens (Human) OX=9606 GN=FLNA PE=1 SV=4	2.605	2.013	1.164	1.103	0.000156418	0.000605916	0.324749	0.710868	Master Protein	P21333	0	0	524.559	60	115	297	105	1	Phospho [S1533; S2152; S2327]
17	Keratin, type II cytoskeletal 7 OS=Homo sapiens (Human) OX=9606 GN=KRT7 PE=1 SV=5	4.071	3.805	6.62	6.487	0.000520891	0.000658757	0.00021288	0.000200042	Master Protein	P08729	0	0	216.679	63	35	289	27	1	Phospho [S7; S71; S401]; Met-loss+Acetyl [N-Term]
18	Myosin-9 OS=Homo sapiens (Human) OX=9606 GN=MYH9 PE=1 SV=4	0.922	0.76	0.714	0.611	0.351654	0.00322751	0.00152831	0.000290674	Master Protein	P35579	0	0	434.577	52	99	223	87	1	Phospho [S1943]; Met-loss [N-Term]
19	RNA-binding motif protein, X chromosome OS=Homo sapiens (Human) OX=9606 GN=RBMX PE=1 SV=3	1.47	10.85	1.382	7.681	0.0509626	3.24797e-05	0.106152	5.65529e-05	Master Protein	P38159	0	0	116.764	57	26	213	8	1	Phospho [S58; S88; S189]; Met-loss [N-Term]
20	Heat shock protein HSP 90-beta OS=Homo sapiens (Human) OX=9606 GN=HSP90AB1 PE=1 SV=4	0.305	0.303	0.473	0.425	1.78603e-05	1.57308e-05	6.74073e-05	5.35255e-05	Master Protein	P08238	0	0	225.641	58	43	210	25	1	Phospho [S255]
21	Filamin-B OS=Homo sapiens (Human) OX=9606 GN=FLNB PE=1 SV=2	2.911	2.354	1.256	1.189	8.46496e-05	0.000222786	0.083166	0.212268	Master Protein	O75369	0	0	466.917	52	109	207	99	1	Phospho [S983; S1316; S1505; S2478]
22	Neuroblast differentiation-associated protein AHNAK OS=Homo sapiens (Human) OX=9606 GN=AHNAK PE=1 SV=2	0.941	0.813	0.687	0.637	0.588199	0.0101477	0.000806751	0.000355745	Master Protein	Q09666	0	0	553.635	52	154	207	153	1	Phospho [S176; S177; S216; S5552; S5731; S5841]
23	Polyadenylate-binding protein 1 OS=Homo sapiens (Human) OX=9606 GN=PABPC1 PE=1 SV=2	1.13	6.954	1.147	5.564	0.46536	3.05251e-05	0.377101	5.35255e-05	Master Protein	P11940	0	0	185.241	54	33	207	23	1	Phospho [S315; S342]
24	POTE ankyrin domain family member E OS=Homo sapiens (Human) OX=9606 GN=POTEE PE=2 SV=3									Master Protein Rejected	Q6S8J3	0	0	51.206	10	9	197	0	0
25	Tubulin alpha-1B chain OS=Homo sapiens (Human) OX=9606 GN=TUBA1B PE=1 SV=1									Master Protein Rejected	P68363	0	0	133.017	65	21	194	0	0	Phospho [S48]
26	Tubulin alpha-1A chain OS=Homo sapiens (Human) OX=9606 GN=TUBA1A PE=1 SV=1	1.062	1.372	1.103	1.227	0.990566	0.0346109	0.785323	0.185974	Master Protein	Q71U36	0	0	128.921	61	20	189	1	1	Phospho [S48]
27	Heterogeneous nuclear ribonucleoprotein M OS=Homo sapiens (Human) OX=9606 GN=HNRNPM PE=1 SV=3	1.916	1.827	3.403	3.043	0.000295813	0.000415322	6.74073e-05	5.53064e-05	Master Protein	P52272	0	0	248.469	63	41	184	41	1	Phospho [S701]
28	Beta-actin-like protein 2 OS=Homo sapiens (Human) OX=9606 GN=ACTBL2 PE=1 SV=2									Master Protein	Q562R1	0	0	43.763	17	5	182	1	1
29	Tubulin alpha-1C chain OS=Homo sapiens (Human) OX=9606 GN=TUBA1C PE=1 SV=1	1.056	0.945	0.956	0.891	1	0.993685	1	0.628101	Master Protein	Q9BQE3	0	0	127.56	64	21	182	3	1	Phospho [S48]
30	RNA binding motif protein, X-linked-like-1 OS=Homo sapiens (Human) OX=9606 GN=RBMXL1 PE=1 SV=1	1.274	7.282	1.251	5.458	0.131109	3.23185e-05	0.178271	5.51112e-05	Master Protein	Q96E39	0	0	99.842	52	23	182	5	1	Phospho [S58; S189]; Met-loss [N-Term]
31	Cytoplasmic dynein 1 heavy chain 1 OS=Homo sapiens (Human) OX=9606 GN=DYNC1H1 PE=1 SV=5	0.489	0.459	0.5	0.477	0.000179088	0.000123697	0.000284425	0.000199941	Master Protein	Q14204	0	0	453.84	31	127	173	127	1	Phospho [S3707; S3710]
32	Elongation factor 2 OS=Homo sapiens (Human) OX=9606 GN=EEF2 PE=1 SV=4	0.281	0.283	0.465	0.428	3.22365e-05	3.18741e-05	0.000103765	6.44042e-05	Master Protein	P13639	0	0	232.617	61	45	167	43	1	Met-loss [N-Term]
33	Tubulin alpha-4A chain OS=Homo sapiens (Human) OX=9606 GN=TUBA4A PE=1 SV=1	0.989	0.879	0.878	0.768	1	0.262581	0.266231	0.0202348	Master Protein	P68366	0	0	114.125	60	20	167	5	1
34	Heat shock cognate 71 kDa protein OS=Homo sapiens (Human) OX=9606 GN=HSPA8 PE=1 SV=1	0.768	0.723	0.941	0.875	0.0216573	0.00885629	0.900049	0.280591	Master Protein	P11142	0	0	185.985	66	36	166	23	1
35	Heat shock protein HSP 90-alpha OS=Homo sapiens (Human) OX=9606 GN=HSP90AA1 PE=1 SV=5	0.307	0.314	0.408	0.377	4.30115e-05	4.27058e-05	0.000181475	0.000113314	Master Protein	P07900	0	0	209.244	61	42	159	25	1	Phospho [S231; S263]
36	Heterogeneous nuclear ribonucleoprotein R OS=Homo sapiens (Human) OX=9606 GN=HNRNPR PE=1 SV=1	1.111	8.98	1.049	6.237	0.240154	8.65101e-07	0.883964	1.64164e-05	Master Protein	O43390	0	0	185.366	53	33	158	24	1
37	Keratin, type I cytoskeletal 14 OS=Homo sapiens (Human) OX=9606 GN=KRT14 PE=1 SV=4	2.636	4.226	3.32	2.616	0.281956	0.0777557	0.156111	0.3015	Master Protein	P02533	0	0	107.614	49	26	157	7	1
38	60 kDa heat shock protein, mitochondrial OS=Homo sapiens (Human) OX=9606 GN=HSPD1 PE=1 SV=2	1.063	0.703	0.702	0.665	1	0.292397	0.301068	0.206204	Master Protein	P10809	0	0	176.239	73	34	157	34	1
39	Glyceraldehyde-3-phosphate dehydrogenase OS=Homo sapiens (Human) OX=9606 GN=GAPDH PE=1 SV=3	0.278	0.272	0.476	0.42	1.0396e-06	8.65101e-07	6.74073e-05	4.06389e-05	Master Protein	P04406	0	0	106.936	76	20	154	20	1
40	Pyruvate kinase PKM OS=Homo sapiens (Human) OX=9606 GN=PKM PE=1 SV=4	0.281	0.282	0.435	0.401	2.33206e-05	2.04913e-05	6.74073e-05	5.4913e-05	Master Protein	P14618	0	0	194.499	71	35	151	35	1
41	Tubulin beta chain OS=Homo sapiens (Human) OX=9606 GN=TUBB PE=1 SV=2	0.697	0.648	0.663	0.611	0.0228306	0.0102915	0.0145537	0.00652747	Master Protein	P07437	0	0	138.019	73	24	146	6	1
42	Alpha-enolase OS=Homo sapiens (Human) OX=9606 GN=ENO1 PE=1 SV=2	0.232	0.228	0.402	0.362	3.56435e-05	3.19139e-05	0.000155701	8.65569e-05	Master Protein	P06733	0	0	115.511	69	25	146	21	1
43	POTE ankyrin domain family member F OS=Homo sapiens (Human) OX=9606 GN=POTEF PE=1 SV=2									None	A5A3E0	0	0	32.51	6	7	145	0	1
44	Tubulin alpha-3D chain OS=Homo sapiens (Human) OX=9606 GN=TUBA3D PE=1 SV=1									None	P0DPH8	0	0	99.028	48	15	145	0	1	Phospho [S48]
45	Lupus La protein OS=Homo sapiens (Human) OX=9606 GN=SSB PE=1 SV=2	0.812	4.445	0.853	6.933	0.419703	0.000153487	0.675169	7.09568e-05	Master Protein	P05455	0	0	166.502	71	36	141	36	1	Phospho [S94; S366]
46	Annexin A2 OS=Homo sapiens (Human) OX=9606 GN=ANXA2 PE=1 SV=2	1.248	1.05	0.768	0.696	0.0653032	0.986845	0.03531	0.00894189	Master Protein	P07355	0	0	119.683	73	28	138	28	1	Phospho [S18; T19]; Met-loss+Acetyl [N-Term]
47	Elongation factor 1-alpha 1 OS=Homo sapiens (Human) OX=9606 GN=EEF1A1 PE=1 SV=1	0.22	0.219	0.405	0.371	0.0001087	0.000107125	0.00129434	0.000826261	Master Protein	P68104	0	0	130.643	64	22	135	12	1	Phospho [S205]
48	Putative elongation factor 1-alpha-like 3 OS=Homo sapiens (Human) OX=9606 GN=EEF1A1P5 PE=5 SV=1	0.22	0.219	0.405	0.371	0.0001087	0.000107125	0.00129434	0.000826261	None	Q5VTE0	0	0	126.883	59	21	134	12	1	Phospho [S205]
49	Keratin, type II cytoskeletal 6B OS=Homo sapiens (Human) OX=9606 GN=KRT6B PE=1 SV=5	2.126	3.319	2.263	1.534	0.451806	0.12729	0.395921	0.906509	Master Protein	P04259	0	0	94.873	35	24	134	1	1
50	Keratin, type II cytoskeletal 6A OS=Homo sapiens (Human) OX=9606 GN=KRT6A PE=1 SV=3	1.281	2.344	2.045	1.702	1	0.576772	0.742602	0.923475	Master Protein	P02538	0	0	97.329	37	25	133	1	1
51	Keratin, type II cytoskeletal 1 OS=Homo sapiens (Human) OX=9606 GN=KRT1 PE=1 SV=6	3.843	4.552	5.03	3.923	0.22086	0.153339	0.129982	0.222778	Master Protein	P04264	0	0	153.74	53	37	132	29	1
52	Heterogeneous nuclear ribonucleoprotein U-like protein 1 OS=Homo sapiens (Human) OX=9606 GN=HNRNPUL1 PE=1 SV=2	1.479	9.964	1.491	6.092	0.00236804	3.98697e-06	0.0026364	4.06389e-05	Master Protein	Q9BUJ2	0	0	168.198	53	40	132	39	1	Phospho [S194; S718]
53	Fatty acid synthase OS=Homo sapiens (Human) OX=9606 GN=FASN PE=1 SV=3	0.371	0.362	0.573	0.539	2.2367e-06	1.59923e-06	6.74073e-05	5.35255e-05	Master Protein	P49327	0	0	296.467	40	79	131	79	1
54	Keratin, type II cytoskeletal 6C OS=Homo sapiens (Human) OX=9606 GN=KRT6C PE=1 SV=3									None	P48668	0	0	94.048	35	24	131	0	1
55	Clathrin heavy chain 1 OS=Homo sapiens (Human) OX=9606 GN=CLTC PE=1 SV=5	1.377	1.198	0.592	0.568	0.00480447	0.0605287	0.000645203	0.000449445	Master Protein	Q00610	0	0	273.983	50	64	131	64	1
56	Unconventional myosin-Ib OS=Homo sapiens (Human) OX=9606 GN=MYO1B PE=1 SV=3	4.353	3.855	2.832	2.358	0.000283548	0.000415322	0.00164546	0.00378689	Master Protein	O43795	0	0	213.529	47	50	129	50	1
57	Prelamin-A/C OS=Homo sapiens (Human) OX=9606 GN=LMNA PE=1 SV=1	1.413	1.481	0.849	0.831	0.0098813	0.00560632	0.200586	0.139425	Master Protein	P02545	0	0	180.437	63	42	127	40	1	Phospho [S22; S404; S414]
58	Desmoglein-2 OS=Homo sapiens (Human) OX=9606 GN=DSG2 PE=1 SV=2	4.843	4.401	4.623	4.12	1.78603e-05	2.09656e-05	5.19711e-05	4.2332e-05	Master Protein	Q14126	0	0	181.961	45	37	127	37	1	Phospho [S701; S703; S782]
59	Carbamoyl-phosphate synthase [ammonia], mitochondrial OS=Homo sapiens (Human) OX=9606 GN=CPS1 PE=1 SV=2	0.98	0.614	0.528	0.506	1	0.128742	0.0499034	0.038978	Master Protein	P31327	0	0	246.004	47	59	127	55	1
60	Junction plakoglobin OS=Homo sapiens (Human) OX=9606 GN=JUP PE=1 SV=3	4.424	4.099	4.198	3.805	3.22365e-05	3.18741e-05	6.74073e-05	5.35763e-05	Master Protein	P14923	0	0	177.715	70	38	122	32	1
61	Myosin-10 OS=Homo sapiens (Human) OX=9606 GN=MYH10 PE=1 SV=3	3.841	3.223	1.235	1.082	0.00010557	0.000194658	0.266693	0.973338	Master Protein	P35580	0	0	266.614	41	74	122	59	1	Phospho [S1952; S1956]
62	Heterogeneous nuclear ribonucleoprotein Q OS=Homo sapiens (Human) OX=9606 GN=SYNCRIP PE=1 SV=2	0.765	4.39	0.798	3.922	0.0158129	3.18741e-05	0.0361039	5.35763e-05	Master Protein	O60506	0	0	159.545	56	31	122	22	1
63	Polyadenylate-binding protein 4 OS=Homo sapiens (Human) OX=9606 GN=PABPC4 PE=1 SV=1	1.075	6.899	1.082	4.995	0.827823	2.40716e-05	0.787303	5.35255e-05	Master Protein	Q13310	0	0	160.42	47	32	121	22	1	Phospho [S315; S342]
64	Mitotic interactor and substrate of PLK1 OS=Homo sapiens (Human) OX=9606 GN=MISP PE=1 SV=1	6.005	5.361	2.272	2.131	3.08513e-06	5.55906e-06	6.9042e-05	6.13761e-05	Master Protein	Q8IVT2	0	0	122.091	48	26	121	26	1	Phospho [T224; S281; S284; T377; S394; S395; S397; S400; S575; T577; S586]
65	Tubulin beta-4B chain OS=Homo sapiens (Human) OX=9606 GN=TUBB4B PE=1 SV=1	0.546	0.485	0.635	0.601	0.00465236	0.00205009	0.019369	0.0117872	Master Protein	P68371	0	0	136.812	73	23	118	2	1
66	Keratin, type I cytoskeletal 10 OS=Homo sapiens (Human) OX=9606 GN=KRT10 PE=1 SV=6	4.488	4.132	5.303	5.245	0.0936928	0.116432	0.0676801	0.0702402	Master Protein	P13645	0	0	144.189	58	32	115	27	1
67	Endoplasmic reticulum chaperone BiP OS=Homo sapiens (Human) OX=9606 GN=HSPA5 PE=1 SV=2	0.784	0.751	0.537	0.522	0.019097	0.00942552	0.000367573	0.000282546	Master Protein	P11021	0	0	158.917	54	37	113	34	1
68	Heat shock 70 kDa protein 1B OS=Homo sapiens (Human) OX=9606 GN=HSPA1B PE=1 SV=1	0.669	0.635	0.713	0.664	0.00112329	0.000654648	0.00307148	0.00124797	Master Protein	P0DMV9	0	0	144.233	56	31	111	26	1
69	Nuclear mitotic apparatus protein 1 OS=Homo sapiens (Human) OX=9606 GN=NUMA1 PE=1 SV=2	2.128	1.928	1.173	1.053	6.65179e-05	0.000124268	0.0699604	0.863702	Master Protein	Q14980	0	0	269.312	45	76	109	75	1	Phospho [S1757; S1788]
70	Keratin, type I cytoskeletal 19 OS=Homo sapiens (Human) OX=9606 GN=KRT19 PE=1 SV=4									Master Protein Rejected	P08727	0	0	37.815	16	11	108	0	0
71	Alpha-actinin-4 OS=Homo sapiens (Human) OX=9606 GN=ACTN4 PE=1 SV=2	1.601	1.172	0.796	0.739	0.00653161	0.379987	0.140414	0.0502531	Master Protein	O43707	0	0	216.866	62	51	107	37	1
72	Keratin, type II cytoskeletal 75 OS=Homo sapiens (Human) OX=9606 GN=KRT75 PE=1 SV=2									Master Protein	O95678	0	0	49.039	21	14	105	1	1
73	Sodium/potassium-transporting ATPase subunit alpha-1 OS=Homo sapiens (Human) OX=9606 GN=ATP1A1 PE=1 SV=1	4.669	4.033	2.77	2.65	3.66621e-05	3.99823e-05	0.000191411	0.000204844	Master Protein	P05023	0	0	165.558	40	37	103	37	1
74	Putative beta-actin-like protein 3 OS=Homo sapiens (Human) OX=9606 GN=POTEKP PE=5 SV=1	2.94	2.601	1.686	1.8	0.000709667	0.00125112	0.0224002	0.0133698	Master Protein	Q9BYX7	0	0	27.596	18	5	103	2	1
75	Putative annexin A2-like protein OS=Homo sapiens (Human) OX=9606 GN=ANXA2P2 PE=5 SV=2	1.241	1.04	0.748	0.672	0.0917401	1	0.0308816	0.00783118	None	A6NMY6	0	0	93.752	57	22	103	22	1	Phospho [S18; T19]; Met-loss+Acetyl [N-Term]
76	Myoferlin OS=Homo sapiens (Human) OX=9606 GN=MYOF PE=1 SV=1	3.419	2.285	1.278	1.286	0.00103036	0.00668538	0.507598	0.483862	Master Protein	Q9NZM1	0	0	261.233	40	72	101	72	1
77	Tubulin beta-2B chain OS=Homo sapiens (Human) OX=9606 GN=TUBB2B PE=1 SV=1									Master Protein Candidate Rejected	Q9BVA1	0	0	93.37	48	16	101	0	0
78	Tubulin beta-2A chain OS=Homo sapiens (Human) OX=9606 GN=TUBB2A PE=1 SV=1									Master Protein Rejected	Q13885	0	0	93.37	48	16	101	0	0
79	Keratin, type II cytoskeletal 2 epidermal OS=Homo sapiens (Human) OX=9606 GN=KRT2 PE=1 SV=2	3.808	2.624	4.222	4.655	0.196814	0.450779	0.163391	0.133115	Master Protein	P35908	0	0	124.68	62	32	101	22	1
80	Keratin, type I cytoskeletal 16 OS=Homo sapiens (Human) OX=9606 GN=KRT16 PE=1 SV=4	2.964	5.91	4.973	3.489	0.297317	0.0584509	0.0912381	0.211927	Master Protein	P08779	0	0	83.855	50	24	100	12	1
81	DNA-dependent protein kinase catalytic subunit OS=Homo sapiens (Human) OX=9606 GN=PRKDC PE=1 SV=3	0.375	0.393	0.453	0.469	3.81287e-05	3.86529e-05	9.82932e-05	0.000104132	Master Protein	P78527	0	0	280.774	22	84	100	84	1
82	LIM domain and actin-binding protein 1 OS=Homo sapiens (Human) OX=9606 GN=LIMA1 PE=1 SV=1	7.715	6.49	4.217	3.753	3.41611e-05	3.23185e-05	7.857e-05	9.00174e-05	Master Protein	Q9UHB6	0	0	188.573	67	46	99	46	1	Phospho [S132; S225; S365; S374; S490; S686; S698]
83	Phosphoglycerate kinase 1 OS=Homo sapiens (Human) OX=9606 GN=PGK1 PE=1 SV=3	0.242	0.24	0.384	0.355	3.41611e-05	3.18741e-05	8.81162e-05	6.13913e-05	Master Protein	P00558	0	0	148.95	76	28	99	28	1	Phospho [S203]
84	Tubulin alpha-8 chain OS=Homo sapiens (Human) OX=9606 GN=TUBA8 PE=1 SV=1									Master Protein Rejected	Q9NY65	0	0	51.09	32	10	97	0	0
85	Stress-70 protein, mitochondrial OS=Homo sapiens (Human) OX=9606 GN=HSPA9 PE=1 SV=2	1.39	1.006	0.737	0.723	0.172468	1	0.228227	0.191651	Master Protein	P38646	0	0	174.209	55	35	96	34	1
86	Ras GTPase-activating-like protein IQGAP1 OS=Homo sapiens (Human) OX=9606 GN=IQGAP1 PE=1 SV=1	0.568	0.511	0.631	0.589	7.81812e-05	4.1253e-05	0.00027086	0.000138579	Master Protein	P46940	0	0	229.082	42	58	96	55	1
87	Moesin OS=Homo sapiens (Human) OX=9606 GN=MSN PE=1 SV=3	0.387	0.353	0.547	0.467	0.000212895	0.000143645	0.00193946	0.000674002	Master Protein	P26038	0	0	149.943	62	40	93	28	1
88	Peptidyl-prolyl cis-trans isomerase A OS=Homo sapiens (Human) OX=9606 GN=PPIA PE=1 SV=2	0.285	0.309	0.402	0.368	3.6514e-05	3.72405e-05	0.000127411	7.87568e-05	Master Protein	P62937	0	0	76.049	72	15	92	14	1
89	Fructose-bisphosphate aldolase A OS=Homo sapiens (Human) OX=9606 GN=ALDOA PE=1 SV=2	0.317	0.312	0.472	0.422	2.05822e-06	1.46872e-06	6.54581e-05	3.51176e-05	Master Protein	P04075	0	0	106.906	79	25	92	19	1	Met-loss [N-Term]
90	Heterogeneous nuclear ribonucleoprotein U OS=Homo sapiens (Human) OX=9606 GN=HNRNPU PE=1 SV=6	0.64	0.716	0.738	0.921	0.0108741	0.0392475	0.0624393	0.932626	Master Protein	Q00839	0	0	142.1	42	33	92	32	1
91	Vinculin OS=Homo sapiens (Human) OX=9606 GN=VCL PE=1 SV=4	0.305	0.293	0.454	0.414	0.000554803	0.00049114	0.00439354	0.00256762	Master Protein	P18206	0	0	223.889	51	54	92	54	1
92	Histone H2B type 2-F OS=Homo sapiens (Human) OX=9606 GN=H2BC18 PE=1 SV=3	2.301	3.636	1.722	1.399	0.203758	0.0423618	0.568138	0.917172	Master Protein	Q5QNW6	0	0	47.562	65	10	91	3	1
93	Histone H2B type 1-O OS=Homo sapiens (Human) OX=9606 GN=H2BC17 PE=1 SV=3									Master Protein Candidate Rejected	P23527	0	0	46.621	65	10	91	0	0
94	Histone H2B type 1-M OS=Homo sapiens (Human) OX=9606 GN=H2BC14 PE=1 SV=3	2.301	3.636	1.722	1.399	0.203758	0.0423618	0.568138	0.917172	Master Protein Candidate	Q99879	0	0	47.562	65	10	91	3	1
95	Histone H2B type 1-C/E/F/G/I OS=Homo sapiens (Human) OX=9606 GN=H2BC8 PE=1 SV=4	2.301	3.636	1.722	1.399	0.203758	0.0423618	0.568138	0.917172	Master Protein Candidate	P62807	0	0	47.562	65	10	91	3	1
96	Histone H2B type 1-D OS=Homo sapiens (Human) OX=9606 GN=H2BC5 PE=1 SV=2	2.301	3.636	1.722	1.399	0.203758	0.0423618	0.568138	0.917172	Master Protein Candidate	P58876	0	0	47.562	65	10	91	3	1
97	Histone H2B type 1-B OS=Homo sapiens (Human) OX=9606 GN=H2BC3 PE=1 SV=2									Master Protein Candidate Rejected	P33778	0	0	46.621	65	10	91	0	0
98	Histone H2B type 2-E OS=Homo sapiens (Human) OX=9606 GN=H2BC21 PE=1 SV=3									Master Protein Rejected	Q16778	0	0	46.621	65	10	91	0	0
99	Histone H2B type 1-N OS=Homo sapiens (Human) OX=9606 GN=H2BC15 PE=1 SV=3	2.301	3.636	1.722	1.399	0.203758	0.0423618	0.568138	0.917172	Master Protein Candidate	Q99877	0	0	47.562	65	10	91	3	1
100	Histone H2B type 1-H OS=Homo sapiens (Human) OX=9606 GN=H2BC9 PE=1 SV=3	2.301	3.636	1.722	1.399	0.203758	0.0423618	0.568138	0.917172	Master Protein Candidate	Q93079	0	0	47.562	65	10	91	3	1
101	Nestin OS=Homo sapiens (Human) OX=9606 GN=NES PE=1 SV=2	4.817	4.482	5.64	5.3	9.2528e-05	0.000114198	9.6961e-05	9.68847e-05	Master Protein	P48681	0	0	231.728	48	63	91	63	1	Phospho [S352; T354; S355; S398; S548; S578; S680; S768; S965; S1016; S1577]
102	Histone H2B type 1-K OS=Homo sapiens (Human) OX=9606 GN=H2BC12 PE=1 SV=3	2.301	3.636	1.722	1.399	0.203758	0.0423618	0.568138	0.917172	None	O60814	0	0	45.86	58	9	90	3	1
103	L-lactate dehydrogenase A chain OS=Homo sapiens (Human) OX=9606 GN=LDHA PE=1 SV=2	0.28	0.275	0.425	0.393	3.56435e-05	3.18741e-05	0.000108772	6.79228e-05	Master Protein	P00338	0	0	104.046	73	24	90	23	1
104	Histone H2B type 1-J OS=Homo sapiens (Human) OX=9606 GN=H2BC11 PE=1 SV=3									None	P06899	0	0	44.92	58	9	90	0	0
105	Tubulin alpha-3E chain OS=Homo sapiens (Human) OX=9606 GN=TUBA3E PE=1 SV=2									None	Q6PEY2	0	0	83.869	40	12	90	0	1	Phospho [S48]
106	Histone H2B type 1-L OS=Homo sapiens (Human) OX=9606 GN=H2BC13 PE=1 SV=3	2.301	3.636	1.722	1.399	0.203758	0.0423618	0.568138	0.917172	None	Q99880	0	0	45.817	60	9	89	3	1
107	Keratin, type II cytoskeletal 5 OS=Homo sapiens (Human) OX=9606 GN=KRT5 PE=1 SV=3	3.572	4.744	4.969	3.715	0.230848	0.122104	0.1158	0.222778	Master Protein	P13647	0	0	78.068	30	22	89	7	1
108	POTE ankyrin domain family member I OS=Homo sapiens (Human) OX=9606 GN=POTEI PE=3 SV=1									None	P0CG38	0	0	31.724	7	7	88	0	0
109	eIF-2-alpha kinase activator GCN1 OS=Homo sapiens (Human) OX=9606 GN=GCN1 PE=1 SV=6	0.462	0.431	0.693	0.641	0.000190312	0.000130024	0.00614711	0.00255004	Master Protein	Q92616	0	0	230.127	29	69	87	69	1
110	Tubulin beta-4A chain OS=Homo sapiens (Human) OX=9606 GN=TUBB4A PE=1 SV=2									Master Protein	P04350	0	0	111.271	59	19	87	0	1
111	Alpha-actinin-1 OS=Homo sapiens (Human) OX=9606 GN=ACTN1 PE=1 SV=2	1.211	0.97	0.627	0.566	0.146616	1	0.00410255	0.00163354	Master Protein	P12814	0	0	174.601	54	41	87	27	1	Acetyl [N-Term]
112	La-related protein 1 OS=Homo sapiens (Human) OX=9606 GN=LARP1 PE=1 SV=2	1.061	6.961	1.076	4.521	0.877941	1.58973e-05	0.749315	5.35255e-05	Master Protein	Q6PKG0	0	0	176.124	45	43	86	43	1	Phospho [T526; S548; S627; S631; T724; S766; S774]
113	POTE ankyrin domain family member J OS=Homo sapiens (Human) OX=9606 GN=POTEJ PE=3 SV=1									None	P0CG39	0	0	27.871	6	6	86	0	0
114	Nucleolin OS=Homo sapiens (Human) OX=9606 GN=NCL PE=1 SV=3	0.225	0.237	0.291	0.297	3.41611e-05	3.18741e-05	6.74073e-05	5.4913e-05	Master Protein	P19338	0	0	126.717	41	37	85	37	1	Phospho [T76; T84; T121]
115	Brain acid soluble protein 1 OS=Homo sapiens (Human) OX=9606 GN=BASP1 PE=1 SV=2	5.231	3.788	3.254	2.955	5.67835e-05	0.000144946	0.000334511	0.000435576	Master Protein	P80723	0	0	104.704	90	20	85	20	1	Phospho [S172; T196]
116	T-complex protein 1 subunit epsilon OS=Homo sapiens (Human) OX=9606 GN=CCT5 PE=1 SV=1	0.297	0.295	0.438	0.393	9.55124e-05	9.60294e-05	0.000656444	0.0003725	Master Protein	P48643	0	0	169.506	70	34	84	33	1
117	Probable ATP-dependent RNA helicase DDX5 OS=Homo sapiens (Human) OX=9606 GN=DDX5 PE=1 SV=1	0.694	0.723	0.73	0.699	0.0304493	0.0508668	0.0605431	0.0366215	Master Protein	P17844	0	0	129.133	49	29	84	21	1
118	4F2 cell-surface antigen heavy chain OS=Homo sapiens (Human) OX=9606 GN=SLC3A2 PE=1 SV=3	3.713	3.029	2.576	2.338	0.000303978	0.000640443	0.00162161	0.00253	Master Protein	P08195	0	0	124.09	46	25	84	25	1
119	Poly [ADP-ribose] polymerase 1 OS=Homo sapiens (Human) OX=9606 GN=PARP1 PE=1 SV=4	0.67	1.045	0.611	0.575	0.487908	1	0.318481	0.23394	Master Protein	P09874	0	0	188.524	48	55	84	55	1	Phospho [S782]
120	Keratin, type II cytoskeletal 80 OS=Homo sapiens (Human) OX=9606 GN=KRT80 PE=1 SV=2	3.489	3.25	4.555	4.337	0.000385167	0.000504437	0.000245376	0.000252807	Master Protein	Q6KB66	0	0	129.241	66	31	83	29	1	Phospho [S45; S396; S451]
121	Bifunctional glutamate/proline--tRNA ligase OS=Homo sapiens (Human) OX=9606 GN=EPRS1 PE=1 SV=5	0.425	0.429	0.474	0.458	3.41611e-05	3.18741e-05	6.74073e-05	5.4913e-05	Master Protein	P07814	0	0	198.84	39	50	82	49	1	Phospho [S883]
122	Putative heat shock protein HSP 90-beta-3 OS=Homo sapiens (Human) OX=9606 GN=HSP90AB3P PE=5 SV=1	0.265	0.263	0.43	0.386	2.49395e-05	2.15886e-05	6.9042e-05	5.4913e-05	None	Q58FF7	0	0	94.105	23	20	82	9	1
123	Keratin, type I cuticular Ha5 OS=Homo sapiens (Human) OX=9606 GN=KRT35 PE=1 SV=5	4.529	4.216	6.778	5.955	0.00012762	0.000156631	7.857e-05	8.61689e-05	None	Q92764	0	0	8.827	4	2	82	1	1
124	Polyadenylate-binding protein 3 OS=Homo sapiens (Human) OX=9606 GN=PABPC3 PE=1 SV=2	1.197	8.16	1.204	5.973	0.275427	3.18741e-05	0.264104	5.4913e-05	None	Q9H361	0	0	80.161	26	17	81	15	1	Phospho [S342]
125	Histone H2B type F-S OS=Homo sapiens (Human) OX=9606 GN=H2BS1 PE=1 SV=2	2.301	3.636	1.722	1.399	0.203758	0.0423618	0.568138	0.917172	None	P57053	0	0	44.003	53	8	80	3	1
126	Transferrin receptor protein 1 OS=Homo sapiens (Human) OX=9606 GN=TFRC PE=1 SV=2	2.677	1.996	1.101	1.126	0.00112498	0.00596937	0.979301	0.906326	Master Protein	P02786	0	0	151.654	49	34	80	34	1
127	Endoplasmin OS=Homo sapiens (Human) OX=9606 GN=HSP90B1 PE=1 SV=1	0.299	0.293	0.404	0.373	3.56435e-05	3.20711e-05	7.96789e-05	5.69938e-05	Master Protein	P14625	0	0	137.619	48	34	80	33	1
128	Keratin, type I cytoskeletal 15 OS=Homo sapiens (Human) OX=9606 GN=KRT15 PE=1 SV=3	3.735	3.098	6.944	6.233	0.000244537	0.00047741	7.857e-05	8.25558e-05	Master Protein	P19012	0	0	37.296	15	11	79	2	1
129	60S ribosomal protein L3 OS=Homo sapiens (Human) OX=9606 GN=RPL3 PE=1 SV=2	0.764	0.696	0.619	0.608	0.0109974	0.0028266	0.000979546	0.000794383	Master Protein	P39023	0	0	102.727	52	24	77	24	1
130	Talin-1 OS=Homo sapiens (Human) OX=9606 GN=TLN1 PE=1 SV=3	0.355	0.336	0.572	0.53	0.000122033	9.91192e-05	0.0023347	0.00125172	Master Protein	Q9Y490	0	0	188.115	27	53	76	47	1
131	Intestinal-type alkaline phosphatase OS=Homo sapiens (Human) OX=9606 GN=ALPI PE=1 SV=2	4.877	4.498	4.482	3.799	5.24323e-05	6.17059e-05	0.000100356	0.000142048	Master Protein	P09923	0	0	115.454	46	18	76	14	1	Phospho [S111]
132	Tubulin beta-3 chain OS=Homo sapiens (Human) OX=9606 GN=TUBB3 PE=1 SV=2									Master Protein Rejected	Q13509	0	0	81.3	32	12	76	0	0
133	Pyruvate carboxylase, mitochondrial OS=Homo sapiens (Human) OX=9606 GN=PC PE=1 SV=2	5.714	1.187	5.46	1.067	0.00105567	0.959403	0.00150786	1	Master Protein	P11498	0	0	160.463	42	38	76	38	1
134	L-lactate dehydrogenase B chain OS=Homo sapiens (Human) OX=9606 GN=LDHB PE=1 SV=2	0.211	0.205	0.286	0.258	2.2367e-06	1.73404e-06	4.40471e-05	2.01437e-05	Master Protein	P07195	0	0	100.486	54	17	75	16	1
135	ATP synthase subunit alpha, mitochondrial OS=Homo sapiens (Human) OX=9606 GN=ATP5F1A PE=1 SV=1	2.36	2.015	1.606	1.348	0.000235199	0.00056938	0.00407543	0.0307463	Master Protein	P25705	0	0	92.72	41	22	74	22	1
136	Heterogeneous nuclear ribonucleoproteins A2/B1 OS=Homo sapiens (Human) OX=9606 GN=HNRNPA2B1 PE=1 SV=2	0.511	0.493	0.4	0.384	0.000124531	0.000100085	6.98863e-05	5.4913e-05	Master Protein	P22626	0	0	86.026	61	18	74	16	1	Phospho [S259]
137	Histone H2B type 3-B OS=Homo sapiens (Human) OX=9606 GN=H2BU1 PE=1 SV=3	2.231	3.304	2.139	1.994	0.0564332	0.0103632	0.0751263	0.108088	Master Protein	Q8N257	0	0	44.083	60	9	74	1	1
138	Keratin, type II cytoskeletal 2 oral OS=Homo sapiens (Human) OX=9606 GN=KRT76 PE=1 SV=2									Master Protein Rejected	Q01546	0	0	36.229	11	9	74	0	0
139	Leucine-rich PPR motif-containing protein, mitochondrial OS=Homo sapiens (Human) OX=9606 GN=LRPPRC PE=1 SV=3	1.275	0.868	0.791	0.746	0.419957	0.851902	0.469946	0.280317	Master Protein	P42704	0	0	188.333	42	51	73	51	1
140	Keratin, type I cytoskeletal 9 OS=Homo sapiens (Human) OX=9606 GN=KRT9 PE=1 SV=3	3.279	4.051	3.783	2.956	0.25917	0.158044	0.194074	0.342059	Master Protein	P35527	0	0	96.211	56	25	73	24	1
141	Ubiquitin-like modifier-activating enzyme 1 OS=Homo sapiens (Human) OX=9606 GN=UBA1 PE=1 SV=3	0.358	0.343	0.462	0.407	3.41611e-05	3.18741e-05	6.92633e-05	5.4913e-05	Master Protein	P22314	0	0	151.085	51	40	73	40	1
142	Proliferation marker protein Ki-67 OS=Homo sapiens (Human) OX=9606 GN=MKI67 PE=1 SV=2	0.704	0.645	0.373	0.354	0.000455221	0.000177317	6.74073e-05	4.2332e-05	Master Protein	P46013	0	0	208.067	24	59	73	59	1	Phospho [T1167; T1233; T1327; T1335; T1355; T1569; T1897; T1923; T1943; T2085]
143	Calmodulin-3 OS=Homo sapiens (Human) OX=9606 GN=CALM3 PE=1 SV=1	1.322	1.302	1.479	1.316	0.410613	0.459492	0.173493	0.4407	Master Protein	P0DP25	0	0	73.733	59	11	73	11	1
144	Plakophilin-2 OS=Homo sapiens (Human) OX=9606 GN=PKP2 PE=1 SV=2	3.602	3.466	3.673	3.416	0.000134175	0.00015217	0.00018758	0.000208896	Master Protein	Q99959	0	0	134.462	41	33	72	33	1	Phospho [S132; S135; T334]
145	Desmin OS=Homo sapiens (Human) OX=9606 GN=DES PE=1 SV=3	3.051	2.797	4.904	4.728	0.000568807	0.000835149	0.000186056	0.000183232	None	P17661	0	0	25.623	8	6	72	4	1	Phospho [S414]
146	Zinc finger CCCH domain-containing protein 11A OS=Homo sapiens (Human) OX=9606 GN=ZC3H11A PE=1 SV=3	1.367	10.754	1.36	7.463	0.0159797	1.18537e-05	0.019353	4.2332e-05	Master Protein	O75152	0	0	143.418	52	37	72	37	1	Phospho [S108; S132; S492; S758; S759]
147	Keratin, type II cytoskeletal 3 OS=Homo sapiens (Human) OX=9606 GN=KRT3 PE=1 SV=3									Master Protein Rejected	P12035	0	0	42.376	13	11	72	0	0
148	Unconventional myosin-Ic OS=Homo sapiens (Human) OX=9606 GN=MYO1C PE=1 SV=4	4.476	3.936	3.374	2.726	0.000112382	0.000167588	0.000380162	0.000791966	Master Protein	O00159	0	0	140.544	45	41	71	41	1
149	Keratin, type II cytoskeletal 4 OS=Homo sapiens (Human) OX=9606 GN=KRT4 PE=1 SV=5	2.794	2.903	5.647	5.725	0.0048532	0.0041875	0.000581892	0.000531972	Master Protein	P19013	0	0	73.716	38	20	71	13	1
150	Receptor of activated protein C kinase 1 OS=Homo sapiens (Human) OX=9606 GN=RACK1 PE=1 SV=3	0.784	0.776	0.749	0.735	0.0260274	0.022086	0.0140495	0.0105142	Master Protein	P63244	0	0	102.462	81	21	71	21	1
151	Nucleophosmin OS=Homo sapiens (Human) OX=9606 GN=NPM1 PE=1 SV=2	0.356	0.338	0.478	0.443	3.41611e-05	3.18741e-05	7.43262e-05	5.4913e-05	Master Protein	P06748	0	0	83.436	70	16	71	16	1	Phospho [S70; S125; S243]
152	Keratin, type II cuticular Hb4 OS=Homo sapiens (Human) OX=9606 GN=KRT84 PE=2 SV=2									None	Q9NSB2	0	0	13.242	5	4	71	0	1	Phospho [S474]
153	40S ribosomal protein S3 OS=Homo sapiens (Human) OX=9606 GN=RPS3 PE=1 SV=2	0.877	0.828	0.796	0.794	0.0125282	0.00232686	0.00121879	0.00110172	Master Protein	P23396	0	0	89.325	73	17	71	17	1	Phospho [T221]; Met-loss [N-Term]
154	Heterogeneous nuclear ribonucleoprotein H OS=Homo sapiens (Human) OX=9606 GN=HNRNPH1 PE=1 SV=4	1.336	1.249	1.709	1.637	0.128594	0.288482	0.0117621	0.0171647	Master Protein	P31943	0	0	78.257	52	16	70	8	1	Phospho [S104; S310]; Met-loss [N-Term]
155	Acetyl-CoA carboxylase 2 OS=Homo sapiens (Human) OX=9606 GN=ACACB PE=1 SV=3	10.752	1.506	6.367	1.268	0.000506693	0.479623	0.00193946	0.911019	Master Protein	O00763	0	0	110.982	11	23	70	9	1
156	Keratin, type II cytoskeletal 79 OS=Homo sapiens (Human) OX=9606 GN=KRT79 PE=1 SV=2									Master Protein Rejected	Q5XKE5	0	0	41.891	15	10	69	0	0
157	Elongation factor 1-gamma OS=Homo sapiens (Human) OX=9606 GN=EEF1G PE=1 SV=3	0.341	0.331	0.469	0.431	3.89113e-05	3.52199e-05	0.000184617	0.000104538	Master Protein	P26641	0	0	93.439	57	23	69	23	1	Met-loss+Acetyl [N-Term]
158	ATP synthase subunit beta, mitochondrial OS=Homo sapiens (Human) OX=9606 GN=ATP5F1B PE=1 SV=3	2.009	1.733	1.444	1.239	0.000270464	0.000773717	0.0057513	0.0581518	Master Protein	P06576	0	0	130.673	63	22	69	22	1
159	ATP-dependent RNA helicase A OS=Homo sapiens (Human) OX=9606 GN=DHX9 PE=1 SV=4	0.591	0.573	0.486	0.461	7.02172e-05	5.45824e-05	6.74073e-05	5.4913e-05	Master Protein	Q08211	0	0	147.17	38	41	69	41	1
160	Probable ATP-dependent RNA helicase DDX17 OS=Homo sapiens (Human) OX=9606 GN=DDX17 PE=1 SV=2	0.715	0.7	0.691	0.652	0.0105034	0.00813715	0.00767197	0.00397221	Master Protein	Q92841	0	0	115.974	40	29	69	21	1
161	Nucleolar RNA helicase 2 OS=Homo sapiens (Human) OX=9606 GN=DDX21 PE=1 SV=5	0.701	1.322	0.493	0.772	0.00607566	0.0183689	0.000366694	0.0283272	Master Protein	Q9NR30	0	0	127.986	42	32	68	30	1	Phospho [S71; S89]
162	Heat shock 70 kDa protein 4 OS=Homo sapiens (Human) OX=9606 GN=HSPA4 PE=1 SV=4	0.273	0.27	0.429	0.402	4.48571e-05	4.21278e-05	0.000352535	0.000243458	Master Protein	P34932	0	0	144.099	54	38	68	34	1
163	Epidermal growth factor receptor OS=Homo sapiens (Human) OX=9606 GN=EGFR PE=1 SV=2	3.619	2.92	2.191	2.1	0.000321099	0.00072619	0.00363058	0.00453113	Master Protein	P00533	0	0	137.582	38	37	67	36	1	Phospho [T693; S1025; S1026; S1081]
164	Supervillin OS=Homo sapiens (Human) OX=9606 GN=SVIL PE=1 SV=2	5.769	5.101	2.295	2.187	3.22365e-05	3.18741e-05	0.000232311	0.000267561	Master Protein	O95425	0	0	181.159	29	51	67	51	1	Phospho [S245; S1120; S1322]
165	Eukaryotic initiation factor 4A-I OS=Homo sapiens (Human) OX=9606 GN=EIF4A1 PE=1 SV=1	0.29	0.282	0.431	0.394	2.26496e-05	1.72662e-05	6.74073e-05	5.35255e-05	Master Protein	P60842	0	0	110.079	54	20	67	10	1
166	14-3-3 protein epsilon OS=Homo sapiens (Human) OX=9606 GN=YWHAE PE=1 SV=1	0.419	0.427	0.602	0.57	0.000710551	0.00080518	0.00999664	0.00636165	Master Protein	P62258	0	0	100.649	72	19	66	16	1
167	T-complex protein 1 subunit gamma OS=Homo sapiens (Human) OX=9606 GN=CCT3 PE=1 SV=4	0.309	0.306	0.472	0.446	3.56435e-05	3.18741e-05	0.000132537	8.61689e-05	Master Protein	P49368	0	0	141.38	57	30	66	30	1
168	Lamin-B1 OS=Homo sapiens (Human) OX=9606 GN=LMNB1 PE=1 SV=2	2.283	2.372	0.76	0.748	0.000467889	0.000388056	0.0699511	0.0562265	Master Protein	P20700	0	0	121.199	60	30	65	27	1
169	Peroxiredoxin-1 OS=Homo sapiens (Human) OX=9606 GN=PRDX1 PE=1 SV=1	0.227	0.239	0.307	0.304	3.41611e-05	3.18741e-05	6.9042e-05	5.4913e-05	Master Protein	Q06830	0	0	81.809	78	15	65	11	1	Met-loss+Acetyl [N-Term]
170	Transitional endoplasmic reticulum ATPase OS=Homo sapiens (Human) OX=9606 GN=VCP PE=1 SV=4	0.386	0.405	0.464	0.49	0.0115978	0.0147654	0.0327908	0.0450446	Master Protein	P55072	0	0	139.466	63	37	65	37	1
171	Y-box-binding protein 1 OS=Homo sapiens (Human) OX=9606 GN=YBX1 PE=1 SV=3	0.86	8.614	0.825	4.74	0.209227	1.47375e-05	0.097627	5.35255e-05	Master Protein	P67809	0	0	47.818	44	12	65	8	1
172	Heat shock-related 70 kDa protein 2 OS=Homo sapiens (Human) OX=9606 GN=HSPA2 PE=1 SV=1	0.698	0.65	0.95	0.837	0.104155	0.052902	1	0.635658	Master Protein	P54652	0	0	77.655	29	19	65	7	1
173	T-complex protein 1 subunit theta OS=Homo sapiens (Human) OX=9606 GN=CCT8 PE=1 SV=4	0.28	0.266	0.353	0.327	2.2367e-06	1.46872e-06	4.40471e-05	2.00846e-05	Master Protein	P50990	0	0	123.373	52	28	65	28	1
174	Stress-induced-phosphoprotein 1 OS=Homo sapiens (Human) OX=9606 GN=STIP1 PE=1 SV=1	0.185	0.186	0.402	0.368	3.56435e-05	3.18741e-05	0.000248651	0.000150754	Master Protein	P31948	0	0	129.501	53	33	65	33	1	Phospho [S481]
175	Nucleoprotein TPR OS=Homo sapiens (Human) OX=9606 GN=TPR PE=1 SV=3	0.778	0.763	0.434	0.393	0.172427	0.134924	0.00128178	0.000745879	Master Protein	P12270	0	0	183.699	25	58	64	58	1	Phospho [S379]
176	F-actin-capping protein subunit alpha-1 OS=Homo sapiens (Human) OX=9606 GN=CAPZA1 PE=1 SV=3	3.949	3.33	2.029	1.891	1.64803e-05	2.40716e-05	7.4581e-05	9.00174e-05	Master Protein	P52907	0	0	66.632	62	11	64	9	1
177	Heterogeneous nuclear ribonucleoprotein K OS=Homo sapiens (Human) OX=9606 GN=HNRNPK PE=1 SV=1	0.352	0.36	0.417	0.407	3.41611e-05	3.18741e-05	6.74073e-05	5.4913e-05	Master Protein	P61978	0	0	108.877	64	23	64	23	1	Phospho [S116; S216; Y380]
178	Peripherin OS=Homo sapiens (Human) OX=9606 GN=PRPH PE=1 SV=2	2.688	2.478	3.945	3.625	0.000340812	0.000498492	0.000128956	0.000144617	None	P41219	0	0	28.007	6	4	64	2	1	Phospho [S405]
179	Ezrin OS=Homo sapiens (Human) OX=9606 GN=EZR PE=1 SV=4	0.362	0.357	0.518	0.472	0.00285055	0.00270319	0.0233762	0.0131277	Master Protein	P15311	0	0	104.667	46	30	63	17	1
180	Triosephosphate isomerase OS=Homo sapiens (Human) OX=9606 GN=TPI1 PE=1 SV=3	0.238	0.231	0.431	0.381	0.000137053	0.000126406	0.00177362	0.000941672	Master Protein	P60174	0	0	85.387	71	17	63	17	1
181	Spectrin beta chain, non-erythrocytic 2 OS=Homo sapiens (Human) OX=9606 GN=SPTBN2 PE=1 SV=3	4.527	4.016	1.266	1.294	9.04308e-06	1.40891e-05	0.00664592	0.00442549	Master Protein	O15020	0	0	148.348	20	50	63	36	1
182	Zinc finger CCCH domain-containing protein 14 OS=Homo sapiens (Human) OX=9606 GN=ZC3H14 PE=1 SV=1	1.326	10.109	1.366	4.412	0.0131252	5.55906e-06	0.00960236	5.35255e-05	Master Protein	Q6PJT7	0	0	142.825	52	31	63	31	1	Phospho [S515; S665]
183	Microtubule-associated protein 4 OS=Homo sapiens (Human) OX=9606 GN=MAP4 PE=1 SV=3	0.321	0.319	0.479	0.44	3.57001e-05	3.23185e-05	0.000151745	8.5673e-05	Master Protein	P27816	0	0	139.01	40	42	62	42	1	Phospho [S280; T521; S636; S787; S825]
184	Pre-mRNA-processing-splicing factor 8 OS=Homo sapiens (Human) OX=9606 GN=PRPF8 PE=1 SV=2	0.672	0.646	0.489	0.472	0.00324662	0.00209304	0.000316707	0.000245506	Master Protein	Q6P2Q9	0	0	160.811	24	50	62	50	1
185	14-3-3 protein zeta/delta OS=Homo sapiens (Human) OX=9606 GN=YWHAZ PE=1 SV=1	0.274	0.316	0.533	0.498	0.000535509	0.000919017	0.0166948	0.0105853	Master Protein	P63104	0	0	73.891	73	17	62	11	1
186	Heat shock 70 kDa protein 1-like OS=Homo sapiens (Human) OX=9606 GN=HSPA1L PE=1 SV=2									Master Protein Rejected	P34931	0	0	69.612	28	15	62	0	0
187	Ubiquitin-40S ribosomal protein S27a OS=Homo sapiens (Human) OX=9606 GN=RPS27A PE=1 SV=2	0.582	0.54	0.834	0.855	0.000558379	0.000322433	0.0787283	0.133236	Master Protein	P62979	0	0	44.038	63	10	62	3	1
188	Transketolase OS=Homo sapiens (Human) OX=9606 GN=TKT PE=1 SV=3	0.228	0.233	0.393	0.343	4.48571e-05	4.40866e-05	0.00039264	0.000207847	Master Protein	P29401	0	0	109.497	48	25	61	25	1
189	DNA topoisomerase 2-alpha OS=Homo sapiens (Human) OX=9606 GN=TOP2A PE=1 SV=3	0.81	0.926	0.854	0.77	0.994891	1	1	0.948568	Master Protein	P11388	0	0	153.404	33	47	61	35	1	Phospho [S1377; S1392]
190	Eukaryotic translation initiation factor 4 gamma 1 OS=Homo sapiens (Human) OX=9606 GN=EIF4G1 PE=1 SV=4	0.312	0.301	0.439	0.381	3.41611e-05	3.18741e-05	7.43262e-05	5.4913e-05	Master Protein	Q04637	0	0	129.675	28	40	61	40	1
191	40S ribosomal protein S3a OS=Homo sapiens (Human) OX=9606 GN=RPS3A PE=1 SV=2	0.632	0.622	0.653	0.678	7.92385e-05	6.77121e-05	0.00017016	0.000215384	Master Protein	P61247	0	0	78.378	61	20	61	20	1
192	Transgelin-2 OS=Homo sapiens (Human) OX=9606 GN=TAGLN2 PE=1 SV=3	0.296	0.295	0.525	0.458	6.10795e-05	5.88249e-05	0.00123401	0.000508997	Master Protein	P37802	0	0	93.553	85	16	61	16	1
193	14-3-3 protein theta OS=Homo sapiens (Human) OX=9606 GN=YWHAQ PE=1 SV=1	0.429	0.351	0.608	0.508	0.000701867	0.000283349	0.00940737	0.00234276	Master Protein	P27348	0	0	78.398	64	15	60	9	1	Phospho [S230; S232]
194	Elongation factor 1-alpha 2 OS=Homo sapiens (Human) OX=9606 GN=EEF1A2 PE=1 SV=1	0.141	0.143	0.373	0.335	0.000104883	0.000107136	0.00268562	0.00162776	Master Protein	Q05639	0	0	69.918	46	16	60	6	1
195	U5 small nuclear ribonucleoprotein 200 kDa helicase OS=Homo sapiens (Human) OX=9606 GN=SNRNP200 PE=1 SV=2	0.632	0.675	0.475	0.514	0.00105795	0.00222802	0.000191559	0.00026801	Master Protein	O75643	0	0	156.495	25	47	59	47	1
196	RNA-binding protein 14 OS=Homo sapiens (Human) OX=9606 GN=RBM14 PE=1 SV=2	2.891	2.479	2.38	2.396	0.0016628	0.00353501	0.00505	0.00481132	Master Protein	Q96PK6	0	0	76.405	34	22	59	22	1	Phospho [T206]
197	Sarcoplasmic/endoplasmic reticulum calcium ATPase 2 OS=Homo sapiens (Human) OX=9606 GN=ATP2A2 PE=1 SV=1	1.715	1.475	0.936	0.895	0.00564239	0.0251473	1	0.785801	Master Protein	P16615	0	0	154.016	38	33	59	33	1
198	Ribonucleoside-diphosphate reductase large subunit OS=Homo sapiens (Human) OX=9606 GN=RRM1 PE=1 SV=1	0.361	0.359	0.426	0.399	1.82562e-05	1.66977e-05	6.74073e-05	4.2332e-05	Master Protein	P23921	0	0	136.235	54	33	58	33	1
199	A-kinase anchor protein 12 OS=Homo sapiens (Human) OX=9606 GN=AKAP12 PE=1 SV=4	0.406	0.33	0.434	0.389	0.000111365	4.67383e-05	0.000227328	0.000123466	Master Protein	Q02952	0	0	168.926	35	49	58	49	1	Phospho [S598]
200	Keratin, type I cytoskeletal 13 OS=Homo sapiens (Human) OX=9606 GN=KRT13 PE=1 SV=4									Master Protein Rejected	P13646	0	0	35.034	14	10	58	0	0
201	Peptidyl-prolyl cis-trans isomerase FKBP4 OS=Homo sapiens (Human) OX=9606 GN=FKBP4 PE=1 SV=3	0.288	0.284	0.4	0.362	3.75245e-05	3.47772e-05	0.000139878	8.00562e-05	Master Protein	Q02790	0	0	137.799	69	28	58	28	1	Met-loss [N-Term]
202	Protein disulfide-isomerase OS=Homo sapiens (Human) OX=9606 GN=P4HB PE=1 SV=3	0.295	0.299	0.394	0.373	3.57001e-05	3.24797e-05	8.09603e-05	6.03032e-05	Master Protein	P07237	0	0	127.994	66	32	58	32	1
203	Thioredoxin reductase 1, cytoplasmic OS=Homo sapiens (Human) OX=9606 GN=TXNRD1 PE=1 SV=3	0.309	0.301	0.409	0.354	0.000124006	0.000113105	0.000535544	0.00026988	Master Protein	Q16881	0	0	104.372	48	24	58	23	1
204	14-3-3 protein beta/alpha OS=Homo sapiens (Human) OX=9606 GN=YWHAB PE=1 SV=3	0.329	0.391	0.47	0.454	9.02963e-05	0.000190037	0.00061615	0.00049128	Master Protein	P31946	0	0	66.703	63	14	58	6	1
205	60S ribosomal protein L4 OS=Homo sapiens (Human) OX=9606 GN=RPL4 PE=1 SV=5	0.649	0.778	0.585	0.714	0.000461142	0.00577863	0.000264031	0.00173062	Master Protein	P36578	0	0	77.422	50	23	57	23	1
206	ATP-dependent RNA helicase DDX3X OS=Homo sapiens (Human) OX=9606 GN=DDX3X PE=1 SV=3	0.681	0.673	0.842	0.842	0.0351703	0.0316039	0.476863	0.470882	Master Protein	O00571	0	0	115.045	51	30	57	29	1
207	Ubiquitin-60S ribosomal protein L40 OS=Homo sapiens (Human) OX=9606 GN=UBA52 PE=1 SV=2	0.859	1.055	1.168	1.219	1	1	1	1	Master Protein	P62987	0	0	32.465	54	8	57	1	1
208	Polyubiquitin-B OS=Homo sapiens (Human) OX=9606 GN=UBB PE=1 SV=1									None	P0CG47	0	0	30.838	77	7	56	0	2
209	Protein disulfide-isomerase A3 OS=Homo sapiens (Human) OX=9606 GN=PDIA3 PE=1 SV=4	0.332	0.317	0.479	0.399	0.000209235	0.000176571	0.00154462	0.000559052	Master Protein	P30101	0	0	95.814	50	25	56	25	1
210	RNA-binding protein 12B OS=Homo sapiens (Human) OX=9606 GN=RBM12B PE=1 SV=2	1.43	8.042	1.426	4.615	0.00180379	2.20126e-06	0.00228725	4.06389e-05	Master Protein	Q8IXT5	0	0	110.665	45	34	56	34	1	Phospho [S98; S874]
211	T-complex protein 1 subunit beta OS=Homo sapiens (Human) OX=9606 GN=CCT2 PE=1 SV=4	0.313	0.313	0.407	0.385	4.48571e-05	4.28256e-05	0.000181382	0.00012495	Master Protein	P78371	0	0	98.162	56	23	56	23	1	Met-loss+Acetyl [N-Term]
212	40S ribosomal protein S2 OS=Homo sapiens (Human) OX=9606 GN=RPS2 PE=1 SV=2	0.63	0.612	0.585	0.605	3.56435e-05	3.18741e-05	6.74073e-05	5.35255e-05	Master Protein	P15880	0	0	71.387	55	16	56	16	1	Phospho [S264]
213	Cytospin-B OS=Homo sapiens (Human) OX=9606 GN=SPECC1 PE=1 SV=1	4.65	4.182	3.786	2.998	4.48571e-05	5.41626e-05	0.000116544	0.000223853	Master Protein	Q5M775	0	0	128.59	34	34	56	33	1	Phospho [S218]
214	Glucose-6-phosphate isomerase OS=Homo sapiens (Human) OX=9606 GN=GPI PE=1 SV=4	0.292	0.303	0.44	0.433	3.22365e-05	3.18741e-05	7.31544e-05	5.87193e-05	Master Protein	P06744	0	0	101.538	50	23	56	22	1
215	Polyubiquitin-C OS=Homo sapiens (Human) OX=9606 GN=UBC PE=1 SV=3									None	P0CG48	0	0	30.838	78	7	56	0	2
216	X-ray repair cross-complementing protein 6 OS=Homo sapiens (Human) OX=9606 GN=XRCC6 PE=1 SV=2	0.369	0.434	0.473	0.439	0.000107892	0.000233203	0.000491139	0.00031203	Master Protein	P12956	0	0	128.552	54	32	56	32	1	Phospho [S550]
217	Ubiquitin-like domain-containing protein OS=Homo sapiens (Human) OX=9606 GN=ENSG00000231767 PE=4 SV=1	0.637	0.573	0.987	0.979	0.00655893	0.00246877	1	1	None	A0A2R8Y422	0	0	37.541	48	8	56	2	1
218	Kinectin OS=Homo sapiens (Human) OX=9606 GN=KTN1 PE=1 SV=1	1.368	1.121	0.728	0.69	0.041379	0.681269	0.043374	0.0227675	Master Protein	Q86UP2	0	0	147.907	35	45	55	45	1
219	T-complex protein 1 subunit zeta OS=Homo sapiens (Human) OX=9606 GN=CCT6A PE=1 SV=3	0.295	0.283	0.485	0.443	0.000116553	0.000101987	0.00146269	0.000830621	Master Protein	P40227	0	0	101.187	53	26	54	26	1
220	Histone H4 OS=Homo sapiens (Human) OX=9606 GN=H4C12 PE=1 SV=2	1.966	2.745	1.644	1.504	0.186702	0.0436201	0.433285	0.610183	Master Protein	P62805	0	0	38.06	51	6	54	6	1
221	Histone H1.4 OS=Homo sapiens (Human) OX=9606 GN=H1-4 PE=1 SV=2	1.418	2.694	0.613	0.702	0.263962	0.00420366	0.0936	0.265762	Master Protein	P10412	0	0	60.686	51	17	54	6	1	Phospho [T18; T146]; Met-loss [N-Term]
222	ATP-citrate synthase OS=Homo sapiens (Human) OX=9606 GN=ACLY PE=1 SV=3	0.338	0.353	0.401	0.386	2.48171e-09	5.66961e-09	9.79144e-07	1.9194e-07	Master Protein	P53396	0	0	125.492	36	36	54	36	1	Phospho [S481]
223	Phosphoserine aminotransferase OS=Homo sapiens (Human) OX=9606 GN=PSAT1 PE=1 SV=2	0.285	0.289	0.459	0.428	3.50644e-05	3.18741e-05	0.000140437	8.61689e-05	Master Protein	Q9Y617	0	0	90.072	68	26	54	24	1
224	Radixin OS=Homo sapiens (Human) OX=9606 GN=RDX PE=1 SV=1	0.463	0.473	0.513	0.494	0.000307515	0.000349973	0.000730086	0.000550388	Master Protein	P35241	0	0	99.792	41	30	54	14	1
225	Heterogeneous nuclear ribonucleoprotein A1 OS=Homo sapiens (Human) OX=9606 GN=HNRNPA1 PE=1 SV=5	0.537	0.516	0.491	0.445	4.01554e-05	3.48386e-05	6.74073e-05	5.35255e-05	Master Protein	P09651	0	0	67.88	53	15	54	13	1
226	Plasminogen activator inhibitor 1 RNA-binding protein OS=Homo sapiens (Human) OX=9606 GN=SERBP1 PE=1 SV=2	0.581	0.505	0.552	0.502	0.00110806	0.000400581	0.000940979	0.000475072	Master Protein	Q8NC51	0	0	83.331	50	22	53	22	1	Phospho [S25]; Met-loss [N-Term]
227	Eukaryotic translation initiation factor 3 subunit A OS=Homo sapiens (Human) OX=9606 GN=EIF3A PE=1 SV=1	0.336	0.321	0.494	0.474	7.06743e-05	5.88881e-05	0.000606241	0.000456026	Master Protein	Q14152	0	0	129.528	34	40	53	40	1
228	C-1-tetrahydrofolate synthase, cytoplasmic OS=Homo sapiens (Human) OX=9606 GN=MTHFD1 PE=1 SV=3	0.354	0.348	0.446	0.406	2.49391e-05	2.09656e-05	6.74073e-05	5.35255e-05	Master Protein	P11586	0	0	144.61	44	35	53	35	1	Met-loss [N-Term]
229	T-complex protein 1 subunit alpha OS=Homo sapiens (Human) OX=9606 GN=TCP1 PE=1 SV=1	0.356	0.351	0.468	0.448	2.48276e-05	2.09656e-05	6.74073e-05	5.35255e-05	Master Protein	P17987	0	0	122.679	64	27	53	27	1
230	Prohibitin-2 OS=Homo sapiens (Human) OX=9606 GN=PHB2 PE=1 SV=2	2.311	2.003	1.539	1.305	0.000175768	0.000392123	0.0041029	0.0335938	Master Protein	Q99623	0	0	66.809	61	18	53	18	1
231	Basigin OS=Homo sapiens (Human) OX=9606 GN=BSG PE=1 SV=2	4.126	3.323	2.601	2.428	0.000172875	0.000350324	0.00120691	0.00161707	Master Protein	P35613	0	0	70.307	38	12	53	12	1	Phospho [S362]
232	Y-box-binding protein 3 OS=Homo sapiens (Human) OX=9606 GN=YBX3 PE=1 SV=4	1.439	4.055	1.45	2.72	0.0240703	5.71404e-05	0.0244596	0.000312249	Master Protein	P16989	0	0	48.274	41	11	53	7	1
233	Matrin-3 OS=Homo sapiens (Human) OX=9606 GN=MATR3 PE=1 SV=2	0.941	0.915	0.768	0.716	0.714666	0.381308	0.00777638	0.0026524	Master Protein	P43243	0	0	104.181	41	31	53	31	1
234	Elongation factor 1-delta OS=Homo sapiens (Human) OX=9606 GN=EEF1D PE=1 SV=5	0.369	0.36	0.461	0.429	3.6514e-05	3.35594e-05	9.81459e-05	6.37563e-05	Master Protein	P29692	0	0	89.782	85	20	52	17	1	Phospho [S133; T147; S162]; Met-loss+Acetyl [N-Term]
235	MICOS complex subunit MIC60 OS=Homo sapiens (Human) OX=9606 GN=IMMT PE=1 SV=1	2.658	2.362	1.945	1.61	0.000356272	0.000632749	0.00247084	0.0109113	Master Protein	Q16891	0	0	127.151	51	32	52	32	1
236	Importin subunit beta-1 OS=Homo sapiens (Human) OX=9606 GN=KPNB1 PE=1 SV=2	0.478	0.5	0.563	0.562	0.000789828	0.00108075	0.00312277	0.0029685	Master Protein	Q14974	0	0	113.944	37	25	52	25	1
237	LIM domain only protein 7 OS=Homo sapiens (Human) OX=9606 GN=LMO7 PE=1 SV=3	6.603	5.062	1.044	1.089	2.2367e-06	9.16421e-06	0.899932	0.363387	Master Protein	Q8WWI1	0	0	134.921	25	36	52	36	1	Phospho [S867; S873; S988; S1026]
238	Histone H1.2 OS=Homo sapiens (Human) OX=9606 GN=H1-2 PE=1 SV=2	0.892	1.555	0.832	1.103	0.956102	0.0704103	0.69113	1	Master Protein	P16403	0	0	64.481	50	17	51	6	1	Phospho [T146]; Met-loss [N-Term]; Met-loss+Acetyl [N-Term]
239	Exportin-1 OS=Homo sapiens (Human) OX=9606 GN=XPO1 PE=1 SV=1	0.445	0.385	0.469	0.42	4.14839e-05	3.24797e-05	7.74815e-05	5.4913e-05	Master Protein	O14980	0	0	124.888	36	32	51	32	1
240	Alanine--tRNA ligase, cytoplasmic OS=Homo sapiens (Human) OX=9606 GN=AARS1 PE=1 SV=2	0.234	0.227	0.389	0.365	4.39147e-05	4.07052e-05	0.000338419	0.000243458	Master Protein	P49588	0	0	111.376	33	28	51	28	1
241	X-ray repair cross-complementing protein 5 OS=Homo sapiens (Human) OX=9606 GN=XRCC5 PE=1 SV=3	0.361	0.409	0.437	0.41	4.67324e-05	7.6352e-05	0.000166952	0.000106196	Master Protein	P13010	0	0	103.041	43	25	50	25	1
242	Microtubule-actin cross-linking factor 1, isoforms 1/2/3/5 OS=Homo sapiens (Human) OX=9606 GN=MACF1 PE=1 SV=4	1.347	1.197	1.175	1.086	0.000288279	0.00284561	0.00537673	0.0930996	Master Protein	Q9UPN3	0	0	133.363	6	41	50	38	1
243	ADP/ATP translocase 3 OS=Homo sapiens (Human) OX=9606 GN=SLC25A6 PE=1 SV=4	2.428	2.006	1.527	1.351	0.000165686	0.000471959	0.00528974	0.0242222	Master Protein	P12236	0	0	56.44	48	13	50	4	1
244	T-complex protein 1 subunit eta OS=Homo sapiens (Human) OX=9606 GN=CCT7 PE=1 SV=2	0.301	0.29	0.433	0.405	2.87694e-05	2.37492e-05	6.74073e-05	5.4913e-05	Master Protein	Q99832	0	0	97.728	53	22	50	22	1
245	Isoleucine--tRNA ligase, cytoplasmic OS=Homo sapiens (Human) OX=9606 GN=IARS1 PE=1 SV=2	0.563	0.552	0.582	0.573	9.73122e-05	8.46253e-05	0.000191259	0.000150632	Master Protein	P41252	0	0	110.856	29	33	50	33	1	Phospho [S1047]
246	Transcription intermediary factor 1-beta OS=Homo sapiens (Human) OX=9606 GN=TRIM28 PE=1 SV=5	0.761	0.734	0.583	0.55	0.00233662	0.00132931	0.000171287	9.79293e-05	Master Protein	Q13263	0	0	114.624	49	27	50	27	1
247	Neutral alpha-glucosidase AB OS=Homo sapiens (Human) OX=9606 GN=GANAB PE=1 SV=3	0.405	0.386	0.451	0.397	3.41611e-05	3.18741e-05	6.74073e-05	5.35255e-05	Master Protein	Q14697	0	0	104.805	39	29	50	29	1
248	Interleukin enhancer-binding factor 3 OS=Homo sapiens (Human) OX=9606 GN=ILF3 PE=1 SV=3	0.508	0.558	0.394	0.412	0.000204034	0.000385306	8.2588e-05	8.6552e-05	Master Protein	Q12906	0	0	112.562	32	24	50	19	1	Phospho [S382; T592]
249	Polyadenylate-binding protein 2 OS=Homo sapiens (Human) OX=9606 GN=PABPN1 PE=1 SV=3	1.677	12.099	1.646	7.567	0.000955068	3.98697e-06	0.00143408	3.51176e-05	Master Protein	Q86U42	0	0	51.842	46	9	49	9	1	Phospho [S150]
250	Tubulin beta-8 chain OS=Homo sapiens (Human) OX=9606 GN=TUBB8 PE=1 SV=2									None	Q3ZCM7	0	0	52.991	25	10	49	1	1
251	Importin-5 OS=Homo sapiens (Human) OX=9606 GN=IPO5 PE=1 SV=4	0.34	0.324	0.524	0.46	0.000180411	0.000148336	0.00210478	0.000906629	Master Protein	O00410	0	0	132.588	39	32	49	32	1
252	60S ribosomal protein L10a OS=Homo sapiens (Human) OX=9606 GN=RPL10A PE=1 SV=2	0.665	0.632	0.54	0.561	0.000269589	0.000161713	7.857e-05	8.32195e-05	Master Protein	P62906	0	0	59.045	55	14	49	14	1
253	CAD protein OS=Homo sapiens (Human) OX=9606 GN=CAD PE=1 SV=3	0.651	0.626	0.674	0.63	0.000552688	0.000383047	0.0010361	0.000497522	Master Protein	P27708	0	0	123.125	18	34	49	30	1	Phospho [S1859]
254	Keratin, type II cytoskeletal 1b OS=Homo sapiens (Human) OX=9606 GN=KRT77 PE=1 SV=3									None	Q7Z794	0	0	16.932	5	4	49	0	1
255	Kinetochore scaffold 1 OS=Homo sapiens (Human) OX=9606 GN=KNL1 PE=1 SV=3	1.915	1.892	4.511	4.113	0.000170681	0.000184366	6.54581e-05	5.18349e-05	Master Protein	Q8NG31	0	0	135.489	20	40	48	40	1	Phospho [T1011; T1013; T1017; T1042; S1076; S1773]
256	Synemin OS=Homo sapiens (Human) OX=9606 GN=SYNM PE=1 SV=2	3.246	3.108	4.363	4.183	0.000140615	0.000164164	8.58878e-05	8.33899e-05	Master Protein	O15061	0	0	131.465	29	37	48	37	1	Phospho [S653; S777; S1202]
257	ADP/ATP translocase 2 OS=Homo sapiens (Human) OX=9606 GN=SLC25A5 PE=1 SV=7	2.106	1.811	1.346	1.276	0.0017621	0.00517182	0.104512	0.20285	Master Protein	P05141	0	0	56.9	45	14	47	5	1
258	NAD(P) transhydrogenase, mitochondrial OS=Homo sapiens (Human) OX=9606 GN=NNT PE=1 SV=3	2.285	1.961	1.473	1.257	0.000234621	0.000569982	0.00830933	0.0762987	Master Protein	Q13423	0	0	116.104	31	30	47	30	1
259	Dolichyl-diphosphooligosaccharide--protein glycosyltransferase subunit 1 OS=Homo sapiens (Human) OX=9606 GN=RPN1 PE=1 SV=1	1.572	1.409	0.899	0.889	0.0198698	0.0641336	0.876366	0.820204	Master Protein	P04843	0	0	104.847	51	28	47	28	1
260	Calreticulin OS=Homo sapiens (Human) OX=9606 GN=CALR PE=1 SV=1	0.285	0.294	0.317	0.289	0.000304977	0.00034526	0.000581892	0.000405753	Master Protein	P27797	0	0	80.825	74	22	46	22	1
261	Poly(rC)-binding protein 1 OS=Homo sapiens (Human) OX=9606 GN=PCBP1 PE=1 SV=2	0.406	0.391	0.655	0.64	4.08859e-05	3.70539e-05	0.00109612	0.000826261	Master Protein	Q15365	0	0	86.067	52	13	46	8	1	Phospho [S190]
262	Guanine nucleotide-binding protein G(I)/G(S)/G(T) subunit beta-1 OS=Homo sapiens (Human) OX=9606 GN=GNB1 PE=1 SV=3	3.677	3.357	2.784	2.426	9.04413e-05	0.000126187	0.000352535	0.000586208	Master Protein	P62873	0	0	65.839	56	12	46	7	1
263	Drebrin OS=Homo sapiens (Human) OX=9606 GN=DBN1 PE=1 SV=4	5.19	4.38	2.775	2.632	3.41611e-05	3.24797e-05	0.000126397	0.000134874	Master Protein	Q16643	0	0	96.67	42	22	46	22	1	Phospho [S142; S339]
264	60S ribosomal protein L6 OS=Homo sapiens (Human) OX=9606 GN=RPL6 PE=1 SV=3	0.717	1.724	0.67	1.32	0.00036286	4.46003e-05	0.000239895	0.000979822	Master Protein	Q02878	0	0	52.555	49	16	46	16	1
265	DNA replication licensing factor MCM2 OS=Homo sapiens (Human) OX=9606 GN=MCM2 PE=1 SV=4	0.628	0.73	0.496	0.486	3.68943e-05	0.000122207	5.84796e-05	4.2332e-05	Master Protein	P49736	0	0	113.928	42	31	46	31	1	Phospho [S27; S139]
266	Voltage-dependent anion-selective channel protein 1 OS=Homo sapiens (Human) OX=9606 GN=VDAC1 PE=1 SV=2	2.427	2.117	1.514	1.319	0.000167494	0.000341597	0.00584456	0.0346025	Master Protein	P21796	0	0	78.625	81	16	46	15	1	Phospho [S104]
267	Reticulocalbin-2 OS=Homo sapiens (Human) OX=9606 GN=RCN2 PE=1 SV=1	4.438	4.009	3.723	3.424	2.82922e-05	3.05251e-05	6.74073e-05	5.35255e-05	Master Protein	Q14257	0	0	69.693	62	17	46	17	1
268	Tropomyosin beta chain OS=Homo sapiens (Human) OX=9606 GN=TPM2 PE=1 SV=1	0.171	0.166	0.575	0.514	0.000168453	0.000153737	0.0337268	0.0154136	Master Protein	P07951	0	0	74.481	53	19	45	8	1
269	Polyadenylate-binding protein-interacting protein 1 OS=Homo sapiens (Human) OX=9606 GN=PAIP1 PE=1 SV=1	0.837	4.705	1.017	3.197	0.0893711	3.09618e-05	1	5.4913e-05	Master Protein	Q9H074	0	0	60.537	35	13	45	13	1
270	Tropomyosin alpha-4 chain OS=Homo sapiens (Human) OX=9606 GN=TPM4 PE=1 SV=3	0.357	0.227	0.578	0.386	0.00386741	0.000731836	0.0670437	0.00646921	Master Protein	P67936	0	0	60.426	53	16	45	6	1
271	Peroxiredoxin-6 OS=Homo sapiens (Human) OX=9606 GN=PRDX6 PE=1 SV=3	0.266	0.277	0.307	0.274	4.12111e-05	4.1253e-05	8.75043e-05	5.96348e-05	Master Protein	P30041	0	0	56.436	62	13	45	13	1
272	Annexin A5 OS=Homo sapiens (Human) OX=9606 GN=ANXA5 PE=1 SV=2	0.182	0.187	0.362	0.317	4.48571e-05	4.46003e-05	0.00050121	0.000280531	Master Protein	P08758	0	0	64.629	63	19	45	18	1
273	RNA cytosine C(5)-methyltransferase NSUN2 OS=Homo sapiens (Human) OX=9606 GN=NSUN2 PE=1 SV=2	0.362	0.336	0.452	0.419	8.96576e-05	6.42111e-05	0.0003562	0.000229976	Master Protein	Q08J23	0	0	115.76	54	31	45	31	1	Phospho [S456; S743; S751]
274	14-3-3 protein gamma OS=Homo sapiens (Human) OX=9606 GN=YWHAG PE=1 SV=2	0.337	0.388	0.566	0.549	0.000338896	0.000625514	0.00745647	0.00589723	Master Protein	P61981	0	0	64.945	64	15	45	10	1
275	Flotillin-1 OS=Homo sapiens (Human) OX=9606 GN=FLOT1 PE=1 SV=3	4.078	3.794	3.348	2.803	0.000208956	0.000261209	0.000525894	0.000971692	Master Protein	O75955	0	0	91.43	61	23	45	23	1
276	ATP-dependent RNA helicase DDX3Y OS=Homo sapiens (Human) OX=9606 GN=DDX3Y PE=1 SV=2	0.685	0.682	0.858	0.855	0.032697	0.0321064	0.555746	0.52873	None	O15523	0	0	87.905	37	21	45	20	1
277	Tubulin beta-6 chain OS=Homo sapiens (Human) OX=9606 GN=TUBB6 PE=1 SV=1	0.557	0.491	0.559	0.516	0.00274901	0.00112465	0.00345888	0.00186016	Master Protein	Q9BUF5	0	0	72.555	39	14	45	7	1
278	Nucleoside diphosphate kinase B OS=Homo sapiens (Human) OX=9606 GN=NME2 PE=1 SV=1	0.122	0.127	0.376	0.349	5.49144e-05	5.72095e-05	0.0019141	0.0013322	Master Protein	P22392	0	0	47.19	75	10	45	2	1
279	60S acidic ribosomal protein P0 OS=Homo sapiens (Human) OX=9606 GN=RPLP0 PE=1 SV=1	0.562	0.511	0.579	0.547	0.00876317	0.00439862	0.0127791	0.00819249	Master Protein	P05388	0	0	60.555	54	12	44	12	1	Phospho [S304; S307]
280	Proliferation-associated protein 2G4 OS=Homo sapiens (Human) OX=9606 GN=PA2G4 PE=1 SV=3	0.408	0.416	0.483	0.446	3.56435e-05	3.23185e-05	6.93146e-05	5.4913e-05	Master Protein	Q9UQ80	0	0	77.667	57	19	44	18	1
281	General transcription factor II-I OS=Homo sapiens (Human) OX=9606 GN=GTF2I PE=1 SV=2	0.53	0.481	0.615	0.553	0.000171843	9.34363e-05	0.000689435	0.000291815	Master Protein	P78347	0	0	112.955	36	32	44	32	1	Phospho [T558]
282	Malate dehydrogenase, mitochondrial OS=Homo sapiens (Human) OX=9606 GN=MDH2 PE=1 SV=3	0.846	0.601	0.568	0.645	0.685945	0.0286098	0.0197101	0.0573895	Master Protein	P40926	0	0	83.237	62	17	44	17	1
283	Threonine--tRNA ligase 1, cytoplasmic OS=Homo sapiens (Human) OX=9606 GN=TARS1 PE=1 SV=3	0.336	0.323	0.453	0.413	0.000113781	9.96461e-05	0.000593743	0.000354501	Master Protein	P26639	0	0	99.415	45	28	44	28	1
284	Argininosuccinate synthase OS=Homo sapiens (Human) OX=9606 GN=ASS1 PE=1 SV=2	0.302	0.306	0.445	0.438	4.97618e-05	5.0349e-05	0.00035381	0.000299573	Master Protein	P00966	0	0	73.75	57	18	44	18	1
285	40S ribosomal protein S13 OS=Homo sapiens (Human) OX=9606 GN=RPS13 PE=1 SV=2	0.712	0.712	0.676	0.698	0.00374657	0.00386834	0.00238118	0.00338529	Master Protein	P62277	0	0	31.893	57	10	44	10	1
286	F-actin-capping protein subunit beta OS=Homo sapiens (Human) OX=9606 GN=CAPZB PE=1 SV=4	4.17	3.587	2.073	1.92	3.22365e-05	3.18741e-05	0.000182864	0.00025747	Master Protein	P47756	0	0	67.004	49	12	43	12	1
287	40S ribosomal protein S9 OS=Homo sapiens (Human) OX=9606 GN=RPS9 PE=1 SV=3	0.889	1.095	0.797	1.097	0.281385	0.50631	0.0294558	0.497147	Master Protein	P46781	0	0	40.369	47	12	43	11	1
288	Inorganic pyrophosphatase OS=Homo sapiens (Human) OX=9606 GN=PPA1 PE=1 SV=2	0.321	0.298	0.374	0.329	2.46548e-05	1.66977e-05	6.74073e-05	4.2332e-05	Master Protein	Q15181	0	0	72.119	69	16	43	16	1
289	Putative heat shock protein HSP 90-beta 2 OS=Homo sapiens (Human) OX=9606 GN=HSP90AB2P PE=1 SV=2	0.232	0.222	0.378	0.329	3.22365e-05	2.83362e-05	7.25176e-05	5.4913e-05	None	Q58FF8	0	0	53.563	25	12	43	7	1	Phospho [S177]
290	Guanine nucleotide-binding protein G(I)/G(S)/G(T) subunit beta-2 OS=Homo sapiens (Human) OX=9606 GN=GNB2 PE=1 SV=3	4.225	3.815	3.778	3.042	3.68606e-05	3.8605e-05	6.93296e-05	9.27146e-05	Master Protein	P62879	0	0	55.138	39	10	43	3	1
291	Adenosylhomocysteinase OS=Homo sapiens (Human) OX=9606 GN=AHCY PE=1 SV=4	0.325	0.316	0.371	0.336	2.33206e-05	1.72662e-05	6.74073e-05	4.2332e-05	Master Protein	P23526	0	0	87.664	49	20	43	19	1
292	Histone H2B type 1-A OS=Homo sapiens (Human) OX=9606 GN=H2BC1 PE=1 SV=3	2.38	3.82	1.824	1.449	0.160373	0.0311108	0.444252	0.843134	None	Q96A08	0	0	21.065	35	5	43	1	1
293	D-3-phosphoglycerate dehydrogenase OS=Homo sapiens (Human) OX=9606 GN=PHGDH PE=1 SV=4	0.342	0.359	0.494	0.475	0.000229445	0.000281446	0.00180234	0.00137297	Master Protein	O43175	0	0	78.28	40	17	42	17	1
294	40S ribosomal protein SA OS=Homo sapiens (Human) OX=9606 GN=RPSA PE=1 SV=4	0.857	0.829	0.923	0.888	0.0875565	0.0417266	0.559302	0.223209	Master Protein	P08865	0	0	68.633	58	16	42	16	1	Met-loss+Acetyl [N-Term]
295	Ubiquitin-associated protein 2-like OS=Homo sapiens (Human) OX=9606 GN=UBAP2L PE=1 SV=2	1.394	1.339	1.358	1.327	0.00384837	0.00714968	0.00651244	0.00926906	Master Protein	Q14157	0	0	95.553	28	22	42	22	1	Phospho [S416; T425; S439; S445; S609; T844]
296	Myb-binding protein 1A OS=Homo sapiens (Human) OX=9606 GN=MYBBP1A PE=1 SV=2	0.664	0.621	0.46	0.443	0.00625348	0.00313931	0.000449961	0.000344069	Master Protein	Q9BQG0	0	0	110.086	25	30	42	30	1	Phospho [S1163]
297	Calnexin OS=Homo sapiens (Human) OX=9606 GN=CANX PE=1 SV=2	1.547	1.22	0.816	0.781	0.0476034	0.509251	0.509257	0.332107	Master Protein	P27824	0	0	75.819	32	21	42	21	1	Phospho [S554; S564; S583]
298	Cofilin-1 OS=Homo sapiens (Human) OX=9606 GN=CFL1 PE=1 SV=3	0.175	0.168	0.332	0.283	4.66994e-05	4.24878e-05	0.000426914	0.000229976	Master Protein	P23528	0	0	57.452	76	16	42	11	1	Phospho [T25]
299	F-actin-capping protein subunit alpha-2 OS=Homo sapiens (Human) OX=9606 GN=CAPZA2 PE=1 SV=3	4.025	3.4	2.105	1.883	3.41611e-05	3.23185e-05	0.000186056	0.000312988	Master Protein	P47755	0	0	45.69	57	10	42	8	1
300	Exportin-2 OS=Homo sapiens (Human) OX=9606 GN=CSE1L PE=1 SV=3	0.435	0.39	0.501	0.466	6.94277e-05	4.34849e-05	0.000225504	0.000134874	Master Protein	P55060	0	0	112.282	31	30	42	30	1
301	Tubulin beta 8B OS=Homo sapiens (Human) OX=9606 GN=TUBB8B PE=1 SV=1									None	A6NNZ2	0	0	44.481	21	9	42	0	2
302	T-complex protein 1 subunit delta OS=Homo sapiens (Human) OX=9606 GN=CCT4 PE=1 SV=4	0.316	0.347	0.484	0.5	0.000191887	0.00027469	0.00181666	0.00213653	Master Protein	P50991	0	0	90.833	51	22	42	21	1
303	Multidrug resistance-associated protein 1 OS=Homo sapiens (Human) OX=9606 GN=ABCC1 PE=1 SV=3	4.471	3.651	2.777	2.546	3.89041e-05	5.05472e-05	0.000207247	0.000267561	Master Protein	P33527	0	0	95.88	22	29	41	29	1
304	Nucleoside diphosphate kinase A OS=Homo sapiens (Human) OX=9606 GN=NME1 PE=1 SV=1	0.203	0.204	0.317	0.282	4.87616e-05	4.79865e-05	0.000272336	0.000166637	Master Protein	P15531	0	0	47.76	86	10	41	6	1
305	Glycine--tRNA ligase OS=Homo sapiens (Human) OX=9606 GN=GARS1 PE=1 SV=3	0.313	0.298	0.412	0.39	6.0565e-05	5.06605e-05	0.000274225	0.00019773	Master Protein	P41250	0	0	96.097	40	25	41	25	1
306	Band 4.1-like protein 2 OS=Homo sapiens (Human) OX=9606 GN=EPB41L2 PE=1 SV=1	4.231	3.572	2.263	2.198	6.23197e-05	0.000107125	0.000941101	0.00105484	Master Protein	O43491	0	0	107.298	37	31	41	30	1	Phospho [S798]
307	Heterogeneous nuclear ribonucleoprotein A1 pseudogene 48 OS=Homo sapiens (Human) OX=9606 GN=HNRNPA1P48 PE=1 SV=1	0.501	0.5	0.45	0.414	7.49565e-05	7.31363e-05	7.43262e-05	5.4913e-05	None	A0A2R8Y4L2	0	0	42.967	33	8	41	6	1
308	Plastin-3 OS=Homo sapiens (Human) OX=9606 GN=PLS3 PE=1 SV=4	0.483	0.478	0.557	0.516	0.000159373	0.000149555	0.00053544	0.000299712	Master Protein	P13797	0	0	97.936	45	24	41	20	1
309	Src substrate cortactin OS=Homo sapiens (Human) OX=9606 GN=CTTN PE=1 SV=2	2.264	1.923	1.246	1.141	0.00047521	0.00131821	0.149246	0.542366	Master Protein	Q14247	0	0	84.94	43	20	41	20	1	Phospho [T399; S405; S417]
310	Protein disulfide-isomerase A4 OS=Homo sapiens (Human) OX=9606 GN=PDIA4 PE=1 SV=2	0.32	0.373	0.436	0.376	0.00073049	0.00145519	0.00381565	0.00177798	Master Protein	P13667	0	0	99.095	50	30	40	30	1
311	14-3-3 protein eta OS=Homo sapiens (Human) OX=9606 GN=YWHAH PE=1 SV=4	0.414	0.453	0.669	0.635	0.00144798	0.00246877	0.0545834	0.0338696	Master Protein	Q04917	0	0	67.259	67	15	40	11	1
312	Cytoskeleton-associated protein 4 OS=Homo sapiens (Human) OX=9606 GN=CKAP4 PE=1 SV=2	1.206	1.015	0.848	0.803	0.368724	1	0.498028	0.257856	Master Protein	Q07065	0	0	93.236	45	28	40	28	1	Phospho [S17]
313	RRP12-like protein OS=Homo sapiens (Human) OX=9606 GN=RRP12 PE=1 SV=2	0.88	2.061	0.686	2.361	0.492495	0.000615358	0.0140235	0.000358272	Master Protein	Q5JTH9	0	0	103.069	28	31	39	30	1	Phospho [S1080]
314	Heat shock protein 105 kDa OS=Homo sapiens (Human) OX=9606 GN=HSPH1 PE=1 SV=1	0.37	0.349	0.463	0.431	3.22365e-05	2.78976e-05	6.74073e-05	5.4913e-05	Master Protein	Q92598	0	0	110.623	40	29	39	24	1
315	Trifunctional enzyme subunit alpha, mitochondrial OS=Homo sapiens (Human) OX=9606 GN=HADHA PE=1 SV=2	1.509	1.043	0.93	0.864	0.107042	1	1	0.881603	Master Protein	P40939	0	0	102.944	43	25	39	25	1
316	Prohibitin OS=Homo sapiens (Human) OX=9606 GN=PHB PE=1 SV=1	2.257	1.959	1.493	1.371	0.000210009	0.000481513	0.00588647	0.017389	Master Protein	P35232	0	0	64.262	61	14	39	14	1
317	Tyrosine--tRNA ligase, cytoplasmic OS=Homo sapiens (Human) OX=9606 GN=YARS1 PE=1 SV=4	0.304	0.305	0.477	0.447	6.84182e-06	6.63879e-06	6.74073e-05	5.35255e-05	Master Protein	P54577	0	0	82.945	47	23	39	23	1
318	Alkaline phosphatase, placental type OS=Homo sapiens (Human) OX=9606 GN=ALPP PE=1 SV=2	3.876	3.696	4.648	3.866	5.47388e-05	6.11303e-05	6.93146e-05	7.85258e-05	Master Protein	P05187	0	0	62.148	31	15	39	11	1
319	Erythrocyte band 7 integral membrane protein OS=Homo sapiens (Human) OX=9606 GN=STOM PE=1 SV=3	2.959	2.531	2.679	2.266	0.00018553	0.00035902	0.000376988	0.000758372	Master Protein	P27105	0	0	61.58	61	14	39	14	1
320	Actin-related protein 3 OS=Homo sapiens (Human) OX=9606 GN=ACTR3 PE=1 SV=3	3.302	2.866	1.456	1.415	0.000132999	0.000229471	0.0266244	0.0373201	Master Protein	P61158	0	0	68.273	55	18	39	18	1
321	40S ribosomal protein S4, X isoform OS=Homo sapiens (Human) OX=9606 GN=RPS4X PE=1 SV=2	0.729	0.707	0.717	0.729	0.00174124	0.00115418	0.00170584	0.00208085	Master Protein	P62701	0	0	57.509	53	17	39	17	1
322	40S ribosomal protein S19 OS=Homo sapiens (Human) OX=9606 GN=RPS19 PE=1 SV=2	0.557	0.528	0.59	0.596	5.50242e-05	4.1253e-05	0.000132638	0.00012432	Master Protein	P39019	0	0	45.509	55	10	39	10	1
323	Valine--tRNA ligase OS=Homo sapiens (Human) OX=9606 GN=VARS1 PE=1 SV=4	0.381	0.373	0.453	0.43	1.73881e-05	1.33692e-05	6.74073e-05	4.27478e-05	Master Protein	P26640	0	0	99.866	28	29	39	29	1
324	Peptidyl-prolyl cis-trans isomerase B OS=Homo sapiens (Human) OX=9606 GN=PPIB PE=1 SV=2	0.265	0.265	0.33	0.294	6.01139e-05	5.84141e-05	0.000191559	0.000114888	Master Protein	P23284	0	0	52.658	59	14	39	13	1
325	Cell surface glycoprotein MUC18 OS=Homo sapiens (Human) OX=9606 GN=MCAM PE=1 SV=2	4.296	3.594	2.758	2.715	3.77903e-05	4.43161e-05	0.000176471	0.000165974	Master Protein	P43121	0	0	86.367	39	22	39	22	1
326	Histone H3.2 OS=Homo sapiens (Human) OX=9606 GN=H3C13 PE=1 SV=3	2.191	3.4	1.384	1.332	0.302011	0.0718167	0.957355	0.993249	Master Protein	Q71DI3	0	0	27.847	52	7	39	1	1	Phospho [S29]
327	Guanine nucleotide-binding protein G(i) subunit alpha-2 OS=Homo sapiens (Human) OX=9606 GN=GNAI2 PE=1 SV=3	2.78	2.563	2.467	2.122	9.52933e-05	0.000138928	0.000239983	0.000449445	Master Protein	P04899	0	0	79.781	61	17	39	8	1
328	Heterogeneous nuclear ribonucleoproteins C1/C2 OS=Homo sapiens (Human) OX=9606 GN=HNRNPC PE=1 SV=4	0.955	0.963	0.434	0.437	1	1	0.00976718	0.0101855	Master Protein	P07910	0	0	73.122	41	17	38	16	1
329	26S proteasome non-ATPase regulatory subunit 2 OS=Homo sapiens (Human) OX=9606 GN=PSMD2 PE=1 SV=3	0.284	0.284	0.344	0.345	3.22365e-05	3.11788e-05	6.74073e-05	5.4913e-05	Master Protein	Q13200	0	0	106.966	31	23	38	23	1	Phospho [S16]
330	Voltage-dependent anion-selective channel protein 2 OS=Homo sapiens (Human) OX=9606 GN=VDAC2 PE=1 SV=2	2.684	2.28	1.489	1.27	0.000172008	0.000372869	0.0117616	0.095823	Master Protein	P45880	0	0	60.634	65	14	38	14	1	Phospho [S115]
331	Myosin-11 OS=Homo sapiens (Human) OX=9606 GN=MYH11 PE=1 SV=3									Master Protein Rejected	P35749	0	0	69.691	10	18	38	0	0
332	Heat shock 70 kDa protein 4L OS=Homo sapiens (Human) OX=9606 GN=HSPA4L PE=1 SV=3	0.282	0.264	0.46	0.415	3.63175e-05	3.24797e-05	0.000239895	0.000128033	Master Protein	O95757	0	0	82.892	32	26	38	20	1
333	Splicing factor, proline- and glutamine-rich OS=Homo sapiens (Human) OX=9606 GN=SFPQ PE=1 SV=2	0.371	0.337	0.447	0.377	4.01554e-05	3.40499e-05	0.000115009	5.66684e-05	Master Protein	P23246	0	0	70.173	27	20	38	20	1
334	Plasma membrane calcium-transporting ATPase 1 OS=Homo sapiens (Human) OX=9606 GN=ATP2B1 PE=1 SV=4	4.999	3.527	2.083	2.254	6.0565e-05	0.000176672	0.00235291	0.00143639	Master Protein	P20020	0	0	97.559	24	25	38	17	1	Phospho [S1155; T1165]
335	E3 SUMO-protein ligase RanBP2 OS=Homo sapiens (Human) OX=9606 GN=RANBP2 PE=1 SV=2	1.236	1.316	0.547	0.507	0.0620649	0.0213399	0.00073455	0.000429093	Master Protein	P49792	0	0	103.28	13	37	38	24	1
336	Eukaryotic initiation factor 4A-II OS=Homo sapiens (Human) OX=9606 GN=EIF4A2 PE=1 SV=2	0.394	0.362	0.568	0.543	0.000782628	0.000539208	0.00912078	0.00656906	Master Protein	Q14240	0	0	75.836	48	17	38	7	1
337	Polypyrimidine tract-binding protein 1 OS=Homo sapiens (Human) OX=9606 GN=PTBP1 PE=1 SV=1	0.372	0.388	0.558	0.52	0.00120471	0.00151658	0.0158851	0.00953852	Master Protein	P26599	0	0	68.204	38	14	38	11	1
338	Eukaryotic translation initiation factor 3 subunit B OS=Homo sapiens (Human) OX=9606 GN=EIF3B PE=1 SV=3	0.486	0.475	0.523	0.522	0.000121389	0.000107125	0.000272505	0.000248335	Master Protein	P55884	0	0	104.021	41	24	37	24	1	Phospho [S154]
339	Heterogeneous nuclear ribonucleoprotein D-like OS=Homo sapiens (Human) OX=9606 GN=HNRNPDL PE=1 SV=3	0.661	1.659	0.428	1.631	0.0212728	0.00873103	0.0010035	0.0114297	Master Protein	O14979	0	0	61.493	38	15	37	13	1
340	60S ribosomal protein L5 OS=Homo sapiens (Human) OX=9606 GN=RPL5 PE=1 SV=3	0.735	0.681	0.602	0.554	0.00203323	0.000740025	0.00030363	0.000151699	Master Protein	P46777	0	0	58.616	38	13	37	13	1
341	26S proteasome regulatory subunit 6A OS=Homo sapiens (Human) OX=9606 GN=PSMC3 PE=1 SV=3	0.322	0.312	0.456	0.455	3.22365e-05	3.0822e-05	7.31544e-05	5.96936e-05	Master Protein	P17980	0	0	89.919	56	20	37	20	1
342	116 kDa U5 small nuclear ribonucleoprotein component OS=Homo sapiens (Human) OX=9606 GN=EFTUD2 PE=1 SV=1	0.714	0.711	0.581	0.544	0.00397723	0.0038796	0.000585137	0.000343225	Master Protein	Q15029	0	0	97.758	36	27	37	26	1
343	Histone H3.1 OS=Homo sapiens (Human) OX=9606 GN=H3C10 PE=1 SV=2	2.855	4.025	2.489	2.018	0.393295	0.18413	0.5349	0.757397	Master Protein	P68431	0	0	23.828	52	7	37	1	1	Phospho [S29]
344	Trifunctional purine biosynthetic protein adenosine-3 OS=Homo sapiens (Human) OX=9606 GN=GART PE=1 SV=1	0.312	0.303	0.5	0.471	2.2367e-06	1.4936e-06	6.74073e-05	4.82519e-05	Master Protein	P22102	0	0	99.678	35	28	37	28	1
345	Poly(rC)-binding protein 2 OS=Homo sapiens (Human) OX=9606 GN=PCBP2 PE=1 SV=1	0.399	0.413	0.628	0.632	0.000155143	0.000182831	0.00382635	0.00394681	Master Protein	Q15366	0	0	59.498	39	11	37	6	1
346	Arginine--tRNA ligase, cytoplasmic OS=Homo sapiens (Human) OX=9606 GN=RARS1 PE=1 SV=2	0.473	0.466	0.522	0.518	0.000111365	0.000101856	0.000285996	0.000252807	Master Protein	P54136	0	0	98.648	47	26	37	26	1
347	Sodium/potassium-transporting ATPase subunit alpha-3 OS=Homo sapiens (Human) OX=9606 GN=ATP1A3 PE=1 SV=3	4.109	3.464	2.753	2.451	0.000103525	0.000183313	0.000569541	0.000915699	None	P13637	0	0	73.738	17	14	37	14	1
348	Nuclear autoantigenic sperm protein OS=Homo sapiens (Human) OX=9606 GN=NASP PE=1 SV=2	0.268	0.278	0.412	0.385	1.78603e-05	1.7533e-05	6.74073e-05	5.35255e-05	Master Protein	P49321	0	0	90.754	42	23	37	23	1
349	26S proteasome non-ATPase regulatory subunit 1 OS=Homo sapiens (Human) OX=9606 GN=PSMD1 PE=1 SV=2	0.404	0.368	0.548	0.531	0.000232007	0.000150892	0.00177145	0.00135227	Master Protein	Q99460	0	0	77.187	30	26	37	26	1
350	Heterogeneous nuclear ribonucleoprotein L OS=Homo sapiens (Human) OX=9606 GN=HNRNPL PE=1 SV=2	0.389	0.405	0.488	0.485	6.64317e-05	8.00762e-05	0.00030363	0.000269876	Master Protein	P14866	0	0	77.421	46	19	37	19	1
351	Heat shock protein beta-1 OS=Homo sapiens (Human) OX=9606 GN=HSPB1 PE=1 SV=2	0.633	0.615	0.948	0.878	0.000439467	0.000341371	0.804426	0.116303	Master Protein	P04792	0	0	48.419	62	12	37	12	1	Phospho [S82]
352	Heterogeneous nuclear ribonucleoprotein A1-like 2 OS=Homo sapiens (Human) OX=9606 GN=HNRNPA1L2 PE=2 SV=2	0.513	0.477	0.433	0.393	8.59528e-05	5.41891e-05	6.98863e-05	5.4913e-05	None	Q32P51	0	0	40.359	30	9	37	7	1
353	Guanine nucleotide-binding protein subunit beta-4 OS=Homo sapiens (Human) OX=9606 GN=GNB4 PE=1 SV=3	3.43	3.147	2.855	2.462	3.63175e-05	3.70539e-05	7.43262e-05	0.000103905	Master Protein	Q9HAV0	0	0	55.742	49	12	36	7	1
354	GMP synthase [glutamine-hydrolyzing] OS=Homo sapiens (Human) OX=9606 GN=GMPS PE=1 SV=1	0.302	0.296	0.432	0.411	3.56435e-05	3.19139e-05	9.86967e-05	6.95626e-05	Master Protein	P49915	0	0	88.583	39	26	36	26	1
355	Sodium/potassium-transporting ATPase subunit alpha-2 OS=Homo sapiens (Human) OX=9606 GN=ATP1A2 PE=1 SV=1	4.216	3.569	2.769	2.462	4.64582e-05	7.20711e-05	0.000271494	0.000406234	None	P50993	0	0	64.032	16	14	36	14	1
356	Eukaryotic translation initiation factor 5A-1 OS=Homo sapiens (Human) OX=9606 GN=EIF5A PE=1 SV=2	0.217	0.227	0.485	0.439	0.000123092	0.000142064	0.00418108	0.00226832	Master Protein	P63241	0	0	66.197	69	11	36	11	1
357	AP-2 complex subunit beta OS=Homo sapiens (Human) OX=9606 GN=AP2B1 PE=1 SV=1	2.247	1.858	0.916	0.86	3.57001e-05	4.95034e-05	0.217571	0.0296484	Master Protein	P63010	0	0	105.641	36	27	36	17	1
358	Keratin, type I cytoskeletal 28 OS=Homo sapiens (Human) OX=9606 GN=KRT28 PE=1 SV=2	4.086	3.448	4.242	4.284	0.204407	0.29378	0.198174	0.196201	None	Q7Z3Y7	0	0	20.879	7	6	36	2	1
359	DNA damage-binding protein 1 OS=Homo sapiens (Human) OX=9606 GN=DDB1 PE=1 SV=1	0.644	0.716	0.626	0.589	0.00293635	0.0107605	0.00271179	0.0015006	Master Protein	Q16531	0	0	82.773	26	27	36	27	1
360	Inosine-5'-monophosphate dehydrogenase 2 OS=Homo sapiens (Human) OX=9606 GN=IMPDH2 PE=1 SV=2	0.331	0.33	0.5	0.469	0.000150394	0.000148226	0.00144973	0.00094515	Master Protein	P12268	0	0	87.792	48	22	36	20	1
361	Nucleolar and coiled-body phosphoprotein 1 OS=Homo sapiens (Human) OX=9606 GN=NOLC1 PE=1 SV=2	0.275	0.273	0.241	0.214	3.41611e-05	3.18741e-05	6.74073e-05	4.33441e-05	Master Protein	Q14978	0	0	82.229	33	25	36	25	1	Phospho [S397; S508; S538; S563; T597; T607; T610; S643]
362	Clathrin heavy chain 2 OS=Homo sapiens (Human) OX=9606 GN=CLTCL1 PE=1 SV=2	1.395	1.218	0.548	0.539	0.00673745	0.0662963	0.000579114	0.000493971	None	P53675	0	0	80.91	11	17	36	17	1
363	Phosphatidylinositol 4-phosphate 5-kinase type-1 alpha OS=Homo sapiens (Human) OX=9606 GN=PIP5K1A PE=1 SV=1	9.462	7.139	2.291	2.115	4.47517e-05	6.85512e-05	0.00388224	0.00603122	Master Protein	Q99755	0	0	73.063	34	16	36	7	1	Phospho [S458]
364	Alkaline phosphatase, germ cell type OS=Homo sapiens (Human) OX=9606 GN=ALPG PE=2 SV=4	4.013	3.841	4.818	4.096	4.617e-05	4.97131e-05	6.9042e-05	6.16772e-05	None	P10696	0	0	55.001	26	12	36	8	1
365	Basic leucine zipper and W2 domain-containing protein 1 OS=Homo sapiens (Human) OX=9606 GN=BZW1 PE=1 SV=1	0.408	0.41	0.422	0.388	0.000659874	0.000692469	0.00101252	0.000635895	Master Protein	Q7L1Q6	0	0	65.789	49	21	36	18	1
366	60S acidic ribosomal protein P2 OS=Homo sapiens (Human) OX=9606 GN=RPLP2 PE=1 SV=1	0.54	0.508	0.668	0.611	0.00351474	0.00229534	0.0266062	0.011294	Master Protein	P05387	0	0	48.295	92	8	35	7	1	Phospho [S17; S105]
367	Methylcrotonoyl-CoA carboxylase beta chain, mitochondrial OS=Homo sapiens (Human) OX=9606 GN=MCCC2 PE=1 SV=1	5.421	1.453	5.684	1.138	0.00202844	0.530361	0.00220366	1	Master Protein	Q9HCC0	0	0	89.044	37	17	35	17	1
368	60S ribosomal protein L7 OS=Homo sapiens (Human) OX=9606 GN=RPL7 PE=1 SV=1	0.705	0.753	0.63	0.681	0.00408765	0.010933	0.00141593	0.00307767	Master Protein	P18124	0	0	65.751	51	14	35	14	1
369	Pre-mRNA-splicing factor ATP-dependent RNA helicase DHX15 OS=Homo sapiens (Human) OX=9606 GN=DHX15 PE=1 SV=2	0.55	0.754	0.719	1.146	0.00106261	0.0330894	0.0187544	0.394866	Master Protein	O43143	0	0	90.253	33	21	35	21	1
370	Heat shock protein 75 kDa, mitochondrial OS=Homo sapiens (Human) OX=9606 GN=TRAP1 PE=1 SV=3	0.894	0.53	0.462	0.462	1	0.105888	0.0539169	0.0543017	Master Protein	Q12931	0	0	66.113	34	20	35	19	1
371	Chromatin target of PRMT1 protein OS=Homo sapiens (Human) OX=9606 GN=CHTOP PE=1 SV=2	1.234	8.658	1.307	6.178	0.033121	5.0411e-06	0.0130709	3.4927e-05	Master Protein	Q9Y3Y2	0	0	46.955	34	7	35	7	1	Met-loss [N-Term]
372	Glial fibrillary acidic protein OS=Homo sapiens (Human) OX=9606 GN=GFAP PE=1 SV=1									Master Protein Rejected	P14136	0	0	18.591	6	4	35	0	0
373	Histone H3.1t OS=Homo sapiens (Human) OX=9606 GN=H3-4 PE=1 SV=3									None	Q16695	0	0	19.809	29	6	35	0	2	Phospho [S29]
374	Multifunctional protein ADE2 OS=Homo sapiens (Human) OX=9606 GN=PAICS PE=1 SV=3	0.287	0.278	0.438	0.385	3.66621e-05	3.37979e-05	0.000193848	9.47927e-05	Master Protein	P22234	0	0	66.25	40	17	35	17	1	Phospho [S27]
375	Non-POU domain-containing octamer-binding protein OS=Homo sapiens (Human) OX=9606 GN=NONO PE=1 SV=4	0.411	0.402	0.494	0.462	0.000195524	0.000176401	0.000663963	0.000442072	Master Protein	Q15233	0	0	63.329	30	17	35	16	1
376	DNA replication licensing factor MCM4 OS=Homo sapiens (Human) OX=9606 GN=MCM4 PE=1 SV=5	0.549	0.631	0.511	0.463	0.000226193	0.000719324	0.00020336	0.000104274	Master Protein	P33991	0	0	85.491	32	25	35	25	1
377	EF-hand domain-containing protein D2 OS=Homo sapiens (Human) OX=9606 GN=EFHD2 PE=1 SV=1	1.85	1.251	0.812	0.764	0.0124129	0.432491	0.512636	0.292586	Master Protein	Q96C19	0	0	54.656	53	15	35	12	1	Phospho [S74]
378	Y-box-binding protein 2 OS=Homo sapiens (Human) OX=9606 GN=YBX2 PE=1 SV=2									None	Q9Y2T7	0	0	17.263	11	4	35	0	2
379	Lamin-B2 OS=Homo sapiens (Human) OX=9606 GN=LMNB2 PE=1 SV=4	2.188	2.261	0.857	0.848	0.000496754	0.000419488	0.370196	0.315819	Master Protein	Q03252	0	0	74.4	35	24	35	21	1
380	Rab GDP dissociation inhibitor beta OS=Homo sapiens (Human) OX=9606 GN=GDI2 PE=1 SV=2	0.324	0.346	0.366	0.346	3.77903e-05	3.89389e-05	7.43262e-05	5.64711e-05	Master Protein	P50395	0	0	90.523	59	21	35	16	1
381	Transportin-1 OS=Homo sapiens (Human) OX=9606 GN=TNPO1 PE=1 SV=2	0.326	0.33	0.416	0.403	5.77823e-05	5.88574e-05	0.000241866	0.000188993	Master Protein	Q92973	0	0	66.497	29	20	35	15	1
382	Staphylococcal nuclease domain-containing protein 1 OS=Homo sapiens (Human) OX=9606 GN=SND1 PE=1 SV=1	0.419	0.388	0.502	0.468	3.50644e-05	3.18741e-05	6.93146e-05	5.4913e-05	Master Protein	Q7KZF4	0	0	98.715	35	27	35	27	1
383	Guanine nucleotide-binding protein G(i) subunit alpha OS=Homo sapiens (Human) OX=9606 GN=GNAI3 PE=1 SV=3	3.103	2.904	2.871	2.36	8.67807e-05	0.000113838	0.000179694	0.000359032	Master Protein	P08754	0	0	51.925	44	13	35	5	1
384	10 kDa heat shock protein, mitochondrial OS=Homo sapiens (Human) OX=9606 GN=HSPE1 PE=1 SV=2	0.82	0.499	0.48	0.46	0.919369	0.0696054	0.0600321	0.0484936	Master Protein	P61604	0	0	61.627	84	15	35	15	1
385	E3 ubiquitin-protein ligase UBR4 OS=Homo sapiens (Human) OX=9606 GN=UBR4 PE=1 SV=1	0.554	0.541	0.585	0.573	0.000157772	0.000132418	0.000323678	0.000260451	Master Protein	Q5T4S7	0	0	99.482	8	35	35	35	1
386	Heat shock 70 kDa protein 6 OS=Homo sapiens (Human) OX=9606 GN=HSPA6 PE=1 SV=2									Master Protein Rejected	P17066	0	0	33.671	15	9	35	0	0
387	Splicing factor 3B subunit 3 OS=Homo sapiens (Human) OX=9606 GN=SF3B3 PE=1 SV=4	0.56	0.556	0.481	0.459	0.00731167	0.00707589	0.00303755	0.0022039	Master Protein	Q15393	0	0	94.531	27	28	34	28	1
388	Thyroid hormone receptor-associated protein 3 OS=Homo sapiens (Human) OX=9606 GN=THRAP3 PE=1 SV=2	0.498	1.058	0.4	0.818	0.000420668	0.95611	0.000191559	0.108088	Master Protein	Q9Y2W1	0	0	69.982	28	26	34	25	1	Phospho [S243; S320; S379; S682; T874]
389	Profilin-1 OS=Homo sapiens (Human) OX=9606 GN=PFN1 PE=1 SV=2	0.235	0.248	0.422	0.372	3.56435e-05	3.24797e-05	0.000191411	9.56801e-05	Master Protein	P07737	0	0	51.506	82	9	34	9	1	Met-loss+Acetyl [N-Term]
390	Treacle protein OS=Homo sapiens (Human) OX=9606 GN=TCOF1 PE=1 SV=3	0.326	0.306	0.33	0.301	4.01061e-05	3.48386e-05	6.92633e-05	5.4913e-05	Master Protein	Q13428	0	0	99.914	20	30	34	30	1	Phospho [S233; S906; S1228; T1270; S1378]
391	Elongation factor Tu, mitochondrial OS=Homo sapiens (Human) OX=9606 GN=TUFM PE=1 SV=2	0.924	0.595	0.515	0.507	1	0.101155	0.0419726	0.0384542	Master Protein	P49411	0	0	77.026	45	18	34	18	1
392	FACT complex subunit SPT16 OS=Homo sapiens (Human) OX=9606 GN=SUPT16H PE=1 SV=1	0.538	0.584	0.567	0.579	0.0652065	0.112282	0.0968751	0.112044	Master Protein	Q9Y5B9	0	0	71.189	21	23	34	23	1
393	ADP/ATP translocase 1 OS=Homo sapiens (Human) OX=9606 GN=SLC25A4 PE=1 SV=4									Master Protein Rejected	P12235	0	0	45.39	40	10	34	0	0
394	DNA replication licensing factor MCM3 OS=Homo sapiens (Human) OX=9606 GN=MCM3 PE=1 SV=3	0.501	0.615	0.434	0.411	0.000137753	0.000639647	9.522e-05	6.69124e-05	Master Protein	P25205	0	0	86.236	42	27	34	27	1
395	DNA replication licensing factor MCM6 OS=Homo sapiens (Human) OX=9606 GN=MCM6 PE=1 SV=1	0.557	0.656	0.442	0.421	0.000461979	0.00209894	0.000169757	0.000118129	Master Protein	Q14566	0	0	84.3	34	26	34	26	1
396	Protein mono-ADP-ribosyltransferase PARP12 OS=Homo sapiens (Human) OX=9606 GN=PARP12 PE=1 SV=1	1.281	7.959	1.377	3.813	0.0757814	3.0822e-05	0.0296275	6.67364e-05	Master Protein	Q9H0J9	0	0	71.931	37	22	34	22	1	Phospho [S263]
397	Heterogeneous nuclear ribonucleoprotein F OS=Homo sapiens (Human) OX=9606 GN=HNRNPF PE=1 SV=3	1.003	0.949	1.237	1.148	1	0.833753	0.0221143	0.122302	Master Protein	P52597	0	0	39.619	36	11	34	9	1	Phospho [S310]
398	26S proteasome regulatory subunit 7 OS=Homo sapiens (Human) OX=9606 GN=PSMC2 PE=1 SV=3	0.371	0.356	0.564	0.567	0.000322975	0.000271928	0.00460569	0.00470944	Master Protein	P35998	0	0	72.268	48	21	34	21	1
399	Hepatoma-derived growth factor OS=Homo sapiens (Human) OX=9606 GN=HDGF PE=1 SV=1	0.237	0.207	0.329	0.269	4.2968e-05	3.58472e-05	0.000171257	7.87568e-05	Master Protein	P51858	0	0	70.941	67	16	34	15	1	Phospho [S132; S133; S165]
400	Annexin A1 OS=Homo sapiens (Human) OX=9606 GN=ANXA1 PE=1 SV=2	0.273	0.273	0.393	0.357	3.56435e-05	3.21326e-05	8.82363e-05	5.96936e-05	Master Protein	P04083	0	0	66.313	56	17	34	17	1
401	AP-2 complex subunit alpha-1 OS=Homo sapiens (Human) OX=9606 GN=AP2A1 PE=1 SV=3	2.529	2.117	0.822	0.784	0.000111282	0.000281215	0.106838	0.0478925	Master Protein	O95782	0	0	81.17	31	26	33	17	1
402	Ribosome-binding protein 1 OS=Homo sapiens (Human) OX=9606 GN=RRBP1 PE=1 SV=5	0.919	0.703	0.531	0.543	0.901847	0.0299409	0.00247084	0.00283649	Master Protein	Q9P2E9	0	0	104.87	31	29	33	29	1	Phospho [T225; T245; T255; T465; T475]
403	40S ribosomal protein S7 OS=Homo sapiens (Human) OX=9606 GN=RPS7 PE=1 SV=1	0.694	0.65	0.63	0.625	0.00723785	0.00346553	0.00296009	0.00266907	Master Protein	P62081	0	0	50.138	60	10	33	10	1
404	Keratin, type I cytoskeletal 24 OS=Homo sapiens (Human) OX=9606 GN=KRT24 PE=1 SV=1	3.811	3.636	5.623	4.909	0.180555	0.201464	0.0788253	0.107434	None	Q2M2I5	0	0	14.949	5	4	33	1	1
405	Tropomodulin-3 OS=Homo sapiens (Human) OX=9606 GN=TMOD3 PE=1 SV=1	5.104	4.169	2.245	2.041	3.22365e-05	3.19139e-05	0.000209306	0.000307472	Master Protein	Q9NYL9	0	0	71	67	19	33	18	1	Phospho [T27]
406	ATP-dependent RNA helicase DDX1 OS=Homo sapiens (Human) OX=9606 GN=DDX1 PE=1 SV=2	0.351	0.348	0.473	0.492	0.00107537	0.00106232	0.00596504	0.00766351	Master Protein	Q92499	0	0	80.082	35	23	33	23	1
407	Cold shock domain-containing protein E1 OS=Homo sapiens (Human) OX=9606 GN=CSDE1 PE=1 SV=2	0.312	0.526	0.599	0.728	5.19705e-05	0.000670544	0.00226758	0.0190987	Master Protein	O75534	0	0	91.139	38	30	33	30	1
408	Lysine--tRNA ligase OS=Homo sapiens (Human) OX=9606 GN=KARS1 PE=1 SV=3	0.429	0.424	0.475	0.47	4.48571e-05	4.17017e-05	0.000109375	9.00174e-05	Master Protein	Q15046	0	0	83.689	34	21	33	21	1
409	Filamin-C OS=Homo sapiens (Human) OX=9606 GN=FLNC PE=1 SV=3									Master Protein Rejected	Q14315	0	0	53.098	5	13	33	0	0
410	Splicing factor 3B subunit 1 OS=Homo sapiens (Human) OX=9606 GN=SF3B1 PE=1 SV=3	0.516	0.51	0.415	0.415	0.00027983	0.000260569	0.000127382	0.000111555	Master Protein	O75533	0	0	79.745	24	24	33	24	1
411	60S ribosomal protein L7a OS=Homo sapiens (Human) OX=9606 GN=RPL7A PE=1 SV=2	0.705	0.852	0.551	0.768	0.0105078	0.221984	0.00113337	0.0397862	Master Protein	P62424	0	0	71.459	54	18	33	18	1
412	Eukaryotic translation initiation factor 4B OS=Homo sapiens (Human) OX=9606 GN=EIF4B PE=1 SV=2	0.237	0.236	0.348	0.301	3.41611e-05	3.18741e-05	7.31544e-05	5.4913e-05	Master Protein	P23588	0	0	78.165	37	18	33	18	1	Phospho [S93; S498; S504]
413	Hsc70-interacting protein OS=Homo sapiens (Human) OX=9606 GN=ST13 PE=1 SV=2	0.269	0.26	0.352	0.322	2.80598e-07	2.18743e-07	1.43665e-05	5.68315e-06	Master Protein	P50502	0	0	48.03	30	12	33	12	1
414	DNA topoisomerase 2-beta OS=Homo sapiens (Human) OX=9606 GN=TOP2B PE=1 SV=3	0.663	0.722	0.588	0.56	0.0317607	0.0816775	0.0117059	0.00782975	Master Protein	Q02880	0	0	84.317	19	29	33	18	1	Phospho [S1613]
415	Histone H1.3 OS=Homo sapiens (Human) OX=9606 GN=H1-3 PE=1 SV=2	1.834	3.558	0.825	0.776	0.319556	0.0234193	1	0.964674	None	P16402	0	0	36.395	27	10	32	1	1
416	Phosphoglycerate mutase 1 OS=Homo sapiens (Human) OX=9606 GN=PGAM1 PE=1 SV=2	0.178	0.188	0.328	0.309	2.26496e-05	2.15886e-05	6.74073e-05	5.4913e-05	Master Protein	P18669	0	0	77.564	58	13	32	13	1
417	60S ribosomal protein L23a OS=Homo sapiens (Human) OX=9606 GN=RPL23A PE=1 SV=1	0.641	0.687	0.517	0.607	9.99183e-05	0.000211434	6.74073e-05	8.42808e-05	Master Protein	P62750	0	0	48.39	53	12	32	12	1
418	Histone H3.3 OS=Homo sapiens (Human) OX=9606 GN=H3-3A PE=1 SV=2	1.261	1.754	0.794	0.696	0.779564	0.112833	0.80269	0.413625	Master Protein	P84243	0	0	17.674	51	6	32	2	1
419	Elongation factor 1-beta OS=Homo sapiens (Human) OX=9606 GN=EEF1B2 PE=1 SV=3	0.199	0.191	0.396	0.361	3.61336e-05	3.24797e-05	0.000291525	0.000184455	Master Protein	P24534	0	0	48.349	62	13	32	10	1	Phospho [S106]; Met-loss [N-Term]
420	Transaldolase OS=Homo sapiens (Human) OX=9606 GN=TALDO1 PE=1 SV=2	0.218	0.233	0.34	0.313	7.60066e-05	9.47469e-05	0.000453122	0.000310411	Master Protein	P37837	0	0	60.418	45	17	32	17	1
421	Actin-related protein 2/3 complex subunit 2 OS=Homo sapiens (Human) OX=9606 GN=ARPC2 PE=1 SV=1	3.552	3.176	1.594	1.494	5.22281e-05	7.40305e-05	0.00505	0.00986483	Master Protein	O15144	0	0	69.043	54	16	32	16	1
422	Serpin H1 OS=Homo sapiens (Human) OX=9606 GN=SERPINH1 PE=1 SV=2	0.362	0.359	0.373	0.354	0.00352084	0.00343215	0.00476227	0.0037161	Master Protein	P50454	0	0	61.59	46	16	32	16	1
423	Coatomer subunit alpha OS=Homo sapiens (Human) OX=9606 GN=COPA PE=1 SV=2	0.423	0.406	0.594	0.539	0.000556113	0.000461807	0.00651426	0.00297122	Master Protein	P53621	0	0	89.44	26	27	32	27	1
424	Zinc finger CCCH domain-containing protein 11B OS=Homo sapiens (Human) OX=9606 GN=ZC3H11B PE=4 SV=1	1.431	14.612	1.462	8.589	0.0602797	3.18741e-05	0.0521863	5.4913e-05	None	A0A1B0GTU1	0	0	57.497	20	16	32	16	1	Phospho [S492; S759; S760]
425	Glutathione S-transferase Mu 3 OS=Homo sapiens (Human) OX=9606 GN=GSTM3 PE=1 SV=3	0.395	0.375	0.522	0.465	3.22365e-05	2.72544e-05	6.92633e-05	5.4913e-05	Master Protein	P21266	0	0	64.193	56	13	32	13	1
426	Kinase D-interacting substrate of 220 kDa OS=Homo sapiens (Human) OX=9606 GN=KIDINS220 PE=1 SV=3	4.668	4.283	2.451	2.186	2.87694e-05	3.05251e-05	8.08618e-05	0.00011932	Master Protein	Q9ULH0	0	0	95.263	20	29	32	29	1	Phospho [S1526; T1528; S1531; S1555]
427	Proliferating cell nuclear antigen OS=Homo sapiens (Human) OX=9606 GN=PCNA PE=1 SV=1	0.302	0.32	0.45	0.449	3.8659e-05	3.98502e-05	0.000221848	0.00019773	Master Protein	P12004	0	0	61.565	59	13	32	13	1
428	Catenin delta-1 OS=Homo sapiens (Human) OX=9606 GN=CTNND1 PE=1 SV=1	2.158	1.966	2.446	2.231	4.5502e-05	7.12606e-05	6.74073e-05	5.84326e-05	Master Protein	O60716	0	0	99.463	36	28	32	28	1
429	Far upstream element-binding protein 1 OS=Homo sapiens (Human) OX=9606 GN=FUBP1 PE=1 SV=3	0.292	0.29	0.421	0.384	4.15374e-05	4.007e-05	0.00022781	0.000135776	Master Protein	Q96AE4	0	0	69.153	37	19	32	17	1
430	Kynureninase OS=Homo sapiens (Human) OX=9606 GN=KYNU PE=1 SV=1	0.364	0.351	0.459	0.397	4.67324e-05	4.1253e-05	0.000201126	8.98114e-05	Master Protein	Q16719	0	0	65.709	42	17	31	17	1
431	Cation-independent mannose-6-phosphate receptor OS=Homo sapiens (Human) OX=9606 GN=IGF2R PE=1 SV=3	1.769	1.461	0.688	0.694	0.00866344	0.052243	0.0588093	0.0645539	Master Protein	P11717	0	0	81.348	12	27	31	27	1	Phospho [S2409]
432	Solute carrier family 12 member 7 OS=Homo sapiens (Human) OX=9606 GN=SLC12A7 PE=1 SV=3	3.648	2.95	1.5	1.445	0.000237928	0.000517307	0.0472854	0.0694787	Master Protein	Q9Y666	0	0	67.181	21	20	31	18	1
433	Cell cycle and apoptosis regulator protein 2 OS=Homo sapiens (Human) OX=9606 GN=CCAR2 PE=1 SV=2	0.628	0.596	0.971	0.887	0.00114791	0.000720443	1	0.304889	Master Protein	Q8N163	0	0	76.62	31	20	31	20	1	Phospho [S124]
434	Catenin alpha-1 OS=Homo sapiens (Human) OX=9606 GN=CTNNA1 PE=1 SV=1	1.293	1.129	1.828	1.636	0.0371297	0.425341	0.000993322	0.00234889	Master Protein	P35221	0	0	86.517	33	25	31	20	1	Phospho [S641]
435	Reticulocalbin-1 OS=Homo sapiens (Human) OX=9606 GN=RCN1 PE=1 SV=1	1.201	1.136	1.229	1.156	0.419225	0.732963	0.328078	0.644373	Master Protein	Q15293	0	0	47.692	46	11	31	11	1
436	Erbin OS=Homo sapiens (Human) OX=9606 GN=ERBIN PE=1 SV=2	4.049	3.573	2.546	2.244	3.22365e-05	3.18741e-05	7.19548e-05	9.00174e-05	Master Protein	Q96RT1	0	0	83.033	21	26	31	26	1
437	DNA replication licensing factor MCM7 OS=Homo sapiens (Human) OX=9606 GN=MCM7 PE=1 SV=4	0.642	0.742	0.572	0.547	0.000442505	0.00274425	0.000242684	0.00015938	Master Protein	P33993	0	0	85.49	39	23	31	23	1
438	Large neutral amino acids transporter small subunit 1 OS=Homo sapiens (Human) OX=9606 GN=SLC7A5 PE=1 SV=2	3.898	3.319	2.497	2.416	0.000104883	0.000183313	0.000741956	0.000838076	Master Protein	Q01650	0	0	33.476	16	8	31	8	1	Met-loss [N-Term]
439	Far upstream element-binding protein 2 OS=Homo sapiens (Human) OX=9606 GN=KHSRP PE=1 SV=4	0.261	0.28	0.419	0.423	3.67783e-10	1.54689e-09	6.01507e-06	5.68315e-06	Master Protein	Q92945	0	0	78.433	38	21	31	19	1	Phospho [S480]
440	Complement decay-accelerating factor OS=Homo sapiens (Human) OX=9606 GN=CD55 PE=1 SV=4	4.455	3.958	4.236	3.605	0.000741268	0.00110114	0.00111678	0.00181169	Master Protein	P08174	0	0	50.299	39	13	31	13	1
441	Cysteine and glycine-rich protein 1 OS=Homo sapiens (Human) OX=9606 GN=CSRP1 PE=1 SV=3	0.263	0.255	0.389	0.361	3.81911e-05	3.48386e-05	0.000171287	0.000110172	Master Protein	P21291	0	0	58.398	60	12	31	12	1	Phospho [S192]; Met-loss [N-Term]
442	Protein phosphatase 1 regulatory subunit 12A OS=Homo sapiens (Human) OX=9606 GN=PPP1R12A PE=1 SV=1	3.52	2.645	1.574	1.374	0.000204034	0.000624317	0.0226862	0.0947843	Master Protein	O14974	0	0	87.881	25	26	31	26	1
443	Peroxiredoxin-2 OS=Homo sapiens (Human) OX=9606 GN=PRDX2 PE=1 SV=5	0.337	0.336	0.428	0.382	0.000281627	0.000282388	0.00106115	0.000583798	Master Protein	P32119	0	0	35.821	40	9	31	8	1
444	Heterogeneous nuclear ribonucleoprotein H2 OS=Homo sapiens (Human) OX=9606 GN=HNRNPH2 PE=1 SV=1	1.227	1.216	1.577	1.544	0.203718	0.231461	0.0096194	0.011985	Master Protein	P55795	0	0	54.223	37	12	31	5	1	Phospho [S104]
445	Programmed cell death 6-interacting protein OS=Homo sapiens (Human) OX=9606 GN=PDCD6IP PE=1 SV=1	0.388	0.351	0.439	0.406	0.000373707	0.000243507	0.00087711	0.00056422	Master Protein	Q8WUM4	0	0	84.012	35	27	31	27	1
446	ATP-dependent 6-phosphofructokinase, platelet type OS=Homo sapiens (Human) OX=9606 GN=PFKP PE=1 SV=2	0.327	0.334	0.424	0.397	2.63573e-05	2.45477e-05	6.74073e-05	5.35255e-05	Master Protein	Q01813	0	0	77.716	28	22	31	19	1
447	Cytoskeleton-associated protein 5 OS=Homo sapiens (Human) OX=9606 GN=CKAP5 PE=1 SV=3	0.499	0.508	0.354	0.33	0.000981088	0.00111993	0.000248685	0.000171055	Master Protein	Q14008	0	0	98.044	16	28	31	28	1
448	40S ribosomal protein S8 OS=Homo sapiens (Human) OX=9606 GN=RPS8 PE=1 SV=2	0.915	0.896	0.753	0.795	0.423498	0.248754	0.00684623	0.0176824	Master Protein	P62241	0	0	28.193	40	7	31	7	1
449	Fumarate hydratase, mitochondrial OS=Homo sapiens (Human) OX=9606 GN=FH PE=1 SV=3	0.604	0.458	0.594	0.564	0.0144388	0.00194506	0.0142116	0.00931818	Master Protein	P07954	0	0	56.681	35	16	31	16	1
450	Probable E3 ubiquitin-protein ligase makorin-2 OS=Homo sapiens (Human) OX=9606 GN=MKRN2 PE=1 SV=2	1.44	9.889	1.523	4.106	0.0166374	2.58787e-05	0.0100144	6.13913e-05	Master Protein	Q9H000	0	0	53.75	38	15	30	15	1
451	ATP-dependent 6-phosphofructokinase, muscle type OS=Homo sapiens (Human) OX=9606 GN=PFKM PE=1 SV=2	0.467	0.38	0.617	0.515	0.000176598	6.02404e-05	0.00162278	0.000395275	Master Protein	P08237	0	0	75.824	33	20	30	18	1	Met-loss+Acetyl [N-Term]
452	Kinesin-1 heavy chain OS=Homo sapiens (Human) OX=9606 GN=KIF5B PE=1 SV=1	0.503	0.468	0.645	0.588	6.0565e-05	4.24878e-05	0.000546747	0.00024015	Master Protein	P33176	0	0	85.741	30	25	30	25	1
453	Cullin-associated NEDD8-dissociated protein 1 OS=Homo sapiens (Human) OX=9606 GN=CAND1 PE=1 SV=2	0.323	0.32	0.446	0.423	4.13229e-05	3.93517e-05	0.000207706	0.00014173	Master Protein	Q86VP6	0	0	87.174	23	25	30	25	1	Met-loss+Acetyl [N-Term]
454	Inositol 1,4,5-trisphosphate receptor type 1 OS=Homo sapiens (Human) OX=9606 GN=ITPR1 PE=1 SV=3	3.626	3.241	0.914	0.888	3.41611e-05	3.23185e-05	0.483526	0.246087	Master Protein	Q14643	0	0	85.239	11	29	30	23	1
455	Protein scribble homolog OS=Homo sapiens (Human) OX=9606 GN=SCRIB PE=1 SV=4	2.49	2.085	2.075	1.771	0.000184298	0.000468569	0.000611521	0.00171845	Master Protein	Q14160	0	0	90.895	22	29	30	28	1	Phospho [T749; T824; S835; S1348]
456	Tyrosine-protein kinase Lyn OS=Homo sapiens (Human) OX=9606 GN=LYN PE=1 SV=3	4.293	3.963	3.811	3.124	3.63511e-05	3.65175e-05	6.9042e-05	8.23712e-05	Master Protein	P07948	0	0	66.52	37	18	30	16	1	Phospho [S13]
457	Serine hydroxymethyltransferase, mitochondrial OS=Homo sapiens (Human) OX=9606 GN=SHMT2 PE=1 SV=3	0.806	0.563	0.533	0.54	0.648853	0.0419837	0.0308816	0.0338696	Master Protein	P34897	0	0	65.972	41	18	30	17	1
458	Nuclear pore complex protein Nup98-Nup96 OS=Homo sapiens (Human) OX=9606 GN=NUP98 PE=1 SV=4	1.165	1.185	0.491	0.463	0.139931	0.0973778	0.000255909	0.00016796	Master Protein	P52948	0	0	64.38	12	20	30	20	1	Phospho [T546]
459	Structural maintenance of chromosomes protein 3 OS=Homo sapiens (Human) OX=9606 GN=SMC3 PE=1 SV=2	0.541	0.517	0.448	0.429	0.000487478	0.000361689	0.000225671	0.000164897	Master Protein	Q9UQE7	0	0	93.652	24	28	30	28	1
460	Phosphate carrier protein, mitochondrial OS=Homo sapiens (Human) OX=9606 GN=SLC25A3 PE=1 SV=2	2.269	1.916	1.447	1.235	0.00052203	0.00151339	0.0225284	0.187559	Master Protein	Q00325	0	0	42.868	30	10	30	10	1
461	Proteasome subunit alpha type-5 OS=Homo sapiens (Human) OX=9606 GN=PSMA5 PE=1 SV=3	0.315	0.339	0.428	0.441	0.000377978	0.000506922	0.0018485	0.00211828	Master Protein	P28066	0	0	58.326	63	11	30	11	1
462	Propionyl-CoA carboxylase alpha chain, mitochondrial OS=Homo sapiens (Human) OX=9606 GN=PCCA PE=1 SV=4	8.628	1.464	6.758	1.24	0.00126147	0.638674	0.00271472	0.98153	Master Protein	P05165	0	0	78.732	34	20	30	20	1
463	Interleukin enhancer-binding factor 2 OS=Homo sapiens (Human) OX=9606 GN=ILF2 PE=1 SV=2	0.371	0.593	0.335	0.585	5.69398e-05	0.000931994	7.31544e-05	0.00099144	Master Protein	Q12905	0	0	62.824	53	13	30	13	1
464	40S ribosomal protein S16 OS=Homo sapiens (Human) OX=9606 GN=RPS16 PE=1 SV=2	0.744	0.72	0.734	0.751	0.00424863	0.00264627	0.00413416	0.00574764	Master Protein	P62249	0	0	36.723	64	11	30	11	1
465	40S ribosomal protein S17 OS=Homo sapiens (Human) OX=9606 GN=RPS17 PE=1 SV=2	0.525	0.504	0.622	0.671	0.000295366	0.000229208	0.00143479	0.00301518	Master Protein	P08708	0	0	46.304	57	8	30	8	1	Phospho [S113]
466	Core histone macro-H2A.1 OS=Homo sapiens (Human) OX=9606 GN=MACROH2A1 PE=1 SV=4	2.273	3.44	1.796	1.583	0.204299	0.0479688	0.490007	0.703641	Master Protein	O75367	0	0	51.847	49	15	30	13	1	Phospho [T129]
467	Merlin OS=Homo sapiens (Human) OX=9606 GN=NF2 PE=1 SV=1	5.144	4.636	3.767	3.376	6.18374e-08	2.18743e-07	6.01507e-06	1.24099e-05	Master Protein	P35240	0	0	69.636	35	21	30	21	1
468	RNA cytidine acetyltransferase OS=Homo sapiens (Human) OX=9606 GN=NAT10 PE=1 SV=2	0.501	0.492	0.523	0.507	0.00127403	0.00113853	0.00211816	0.00167389	Master Protein	Q9H0A0	0	0	71.181	22	20	30	20	1
469	Vigilin OS=Homo sapiens (Human) OX=9606 GN=HDLBP PE=1 SV=2	0.3	0.298	0.519	0.519	3.22365e-05	3.18741e-05	0.000162444	0.000139161	Master Protein	Q00341	0	0	69.817	20	22	30	22	1
470	Insulin-like growth factor 2 mRNA-binding protein 3 OS=Homo sapiens (Human) OX=9606 GN=IGF2BP3 PE=1 SV=2	0.723	0.763	0.541	0.599	0.00631025	0.0146514	0.000456761	0.00092045	Master Protein	O00425	0	0	70.912	37	21	30	17	1
471	60S ribosomal protein L18a OS=Homo sapiens (Human) OX=9606 GN=RPL18A PE=1 SV=2	0.85	1.039	0.684	0.709	0.00972913	0.75685	0.000291525	0.000400842	Master Protein	Q02543	0	0	37.581	52	10	30	10	1
472	Uncharacterized protein KIAA1671 OS=Homo sapiens (Human) OX=9606 GN=KIAA1671 PE=1 SV=2	4.778	4.143	1.68	1.739	2.63573e-05	3.05251e-05	0.000619597	0.000451913	Master Protein	Q9BY89	0	0	85.704	19	25	30	25	1	Phospho [S1701]
473	Spliceosome RNA helicase DDX39B OS=Homo sapiens (Human) OX=9606 GN=DDX39B PE=1 SV=1	0.504	0.713	0.478	0.828	0.000705742	0.0184333	0.00065585	0.186383	Master Protein	Q13838	0	0	50.854	34	13	30	4	1
474	60S ribosomal protein L21 OS=Homo sapiens (Human) OX=9606 GN=RPL21 PE=1 SV=2	0.628	0.597	0.573	0.529	0.00179658	0.00112151	0.00100561	0.000533935	Master Protein	P46778	0	0	39.123	41	8	29	8	1
475	Serine-threonine kinase receptor-associated protein OS=Homo sapiens (Human) OX=9606 GN=STRAP PE=1 SV=1	0.369	0.469	0.424	0.482	3.22365e-05	3.58472e-05	6.74073e-05	5.53064e-05	Master Protein	Q9Y3F4	0	0	69.111	67	18	29	18	1
476	Myosin regulatory light chain 12B OS=Homo sapiens (Human) OX=9606 GN=MYL12B PE=1 SV=2	1.064	0.887	0.805	0.695	1	0.772379	0.285144	0.0512526	Master Protein	O14950	0	0	52.424	51	8	29	8	1	Phospho [T19]
477	26S proteasome non-ATPase regulatory subunit 3 OS=Homo sapiens (Human) OX=9606 GN=PSMD3 PE=1 SV=2	0.477	0.468	0.561	0.556	0.000588938	0.000534992	0.00224517	0.00204339	Master Protein	O43242	0	0	65.214	39	18	29	18	1
478	DNA replication licensing factor MCM5 OS=Homo sapiens (Human) OX=9606 GN=MCM5 PE=1 SV=5	0.743	0.835	0.751	0.671	0.0838399	0.382801	0.102319	0.0280581	Master Protein	P33992	0	0	75.921	30	19	29	19	1
479	DNA mismatch repair protein Msh6 OS=Homo sapiens (Human) OX=9606 GN=MSH6 PE=1 SV=2	0.444	0.41	0.509	0.495	0.000121389	8.07603e-05	0.000367573	0.000288866	Master Protein	P52701	0	0	78.39	18	22	29	22	1	Phospho [S137]
480	Macrophage migration inhibitory factor OS=Homo sapiens (Human) OX=9606 GN=MIF PE=1 SV=4	0.542	0.535	0.828	0.676	0.000405621	0.000376307	0.081902	0.00370729	Master Protein	P14174	0	0	23.008	43	4	29	4	1	Met-loss [N-Term]
481	Ribosomal L1 domain-containing protein 1 OS=Homo sapiens (Human) OX=9606 GN=RSL1D1 PE=1 SV=3	0.93	1.256	0.529	0.636	1	0.282052	0.00578688	0.0261894	Master Protein	O76021	0	0	62.863	36	19	29	19	1	Phospho [S361; T415; S427]
482	Protein PRRC2C OS=Homo sapiens (Human) OX=9606 GN=PRRC2C PE=1 SV=4	0.468	0.426	0.488	0.476	1.82562e-05	9.58651e-06	5.6926e-05	4.06389e-05	Master Protein	Q9Y520	0	0	72.333	11	24	29	22	1	Phospho [S2105; T2673; S2694]
483	Adenylyl cyclase-associated protein 1 OS=Homo sapiens (Human) OX=9606 GN=CAP1 PE=1 SV=5	0.262	0.257	0.432	0.379	0.000145005	0.000136189	0.00140843	0.000710002	Master Protein	Q01518	0	0	72.852	48	19	29	17	1	Phospho [S34]
484	Putative protein FAM10A5 OS=Homo sapiens (Human) OX=9606 GN=ST13P5 PE=5 SV=1	0.264	0.252	0.344	0.311	3.04619e-09	1.54689e-09	1.43626e-06	2.00623e-07	None	Q8NFI4	0	0	41.793	24	10	29	10	1
485	Glutamine--tRNA ligase OS=Homo sapiens (Human) OX=9606 GN=QARS1 PE=1 SV=1	0.436	0.431	0.494	0.471	0.000448046	0.000427126	0.00117103	0.000846585	Master Protein	P47897	0	0	69.958	32	22	29	21	1
486	Structural maintenance of chromosomes protein 1A OS=Homo sapiens (Human) OX=9606 GN=SMC1A PE=1 SV=2	0.62	0.62	0.482	0.458	0.000848934	0.000860558	0.000201126	0.000135086	Master Protein	Q14683	0	0	83.472	23	27	29	27	1
487	Putative PIP5K1A and PSMD4-like protein OS=Homo sapiens (Human) OX=9606 GN=PIPSL PE=5 SV=1	2.486	2.423	1.369	1.14	0.00463324	0.00536592	0.308537	0.955507	Master Protein	A2A3N6	0	0	53.542	14	12	29	1	1	Phospho [S405]; Met-loss [N-Term]
488	Splicing factor 3B subunit 2 OS=Homo sapiens (Human) OX=9606 GN=SF3B2 PE=1 SV=2	0.472	0.44	0.351	0.321	0.00042073	0.00029056	0.000155701	9.51221e-05	Master Protein	Q13435	0	0	67.546	25	22	29	22	1
489	Calumenin OS=Homo sapiens (Human) OX=9606 GN=CALU PE=1 SV=2	0.951	0.924	1.145	1.067	1	0.844656	0.427377	0.957044	Master Protein	O43852	0	0	67.585	57	15	29	15	1	Phospho [Y47]
490	Myosin regulatory light chain 12A OS=Homo sapiens (Human) OX=9606 GN=MYL12A PE=1 SV=2	1.064	0.887	0.805	0.695	1	0.772379	0.285144	0.0512526	Master Protein Candidate	P19105	0	0	52.424	51	8	29	8	1	Phospho [T18]
491	RuvB-like 2 OS=Homo sapiens (Human) OX=9606 GN=RUVBL2 PE=1 SV=3	0.577	0.57	0.668	0.64	0.00296593	0.00273603	0.0142883	0.00907891	Master Protein	Q9Y230	0	0	64.703	45	18	29	18	1
492	Glycogen phosphorylase, liver form OS=Homo sapiens (Human) OX=9606 GN=PYGL PE=1 SV=4	0.367	0.349	0.387	0.367	2.05822e-06	1.04715e-06	1.13479e-05	5.68315e-06	Master Protein	P06737	0	0	78.694	32	25	29	22	1
493	40S ribosomal protein S10 OS=Homo sapiens (Human) OX=9606 GN=RPS10 PE=1 SV=1	0.563	0.545	0.528	0.548	0.000203036	0.000158856	0.000189699	0.000215631	Master Protein	P46783	0	0	37.089	58	12	29	11	1	Phospho [S130]
494	DNA topoisomerase 1 OS=Homo sapiens (Human) OX=9606 GN=TOP1 PE=1 SV=2	0.24	0.286	0.343	0.372	3.98598e-05	4.97747e-05	0.000149582	0.000182397	Master Protein	P11387	0	0	62.289	28	22	29	22	1
495	Peroxiredoxin-4 OS=Homo sapiens (Human) OX=9606 GN=PRDX4 PE=1 SV=1	0.326	0.315	0.394	0.34	0.000111365	9.96461e-05	0.000339669	0.000176694	Master Protein	Q13162	0	0	46.461	52	12	29	9	1
496	Protein FAM83H OS=Homo sapiens (Human) OX=9606 GN=FAM83H PE=1 SV=3	3.862	3.522	4.5	4.27	7.57561e-05	0.000104051	8.04821e-05	7.97443e-05	Master Protein	Q6ZRV2	0	0	88.188	25	23	29	23	1	Phospho [S892; S1147]
497	Eukaryotic translation initiation factor 5B OS=Homo sapiens (Human) OX=9606 GN=EIF5B PE=1 SV=4	0.309	0.294	0.397	0.371	0.00010954	9.29654e-05	0.000414701	0.000286506	Master Protein	O60841	0	0	77.105	21	25	29	25	1	Phospho [S214]
498	E3 ubiquitin-protein ligase HUWE1 OS=Homo sapiens (Human) OX=9606 GN=HUWE1 PE=1 SV=3	0.367	0.386	0.461	0.436	2.39258e-05	2.40716e-05	6.74073e-05	5.35255e-05	Master Protein	Q7Z6Z7	0	0	73.408	7	25	28	25	1
499	DNA dC->dU-editing enzyme APOBEC-3B OS=Homo sapiens (Human) OX=9606 GN=APOBEC3B PE=1 SV=1	1.371	4.704	1.482	5.4	0.0112609	3.18741e-05	0.00486031	5.35255e-05	Master Protein	Q9UH17	0	0	49.901	42	14	28	14	1
500	RNA-binding motif protein, X-linked-like-2 OS=Homo sapiens (Human) OX=9606 GN=RBMXL2 PE=1 SV=3	1.562	17.238	1.488	12.225	0.0118383	2.02431e-05	0.022146	5.08151e-05	None	O75526	0	0	26.719	8	3	28	1	1	Phospho [S58]; Met-loss [N-Term]
501	Scaffold attachment factor B1 OS=Homo sapiens (Human) OX=9606 GN=SAFB PE=1 SV=4	0.439	0.974	0.293	0.675	0.00053452	1	0.000147887	0.0179527	Master Protein	Q15424	0	0	60.255	18	16	28	11	1
502	Superoxide dismutase [Cu-Zn] OS=Homo sapiens (Human) OX=9606 GN=SOD1 PE=1 SV=2	0.245	0.246	0.47	0.426	0.000286316	0.00029188	0.00559081	0.00319614	Master Protein	P00441	0	0	26.268	61	9	28	9	1
503	Monocarboxylate transporter 1 OS=Homo sapiens (Human) OX=9606 GN=SLC16A1 PE=1 SV=3	6.752	5.689	4.535	4.275	5.54495e-06	9.81914e-06	5.39732e-05	4.2332e-05	Master Protein	P53985	0	0	49.831	18	9	28	9	1	Phospho [S467]
504	40S ribosomal protein S6 OS=Homo sapiens (Human) OX=9606 GN=RPS6 PE=1 SV=1	0.852	0.878	0.692	0.769	0.0307249	0.0730003	0.000906141	0.00390888	Master Protein	P62753	0	0	36.133	35	11	28	11	1
505	ATP-dependent DNA helicase Q1 OS=Homo sapiens (Human) OX=9606 GN=RECQL PE=1 SV=3	0.43	0.39	0.399	0.375	3.22365e-05	2.39112e-05	6.54581e-05	4.2332e-05	Master Protein	P46063	0	0	78.64	31	20	28	20	1
506	Asparagine synthetase [glutamine-hydrolyzing] OS=Homo sapiens (Human) OX=9606 GN=ASNS PE=1 SV=4	0.347	0.331	0.34	0.31	6.89413e-05	5.63835e-05	0.000100062	6.67364e-05	Master Protein	P08243	0	0	78.612	42	20	28	20	1
507	Glucosidase 2 subunit beta OS=Homo sapiens (Human) OX=9606 GN=PRKCSH PE=1 SV=2	0.297	0.289	0.395	0.374	3.57001e-05	3.23185e-05	8.41846e-05	6.16772e-05	Master Protein	P14314	0	0	62.091	37	17	28	17	1
508	Malate dehydrogenase, cytoplasmic OS=Homo sapiens (Human) OX=9606 GN=MDH1 PE=1 SV=4	0.328	0.322	0.409	0.377	3.57001e-05	3.23142e-05	7.31544e-05	5.4913e-05	Master Protein	P40925	0	0	59.619	41	14	28	14	1
509	40S ribosomal protein S18 OS=Homo sapiens (Human) OX=9606 GN=RPS18 PE=1 SV=3	0.913	0.889	0.836	0.812	0.506845	0.285406	0.0768199	0.0428723	Master Protein	P62269	0	0	32.108	47	9	28	9	1
510	Basal cell adhesion molecule OS=Homo sapiens (Human) OX=9606 GN=BCAM PE=1 SV=2	3.342	2.817	2.168	1.978	0.000118889	0.000233203	0.001048	0.00177056	Master Protein	P50895	0	0	66.221	36	18	28	18	1
511	Eukaryotic translation initiation factor 2 subunit 3 OS=Homo sapiens (Human) OX=9606 GN=EIF2S3 PE=1 SV=3	0.399	0.391	0.528	0.476	0.000270734	0.000248085	0.00169092	0.000836832	Master Protein	P41091	0	0	61.411	49	17	28	17	1	Met-loss [N-Term]
512	Eukaryotic translation initiation factor 3 subunit L OS=Homo sapiens (Human) OX=9606 GN=EIF3L PE=1 SV=1	0.396	0.405	0.498	0.466	9.00433e-05	0.000100382	0.000417243	0.000268014	Master Protein	Q9Y262	0	0	72.038	38	20	28	20	1
513	Leukotriene A-4 hydrolase OS=Homo sapiens (Human) OX=9606 GN=LTA4H PE=1 SV=2	0.287	0.282	0.34	0.308	5.23946e-05	4.88801e-05	0.000147669	9.00174e-05	Master Protein	P09960	0	0	70.541	39	20	27	20	1
514	Keratin, type I cuticular Ha3-II OS=Homo sapiens (Human) OX=9606 GN=KRT33B PE=1 SV=3									None	Q14525	0.008	0.008	2.315	2	1	27	0	6
515	HEAT repeat-containing protein 1 OS=Homo sapiens (Human) OX=9606 GN=HEATR1 PE=1 SV=3	0.856	0.9	0.482	0.463	0.4339	0.767745	0.00130266	0.000989368	Master Protein	Q9H583	0	0	74.007	12	25	27	25	1
516	60S ribosomal protein L13 OS=Homo sapiens (Human) OX=9606 GN=RPL13 PE=1 SV=4	0.785	0.754	0.743	0.727	0.0309092	0.0159373	0.0144004	0.0103919	Master Protein	P26373	0	0	43.781	38	11	27	11	1
517	Eukaryotic initiation factor 4A-III OS=Homo sapiens (Human) OX=9606 GN=EIF4A3 PE=1 SV=4	0.569	0.616	0.425	0.473	0.00277501	0.00568155	0.000545816	0.000915699	Master Protein	P38919	0	0	64.481	49	18	27	15	1
518	Hypoxia up-regulated protein 1 OS=Homo sapiens (Human) OX=9606 GN=HYOU1 PE=1 SV=1	0.297	0.29	0.41	0.356	5.24323e-05	4.81155e-05	0.000274225	0.00013735	Master Protein	Q9Y4L1	0	0	63.4	24	21	27	21	1
519	Annexin A6 OS=Homo sapiens (Human) OX=9606 GN=ANXA6 PE=1 SV=3	0.419	0.4	0.538	0.486	5.24447e-05	4.36079e-05	0.000306974	0.000152603	Master Protein	P08133	0	0	64.895	31	19	27	19	1
520	Putative nucleoside diphosphate kinase OS=Homo sapiens (Human) OX=9606 GN=NME2P1 PE=5 SV=1	0.72	0.717	0.558	0.569	0.0765822	0.0736196	0.0074439	0.00876971	Master Protein	O60361	0	0	29.27	60	7	27	1	1
521	Guanine nucleotide-binding protein G(i) subunit alpha-1 OS=Homo sapiens (Human) OX=9606 GN=GNAI1 PE=1 SV=2	5.057	4.586	4.558	3.28	7.83169e-05	0.000103723	0.000162444	0.000377342	Master Protein	P63096	0	0	48.106	42	13	27	4	1
522	Polyadenylate-binding protein 1-like OS=Homo sapiens (Human) OX=9606 GN=PABPC1L PE=2 SV=1	1.01	5.026	1.034	4.717	1	3.18741e-05	1	5.4913e-05	None	Q4VXU2	0	0	31.666	10	7	27	5	1	Phospho [S342]
523	Keratin, type I cuticular Ha8 OS=Homo sapiens (Human) OX=9606 GN=KRT38 PE=1 SV=3									None	O76015	0.008	0.008	2.315	2	1	27	0	6
524	DnaJ homolog subfamily C member 7 OS=Homo sapiens (Human) OX=9606 GN=DNAJC7 PE=1 SV=2	0.313	0.3	0.452	0.414	0.000373707	0.000320865	0.00254372	0.00153868	Master Protein	Q99615	0	0	72.073	43	22	27	22	1
525	Histone H2A type 1-J OS=Homo sapiens (Human) OX=9606 GN=H2AC14 PE=1 SV=3	2.63	4.784	1.775	1.61	0.613797	0.211449	0.955974	1	Master Protein Candidate	Q99878	0	0	16.279	38	5	27	1	1
526	Histone H2A type 2-A OS=Homo sapiens (Human) OX=9606 GN=H2AC18 PE=1 SV=3	2.63	4.784	1.775	1.61	0.613797	0.211449	0.955974	1	Master Protein Candidate	Q6FI13	0	0	16.279	38	5	27	1	1
527	Double-stranded RNA-specific adenosine deaminase OS=Homo sapiens (Human) OX=9606 GN=ADAR PE=1 SV=4	0.72	0.682	0.486	0.453	0.0373419	0.0198143	0.00131106	0.000841738	Master Protein	P55265	0	0	66.777	18	23	27	23	1
528	Keratin, type I cuticular Ha2 OS=Homo sapiens (Human) OX=9606 GN=KRT32 PE=1 SV=3									None	Q14532	0.008	0.008	2.315	2	1	27	0	6
529	Keratin, type I cuticular Ha6 OS=Homo sapiens (Human) OX=9606 GN=KRT36 PE=1 SV=1									None	O76013	0.008	0.008	2.315	1	1	27	0	6
530	Aspartate--tRNA ligase, cytoplasmic OS=Homo sapiens (Human) OX=9606 GN=DARS1 PE=1 SV=2	0.501	0.495	0.509	0.505	5.69398e-05	5.22396e-05	9.86967e-05	8.31769e-05	Master Protein	P14868	0	0	80.465	51	21	27	21	1
531	60S ribosomal protein L32 OS=Homo sapiens (Human) OX=9606 GN=RPL32 PE=1 SV=2	0.553	0.541	0.562	0.561	0.000319184	0.000273771	0.000477362	0.000442643	Master Protein	P62910	0	0	35.512	53	8	27	8	1	Met-loss [N-Term]
532	Keratin, type I cuticular Ha7 OS=Homo sapiens (Human) OX=9606 GN=KRT37 PE=1 SV=3									None	O76014	0.008	0.008	2.315	2	1	27	0	6
533	AFG3-like protein 2 OS=Homo sapiens (Human) OX=9606 GN=AFG3L2 PE=1 SV=2	2.239	1.96	1.401	1.189	0.000648455	0.00151288	0.0378381	0.351082	Master Protein	Q9Y4W6	0	0	70.977	26	21	27	21	1
534	60S ribosomal protein L24 OS=Homo sapiens (Human) OX=9606 GN=RPL24 PE=1 SV=1	0.707	0.676	0.727	0.76	0.00913879	0.00536645	0.0152602	0.0288996	Master Protein	P83731	0	0	37.023	41	8	27	8	1
535	Histone H2A type 1-B/E OS=Homo sapiens (Human) OX=9606 GN=H2AC8 PE=1 SV=2	2.63	4.784	1.775	1.61	0.613797	0.211449	0.955974	1	Master Protein Candidate	P04908	0	0	16.279	38	5	27	1	1
536	Dolichyl-diphosphooligosaccharide--protein glycosyltransferase subunit 2 OS=Homo sapiens (Human) OX=9606 GN=RPN2 PE=1 SV=3	1.68	1.471	0.998	0.942	0.00380934	0.0150384	1	1	Master Protein	P04844	0	0	61.622	28	12	27	12	1
537	Methionine--tRNA ligase, cytoplasmic OS=Homo sapiens (Human) OX=9606 GN=MARS1 PE=1 SV=2	0.328	0.32	0.38	0.364	3.41611e-05	3.18741e-05	6.74073e-05	5.4913e-05	Master Protein	P56192	0	0	66.185	28	18	27	18	1
538	Histone H2A type 1-C OS=Homo sapiens (Human) OX=9606 GN=H2AC6 PE=1 SV=3	2.63	4.784	1.775	1.61	0.613797	0.211449	0.955974	1	Master Protein Candidate	Q93077	0	0	16.279	38	5	27	1	1
539	Keratin, type I cuticular Ha1 OS=Homo sapiens (Human) OX=9606 GN=KRT31 PE=1 SV=3									None	Q15323	0.008	0.008	2.315	2	1	27	0	6
540	Nuclear pore complex protein Nup93 OS=Homo sapiens (Human) OX=9606 GN=NUP93 PE=1 SV=2	1.31	1.355	0.688	0.668	0.0213685	0.0127769	0.00562705	0.00395297	Master Protein	Q8N1F7	0	0	73.126	26	21	27	21	1
541	Histone H2A type 1 OS=Homo sapiens (Human) OX=9606 GN=H2AC13 PE=1 SV=2	2.63	4.784	1.775	1.61	0.613797	0.211449	0.955974	1	Master Protein Candidate	P0C0S8	0	0	16.279	38	5	27	1	1
542	Histone H2A type 1-D OS=Homo sapiens (Human) OX=9606 GN=H2AC7 PE=1 SV=2	2.63	4.784	1.775	1.61	0.613797	0.211449	0.955974	1	Master Protein Candidate	P20671	0	0	16.279	38	5	27	1	1
543	3-hydroxyacyl-CoA dehydrogenase type-2 OS=Homo sapiens (Human) OX=9606 GN=HSD17B10 PE=1 SV=3	0.819	0.591	0.607	0.595	0.620978	0.0374876	0.0497868	0.043261	Master Protein	Q99714	0	0	59.984	80	13	27	13	1
544	Histone H2A type 1-H OS=Homo sapiens (Human) OX=9606 GN=H2AC12 PE=1 SV=3	2.63	4.784	1.775	1.61	0.613797	0.211449	0.955974	1	Master Protein Candidate	Q96KK5	0	0	16.279	38	5	27	1	1
545	Ras-related protein Rap-1b OS=Homo sapiens (Human) OX=9606 GN=RAP1B PE=1 SV=1	3.419	2.866	1.732	1.522	3.61336e-05	4.1253e-05	0.000780875	0.00248028	Master Protein	P61224	0	0	48.2	60	9	27	4	1
546	Receptor-type tyrosine-protein phosphatase F OS=Homo sapiens (Human) OX=9606 GN=PTPRF PE=1 SV=2	2.989	2.49	1.512	1.467	0.000878833	0.00209665	0.0739419	0.0987162	Master Protein	P10586	0	0	91.681	20	26	27	26	1
547	Structural maintenance of chromosomes protein 2 OS=Homo sapiens (Human) OX=9606 GN=SMC2 PE=1 SV=2	0.4	0.401	0.649	0.621	0.00183384	0.00186832	0.0574785	0.0394573	Master Protein	O95347	0	0	75.395	19	24	27	24	1
548	Puromycin-sensitive aminopeptidase OS=Homo sapiens (Human) OX=9606 GN=NPEPPS PE=1 SV=2	0.29	0.276	0.417	0.386	8.14734e-05	6.77121e-05	0.00048806	0.000317582	Master Protein	P55786	0	0	73.446	28	24	27	24	1
549	Histone H2A type 3 OS=Homo sapiens (Human) OX=9606 GN=H2AW PE=1 SV=3	2.63	4.784	1.775	1.61	0.613797	0.211449	0.955974	1	Master Protein	Q7L7L0	0	0	16.279	38	5	27	1	1
550	Plastin-1 OS=Homo sapiens (Human) OX=9606 GN=PLS1 PE=1 SV=2	4.214	3.534	1.701	1.605	4.05931e-05	5.43177e-05	0.00306205	0.00501808	Master Protein	Q14651	0	0	82.807	45	24	27	20	1
551	Lon protease homolog, mitochondrial OS=Homo sapiens (Human) OX=9606 GN=LONP1 PE=1 SV=2	1.336	0.935	0.801	0.752	0.281139	1	0.523981	0.305872	Master Protein	P36776	0	0	66.569	29	20	27	20	1
552	UTP--glucose-1-phosphate uridylyltransferase OS=Homo sapiens (Human) OX=9606 GN=UGP2 PE=1 SV=5	0.357	0.338	0.448	0.406	3.22365e-05	2.50469e-05	6.74073e-05	5.35255e-05	Master Protein	Q16851	0	0	64.544	45	19	26	19	1
553	Galectin-1 OS=Homo sapiens (Human) OX=9606 GN=LGALS1 PE=1 SV=2	2.094	1.291	1.184	1.229	0.0160956	0.531911	0.868745	0.731253	Master Protein	P09382	0	0	35.143	78	9	26	9	1
554	Flap endonuclease 1 OS=Homo sapiens (Human) OX=9606 GN=FEN1 PE=1 SV=1	0.259	0.263	0.386	0.347	0.000140927	0.000148465	0.000811014	0.00049415	Master Protein	P39748	0	0	55.247	44	18	26	18	1	Met-loss [N-Term]
555	Aspartate aminotransferase, mitochondrial OS=Homo sapiens (Human) OX=9606 GN=GOT2 PE=1 SV=3	0.855	0.594	0.544	0.487	0.867236	0.0570861	0.0325081	0.0160232	Master Protein	P00505	0	0	64.869	37	17	26	17	1
556	Eukaryotic translation initiation factor 3 subunit C OS=Homo sapiens (Human) OX=9606 GN=EIF3C PE=1 SV=1	0.375	0.376	0.568	0.555	0.000117904	0.000120884	0.00166197	0.00132504	Master Protein	Q99613	0	0	63.158	25	21	26	21	1
557	Heat shock protein HSP 90-alpha A2 OS=Homo sapiens (Human) OX=9606 GN=HSP90AA2P PE=1 SV=2	0.219	0.223	0.241	0.233	0.000256484	0.000270194	0.000451605	0.000378913	None	Q14568	0	0	29.157	16	6	26	2	1
558	Voltage-dependent anion-selective channel protein 3 OS=Homo sapiens (Human) OX=9606 GN=VDAC3 PE=1 SV=1	2.698	2.367	1.571	1.388	0.000754617	0.00147636	0.0307844	0.107923	Master Protein	Q9Y277	0	0	51.215	54	12	26	11	1
559	ATP-dependent RNA helicase DDX39A OS=Homo sapiens (Human) OX=9606 GN=DDX39A PE=1 SV=2	0.325	0.744	0.383	1.087	0.000567707	0.1757	0.00146282	1	Master Protein	O00148	0	0	42.459	30	12	26	3	1
560	RNA-splicing ligase RtcB homolog OS=Homo sapiens (Human) OX=9606 GN=RTCB PE=1 SV=1	0.345	0.362	0.395	0.426	8.93914e-05	0.000109839	0.000237818	0.000295371	Master Protein	Q9Y3I0	0	0	69.309	43	16	26	16	1
561	Histone H2A type 2-C OS=Homo sapiens (Human) OX=9606 GN=H2AC20 PE=1 SV=4	3.149	5.579	1.972	2.026	0.305151	0.0848639	0.773554	0.740228	Master Protein	Q16777	0	0	14.094	37	5	26	1	1
562	Flotillin-2 OS=Homo sapiens (Human) OX=9606 GN=FLOT2 PE=1 SV=2	3.839	3.508	3.361	2.713	6.15344e-05	8.30285e-05	0.00014952	0.000284783	Master Protein	Q14254	0	0	69.714	45	17	26	17	1
563	Heterogeneous nuclear ribonucleoprotein A/B OS=Homo sapiens (Human) OX=9606 GN=HNRNPAB PE=1 SV=2	0.459	0.538	0.411	0.566	5.05121e-05	0.000132767	6.9042e-05	0.000247133	Master Protein	Q99729	0	0	46.854	31	11	26	10	1	Phospho [S242]
564	Trifunctional enzyme subunit beta, mitochondrial OS=Homo sapiens (Human) OX=9606 GN=HADHB PE=1 SV=3	1.632	1.191	0.915	0.899	0.0484975	0.725197	1	0.989443	Master Protein	P55084	0	0	46.885	26	14	26	14	1
565	60S acidic ribosomal protein P0-like OS=Homo sapiens (Human) OX=9606 GN=RPLP0P6 PE=5 SV=1	0.608	0.549	0.635	0.61	0.00979547	0.0041875	0.0166239	0.0115131	None	Q8NHW5	0	0	36.554	34	8	26	8	1	Phospho [S304; S307]
566	Nexilin OS=Homo sapiens (Human) OX=9606 GN=NEXN PE=1 SV=1	5.048	4.325	3.382	2.922	9.56885e-06	1.65037e-05	6.74073e-05	5.35255e-05	Master Protein	Q0ZGT2	0	0	66.88	31	20	26	20	1	Phospho [S80; T172]
567	Dynamin-1-like protein OS=Homo sapiens (Human) OX=9606 GN=DNM1L PE=1 SV=2	0.307	0.329	0.395	0.376	3.41611e-05	3.18741e-05	6.77253e-05	5.4913e-05	Master Protein	O00429	0	0	68.341	32	19	26	19	1
568	Tropomyosin alpha-3 chain OS=Homo sapiens (Human) OX=9606 GN=TPM3 PE=1 SV=2	0.21	0.206	0.696	0.651	0.000878833	0.000845	0.34256	0.219011	Master Protein	P06753	0	0	27.73	27	10	26	3	1
569	KH domain-containing, RNA-binding, signal transduction-associated protein 1 OS=Homo sapiens (Human) OX=9606 GN=KHDRBS1 PE=1 SV=1	0.61	2.031	1.056	1.342	0.133661	0.0340738	1	0.533226	Master Protein	Q07666	0	0	43.449	31	11	26	11	1	Phospho [S58]
570	60S ribosomal protein L34 OS=Homo sapiens (Human) OX=9606 GN=RPL34 PE=1 SV=3	0.615	0.58	0.56	0.535	0.000476413	0.000292944	0.000308332	0.00020891	Master Protein	P49207	0	0	25.796	42	6	26	6	1
571	Endoplasmic reticulum resident protein 29 OS=Homo sapiens (Human) OX=9606 GN=ERP29 PE=1 SV=4	0.317	0.321	0.315	0.29	4.17292e-05	4.1253e-05	7.10711e-05	5.4913e-05	Master Protein	P30040	0	0	53.406	52	11	26	11	1
572	60S ribosomal protein L9 OS=Homo sapiens (Human) OX=9606 GN=RPL9P8 PE=1 SV=1	0.723	0.661	0.593	0.561	0.00977932	0.00322859	0.0013537	0.000830621	Master Protein	P32969	0	0	34.993	71	10	26	10	1
573	DnaJ homolog subfamily A member 1 OS=Homo sapiens (Human) OX=9606 GN=DNAJA1 PE=1 SV=2	0.661	0.574	0.643	0.566	0.138397	0.0469543	0.117769	0.0459652	Master Protein	P31689	0	0	54.711	43	13	25	13	1	Phospho [S83]
574	Guanine nucleotide-binding protein G(s) subunit alpha isoforms XLas OS=Homo sapiens (Human) OX=9606 GN=GNAS PE=1 SV=2	3.797	3.38	3.637	2.918	6.49785e-05	9.77246e-05	0.000117066	0.000219935	Master Protein	Q5JWF2	0	0	50.226	16	13	25	12	1
575	Heterogeneous nuclear ribonucleoprotein A3 OS=Homo sapiens (Human) OX=9606 GN=HNRNPA3 PE=1 SV=2	0.547	0.499	0.375	0.355	0.000468907	0.000258241	9.10816e-05	6.68809e-05	Master Protein	P51991	0	0	40.73	30	10	25	9	1
576	Histone H2A.J OS=Homo sapiens (Human) OX=9606 GN=H2AJ PE=1 SV=1									None	Q9BTM1	0	0	12.916	33	4	25	0	2
577	Thioredoxin OS=Homo sapiens (Human) OX=9606 GN=TXN PE=1 SV=3	0.282	0.272	0.459	0.411	2.75082e-05	2.27588e-05	7.19548e-05	5.4913e-05	Master Protein	P10599	0	0	24.057	66	7	25	7	1
578	Tropomyosin alpha-1 chain OS=Homo sapiens (Human) OX=9606 GN=TPM1 PE=1 SV=2	0.419	0.36	0.505	0.432	0.000986982	0.000495106	0.0037046	0.00141408	Master Protein	P09493	0	0	38.18	30	10	25	4	1
579	Integrin alpha-V OS=Homo sapiens (Human) OX=9606 GN=ITGAV PE=1 SV=2	3.378	2.671	1.887	1.907	0.000374289	0.000976588	0.00842844	0.00782892	Master Protein	P06756	0	0	70.932	23	22	25	22	1
580	40S ribosomal protein S5 OS=Homo sapiens (Human) OX=9606 GN=RPS5 PE=1 SV=4	0.694	0.668	0.752	0.749	0.00252772	0.00160908	0.00913856	0.00879183	Master Protein	P46782	0	0	26.488	38	8	25	8	1
581	Importin-7 OS=Homo sapiens (Human) OX=9606 GN=IPO7 PE=1 SV=1	0.318	0.334	0.386	0.392	3.62575e-05	3.49201e-05	7.65275e-05	6.68809e-05	Master Protein	O95373	0	0	57.527	19	16	25	16	1
582	Histone H3 OS=Homo sapiens (Human) OX=9606 GN=H3-2 PE=1 SV=1	1.837	2.46	1.489	1.276	0.288793	0.0820411	0.674768	0.96514	Master Protein	Q5TEC6	0	0	20.157	32	7	25	2	1	Phospho [S29]
583	Caprin-1 OS=Homo sapiens (Human) OX=9606 GN=CAPRIN1 PE=1 SV=2	0.465	0.434	1.013	0.998	0.000271335	0.000190707	1	1	Master Protein	Q14444	0	0	55.938	20	12	25	12	1
584	SWI/SNF-related matrix-associated actin-dependent regulator of chromatin subfamily A member 5 OS=Homo sapiens (Human) OX=9606 GN=SMARCA5 PE=1 SV=1	1.065	1.282	0.746	0.707	1	0.153737	0.0912057	0.0479233	Master Protein	O60264	0	0	70.02	22	24	25	24	1
585	Delta-1-pyrroline-5-carboxylate synthase OS=Homo sapiens (Human) OX=9606 GN=ALDH18A1 PE=1 SV=2	1.473	1.039	0.867	0.829	0.146657	1	0.909282	0.731385	Master Protein	P54886	0	0	78.055	30	20	25	20	1
586	Transcription factor BTF3 OS=Homo sapiens (Human) OX=9606 GN=BTF3 PE=1 SV=1	0.288	0.263	0.478	0.433	4.58669e-05	3.89389e-05	0.00053416	0.000297829	Master Protein	P20290	0	0	52.676	69	12	25	10	1
587	GTP-binding nuclear protein Ran OS=Homo sapiens (Human) OX=9606 GN=RAN PE=1 SV=3	0.336	0.339	0.422	0.395	3.86309e-05	3.70704e-05	0.000112925	7.47462e-05	Master Protein	P62826	0	0	39.657	46	10	25	10	1
588	6-phosphogluconate dehydrogenase, decarboxylating OS=Homo sapiens (Human) OX=9606 GN=PGD PE=1 SV=3	0.305	0.346	0.37	0.375	2.87694e-05	3.18741e-05	6.74073e-05	5.35255e-05	Master Protein	P52209	0	0	63.625	45	16	25	16	1
589	Beta-enolase OS=Homo sapiens (Human) OX=9606 GN=ENO3 PE=1 SV=5	0.334	0.308	0.404	0.361	0.00121045	0.000885306	0.00354356	0.00205384	Master Protein	P13929	0	0	46.724	41	13	25	9	1
590	Importin subunit alpha-1 OS=Homo sapiens (Human) OX=9606 GN=KPNA2 PE=1 SV=1	0.817	0.799	0.447	0.429	0.556095	0.459149	0.0049248	0.00386949	Master Protein	P52292	0	0	52.275	41	13	25	13	1	Phospho [S62]
591	Tyrosine-protein kinase Yes OS=Homo sapiens (Human) OX=9606 GN=YES1 PE=1 SV=3	3.301	3.086	3.142	2.402	0.000382609	0.000500368	0.000596881	0.00185147	Master Protein	P07947	0	0	59.206	35	16	25	8	1
592	Nucleosome assembly protein 1-like 1 OS=Homo sapiens (Human) OX=9606 GN=NAP1L1 PE=1 SV=1	0.315	0.282	0.315	0.288	0.000130226	8.77498e-05	0.000191559	0.00012495	Master Protein	P55209	0	0	51.971	29	9	25	8	1	Phospho [T62]
593	ATP synthase subunit gamma, mitochondrial OS=Homo sapiens (Human) OX=9606 GN=ATP5F1C PE=1 SV=1	2.579	2.24	1.697	1.572	0.000220909	0.000443733	0.00362026	0.00717285	Master Protein	P36542	0	0	50.814	34	10	25	10	1
594	Eukaryotic translation initiation factor 3 subunit C-like protein OS=Homo sapiens (Human) OX=9606 GN=EIF3CL PE=1 SV=1	0.369	0.372	0.556	0.542	0.000150099	0.00015217	0.00187745	0.0015018	None	B5ME19	0	0	59.139	23	20	25	20	1
595	Phosphatidylinositol 4-kinase alpha OS=Homo sapiens (Human) OX=9606 GN=PI4KA PE=1 SV=4	2.937	2.717	2.845	2.223	0.000277066	0.000385074	0.000426914	0.0012478	Master Protein	P42356	0	0	67.94	11	20	25	20	1
596	Serine/threonine-protein phosphatase 2A 65 kDa regulatory subunit A alpha isoform OS=Homo sapiens (Human) OX=9606 GN=PPP2R1A PE=1 SV=4	0.279	0.277	0.63	0.613	0.000292155	0.000290125	0.032412	0.0254588	Master Protein	P30153	0	0	63.679	32	18	24	15	1
597	Eukaryotic translation initiation factor 2 subunit 3B OS=Homo sapiens (Human) OX=9606 GN=EIF2S3B PE=2 SV=2	0.409	0.401	0.545	0.487	0.000773487	0.00072619	0.00553198	0.00253343	None	Q2VIR3	0	0	50.288	40	14	24	14	1	Met-loss [N-Term]
598	Chloride intracellular channel protein 1 OS=Homo sapiens (Human) OX=9606 GN=CLIC1 PE=1 SV=4	0.199	0.196	0.347	0.31	3.57001e-05	3.24797e-05	0.000159188	9.15546e-05	Master Protein	O00299	0	0	42.904	73	12	24	12	1
599	Syntaxin-binding protein 3 OS=Homo sapiens (Human) OX=9606 GN=STXBP3 PE=1 SV=2	3.412	2.747	2.362	2.086	0.000131482	0.000303657	0.000774899	0.00148124	Master Protein	O00186	0	0	62.243	31	18	24	18	1
600	60S ribosomal protein L30 OS=Homo sapiens (Human) OX=9606 GN=RPL30 PE=1 SV=2	0.682	0.638	0.559	0.556	0.00174691	0.000846364	0.000367573	0.000326434	Master Protein	P62888	0	0	44.303	64	7	24	6	1
601	Nuclear pore membrane glycoprotein 210 OS=Homo sapiens (Human) OX=9606 GN=NUP210 PE=1 SV=3	1.783	1.661	0.862	0.827	0.00635883	0.0117241	0.633656	0.409288	Master Protein	Q8TEM1	0	0	69.702	14	21	24	21	1	Phospho [T1844]
602	Parkinson disease protein 7 OS=Homo sapiens (Human) OX=9606 GN=PARK7 PE=1 SV=2	0.221	0.233	0.428	0.425	0.000286522	0.000336079	0.00466479	0.00440057	Master Protein	Q99497	0	0	38.34	68	10	24	10	1
603	Glycerol-3-phosphate dehydrogenase, mitochondrial OS=Homo sapiens (Human) OX=9606 GN=GPD2 PE=1 SV=3	2.197	1.699	1.345	1.219	0.000716209	0.00459697	0.0630733	0.247097	Master Protein	P43304	0	0	67.65	30	21	24	21	1
604	Adenylate kinase 2, mitochondrial OS=Homo sapiens (Human) OX=9606 GN=AK2 PE=1 SV=2	0.351	0.365	0.403	0.4	0.00148655	0.00181537	0.00351847	0.0033045	Master Protein	P54819	0	0	58.689	70	14	24	14	1	Met-loss [N-Term]
605	14-3-3 protein sigma OS=Homo sapiens (Human) OX=9606 GN=SFN PE=1 SV=1	0.208	0.213	0.469	0.391	0.000987753	0.00108121	0.0309623	0.0123488	Master Protein	P31947	0	0	39.759	38	9	24	5	1
606	Ataxin-10 OS=Homo sapiens (Human) OX=9606 GN=ATXN10 PE=1 SV=1	0.352	0.364	0.404	0.384	9.46995e-05	0.000109242	0.000251495	0.000184657	Master Protein	Q9UBB4	0	0	54.712	36	15	24	15	1	Phospho [S12]
607	Heterogeneous nuclear ribonucleoprotein D0 OS=Homo sapiens (Human) OX=9606 GN=HNRNPD PE=1 SV=1	0.333	0.383	0.382	0.406	0.000118429	0.000215296	0.000296587	0.00034987	Master Protein	Q14103	0	0	42.347	26	10	24	9	1
608	SUMO-activating enzyme subunit 2 OS=Homo sapiens (Human) OX=9606 GN=UBA2 PE=1 SV=2	0.321	0.346	0.384	0.388	3.5746e-05	3.49201e-05	7.25525e-05	6.00122e-05	Master Protein	Q9UBT2	0	0	63.359	36	21	24	21	1
609	Nucleosome assembly protein 1-like 4 OS=Homo sapiens (Human) OX=9606 GN=NAP1L4 PE=1 SV=1	0.232	0.247	0.407	0.37	3.56435e-05	3.24797e-05	0.000168822	9.56801e-05	Master Protein	Q99733	0	0	61.128	47	14	24	13	1	Phospho [T51; S125]; Met-loss+Acetyl [N-Term]
610	Tubulin beta-1 chain OS=Homo sapiens (Human) OX=9606 GN=TUBB1 PE=1 SV=1									None	Q9H4B7	0	0	18.983	6	4	24	0	2
611	60S ribosomal protein L23 OS=Homo sapiens (Human) OX=9606 GN=RPL23 PE=1 SV=1	0.809	0.765	0.77	0.727	0.0549412	0.0210064	0.0257431	0.0109692	Master Protein	P62829	0	0	34.012	63	8	24	8	1
612	Ran GTPase-activating protein 1 OS=Homo sapiens (Human) OX=9606 GN=RANGAP1 PE=1 SV=1	0.778	0.809	0.468	0.413	0.0440367	0.0855179	0.00040858	0.000205219	Master Protein	P46060	0	0	67.026	43	19	24	19	1	Phospho [S435; S442]
613	Myosin light polypeptide 6 OS=Homo sapiens (Human) OX=9606 GN=MYL6 PE=1 SV=2	0.816	0.694	0.765	0.636	0.321301	0.0459193	0.152486	0.0202577	Master Protein	P60660	0	0	49.918	55	8	24	8	1
614	Cytochrome b-c1 complex subunit 2, mitochondrial OS=Homo sapiens (Human) OX=9606 GN=UQCRC2 PE=1 SV=3	1.835	1.551	1.37	1.218	0.00361385	0.0162196	0.069913	0.316236	Master Protein	P22695	0	0	50.278	35	14	24	14	1
615	CTP synthase 1 OS=Homo sapiens (Human) OX=9606 GN=CTPS1 PE=1 SV=2	0.577	0.544	0.526	0.491	8.00187e-05	5.22396e-05	7.4581e-05	5.4913e-05	Master Protein	P17812	0	0	48.309	25	16	24	15	1
616	Cysteine--tRNA ligase, cytoplasmic OS=Homo sapiens (Human) OX=9606 GN=CARS1 PE=1 SV=3	0.405	0.382	0.382	0.344	4.00996e-05	3.47317e-05	6.74073e-05	5.4913e-05	Master Protein	P49589	0	0	66.712	29	18	24	18	1
617	Keratin, type II cytoskeletal 72 OS=Homo sapiens (Human) OX=9606 GN=KRT72 PE=1 SV=2									Master Protein Rejected	Q14CN4	0	0	17.868	5	4	24	0	0
618	Eukaryotic translation initiation factor 5A-2 OS=Homo sapiens (Human) OX=9606 GN=EIF5A2 PE=1 SV=3	0.218	0.228	0.472	0.426	0.00011961	0.000138305	0.00343428	0.00185685	None	Q9GZV4	0	0	39.895	30	6	24	6	1
619	Bcl-2-associated transcription factor 1 OS=Homo sapiens (Human) OX=9606 GN=BCLAF1 PE=1 SV=2	0.605	1.01	0.522	0.783	0.000679681	1	0.000313569	0.0210237	Master Protein	Q9NYF8	0	0	49.344	22	18	24	17	1	Phospho [S177; S385; S512; S648; S658; T840]
620	Bifunctional purine biosynthesis protein ATIC OS=Homo sapiens (Human) OX=9606 GN=ATIC PE=1 SV=3	0.355	0.348	0.484	0.432	5.38922e-05	4.96154e-05	0.000338847	0.000175818	Master Protein	P31939	0	0	72.564	49	19	24	19	1
621	Isoleucine--tRNA ligase, mitochondrial OS=Homo sapiens (Human) OX=9606 GN=IARS2 PE=1 SV=2	0.862	0.499	0.463	0.445	0.994891	0.0625153	0.0444902	0.0367701	Master Protein	Q9NSE4	0	0	71.066	24	20	24	19	1
622	60S ribosomal protein L12 OS=Homo sapiens (Human) OX=9606 GN=RPL12 PE=1 SV=1	0.819	0.725	0.719	0.706	0.0704488	0.00942552	0.00933563	0.00738784	Master Protein	P30050	0	0	30.908	68	9	24	9	1
623	BAG family molecular chaperone regulator 3 OS=Homo sapiens (Human) OX=9606 GN=BAG3 PE=1 SV=3	1.612	1.427	1.134	0.998	0.00041621	0.00160243	0.14377	1	Master Protein	O95817	0	0	48.952	31	12	23	12	1	Phospho [T406]
624	Tight junction protein ZO-1 OS=Homo sapiens (Human) OX=9606 GN=TJP1 PE=1 SV=3	1.379	1.138	0.718	0.684	0.00389013	0.169521	0.00407291	0.00213282	Master Protein	Q07157	0	0	64.302	13	20	23	20	1
625	AP-1 complex subunit beta-1 OS=Homo sapiens (Human) OX=9606 GN=AP1B1 PE=1 SV=2	0.513	0.471	0.378	0.357	0.000112414	6.55086e-05	6.74073e-05	5.4913e-05	Master Protein	Q10567	0	0	68.744	24	19	23	9	1
626	Phosphoglucomutase-1 OS=Homo sapiens (Human) OX=9606 GN=PGM1 PE=1 SV=3	0.332	0.337	0.435	0.392	3.56435e-05	3.23185e-05	7.96789e-05	5.52883e-05	Master Protein	P36871	0	0	65.106	40	18	23	18	1
627	Neurabin-2 OS=Homo sapiens (Human) OX=9606 GN=PPP1R9B PE=1 SV=3	8.247	7.211	3.214	2.779	3.03277e-09	1.4456e-08	4.40471e-05	4.2332e-05	Master Protein	Q96SB3	0	0	64.72	24	18	23	17	1
628	Sodium bicarbonate cotransporter 3 OS=Homo sapiens (Human) OX=9606 GN=SLC4A7 PE=1 SV=2	4.06	3.321	2.22	1.899	4.14839e-05	6.42529e-05	0.000512467	0.00122055	Master Protein	Q9Y6M7	0	0	52.671	16	17	23	17	1	Phospho [S233; T1167; S1176]
629	Keratin, type I cytoskeletal 23 OS=Homo sapiens (Human) OX=9606 GN=KRT23 PE=1 SV=2	4.085	3.848	10.506	9.221	0.000194224	0.000233115	6.74073e-05	5.4913e-05	None	Q9C075	0	0	5.744	2	1	23	1	1
630	Obg-like ATPase 1 OS=Homo sapiens (Human) OX=9606 GN=OLA1 PE=1 SV=2	0.329	0.32	0.371	0.345	3.57001e-05	3.23185e-05	6.9042e-05	5.4913e-05	Master Protein	Q9NTK5	0	0	60.8	48	17	23	17	1
631	Histone-binding protein RBBP7 OS=Homo sapiens (Human) OX=9606 GN=RBBP7 PE=1 SV=1	0.409	0.418	0.348	0.337	4.47639e-05	4.51494e-05	6.74073e-05	5.4913e-05	Master Protein	Q16576	0	0	47.627	33	12	23	8	1
632	Poly(U)-binding-splicing factor PUF60 OS=Homo sapiens (Human) OX=9606 GN=PUF60 PE=1 SV=1	0.337	0.325	0.507	0.466	3.58712e-05	3.24797e-05	0.000200844	0.000110529	Master Protein	Q9UHX1	0	0	52.708	29	15	23	15	1
633	Neurabin-1 OS=Homo sapiens (Human) OX=9606 GN=PPP1R9A PE=1 SV=2	6.24	5.527	3.2	2.837	6.40554e-06	1.00116e-05	6.74073e-05	5.4913e-05	Master Protein	Q9ULJ8	0	0	49.17	15	15	23	14	1	Phospho [S94; S338]
634	Eukaryotic translation initiation factor 3 subunit E OS=Homo sapiens (Human) OX=9606 GN=EIF3E PE=1 SV=1	0.526	0.508	0.734	0.67	0.000113177	9.29654e-05	0.00359984	0.00109428	Master Protein	P60228	0	0	61.102	44	17	23	17	1
635	Eukaryotic translation initiation factor 5A-1-like OS=Homo sapiens (Human) OX=9606 GN=EIF5AL1 PE=2 SV=2	0.238	0.24	0.47	0.417	5.40568e-05	5.44583e-05	0.00111678	0.000555799	None	Q6IS14	0	0	39.228	45	7	23	7	1
636	Ensconsin OS=Homo sapiens (Human) OX=9606 GN=MAP7 PE=1 SV=1	3.915	3.144	2.152	1.915	0.000221008	0.000474352	0.00353753	0.00730126	Master Protein	Q14244	0	0	48.468	28	18	23	17	1	Phospho [S365; S714]
637	Annexin A11 OS=Homo sapiens (Human) OX=9606 GN=ANXA11 PE=1 SV=1	0.401	0.399	0.611	0.563	5.97138e-05	5.67618e-05	0.00109738	0.000536185	Master Protein	P50995	0	0	61.72	36	16	23	16	1
638	Eukaryotic translation initiation factor 2 subunit 2 OS=Homo sapiens (Human) OX=9606 GN=EIF2S2 PE=1 SV=2	0.316	0.325	0.384	0.368	4.01554e-05	3.99602e-05	0.000102769	7.88532e-05	Master Protein	P20042	0	0	48.394	46	13	23	13	1
639	Nuclear migration protein nudC OS=Homo sapiens (Human) OX=9606 GN=NUDC PE=1 SV=1	0.325	0.328	0.47	0.414	4.48747e-05	4.40866e-05	0.000316355	0.00015483	Master Protein	Q9Y266	0	0	57.177	46	15	23	15	1
640	Keratin, type II cytoskeletal 74 OS=Homo sapiens (Human) OX=9606 GN=KRT74 PE=1 SV=2	1.568	1.456	2.29	2.446	0.313196	0.467897	0.0419726	0.0309773	Master Protein	Q7RTS7	0	0	15.845	8	5	23	1	1
641	Purine nucleoside phosphorylase OS=Homo sapiens (Human) OX=9606 GN=PNP PE=1 SV=2	0.403	0.415	0.487	0.439	3.41611e-05	3.18741e-05	6.9042e-05	5.4913e-05	Master Protein	P00491	0	0	64.015	73	15	23	15	1
642	CAP-Gly domain-containing linker protein 1 OS=Homo sapiens (Human) OX=9606 GN=CLIP1 PE=1 SV=2	0.346	0.339	0.447	0.418	0.000333924	0.000310917	0.00142768	0.000962195	Master Protein	P30622	0	0	69.521	16	22	23	22	1	Phospho [T182]
643	RNA-binding protein FUS OS=Homo sapiens (Human) OX=9606 GN=FUS PE=1 SV=1	0.243	0.322	0.292	0.313	3.57001e-05	4.27058e-05	6.9042e-05	5.96348e-05	Master Protein	P35637	0	0	37.604	21	8	23	6	1
644	Probable 28S rRNA (cytosine(4447)-C(5))-methyltransferase OS=Homo sapiens (Human) OX=9606 GN=NOP2 PE=1 SV=2	0.847	0.815	0.527	0.506	0.146091	0.0687784	0.000546496	0.000399833	Master Protein	P46087	0	0	58.043	25	18	22	18	1	Phospho [S732; S786]
645	Cyclin-dependent kinase 1 OS=Homo sapiens (Human) OX=9606 GN=CDK1 PE=1 SV=3	0.552	0.467	0.446	0.389	0.000523269	0.000184211	0.000205618	9.56801e-05	Master Protein	P06493	0	0	60.472	48	11	22	10	1	Phospho [Y15]
646	Cysteine and histidine-rich domain-containing protein 1 OS=Homo sapiens (Human) OX=9606 GN=CHORDC1 PE=1 SV=2	0.263	0.259	0.363	0.345	3.5874e-05	3.24797e-05	9.27621e-05	6.79228e-05	Master Protein	Q9UHD1	0	0	55.465	48	15	22	15	1
647	Tubulin alpha chain-like 3 OS=Homo sapiens (Human) OX=9606 GN=TUBAL3 PE=1 SV=2									None	A6NHL2	0	0	14.774	6	3	22	0	3
648	Activated RNA polymerase II transcriptional coactivator p15 OS=Homo sapiens (Human) OX=9606 GN=SUB1 PE=1 SV=3	0.205	0.2	0.288	0.251	4.48571e-05	4.14692e-05	0.000175566	9.89423e-05	Master Protein	P53999	0	0	31.82	50	8	22	8	1
649	26S proteasome non-ATPase regulatory subunit 11 OS=Homo sapiens (Human) OX=9606 GN=PSMD11 PE=1 SV=3	0.343	0.328	0.51	0.508	9.0714e-05	7.53289e-05	0.000869687	0.000817213	Master Protein	O00231	0	0	59.28	41	17	22	17	1
650	Serine/threonine-protein phosphatase PP1-gamma catalytic subunit OS=Homo sapiens (Human) OX=9606 GN=PPP1CC PE=1 SV=1	2.306	2.106	1.48	1.314	0.000237988	0.000389364	0.00842844	0.0402337	Master Protein	P36873	0	0	51.209	50	12	22	2	1
651	Mitochondrial import receptor subunit TOM40 homolog OS=Homo sapiens (Human) OX=9606 GN=TOMM40 PE=1 SV=1	2.73	2.38	1.558	1.404	0.000112858	0.000217204	0.00518434	0.0172315	Master Protein	O96008	0	0	36.833	25	8	22	8	1
652	Nuclear pore complex protein Nup107 OS=Homo sapiens (Human) OX=9606 GN=NUP107 PE=1 SV=1	1.5	1.526	0.742	0.703	0.0017606	0.00147754	0.008362	0.00394166	Master Protein	P57740	0	0	52.787	22	16	22	16	1
653	Keratin, type II cytoskeletal 73 OS=Homo sapiens (Human) OX=9606 GN=KRT73 PE=1 SV=1									None	Q86Y46	0	0	12.635	5	4	22	0	1
654	Ras GTPase-activating protein-binding protein 1 OS=Homo sapiens (Human) OX=9606 GN=G3BP1 PE=1 SV=1	0.4	0.655	0.565	0.804	0.000392689	0.013774	0.00407543	0.196576	Master Protein	Q13283	0	0	47.077	30	10	22	9	1	Met-loss [N-Term]; Phospho [S149; S232]
655	Coatomer subunit gamma-1 OS=Homo sapiens (Human) OX=9606 GN=COPG1 PE=1 SV=1	0.413	0.443	0.443	0.454	4.01554e-05	4.40866e-05	7.4581e-05	6.89648e-05	Master Protein	Q9Y678	0	0	63.596	23	16	22	14	1
656	Mitochondrial import receptor subunit TOM70 OS=Homo sapiens (Human) OX=9606 GN=TOMM70 PE=1 SV=1	2.182	1.759	1.158	1.132	0.00128198	0.00589051	0.602162	0.744664	Master Protein	O94826	0	0	44.364	28	17	22	17	1
657	Replication protein A 70 kDa DNA-binding subunit OS=Homo sapiens (Human) OX=9606 GN=RPA1 PE=1 SV=2	0.413	0.426	0.402	0.381	4.15467e-05	4.30593e-05	6.92633e-05	5.4913e-05	Master Protein	P27694	0	0	51.804	32	17	22	17	1
658	Probable ATP-dependent RNA helicase DDX46 OS=Homo sapiens (Human) OX=9606 GN=DDX46 PE=1 SV=2	0.345	0.34	0.442	0.414	3.56435e-05	3.18741e-05	7.43262e-05	5.53064e-05	Master Protein	Q7L014	0	0	54.936	18	17	22	17	1	Phospho [S804]
659	Serine/threonine-protein phosphatase PP1-alpha catalytic subunit OS=Homo sapiens (Human) OX=9606 GN=PPP1CA PE=1 SV=1	1.438	1.303	1.115	1.006	0.0569763	0.178842	0.886137	1	Master Protein	P62136	0	0	53.3	53	13	22	3	1
660	Calcyclin-binding protein OS=Homo sapiens (Human) OX=9606 GN=CACYBP PE=1 SV=2	0.252	0.237	0.31	0.28	3.86309e-05	3.46816e-05	8.58878e-05	5.96936e-05	Master Protein	Q9HB71	0	0	51.419	60	11	22	11	1
661	Sodium/potassium-transporting ATPase subunit alpha-4 OS=Homo sapiens (Human) OX=9606 GN=ATP1A4 PE=1 SV=3	3.861	3.263	2.532	2.277	0.000146064	0.000258241	0.000941101	0.00152927	None	Q13733	0	0	38.818	8	8	22	8	1
662	V-type proton ATPase catalytic subunit A OS=Homo sapiens (Human) OX=9606 GN=ATP6V1A PE=1 SV=2	0.368	0.352	0.5	0.459	6.50534e-05	5.41626e-05	0.000428806	0.00025272	Master Protein	P38606	0	0	63.147	36	19	22	19	1
663	Creatine kinase B-type OS=Homo sapiens (Human) OX=9606 GN=CKB PE=1 SV=1	0.311	0.289	0.492	0.443	2.74179e-10	3.23799e-10	6.01507e-06	7.45805e-07	Master Protein	P12277	0	0	48.83	55	15	22	15	1	Met-loss [N-Term]
664	Kinesin-like protein KIF23 OS=Homo sapiens (Human) OX=9606 GN=KIF23 PE=1 SV=3	2.234	2.213	1.013	0.969	0.000436077	0.000470681	1	1	Master Protein	Q02241	0	0	55.726	18	17	22	17	1
665	Sarcoplasmic/endoplasmic reticulum calcium ATPase 1 OS=Homo sapiens (Human) OX=9606 GN=ATP2A1 PE=1 SV=1	1.716	1.463	0.889	0.874	0.0078411	0.0375313	0.804208	0.696845	None	O14983	0	0	59.509	13	12	22	12	1
666	26S proteasome regulatory subunit 4 OS=Homo sapiens (Human) OX=9606 GN=PSMC1 PE=1 SV=1	0.299	0.28	0.396	0.413	0.000132476	0.000104051	0.00053882	0.000608635	Master Protein	P62191	0	0	51.054	38	17	22	16	1
667	Keratin, type II cytoskeletal 78 OS=Homo sapiens (Human) OX=9606 GN=KRT78 PE=1 SV=2									Master Protein Rejected	Q8N1N4	0	0	13.077	6	4	22	0	0
668	Exportin-5 OS=Homo sapiens (Human) OX=9606 GN=XPO5 PE=1 SV=1	0.371	0.359	0.453	0.41	7.08963e-05	6.02404e-05	0.00027086	0.000151225	Master Protein	Q9HAV4	0	0	66.224	19	18	22	18	1
669	Multidrug resistance-associated protein 4 OS=Homo sapiens (Human) OX=9606 GN=ABCC4 PE=1 SV=3	3.425	2.941	2.369	2.072	5.92233e-05	0.000104286	0.000372382	0.000693468	Master Protein	O15439	0	0	56.394	16	18	22	18	1
670	Guanine nucleotide-binding protein subunit alpha-11 OS=Homo sapiens (Human) OX=9606 GN=GNA11 PE=1 SV=2	4.274	3.971	3.764	3.17	4.01554e-05	4.1253e-05	7.74815e-05	0.000110466	Master Protein	P29992	0	0	47.449	45	14	22	9	1
671	Leucine--tRNA ligase, cytoplasmic OS=Homo sapiens (Human) OX=9606 GN=LARS1 PE=1 SV=2	0.445	0.466	0.549	0.549	4.48571e-05	5.13406e-05	0.000215406	0.000194096	Master Protein	Q9P2J5	0	0	62.73	18	20	22	20	1
672	Eukaryotic translation initiation factor 4 gamma 2 OS=Homo sapiens (Human) OX=9606 GN=EIF4G2 PE=1 SV=1	0.296	0.298	0.394	0.357	3.41611e-05	3.18741e-05	6.9042e-05	5.4913e-05	Master Protein	P78344	0	0	52.798	21	18	22	18	1
673	Ras-related protein Rap-1b-like protein OS=Homo sapiens (Human) OX=9606 GN=- PE=2 SV=1	3.433	2.877	1.691	1.5	4.05931e-05	5.90041e-05	0.0016049	0.00499202	None	A6NIZ1	0	0	40.185	40	7	22	3	1
674	60S ribosomal protein L35a OS=Homo sapiens (Human) OX=9606 GN=RPL35A PE=1 SV=2	0.813	1.262	0.921	1.224	0.109024	0.0712466	0.818317	0.126755	Master Protein	P18077	0	0	18.284	52	7	22	7	1
675	60S ribosomal protein L13a OS=Homo sapiens (Human) OX=9606 GN=RPL13A PE=1 SV=2	0.658	0.709	0.536	0.69	0.00187574	0.0047555	0.000427029	0.00385203	Master Protein	P40429	0	0	31.406	33	7	22	7	1
676	Vacuolar protein sorting-associated protein 35 OS=Homo sapiens (Human) OX=9606 GN=VPS35 PE=1 SV=2	0.369	0.352	0.447	0.396	8.65102e-06	5.96078e-06	6.10762e-05	3.23182e-05	Master Protein	Q96QK1	0	0	48.668	21	14	22	14	1
677	Histone H2AX OS=Homo sapiens (Human) OX=9606 GN=H2AX PE=1 SV=2	2.174	2.792	1.592	1.614	0.183065	0.0690787	0.61294	0.586564	Master Protein	P16104	0	0	18.804	44	7	22	3	1
678	Histone H2B type 2-E1 OS=Homo sapiens (Human) OX=9606 GN=H2BE1 PE=3 SV=1	2.231	3.304	2.139	1.994	0.0564332	0.0103632	0.0751263	0.108088	None	A0A2R8Y619	0	0	16.304	27	4	22	1	1
679	Tyrosine-protein kinase Fyn OS=Homo sapiens (Human) OX=9606 GN=FYN PE=1 SV=3	2.55	2.323	2.136	1.787	0.000325586	0.000519105	0.00104144	0.00331713	Master Protein	P06241	0	0	53.025	38	16	22	10	1
680	Voltage-dependent calcium channel subunit alpha-2/delta-1 OS=Homo sapiens (Human) OX=9606 GN=CACNA2D1 PE=1 SV=3	3.282	2.942	3.226	2.516	0.00010171	0.000154035	0.000167211	0.000378494	Master Protein	P54289	0	0	64.805	21	19	22	19	1
681	Putative heat shock protein HSP 90-beta 4 OS=Homo sapiens (Human) OX=9606 GN=HSP90AB4P PE=5 SV=1	0.552	0.651	0.402	0.418	0.191356	0.440568	0.0433696	0.0521994	Master Protein	Q58FF6	0	0	30.714	10	6	22	1	1	Met-loss [N-Term]
682	Annexin A3 OS=Homo sapiens (Human) OX=9606 GN=ANXA3 PE=1 SV=3	0.349	0.385	0.445	0.439	0.0359246	0.0552371	0.107489	0.103363	Master Protein	P12429	0	0	50.622	52	16	22	16	1	Met-loss+Acetyl [N-Term]
683	Cullin-4A OS=Homo sapiens (Human) OX=9606 GN=CUL4A PE=1 SV=3	0.507	0.6	0.556	0.521	0.00537327	0.0199375	0.0120976	0.00752343	Master Protein	Q13619	0	0	56.415	23	17	21	10	1
684	Ras-related protein Rab-1B OS=Homo sapiens (Human) OX=9606 GN=RAB1B PE=1 SV=1	1.953	1.61	0.993	0.938	0.00364965	0.017629	1	1	Master Protein	Q9H0U4	0	0	43.006	63	12	21	4	1
685	ATP synthase subunit d, mitochondrial OS=Homo sapiens (Human) OX=9606 GN=ATP5PD PE=1 SV=3	1.857	1.735	1.83	1.539	0.0206322	0.0346356	0.025451	0.0972345	Master Protein	O75947	0	0	44.671	81	13	21	13	1
686	Insulin-degrading enzyme OS=Homo sapiens (Human) OX=9606 GN=IDE PE=1 SV=4	0.411	0.403	0.436	0.421	4.14839e-05	3.84694e-05	7.857e-05	6.02265e-05	Master Protein	P14735	0	0	54.121	17	16	21	16	1
687	ATP-binding cassette sub-family F member 2 OS=Homo sapiens (Human) OX=9606 GN=ABCF2 PE=1 SV=2	0.383	0.38	0.499	0.491	5.69398e-05	5.41891e-05	0.000315846	0.00026788	Master Protein	Q9UG63	0	0	61.176	30	17	21	17	1
688	Aminopeptidase B OS=Homo sapiens (Human) OX=9606 GN=RNPEP PE=1 SV=2	0.302	0.307	0.374	0.318	3.57001e-05	3.24797e-05	7.29867e-05	5.4913e-05	Master Protein	Q9H4A4	0	0	49.467	31	16	21	16	1	Phospho [S7]; Met-loss+Acetyl [N-Term]
689	Succinyl-CoA:3-ketoacid coenzyme A transferase 1, mitochondrial OS=Homo sapiens (Human) OX=9606 GN=OXCT1 PE=1 SV=1	0.885	0.564	0.424	0.446	1	0.130034	0.0293466	0.0377695	Master Protein	P55809	0	0	64.074	34	15	21	15	1
690	Protein XRP2 OS=Homo sapiens (Human) OX=9606 GN=RP2 PE=1 SV=4	4.373	3.894	4.569	3.623	4.13229e-05	4.81155e-05	6.9042e-05	8.32195e-05	Master Protein	O75695	0	0	43.299	27	12	21	12	1
691	Condensin complex subunit 1 OS=Homo sapiens (Human) OX=9606 GN=NCAPD2 PE=1 SV=3	0.37	0.372	0.599	0.583	0.000944753	0.000988078	0.0224368	0.0181423	Master Protein	Q15021	0	0	63.329	15	19	21	19	1
692	26S proteasome non-ATPase regulatory subunit 12 OS=Homo sapiens (Human) OX=9606 GN=PSMD12 PE=1 SV=3	0.436	0.402	0.491	0.498	5.28353e-05	4.0582e-05	0.000155701	0.000147452	Master Protein	O00232	0	0	55.688	40	17	21	17	1
693	Putative heat shock 70 kDa protein 7 OS=Homo sapiens (Human) OX=9606 GN=HSPA7 PE=5 SV=2	0.733	0.729	0.721	0.643	0.000260071	0.00024052	0.000291525	7.98805e-05	None	P48741	0	0	21.888	16	5	21	3	1
694	Keratin, type II cytoskeletal 71 OS=Homo sapiens (Human) OX=9606 GN=KRT71 PE=1 SV=3									None	Q3SY84	0	0	9.918	4	3	21	0	2
695	Integrin beta-1 OS=Homo sapiens (Human) OX=9606 GN=ITGB1 PE=1 SV=2	2.677	2.058	1.802	1.651	0.00217449	0.00937056	0.025451	0.0498383	Master Protein	P05556	0	0	56.059	19	15	21	15	1
696	Ras-related protein Rap-1A OS=Homo sapiens (Human) OX=9606 GN=RAP1A PE=1 SV=1	3.845	3.13	2.063	1.61	3.57001e-05	4.0582e-05	0.000338419	0.00189935	Master Protein	P62834	0	0	34.526	46	8	21	3	1
697	2-oxoglutarate dehydrogenase, mitochondrial OS=Homo sapiens (Human) OX=9606 GN=OGDH PE=1 SV=3	2.092	1.83	1.464	1.215	0.000202209	0.000479374	0.00464226	0.0790933	Master Protein	Q02218	0	0	59.12	24	17	21	12	1
698	Poly(rC)-binding protein 3 OS=Homo sapiens (Human) OX=9606 GN=PCBP3 PE=1 SV=2	0.173	0.367	0.267	0.606	0.000715924	0.00981748	0.00323902	0.168881	None	P57721	0	0	24.804	16	5	21	1	1
699	Putative histone H2B type 2-D OS=Homo sapiens (Human) OX=9606 GN=H2BC19P PE=5 SV=3	0.564	0.767	0.587	0.509	0.182764	0.799699	0.238053	0.112044	Master Protein Candidate	Q6DRA6	0	0	14.633	23	5	21	1	1
700	Myopalladin OS=Homo sapiens (Human) OX=9606 GN=MYPN PE=1 SV=2	1.251	1.172	1.526	1.468	0.119618	0.333299	0.00972341	0.0149166	Master Protein	Q86TC9	0	0	61.542	18	17	21	16	1	Phospho [S928]
701	Alpha-actinin-2 OS=Homo sapiens (Human) OX=9606 GN=ACTN2 PE=1 SV=1	1.196	1.034	0.616	0.574	0.0847071	1	0.00130066	0.000689076	None	P35609	0	0	42.33	13	10	21	2	1
702	Calpastatin OS=Homo sapiens (Human) OX=9606 GN=CAST PE=1 SV=4	0.233	0.232	0.419	0.385	0.000109437	0.000107722	0.00129729	0.000826261	Master Protein	P20810	0	0	61.07	33	17	21	17	1
703	Protein SON OS=Homo sapiens (Human) OX=9606 GN=SON PE=1 SV=4	1.431	1.498	2.677	2.616	0.0017475	0.00102207	6.74073e-05	5.4913e-05	Master Protein	P18583	0	0	62.204	8	17	21	17	1	Phospho [S1570; S1697]
704	NADP-dependent malic enzyme OS=Homo sapiens (Human) OX=9606 GN=ME1 PE=1 SV=1	0.27	0.264	0.35	0.314	3.56435e-05	3.19139e-05	7.10711e-05	5.4913e-05	Master Protein	P48163	0	0	50.589	25	11	21	11	1
705	Proteasome subunit alpha type-7 OS=Homo sapiens (Human) OX=9606 GN=PSMA7 PE=1 SV=1	0.333	0.327	0.479	0.441	0.000322975	0.000302738	0.00239803	0.00143639	Master Protein	O14818	0	0	45.478	52	11	21	11	1
706	Eukaryotic peptide chain release factor subunit 1 OS=Homo sapiens (Human) OX=9606 GN=ETF1 PE=1 SV=3	0.33	0.32	0.406	0.357	3.07672e-05	2.50469e-05	6.74073e-05	5.35255e-05	Master Protein	P62495	0	0	49.588	42	13	21	13	1
707	Dystroglycan OS=Homo sapiens (Human) OX=9606 GN=DAG1 PE=1 SV=2	2.804	2.277	2.054	1.986	0.000549778	0.00155844	0.00348558	0.00417532	Master Protein	Q14118	0	0	51.091	19	12	21	12	1
708	Protein RCC2 OS=Homo sapiens (Human) OX=9606 GN=RCC2 PE=1 SV=2	0.225	0.233	0.388	0.355	0.000165686	0.000182831	0.00150721	0.00096718	Master Protein	Q9P258	0	0	52.926	38	16	21	16	1
709	Putative histone H2B type 2-C OS=Homo sapiens (Human) OX=9606 GN=H2BC20P PE=5 SV=3	0.564	0.767	0.587	0.509	0.182764	0.799699	0.238053	0.112044	Master Protein	Q6DN03	0	0	14.633	20	5	21	1	1
710	Eukaryotic translation initiation factor 2 subunit 1 OS=Homo sapiens (Human) OX=9606 GN=EIF2S1 PE=1 SV=3	0.508	0.497	0.513	0.478	4.96069e-05	4.37686e-05	8.17904e-05	5.67845e-05	Master Protein	P05198	0	0	53.459	47	13	21	13	1
711	Phosphoglycerate kinase 2 OS=Homo sapiens (Human) OX=9606 GN=PGK2 PE=1 SV=3	0.276	0.266	0.491	0.421	0.000140927	0.000124268	0.00235753	0.000957843	None	P07205	0	0	25.977	13	5	21	5	1
712	Stathmin OS=Homo sapiens (Human) OX=9606 GN=STMN1 PE=1 SV=3	0.207	0.197	0.533	0.49	1.76868e-05	1.33692e-05	0.000200062	0.000105042	Master Protein	P16949	0	0	41.065	48	10	21	7	1	Phospho [S16; S25; S38]
713	Regulator of nonsense transcripts 1 OS=Homo sapiens (Human) OX=9606 GN=UPF1 PE=1 SV=2	0.749	0.661	0.627	0.575	0.00390093	0.000748952	0.000565369	0.00026788	Master Protein	Q92900	0	0	60.674	19	19	21	19	1
714	Peptidyl-prolyl cis-trans isomerase A-like 4A OS=Homo sapiens (Human) OX=9606 GN=PPIAL4A PE=2 SV=1	0.249	0.235	0.474	0.422	0.000159487	0.000135065	0.00305564	0.00154604	None	Q9Y536	0	0	14.365	21	4	21	4	1
715	Protein SET OS=Homo sapiens (Human) OX=9606 GN=SET PE=1 SV=3	0.215	0.212	0.278	0.254	3.63175e-05	3.37197e-05	7.73356e-05	5.67845e-05	Master Protein	Q01105	0	0	27.383	38	9	21	9	1	Phospho [S7]
716	Neutral amino acid transporter B(0) OS=Homo sapiens (Human) OX=9606 GN=SLC1A5 PE=1 SV=2	4.024	3.253	2.834	2.531	0.000504684	0.00108044	0.00232877	0.00378758	Master Protein	Q15758	0	0	51.548	30	11	21	11	1	Phospho [S503]
717	Plakophilin-3 OS=Homo sapiens (Human) OX=9606 GN=PKP3 PE=1 SV=1	3.927	3.481	2.199	2.133	7.92385e-05	0.000120069	0.00111928	0.00126589	Master Protein	Q9Y446	0	0	51.124	20	15	21	15	1	Phospho [S314]
718	RNA-binding protein 28 OS=Homo sapiens (Human) OX=9606 GN=RBM28 PE=1 SV=3	0.674	1.638	0.786	1.818	0.036665	0.0141217	0.230971	0.00672977	Master Protein	Q9NW13	0	0	48.855	21	16	20	16	1
719	Ras-related protein Rab-7a OS=Homo sapiens (Human) OX=9606 GN=RAB7A PE=1 SV=1	1.402	1.234	0.832	0.836	0.0400606	0.220416	0.33176	0.352681	Master Protein	P51149	0	0	44.456	61	11	20	11	1
720	60S ribosomal protein L15 OS=Homo sapiens (Human) OX=9606 GN=RPL15 PE=1 SV=2	0.741	0.753	0.754	0.748	0.0245519	0.0323715	0.03531	0.031917	Master Protein	P61313	0	0	20.438	38	7	20	7	1
721	Chromodomain-helicase-DNA-binding protein 4 OS=Homo sapiens (Human) OX=9606 GN=CHD4 PE=1 SV=2	0.687	0.628	0.57	0.563	0.0147616	0.00563042	0.00283378	0.00246464	Master Protein	Q14839	0	0	49.941	10	18	20	14	1
722	60S ribosomal protein L8 OS=Homo sapiens (Human) OX=9606 GN=RPL8 PE=1 SV=2	0.798	0.851	0.703	0.723	0.0548691	0.185668	0.00906862	0.0130433	Master Protein	P62917	0	0	33.018	39	8	20	8	1
723	40S ribosomal protein S15a OS=Homo sapiens (Human) OX=9606 GN=RPS15A PE=1 SV=2	0.77	0.73	0.843	0.8	0.116576	0.059197	0.411337	0.208829	Master Protein	P62244	0	0	33.524	52	8	20	8	1
724	Rho GDP-dissociation inhibitor 1 OS=Homo sapiens (Human) OX=9606 GN=ARHGDIA PE=1 SV=3	0.356	0.341	0.467	0.415	5.26274e-05	4.44815e-05	0.000271969	0.00013735	Master Protein	P52565	0	0	28.04	40	9	20	9	1
725	40S ribosomal protein S4, Y isoform 2 OS=Homo sapiens (Human) OX=9606 GN=RPS4Y2 PE=2 SV=3	0.724	0.7	0.738	0.755	0.00285255	0.00180707	0.00451864	0.00637889	None	Q8TD47	0	0	27.755	19	7	20	7	1
726	Fructose-bisphosphate aldolase C OS=Homo sapiens (Human) OX=9606 GN=ALDOC PE=1 SV=2	0.397	0.428	0.421	0.435	0.00016097	0.000233033	0.000297605	0.000315177	Master Protein	P09972	0	0	24.939	22	8	20	2	1
727	Protein diaphanous homolog 1 OS=Homo sapiens (Human) OX=9606 GN=DIAPH1 PE=1 SV=2	0.413	0.419	0.544	0.516	3.86309e-05	3.767e-05	0.000195694	0.000123695	Master Protein	O60610	0	0	49.33	13	16	20	15	1
728	Protein 4.1 OS=Homo sapiens (Human) OX=9606 GN=EPB41 PE=1 SV=4	3.836	3.26	2.066	2.087	6.72562e-05	0.000120069	0.00125722	0.00113279	Master Protein	P11171	0	0	45.068	18	14	20	12	1
729	Eukaryotic peptide chain release factor GTP-binding subunit ERF3A OS=Homo sapiens (Human) OX=9606 GN=GSPT1 PE=1 SV=1	0.363	0.363	0.44	0.422	3.56435e-05	3.20735e-05	6.98863e-05	5.4913e-05	Master Protein	P15170	0	0	62.853	39	16	20	16	1
730	Ras-related protein Rab-10 OS=Homo sapiens (Human) OX=9606 GN=RAB10 PE=1 SV=1	2.268	1.883	1.161	1.094	0.00068698	0.00230828	0.508762	0.896656	Master Protein	P61026	0	0	42.265	67	13	20	10	1
731	Lactoylglutathione lyase OS=Homo sapiens (Human) OX=9606 GN=GLO1 PE=1 SV=4	0.263	0.248	0.475	0.418	0.00225667	0.00186526	0.0353391	0.0181423	Master Protein	Q04760	0	0	31.817	49	7	20	7	1
732	Scaffold attachment factor B2 OS=Homo sapiens (Human) OX=9606 GN=SAFB2 PE=1 SV=1	0.715	1.906	0.509	1.337	0.0795029	0.00481759	0.00456719	0.143983	Master Protein	Q14151	0	0	51.676	17	14	20	9	1
733	Myosin regulatory light polypeptide 9 OS=Homo sapiens (Human) OX=9606 GN=MYL9 PE=1 SV=4	1.052	0.867	0.807	0.678	1	0.67273	0.327011	0.045574	None	P24844	0	0	41.05	38	6	20	6	1	Phospho [T19]
734	Protein disulfide-isomerase A6 OS=Homo sapiens (Human) OX=9606 GN=PDIA6 PE=1 SV=1	0.394	0.402	0.449	0.427	9.71479e-06	1.07558e-05	5.39732e-05	3.51176e-05	Master Protein	Q15084	0	0	55.165	43	15	20	15	1
735	Protein arginine N-methyltransferase 1 OS=Homo sapiens (Human) OX=9606 GN=PRMT1 PE=1 SV=3	0.303	0.32	0.34	0.326	4.01554e-05	4.11662e-05	7.857e-05	6.13913e-05	Master Protein	Q99873	0	0	49.371	39	14	20	14	1
736	26S proteasome regulatory subunit 10B OS=Homo sapiens (Human) OX=9606 GN=PSMC6 PE=1 SV=1	0.35	0.378	0.462	0.511	0.00368329	0.00533282	0.0170616	0.0311541	Master Protein	P62333	0	0	59.664	42	13	20	13	1
737	Proteasome subunit alpha type-2 OS=Homo sapiens (Human) OX=9606 GN=PSMA2 PE=1 SV=2	0.344	0.328	0.4	0.407	0.000325586	0.000272864	0.000811732	0.000845474	Master Protein	P25787	0	0	36.852	56	8	20	8	1
738	60S ribosomal protein L19 OS=Homo sapiens (Human) OX=9606 GN=RPL19 PE=1 SV=1	0.556	0.558	0.517	0.516	0.000764378	0.000808692	0.000597569	0.000559919	Master Protein	P84098	0	0	24.311	30	7	20	7	1
739	Vesicle-fusing ATPase OS=Homo sapiens (Human) OX=9606 GN=NSF PE=1 SV=3	0.792	0.739	0.625	0.619	0.00857897	0.00260931	0.000462141	0.000400634	Master Protein	P46459	0	0	50.631	25	18	20	17	1
740	Sodium/potassium-transporting ATPase subunit beta-3 OS=Homo sapiens (Human) OX=9606 GN=ATP1B3 PE=1 SV=1	3.733	3.149	2.096	2.041	0.000142859	0.000258241	0.00222975	0.00253396	Master Protein	P54709	0	0	30.618	28	9	20	9	1
741	Apoptosis-inducing factor 1, mitochondrial OS=Homo sapiens (Human) OX=9606 GN=AIFM1 PE=1 SV=1	1.932	1.393	1.083	0.984	0.00618191	0.113162	1	1	Master Protein	O95831	0	0	53.673	29	14	20	14	1
742	UV excision repair protein RAD23 homolog B OS=Homo sapiens (Human) OX=9606 GN=RAD23B PE=1 SV=1	0.316	0.328	0.408	0.379	6.61023e-05	7.5192e-05	0.000275524	0.000186205	Master Protein	P54727	0	0	46.209	44	12	20	10	1
743	Cofilin-2 OS=Homo sapiens (Human) OX=9606 GN=CFL2 PE=1 SV=1	0.244	0.223	0.401	0.342	0.000638315	0.00049687	0.00554266	0.00266907	Master Protein	Q9Y281	0	0	37.896	67	11	20	6	1
744	Cytochrome b-c1 complex subunit 1, mitochondrial OS=Homo sapiens (Human) OX=9606 GN=UQCRC1 PE=1 SV=3	1.941	1.675	1.493	1.325	0.000234923	0.000708491	0.0027114	0.0129655	Master Protein	P31930	0	0	53.737	41	14	20	14	1
745	Signal transducer and activator of transcription 3 OS=Homo sapiens (Human) OX=9606 GN=STAT3 PE=1 SV=2	0.628	0.625	0.807	0.835	0.00191327	0.00184741	0.0657163	0.124662	Master Protein	P40763	0	0	53.249	25	15	20	15	1
746	Periplakin OS=Homo sapiens (Human) OX=9606 GN=PPL PE=1 SV=4	4.181	3.81	1.494	1.46	4.79717e-05	5.90353e-05	0.0151599	0.0195157	Master Protein	O60437	0	0	54.092	10	18	20	17	1
747	ATPase family AAA domain-containing protein 3A OS=Homo sapiens (Human) OX=9606 GN=ATAD3A PE=1 SV=2	2.751	2.375	1.601	1.35	0.000396385	0.000807344	0.0151082	0.0939117	Master Protein	Q9NVI7	0	0	57.328	27	15	20	6	1
748	Dipeptidyl peptidase 3 OS=Homo sapiens (Human) OX=9606 GN=DPP3 PE=1 SV=2	0.289	0.289	0.392	0.352	7.85767e-05	7.93031e-05	0.000367573	0.000220107	Master Protein	Q9NY33	0	0	44.114	27	15	20	15	1
749	Zinc finger CCCH domain-containing protein 15 OS=Homo sapiens (Human) OX=9606 GN=ZC3H15 PE=1 SV=1	0.272	0.241	0.443	0.403	0.000103929	6.97602e-05	0.00103003	0.000599878	Master Protein	Q8WU90	0	0	45.499	41	17	20	17	1
750	N-alpha-acetyltransferase 15, NatA auxiliary subunit OS=Homo sapiens (Human) OX=9606 GN=NAA15 PE=1 SV=1	0.314	0.43	0.498	0.496	0.000433967	0.0018521	0.00519221	0.00507001	Master Protein	Q9BXJ9	0	0	47.432	17	17	20	17	1
751	Plexin-B2 OS=Homo sapiens (Human) OX=9606 GN=PLXNB2 PE=1 SV=3	3.791	3.127	2.61	2.267	0.000373707	0.000750635	0.00200675	0.00397993	Master Protein	O15031	0	0	57.153	13	19	20	19	1
752	Splicing factor 3A subunit 1 OS=Homo sapiens (Human) OX=9606 GN=SF3A1 PE=1 SV=1	0.476	0.489	0.372	0.351	0.000104513	0.000123326	6.92633e-05	5.4913e-05	Master Protein	Q15459	0	0	63.581	28	17	20	17	1
753	Eukaryotic translation initiation factor 3 subunit F OS=Homo sapiens (Human) OX=9606 GN=EIF3F PE=1 SV=1	0.415	0.388	0.625	0.578	0.000385329	0.000283349	0.00785183	0.00386301	Master Protein	O00303	0	0	49.504	33	10	20	10	1
754	Ubiquitin carboxyl-terminal hydrolase 14 OS=Homo sapiens (Human) OX=9606 GN=USP14 PE=1 SV=3	0.296	0.311	0.348	0.345	3.41611e-05	3.18741e-05	6.74073e-05	5.4913e-05	Master Protein	P54578	0	0	59.554	37	16	20	16	1	Met-loss [N-Term]
755	Signal recognition particle subunit SRP68 OS=Homo sapiens (Human) OX=9606 GN=SRP68 PE=1 SV=2	0.424	0.438	0.497	0.485	4.83685e-05	5.40248e-05	0.000170665	0.000127984	Master Protein	Q9UHB9	0	0	53.504	26	18	20	18	1
756	Histone H2A type 1-A OS=Homo sapiens (Human) OX=9606 GN=H2AC1 PE=1 SV=3									None	Q96QV6	0	0	12.31	35	4	19	0	1
757	Histone H2A.Z OS=Homo sapiens (Human) OX=9606 GN=H2AZ1 PE=1 SV=2	1.898	2.932	1.613	1.492	0.607376	0.184504	0.847386	0.935604	Master Protein Candidate	P0C0S5	0	0	16.215	31	4	19	2	1
758	Nuclear pore complex protein Nup205 OS=Homo sapiens (Human) OX=9606 GN=NUP205 PE=1 SV=3	1.712	1.949	0.635	0.651	0.00189001	0.000718224	0.00495333	0.00635777	Master Protein	Q92621	0	0	49.102	8	16	19	16	1
759	Propionyl-CoA carboxylase beta chain, mitochondrial OS=Homo sapiens (Human) OX=9606 GN=PCCB PE=1 SV=3	5.418	1.143	5.192	1.084	0.000793006	0.995133	0.00114626	1	Master Protein	P05166	0	0	54.941	35	14	19	14	1
760	Exosome RNA helicase MTR4 OS=Homo sapiens (Human) OX=9606 GN=MTREX PE=1 SV=3	0.573	0.588	0.483	0.471	3.50644e-05	3.23185e-05	5.74223e-05	4.06389e-05	Master Protein	P42285	0	0	51.217	19	19	19	18	1
761	CD44 antigen OS=Homo sapiens (Human) OX=9606 GN=CD44 PE=1 SV=3	2.498	2.311	2.867	2.519	5.04724e-05	6.92832e-05	6.9042e-05	6.70218e-05	Master Protein	P16070	0	0	44.887	13	10	19	10	1
762	Ubiquitin carboxyl-terminal hydrolase 5 OS=Homo sapiens (Human) OX=9606 GN=USP5 PE=1 SV=2	0.38	0.423	0.468	0.453	3.57001e-05	3.49201e-05	7.43262e-05	5.73292e-05	Master Protein	P45974	0	0	47.503	22	15	19	15	1
763	NADPH--cytochrome P450 reductase OS=Homo sapiens (Human) OX=9606 GN=POR PE=1 SV=2	1.245	1.068	0.852	0.824	0.245669	1	0.52586	0.353311	Master Protein	P16435	0	0	47.085	19	13	19	13	1
764	Ras-related protein Rab-5C OS=Homo sapiens (Human) OX=9606 GN=RAB5C PE=1 SV=2	1.75	1.652	1.188	1.174	0.000680578	0.001136	0.126456	0.161172	Master Protein	P51148	0	0	48.793	74	10	19	8	1
765	Melanoma-associated antigen D2 OS=Homo sapiens (Human) OX=9606 GN=MAGED2 PE=1 SV=2	0.587	0.532	0.551	0.521	0.000603333	0.000294296	0.000494651	0.000319425	Master Protein	Q9UNF1	0	0	57.908	30	15	19	14	1
766	40S ribosomal protein S28 OS=Homo sapiens (Human) OX=9606 GN=RPS28 PE=1 SV=1	0.865	0.823	0.996	0.907	0.38747	0.173855	1	0.749729	Master Protein	P62857	0	0	13.894	46	3	19	3	1
767	Hornerin OS=Homo sapiens (Human) OX=9606 GN=HRNR PE=1 SV=2	2.306	3.181	4.072	2.917	0.559161	0.276333	0.163037	0.351424	Master Protein	Q86YZ3	0	0	26.785	10	8	19	8	1
768	Proteasome subunit alpha type-1 OS=Homo sapiens (Human) OX=9606 GN=PSMA1 PE=1 SV=1	0.345	0.32	0.417	0.388	3.57001e-05	3.19139e-05	7.31544e-05	5.49331e-05	Master Protein	P25786	0	0	37.627	44	11	19	11	1
769	B-cell receptor-associated protein 31 OS=Homo sapiens (Human) OX=9606 GN=BCAP31 PE=1 SV=3	0.802	0.64	0.684	0.704	0.417896	0.0447589	0.0888472	0.119577	Master Protein	P51572	0	0	44.724	47	12	19	12	1
770	Glyoxalase domain-containing protein 4 OS=Homo sapiens (Human) OX=9606 GN=GLOD4 PE=1 SV=1	0.37	0.376	0.328	0.331	4.3337e-05	4.33918e-05	6.74073e-05	5.4913e-05	Master Protein	Q9HC38	0	0	54.405	47	13	19	13	1
771	Guanine nucleotide-binding protein-like 3 OS=Homo sapiens (Human) OX=9606 GN=GNL3 PE=1 SV=2	0.641	0.616	0.566	0.582	0.00284108	0.00191754	0.00114858	0.00136503	Master Protein	Q9BVP2	0	0	46.566	34	14	19	14	1
772	Actin-related protein 2 OS=Homo sapiens (Human) OX=9606 GN=ACTR2 PE=1 SV=1	2.933	2.517	1.286	1.211	0.00046148	0.000929643	0.228155	0.444762	Master Protein	P61160	0	0	40.787	28	11	19	11	1
773	Target of EGR1 protein 1 OS=Homo sapiens (Human) OX=9606 GN=TOE1 PE=1 SV=1	0.88	8.471	0.989	6.979	0.665728	3.20711e-05	1	5.4913e-05	Master Protein	Q96GM8	0	0	56.909	38	14	19	14	1	Met-loss [N-Term]
774	RRM domain-containing protein OS=Homo sapiens (Human) OX=9606 GN=HNRNPCL2 PE=4 SV=1	0.95	0.981	0.422	0.444	1	1	0.00380248	0.00486085	None	A0A0G2JNQ3	0	0	36.175	17	8	19	8	1
775	Histone H2A.V OS=Homo sapiens (Human) OX=9606 GN=H2AZ2 PE=1 SV=3	1.898	2.932	1.613	1.492	0.607376	0.184504	0.847386	0.935604	Master Protein	Q71UI9	0	0	16.215	31	4	19	2	1
776	Nuclear receptor coactivator 5 OS=Homo sapiens (Human) OX=9606 GN=NCOA5 PE=1 SV=2	1.284	5.925	1.222	5.068	0.000917625	5.66961e-09	0.00312862	1.9194e-07	Master Protein	Q9HCD5	0	0	41.652	22	12	19	12	1
777	Citrate synthase, mitochondrial OS=Homo sapiens (Human) OX=9606 GN=CS PE=1 SV=2	0.733	0.476	0.532	0.524	0.591882	0.0487261	0.0960374	0.0900814	Master Protein	O75390	0	0	42.215	32	12	19	12	1
778	RRM domain-containing protein OS=Homo sapiens (Human) OX=9606 GN=HNRNPCL4 PE=4 SV=1	0.95	0.981	0.422	0.444	1	1	0.00380248	0.00486085	None	A0A0G2JPF8	0	0	36.175	17	8	19	8	1
779	Cell division control protein 42 homolog OS=Homo sapiens (Human) OX=9606 GN=CDC42 PE=1 SV=2	2.143	1.846	1.501	1.274	0.000288917	0.000759853	0.00582455	0.0543017	Master Protein	P60953	0	0	35.274	48	8	19	7	1
780	Eukaryotic translation initiation factor 3 subunit I OS=Homo sapiens (Human) OX=9606 GN=EIF3I PE=1 SV=1	0.49	0.511	0.544	0.588	0.000199358	0.000256511	0.000513356	0.000873243	Master Protein	Q13347	0	0	46.902	34	10	19	10	1
781	ADP-ribosylation factor 3 OS=Homo sapiens (Human) OX=9606 GN=ARF3 PE=1 SV=2	0.563	0.524	0.52	0.493	0.000498311	0.000303612	0.000393057	0.000267561	Master Protein	P61204	0	0	32.932	57	8	19	4	1
782	Translationally-controlled tumor protein OS=Homo sapiens (Human) OX=9606 GN=TPT1 PE=1 SV=1	0.21	0.221	0.402	0.332	4.20113e-05	4.35468e-05	0.000484606	0.000207149	Master Protein	P13693	0	0	26.633	37	6	19	6	1
783	FACT complex subunit SSRP1 OS=Homo sapiens (Human) OX=9606 GN=SSRP1 PE=1 SV=1	0.457	0.486	0.544	0.553	0.0402085	0.0570177	0.113745	0.12682	Master Protein	Q08945	0	0	43.433	25	15	19	15	1	Phospho [S444]
784	Heterogeneous nuclear ribonucleoprotein C-like 1 OS=Homo sapiens (Human) OX=9606 GN=HNRNPCL1 PE=1 SV=1	0.95	0.981	0.422	0.444	1	1	0.00380248	0.00486085	None	O60812	0	0	36.175	17	8	19	8	1
785	AP-2 complex subunit alpha-2 OS=Homo sapiens (Human) OX=9606 GN=AP2A2 PE=1 SV=2	2.145	1.801	0.768	0.754	0.000111365	0.00034526	0.0151211	0.0111757	Master Protein	O94973	0	0	40.223	15	14	19	5	1
786	Phosphatidylinositol 4-phosphate 3-kinase C2 domain-containing subunit alpha OS=Homo sapiens (Human) OX=9606 GN=PIK3C2A PE=1 SV=2	2.865	2.58	1.117	1.105	9.84614e-05	0.000155269	0.599587	0.69221	Master Protein	O00443	0	0	50.854	11	18	19	18	1
787	Basic leucine zipper and W2 domain-containing protein 2 OS=Homo sapiens (Human) OX=9606 GN=BZW2 PE=1 SV=1	0.231	0.23	0.378	0.336	0.00023165	0.000226894	0.00174979	0.00100781	Master Protein	Q9Y6E2	0	0	45.658	39	17	19	14	1
788	Heterogeneous nuclear ribonucleoprotein C-like 3 OS=Homo sapiens (Human) OX=9606 GN=HNRNPCL3 PE=2 SV=1	0.95	0.981	0.422	0.444	1	1	0.00380248	0.00486085	None	B7ZW38	0	0	36.175	17	8	19	8	1
789	Eukaryotic translation initiation factor 3 subunit D OS=Homo sapiens (Human) OX=9606 GN=EIF3D PE=1 SV=1	0.607	0.582	0.817	0.755	0.00276618	0.00194506	0.140331	0.0411997	Master Protein	O15371	0	0	60.141	35	13	19	13	1
790	Glypican-1 OS=Homo sapiens (Human) OX=9606 GN=GPC1 PE=1 SV=2	3.777	3.32	3.091	2.46	0.000172973	0.000268251	0.000462141	0.00113493	Master Protein	P35052	0	0	53.137	34	15	19	15	1
791	Phosphoglycerate mutase 2 OS=Homo sapiens (Human) OX=9606 GN=PGAM2 PE=1 SV=3	0.164	0.178	0.294	0.284	3.56435e-05	3.24797e-05	0.000112925	8.87716e-05	None	P15259	0	0	35.201	21	6	19	6	1
792	Ras-related protein Rab-1A OS=Homo sapiens (Human) OX=9606 GN=RAB1A PE=1 SV=3	1.574	1.356	0.853	0.796	0.0138138	0.0745063	0.507052	0.213743	Master Protein	P62820	0	0	40.988	62	11	19	3	1
793	Probable ubiquitin carboxyl-terminal hydrolase FAF-X OS=Homo sapiens (Human) OX=9606 GN=USP9X PE=1 SV=3	0.419	0.387	0.705	0.646	0.000653387	0.000457565	0.0445002	0.0178915	Master Protein	Q93008	0	0	47.037	7	17	19	17	1
794	Targeting protein for Xklp2 OS=Homo sapiens (Human) OX=9606 GN=TPX2 PE=1 SV=2	0.647	0.642	0.322	0.3	0.00265072	0.00246407	7.31544e-05	5.55474e-05	Master Protein	Q9ULW0	0	0	56.44	28	18	19	18	1	Phospho [S738]
795	Sideroflexin-1 OS=Homo sapiens (Human) OX=9606 GN=SFXN1 PE=1 SV=4	2.07	1.782	1.386	1.212	0.000185912	0.000500368	0.0078943	0.0737401	Master Protein	Q9H9B4	0	0	51.977	48	11	19	11	1
796	Histone H1.5 OS=Homo sapiens (Human) OX=9606 GN=H1-5 PE=1 SV=3									None	P16401	0	0	15.807	13	5	19	0	2
797	BAG family molecular chaperone regulator 2 OS=Homo sapiens (Human) OX=9606 GN=BAG2 PE=1 SV=1	0.977	0.889	1.186	1.082	1	0.360482	0.12949	0.726264	Master Protein	O95816	0	0	48.297	52	11	19	11	1
798	Nucleolar protein 56 OS=Homo sapiens (Human) OX=9606 GN=NOP56 PE=1 SV=4	0.882	1	0.511	0.533	0.230377	1	0.000271403	0.000317231	Master Protein	O00567	0	0	49.276	31	13	19	13	1	Phospho [S520]
799	Isocitrate dehydrogenase [NADP] cytoplasmic OS=Homo sapiens (Human) OX=9606 GN=IDH1 PE=1 SV=2	0.319	0.327	0.397	0.378	6.90953e-05	7.5192e-05	0.000251656	0.000186004	Master Protein	O75874	0	0	47.131	34	14	19	14	1
800	Proteasome activator complex subunit 1 OS=Homo sapiens (Human) OX=9606 GN=PSME1 PE=1 SV=1	0.33	0.377	0.357	0.395	6.17028e-05	0.000107136	0.000132606	0.000177927	Master Protein	Q06323	0	0	47.056	55	14	19	14	1
801	40S ribosomal protein S11 OS=Homo sapiens (Human) OX=9606 GN=RPS11 PE=1 SV=3	0.707	0.701	0.786	0.819	0.0594123	0.0550384	0.225422	0.36651	Master Protein	P62280	0	0	28.615	37	8	19	8	1
802	High mobility group protein B1 OS=Homo sapiens (Human) OX=9606 GN=HMGB1 PE=1 SV=3	0.191	0.183	0.227	0.199	5.36564e-05	4.79865e-05	0.000132537	8.21607e-05	Master Protein	P09429	0	0	36.846	33	9	19	8	1
803	Signal recognition particle subunit SRP72 OS=Homo sapiens (Human) OX=9606 GN=SRP72 PE=1 SV=3	0.393	0.46	0.459	0.483	3.6514e-05	4.8094e-05	7.86501e-05	8.63455e-05	Master Protein	O76094	0	0	55.811	25	15	19	15	1
804	Coatomer subunit beta OS=Homo sapiens (Human) OX=9606 GN=COPB1 PE=1 SV=3	0.405	0.377	0.503	0.464	0.00021075	0.000151791	0.000886665	0.000524424	Master Protein	P53618	0	0	56.608	22	18	19	18	1
805	ADP-ribosylation factor 1 OS=Homo sapiens (Human) OX=9606 GN=ARF1 PE=1 SV=2	0.563	0.524	0.52	0.493	0.000498311	0.000303612	0.000393057	0.000267561	Master Protein Candidate	P84077	0	0	32.932	57	8	19	4	1
806	Heterogeneous nuclear ribonucleoprotein C-like 2 OS=Homo sapiens (Human) OX=9606 GN=HNRNPCL2 PE=1 SV=1	0.95	0.981	0.422	0.444	1	1	0.00380248	0.00486085	None	B2RXH8	0	0	36.175	17	8	19	8	1
807	Annexin A7 OS=Homo sapiens (Human) OX=9606 GN=ANXA7 PE=1 SV=3	0.303	0.297	0.421	0.394	6.94712e-05	6.41367e-05	0.00038697	0.000266741	Master Protein	P20073	0	0	37.607	25	12	19	12	1
808	Serine/threonine-protein phosphatase PP1-beta catalytic subunit OS=Homo sapiens (Human) OX=9606 GN=PPP1CB PE=1 SV=3	1.773	1.395	0.985	0.866	0.000679234	0.00860576	1	0.241284	Master Protein	P62140	0	0	47.84	47	11	19	4	1
809	Protein transport protein Sec23A OS=Homo sapiens (Human) OX=9606 GN=SEC23A PE=1 SV=2	0.385	0.383	0.431	0.405	7.46784e-06	7.13911e-06	4.69576e-05	2.67362e-05	Master Protein	Q15436	0	0	44.211	18	12	19	12	1
810	Ras-related protein Rab-2A OS=Homo sapiens (Human) OX=9606 GN=RAB2A PE=1 SV=1	1.738	1.518	1.076	1.003	0.00447285	0.0163745	0.975496	1	Master Protein	P61019	0	0	42.541	53	10	18	10	1	Met-loss+Acetyl [N-Term]
811	Ras-related protein R-Ras2 OS=Homo sapiens (Human) OX=9606 GN=RRAS2 PE=1 SV=1	3.531	3.121	3.434	2.809	4.30167e-05	5.66834e-05	7.43886e-05	0.00011932	Master Protein	P62070	0	0	44.726	54	10	18	10	1	Phospho [S186]
812	ATP-dependent RNA helicase DHX30 OS=Homo sapiens (Human) OX=9606 GN=DHX30 PE=1 SV=1	1.339	1.048	0.879	0.859	0.0623566	1	0.61733	0.468076	Master Protein	Q7L2E3	0	0	48.319	13	15	18	15	1	Met-loss [N-Term]
813	Glycylpeptide N-tetradecanoyltransferase 1 OS=Homo sapiens (Human) OX=9606 GN=NMT1 PE=1 SV=2	0.237	0.252	0.299	0.311	9.60661e-06	1.18537e-05	5.81945e-05	4.2332e-05	Master Protein	P30419	0	0	52.236	26	11	18	11	1	Phospho [S47]
814	Nucleolar protein 58 OS=Homo sapiens (Human) OX=9606 GN=NOP58 PE=1 SV=1	0.812	0.923	0.392	0.401	0.263822	0.949024	0.000633523	0.000668607	Master Protein	Q9Y2X3	0	0	43.833	26	13	18	13	1
815	Histone H2A type 2-B OS=Homo sapiens (Human) OX=9606 GN=H2AC21 PE=1 SV=3	1.943	3.036	1.638	1.303	0.383606	0.0802931	0.666615	0.996587	Master Protein	Q8IUE6	0	0	13.249	36	4	18	1	1
816	S-phase kinase-associated protein 1 OS=Homo sapiens (Human) OX=9606 GN=SKP1 PE=1 SV=2	0.494	0.449	0.486	0.416	0.000256484	0.000148856	0.000318046	0.000132235	Master Protein	P63208	0	0	40.566	63	9	18	9	1
817	40S ribosomal protein S21 OS=Homo sapiens (Human) OX=9606 GN=RPS21 PE=1 SV=1	0.706	0.715	0.8	0.804	0.00514389	0.00620624	0.0414537	0.0462051	Master Protein	P63220	0	0	27.767	64	6	18	6	1
818	Clustered mitochondria protein homolog OS=Homo sapiens (Human) OX=9606 GN=CLUH PE=1 SV=2	0.396	0.355	0.534	0.458	3.57001e-05	3.18741e-05	0.00014039	5.87193e-05	Master Protein	O75153	0	0	44.315	12	13	18	13	1
819	60S ribosomal protein L27 OS=Homo sapiens (Human) OX=9606 GN=RPL27 PE=1 SV=2	0.661	0.625	0.564	0.567	0.0238476	0.0137539	0.00635497	0.00661531	Master Protein	P61353	0	0	27.708	53	8	18	7	1
820	Zinc finger protein RFP OS=Homo sapiens (Human) OX=9606 GN=TRIM27 PE=1 SV=1	2.43	2.231	5.482	4.917	0.000340812	0.000531233	6.74073e-05	5.49331e-05	Master Protein	P14373	0	0	49.881	34	14	18	14	1
821	Non-specific lipid-transfer protein OS=Homo sapiens (Human) OX=9606 GN=SCP2 PE=1 SV=2	0.292	0.283	0.432	0.399	0.00449032	0.00406091	0.0280816	0.0190623	Master Protein	P22307	0	0	50.695	24	14	18	14	1
822	Histone H1.10 OS=Homo sapiens (Human) OX=9606 GN=H1-10 PE=1 SV=1	0.656	1.006	0.608	1.22	0.000345338	1	0.000245376	0.0121055	Master Protein	Q92522	0	0	35.383	50	12	18	12	1	Phospho [S31]; Met-loss [N-Term]
823	Eukaryotic translation initiation factor 3 subunit M OS=Homo sapiens (Human) OX=9606 GN=EIF3M PE=1 SV=1	0.28	0.272	0.522	0.535	4.05931e-05	3.767e-05	0.000728525	0.000832231	Master Protein	Q7L2H7	0	0	39.753	32	12	18	12	1
824	26S proteasome regulatory subunit 8 OS=Homo sapiens (Human) OX=9606 GN=PSMC5 PE=1 SV=1	0.56	0.505	0.714	0.654	0.00108871	0.000528584	0.0153287	0.00541094	Master Protein	P62195	0	0	48.522	43	15	18	14	1
825	Aspartate aminotransferase, cytoplasmic OS=Homo sapiens (Human) OX=9606 GN=GOT1 PE=1 SV=3	0.366	0.404	0.526	0.491	0.000125594	0.000199663	0.0011302	0.000689076	Master Protein	P17174	0	0	46.504	40	12	18	12	1	Met-loss [N-Term]
826	Methylcrotonoyl-CoA carboxylase subunit alpha, mitochondrial OS=Homo sapiens (Human) OX=9606 GN=MCCC1 PE=1 SV=3	5.047	1.308	6.654	1.073	0.00101581	0.65386	0.000647917	1	Master Protein	Q96RQ3	0	0	49.677	25	13	18	13	1
827	Glutathione reductase, mitochondrial OS=Homo sapiens (Human) OX=9606 GN=GSR PE=1 SV=2	0.276	0.289	0.416	0.403	3.41611e-05	3.19139e-05	8.82363e-05	6.79228e-05	Master Protein	P00390	0	0	48.388	32	14	18	14	1
828	60 kDa SS-A/Ro ribonucleoprotein OS=Homo sapiens (Human) OX=9606 GN=RO60 PE=1 SV=2	0.443	0.485	0.504	0.54	0.000148271	0.000245418	0.000414665	0.000593161	Master Protein	P10155	0	0	41.063	21	12	18	12	1
829	Prolyl 4-hydroxylase subunit alpha-1 OS=Homo sapiens (Human) OX=9606 GN=P4HA1 PE=1 SV=2	0.54	0.489	0.537	0.482	3.22365e-05	2.10574e-05	6.74073e-05	4.06389e-05	Master Protein	P13674	0	0	46.127	31	16	18	16	1
830	DNA mismatch repair protein Msh2 OS=Homo sapiens (Human) OX=9606 GN=MSH2 PE=1 SV=1	0.4	0.388	0.551	0.483	3.86309e-05	3.48386e-05	0.000245376	9.56099e-05	Master Protein	P43246	0	0	46.219	21	15	18	15	1
831	Lamina-associated polypeptide 2, isoform alpha OS=Homo sapiens (Human) OX=9606 GN=TMPO PE=1 SV=2	0.686	0.608	0.595	0.541	0.00147666	0.000433352	0.00047086	0.000224795	Master Protein	P42166	0	0	49.114	27	13	18	13	1	Phospho [S66]; Met-loss [N-Term]
832	SUMO-activating enzyme subunit 1 OS=Homo sapiens (Human) OX=9606 GN=SAE1 PE=1 SV=1	0.271	0.284	0.345	0.301	6.94712e-05	8.1287e-05	0.000245376	0.000134883	Master Protein	Q9UBE0	0	0	48.135	41	13	18	13	1	Met-loss [N-Term]
833	Adenylosuccinate synthetase isozyme 2 OS=Homo sapiens (Human) OX=9606 GN=ADSS2 PE=1 SV=3	0.227	0.222	0.389	0.349	4.78629e-05	4.40866e-05	0.000427029	0.000257865	Master Protein	P30520	0	0	52.187	36	15	18	15	1
834	Fermitin family homolog 2 OS=Homo sapiens (Human) OX=9606 GN=FERMT2 PE=1 SV=1	0.421	0.442	0.443	0.44	7.11902e-05	9.44536e-05	0.000146164	0.000123495	Master Protein	Q96AC1	0	0	45.751	23	12	18	11	1
835	Nuclear fragile X mental retardation-interacting protein 2 OS=Homo sapiens (Human) OX=9606 GN=NUFIP2 PE=1 SV=1	0.704	0.751	0.593	0.663	0.00110809	0.00288587	0.000272505	0.000673662	Master Protein	Q7Z417	0	0	42.696	24	15	18	15	1	Phospho [T631]
836	Serine/arginine repetitive matrix protein 2 OS=Homo sapiens (Human) OX=9606 GN=SRRM2 PE=1 SV=2	0.402	0.395	0.552	0.513	3.57001e-05	3.24797e-05	0.000163095	8.75672e-05	Master Protein	Q9UQ35	0	0	46.717	8	15	18	15	1	Phospho [S876; S994; T1003; S1014; S1124]
837	Septin-9 OS=Homo sapiens (Human) OX=9606 GN=SEPTIN9 PE=1 SV=2	0.383	0.368	0.487	0.445	3.57001e-05	3.23142e-05	8.97965e-05	5.82841e-05	Master Protein	Q9UHD8	0	0	39.924	22	13	18	13	1
838	Pirin OS=Homo sapiens (Human) OX=9606 GN=PIR PE=1 SV=1	0.408	0.373	0.786	0.726	0.000897617	0.000604321	0.237934	0.0945327	Master Protein	O00625	0	0	51.861	50	12	18	12	1
839	Plakophilin-4 OS=Homo sapiens (Human) OX=9606 GN=PKP4 PE=1 SV=2	5.355	4.719	2.725	2.541	5.97832e-06	9.81914e-06	6.74073e-05	5.4913e-05	Master Protein	Q99569	0	0	50.807	16	16	18	16	1	Phospho [S314; S337; S406; S1187]
840	Leukocyte elastase inhibitor OS=Homo sapiens (Human) OX=9606 GN=SERPINB1 PE=1 SV=1	0.371	0.386	0.312	0.287	0.00200883	0.00246132	0.00120511	0.000850467	Master Protein	P30740	0	0	47.814	47	15	18	15	1
841	ATP-dependent RNA helicase DDX18 OS=Homo sapiens (Human) OX=9606 GN=DDX18 PE=1 SV=2	0.716	0.696	0.532	0.508	0.035833	0.0258549	0.00244641	0.0017217	Master Protein	Q9NVP1	0	0	51.763	28	16	18	16	1
842	Telomere-associated protein RIF1 OS=Homo sapiens (Human) OX=9606 GN=RIF1 PE=1 SV=2	0.633	0.582	0.554	0.506	0.00096143	0.000462959	0.000424721	0.000220107	Master Protein	Q5UIP0	0	0	48.95	7	16	18	16	1
843	Inositol 1,4,5-trisphosphate receptor type 3 OS=Homo sapiens (Human) OX=9606 GN=ITPR3 PE=1 SV=2	4.248	3.985	1.05	1.176	3.04257e-05	3.05251e-05	0.920746	0.0835212	Master Protein	Q14573	0	0	49.028	7	17	18	13	1
844	Allograft inflammatory factor 1-like OS=Homo sapiens (Human) OX=9606 GN=AIF1L PE=1 SV=1	4.206	3.562	4.004	3.567	0.000111365	0.000192132	0.000191559	0.000247133	Master Protein	Q9BQI0	0	0	36.676	42	6	18	6	1	Phospho [S134]
845	40S ribosomal protein S12 OS=Homo sapiens (Human) OX=9606 GN=RPS12 PE=1 SV=3	0.557	0.505	0.551	0.549	0.000286327	0.000148226	0.0003649	0.000321654	Master Protein	P25398	0	0	33.278	46	6	18	6	1
846	Succinate dehydrogenase [ubiquinone] flavoprotein subunit, mitochondrial OS=Homo sapiens (Human) OX=9606 GN=SDHA PE=1 SV=2	1.535	1.119	1.058	0.932	0.0249268	0.829147	1	1	Master Protein	P31040	0	0	52.974	27	13	18	13	1
847	Probable rRNA-processing protein EBP2 OS=Homo sapiens (Human) OX=9606 GN=EBNA1BP2 PE=1 SV=2	0.573	0.743	0.499	0.639	0.00377222	0.0606142	0.00167892	0.0116959	Master Protein	Q99848	0	0	45.062	44	13	18	13	1
848	Keratin, type II cuticular Hb5 OS=Homo sapiens (Human) OX=9606 GN=KRT85 PE=1 SV=1	1.719	1.881	3.049	2.603	0.0425223	0.0225415	0.00201427	0.00389521	Master Protein	P78386	0	0	7.528	4	2	18	1	1
849	DNA-(apurinic or apyrimidinic site) endonuclease OS=Homo sapiens (Human) OX=9606 GN=APEX1 PE=1 SV=2	0.267	0.26	0.425	0.357	4.05931e-05	3.77863e-05	0.000288282	0.000124151	Master Protein	P27695	0	0	44.253	46	12	18	12	1
850	Pre-mRNA-processing factor 19 OS=Homo sapiens (Human) OX=9606 GN=PRPF19 PE=1 SV=1	0.717	0.711	0.723	0.634	0.00362571	0.003272	0.00485652	0.00102618	Master Protein	Q9UMS4	0	0	43.72	34	13	18	13	1
851	Leucine-rich repeat-containing protein 59 OS=Homo sapiens (Human) OX=9606 GN=LRRC59 PE=1 SV=1	1.227	0.868	0.734	0.738	0.718452	0.930574	0.371427	0.38533	Master Protein	Q96AG4	0	0	45.911	48	13	18	13	1
852	AP-2 complex subunit mu OS=Homo sapiens (Human) OX=9606 GN=AP2M1 PE=1 SV=2	3.976	3.215	1.041	0.94	3.5746e-05	4.07596e-05	1	0.917394	Master Protein	Q96CW1	0	0	36.798	30	13	18	13	1
853	Retinoic acid-induced protein 3 OS=Homo sapiens (Human) OX=9606 GN=GPRC5A PE=1 SV=2	2.916	2.72	3.775	3.207	5.38124e-05	6.93305e-05	6.74073e-05	5.96936e-05	Master Protein	Q8NFJ5	0	0	37.683	25	7	18	7	1	Phospho [S345]
854	Ornithine aminotransferase, mitochondrial OS=Homo sapiens (Human) OX=9606 GN=OAT PE=1 SV=1	0.774	0.489	0.529	0.509	0.578034	0.023577	0.0418644	0.033183	Master Protein	P04181	0	0	46.909	43	14	18	14	1
855	26S proteasome regulatory subunit 6B OS=Homo sapiens (Human) OX=9606 GN=PSMC4 PE=1 SV=2	0.378	0.357	0.537	0.512	0.000154041	0.000119794	0.00135508	0.000935337	Master Protein	P43686	0	0	48.82	38	12	18	12	1
856	Pleckstrin homology domain-containing family G member 3 OS=Homo sapiens (Human) OX=9606 GN=PLEKHG3 PE=1 SV=1	5.708	4.964	3.537	3.273	2.63573e-05	3.03006e-05	6.74073e-05	5.4913e-05	Master Protein	A1L390	0	0	45.579	17	15	18	15	1	Phospho [S488; S1154; S1162]
857	60S ribosomal protein L28 OS=Homo sapiens (Human) OX=9606 GN=RPL28 PE=1 SV=3	0.677	0.611	0.64	0.581	0.00629238	0.00215181	0.00403431	0.00162711	Master Protein	P46779	0	0	35.32	47	8	18	8	1	Met-loss+Acetyl [N-Term]
858	ATP-dependent 6-phosphofructokinase, liver type OS=Homo sapiens (Human) OX=9606 GN=PFKL PE=1 SV=6	0.333	0.306	0.431	0.39	4.01554e-05	3.46816e-05	0.00014952	8.25871e-05	Master Protein	P17858	0	0	51.094	17	13	18	10	1
859	Cytosol aminopeptidase OS=Homo sapiens (Human) OX=9606 GN=LAP3 PE=1 SV=3	0.446	0.342	0.364	0.364	0.000148472	4.42782e-05	8.85106e-05	7.95264e-05	Master Protein	P28838	0	0	46.231	31	12	18	12	1
860	Farnesyl pyrophosphate synthase OS=Homo sapiens (Human) OX=9606 GN=FDPS PE=1 SV=4	0.342	0.365	0.411	0.423	0.000157973	0.000206906	0.000468787	0.00049974	Master Protein	P14324	0	0	36.965	20	9	18	9	1
861	60S ribosomal protein L14 OS=Homo sapiens (Human) OX=9606 GN=RPL14 PE=1 SV=4	0.698	1.022	0.575	0.781	0.000350063	1	8.75061e-05	0.00225451	Master Protein	P50914	0	0	25.712	25	5	18	5	1
862	Ras-related protein Rab-14 OS=Homo sapiens (Human) OX=9606 GN=RAB14 PE=1 SV=4	1.554	1.311	0.921	0.836	0.0138703	0.104364	0.946146	0.371546	Master Protein	P61106	0	0	45.792	69	11	18	10	1
863	Histone H1.1 OS=Homo sapiens (Human) OX=9606 GN=H1-1 PE=1 SV=3									None	Q02539	0	0	16.036	14	5	18	0	2
864	Sorbitol dehydrogenase OS=Homo sapiens (Human) OX=9606 GN=SORD PE=1 SV=4	0.259	0.28	0.359	0.343	3.22365e-05	3.18741e-05	6.77253e-05	5.4913e-05	Master Protein	Q00796	0	0	41.466	37	11	17	11	1
865	Zinc finger protein 512 OS=Homo sapiens (Human) OX=9606 GN=ZNF512 PE=1 SV=2	4.419	4.317	2.33	2.439	3.6847e-05	3.51408e-05	0.000346511	0.000262293	Master Protein	Q96ME7	0	0	49.557	29	13	17	13	1
866	Aconitate hydratase, mitochondrial OS=Homo sapiens (Human) OX=9606 GN=ACO2 PE=1 SV=2	0.961	0.564	0.459	0.405	1	0.072553	0.0225856	0.0116959	Master Protein	Q99798	0	0	50.245	24	16	17	16	1
867	Keratin, type II cuticular Hb1 OS=Homo sapiens (Human) OX=9606 GN=KRT81 PE=1 SV=3									None	Q14533	0.001	0.001	3.985	1	1	17	0	8
868	Activator of 90 kDa heat shock protein ATPase homolog 1 OS=Homo sapiens (Human) OX=9606 GN=AHSA1 PE=1 SV=1	0.364	0.339	0.42	0.371	9.95166e-05	7.31866e-05	0.000271494	0.000143564	Master Protein	O95433	0	0	47.879	43	12	17	12	1
869	Protein phosphatase 1G OS=Homo sapiens (Human) OX=9606 GN=PPM1G PE=1 SV=1	0.307	0.321	0.395	0.393	2.33964e-05	2.27588e-05	6.74073e-05	5.35255e-05	Master Protein	O15355	0	0	47.284	29	14	17	14	1
870	Apoptosis inhibitor 5 OS=Homo sapiens (Human) OX=9606 GN=API5 PE=1 SV=3	0.323	0.311	0.423	0.385	6.11856e-05	5.29115e-05	0.000278344	0.00016796	Master Protein	Q9BZZ5	0	0	42.597	27	13	17	13	1	Phospho [S464]
871	EH domain-containing protein 1 OS=Homo sapiens (Human) OX=9606 GN=EHD1 PE=1 SV=2	0.357	0.38	0.417	0.403	3.77903e-05	3.94625e-05	8.104e-05	6.33055e-05	Master Protein	Q9H4M9	0	0	44.29	32	16	17	15	1
872	Importin-9 OS=Homo sapiens (Human) OX=9606 GN=IPO9 PE=1 SV=3	0.362	0.337	0.515	0.474	6.66139e-05	5.03637e-05	0.000555032	0.000321489	Master Protein	Q96P70	0	0	43.829	14	14	17	14	1
873	WD repeat-containing protein 3 OS=Homo sapiens (Human) OX=9606 GN=WDR3 PE=1 SV=1	0.916	0.907	0.556	0.549	0.894653	0.829147	0.00380397	0.00333175	Master Protein	Q9UNX4	0	0	55.048	22	16	17	16	1	Phospho [S241]
874	Keratin, type II cuticular Hb6 OS=Homo sapiens (Human) OX=9606 GN=KRT86 PE=1 SV=1									None	O43790	0.001	0.001	3.985	1	1	17	0	8
875	Protein SETSIP OS=Homo sapiens (Human) OX=9606 GN=SETSIP PE=1 SV=1	0.212	0.205	0.289	0.259	3.77903e-05	3.46993e-05	9.96745e-05	6.60232e-05	None	P0DME0	0	0	19.983	23	6	17	6	1
876	IF rod domain-containing protein OS=Homo sapiens (Human) OX=9606 GN=KRT86 PE=1 SV=1									None	U3KPR1	0.001	0.001	3.985	5	1	17	0	8
877	60S ribosomal protein L10 OS=Homo sapiens (Human) OX=9606 GN=RPL10 PE=1 SV=4	0.897	0.859	0.773	0.761	0.535492	0.251515	0.0420971	0.0332984	Master Protein	P27635	0	0	30.709	36	6	17	6	1
878	Glutathione S-transferase P OS=Homo sapiens (Human) OX=9606 GN=GSTP1 PE=1 SV=2	0.268	0.256	0.414	0.371	3.17557e-05	2.50469e-05	6.93146e-05	5.4913e-05	Master Protein	P09211	0	0	31.624	44	7	17	7	1	Met-loss [N-Term]
879	4-trimethylaminobutyraldehyde dehydrogenase OS=Homo sapiens (Human) OX=9606 GN=ALDH9A1 PE=1 SV=3	0.355	0.288	0.43	0.38	3.63175e-05	3.18741e-05	8.04015e-05	5.4913e-05	Master Protein	P49189	0	0	48.145	30	12	17	12	1
880	Constitutive coactivator of PPAR-gamma-like protein 1 OS=Homo sapiens (Human) OX=9606 GN=FAM120A PE=1 SV=2	0.799	1.472	0.712	1.533	0.06369	0.00609158	0.0123412	0.00439381	Master Protein	Q9NZB2	0	0	42.98	14	14	17	14	1	Met-loss [N-Term]
881	ATP-binding cassette sub-family E member 1 OS=Homo sapiens (Human) OX=9606 GN=ABCE1 PE=1 SV=1	0.334	0.295	0.471	0.421	0.000283022	0.000181256	0.00185266	0.000967142	Master Protein	P61221	0	0	52.964	28	14	17	14	1
882	RuvB-like 1 OS=Homo sapiens (Human) OX=9606 GN=RUVBL1 PE=1 SV=1	0.368	0.459	0.426	0.471	0.000104551	0.000308476	0.000291401	0.000442513	Master Protein	Q9Y265	0	0	47.997	33	12	17	12	1
883	Tyrosine-protein kinase BAZ1B OS=Homo sapiens (Human) OX=9606 GN=BAZ1B PE=1 SV=2	1.637	2.352	0.681	0.569	0.032586	0.00272318	0.0940594	0.0203876	Master Protein	Q9UIG0	0	0	47.733	11	14	17	14	1
884	Very long-chain specific acyl-CoA dehydrogenase, mitochondrial OS=Homo sapiens (Human) OX=9606 GN=ACADVL PE=1 SV=1	1.032	0.714	0.572	0.605	1	0.328142	0.0686823	0.102531	Master Protein	P49748	0	0	47.322	21	13	17	13	1
885	40S ribosomal protein S23 OS=Homo sapiens (Human) OX=9606 GN=RPS23 PE=1 SV=3	0.729	0.681	0.722	0.776	0.0373294	0.016518	0.0362421	0.0980439	Master Protein	P62266	0	0	22.587	52	7	17	7	1
886	40S ribosomal protein S4, Y isoform 1 OS=Homo sapiens (Human) OX=9606 GN=RPS4Y1 PE=1 SV=2	0.716	0.699	0.711	0.744	0.00138224	0.00104074	0.00159289	0.00293332	None	P22090	0	0	27.834	19	7	17	7	1
887	Histone-binding protein RBBP4 OS=Homo sapiens (Human) OX=9606 GN=RBBP4 PE=1 SV=3	0.466	0.479	0.395	0.359	4.01554e-05	4.07596e-05	6.74073e-05	5.35255e-05	Master Protein	Q09028	0	0	39.689	23	8	17	4	1
888	Peroxiredoxin-5, mitochondrial OS=Homo sapiens (Human) OX=9606 GN=PRDX5 PE=1 SV=4	0.462	0.355	0.456	0.409	0.000339449	9.66645e-05	0.000426914	0.0002359	Master Protein	P30044	0	0	30.804	47	7	17	7	1
889	Glutamate dehydrogenase 1, mitochondrial OS=Homo sapiens (Human) OX=9606 GN=GLUD1 PE=1 SV=2	1.124	0.723	0.557	0.568	1	0.407781	0.0708806	0.0819524	Master Protein	P00367	0	0	43.82	29	13	17	13	1
890	Nucleolar GTP-binding protein 1 OS=Homo sapiens (Human) OX=9606 GN=GTPBP4 PE=1 SV=3	0.88	0.837	0.544	0.515	0.847463	0.588936	0.0115373	0.00787345	Master Protein	Q9BZE4	0	0	41.086	20	13	17	13	1
891	Beta-1-syntrophin OS=Homo sapiens (Human) OX=9606 GN=SNTB1 PE=1 SV=3	2.01	1.958	1.249	1.314	0.00102122	0.00123815	0.150993	0.0738241	Master Protein	Q13884	0	0	47.62	34	14	17	13	1	Phospho [S389]
892	Intercellular adhesion molecule 1 OS=Homo sapiens (Human) OX=9606 GN=ICAM1 PE=1 SV=2	2.971	2.337	1.122	1.006	0.00110647	0.00362643	0.954154	1	Master Protein	P05362	0	0	44.115	28	11	17	11	1
893	Insulin-like growth factor 1 receptor OS=Homo sapiens (Human) OX=9606 GN=IGF1R PE=1 SV=1	2.742	2.211	2.071	2.091	0.000684102	0.00210758	0.00375373	0.00343044	Master Protein	P08069	0	0	37.26	11	14	17	12	1
894	Eukaryotic translation initiation factor 3 subunit J OS=Homo sapiens (Human) OX=9606 GN=EIF3J PE=1 SV=2	0.277	0.234	0.364	0.312	5.40663e-05	3.89389e-05	0.000220112	0.000111245	Master Protein	O75822	0	0	39.686	48	12	17	12	1	Phospho [T109]
895	Electron transfer flavoprotein subunit alpha, mitochondrial OS=Homo sapiens (Human) OX=9606 GN=ETFA PE=1 SV=1	0.788	0.487	0.501	0.464	0.649848	0.0243606	0.0314006	0.0201963	Master Protein	P13804	0	0	44.397	48	12	17	12	1
896	Tubulin-specific chaperone A OS=Homo sapiens (Human) OX=9606 GN=TBCA PE=1 SV=3	0.197	0.192	0.602	0.541	0.00224325	0.00210785	0.267421	0.150948	Master Protein	O75347	0	0	31.332	51	10	17	10	1
897	Rho GTPase-activating protein 11A OS=Homo sapiens (Human) OX=9606 GN=ARHGAP11A PE=1 SV=2	5.165	4.537	4.037	3.539	6.67226e-06	1.07558e-05	5.08096e-05	4.2332e-05	Master Protein	Q6P4F7	0	0	49.342	16	16	17	16	1	Phospho [S675]
898	Proteasome subunit alpha type-4 OS=Homo sapiens (Human) OX=9606 GN=PSMA4 PE=1 SV=1	0.343	0.307	0.462	0.441	0.000462626	0.000304385	0.00248485	0.00186638	Master Protein	P25789	0	0	34.749	39	8	17	8	1
899	60S ribosomal protein L17 OS=Homo sapiens (Human) OX=9606 GN=RPL17 PE=1 SV=3	0.666	0.63	0.558	0.566	0.0106536	0.00600314	0.00246379	0.00265674	Master Protein	P18621	0	0	31.658	44	9	17	8	1
900	Putative protein FAM10A4 OS=Homo sapiens (Human) OX=9606 GN=ST13P4 PE=5 SV=1	0.234	0.236	0.32	0.296	3.41611e-05	3.18741e-05	6.9042e-05	5.4913e-05	None	Q8IZP2	0	0	23.13	25	6	17	6	1
901	Proteasome subunit beta type-1 OS=Homo sapiens (Human) OX=9606 GN=PSMB1 PE=1 SV=2	0.349	0.37	0.557	0.516	0.000404828	0.000525533	0.00693632	0.00394407	Master Protein	P20618	0	0	43.158	49	9	17	9	1
902	Protein ITPRID2 OS=Homo sapiens (Human) OX=9606 GN=ITPRID2 PE=1 SV=3	7.973	7.288	1.179	1.244	3.17557e-05	3.0822e-05	0.263105	0.11034	Master Protein	P28290	0	0	47.544	12	15	17	15	1
903	Protein kinase C and casein kinase substrate in neurons protein 3 OS=Homo sapiens (Human) OX=9606 GN=PACSIN3 PE=1 SV=2	2.572	2.428	2.43	2.012	0.000425105	0.000570023	0.000716319	0.00199738	Master Protein	Q9UKS6	0	0	51.217	39	14	17	14	1	Phospho [S319; S383]
904	Keratin, type I cytoskeletal 20 OS=Homo sapiens (Human) OX=9606 GN=KRT20 PE=1 SV=1									None	P35900	0	0	9.765	3	2	17	0	4
905	FERM, ARHGEF and pleckstrin domain-containing protein 1 OS=Homo sapiens (Human) OX=9606 GN=FARP1 PE=1 SV=1	4.32	3.739	3.018	2.575	4.79717e-05	6.92832e-05	0.000221901	0.000370706	Master Protein	Q9Y4F1	0	0	50.098	15	13	17	13	1	Phospho [T24; S427]
906	Casein kinase I isoform alpha OS=Homo sapiens (Human) OX=9606 GN=CSNK1A1 PE=1 SV=2	1.74	1.623	1.614	1.536	0.00245485	0.00469639	0.00564596	0.0092743	Master Protein	P48729	0	0	32.31	31	10	17	10	1
907	Polyribonucleotide nucleotidyltransferase 1, mitochondrial OS=Homo sapiens (Human) OX=9606 GN=PNPT1 PE=1 SV=2	0.997	1.338	0.644	0.729	1	1	0.925545	1	Master Protein	Q8TCS8	0	0	42.877	20	14	17	14	1
908	Protein EFR3 homolog A OS=Homo sapiens (Human) OX=9606 GN=EFR3A PE=1 SV=2	3.161	2.898	3.244	2.585	0.000229445	0.000321831	0.000290559	0.000632528	Master Protein	Q14156	0	0	44.454	17	15	17	15	1	Phospho [S694]
909	Keratin, type II cuticular Hb3 OS=Homo sapiens (Human) OX=9606 GN=KRT83 PE=1 SV=2									None	P78385	0.001	0.001	3.985	1	1	17	0	8
910	26S proteasome non-ATPase regulatory subunit 5 OS=Homo sapiens (Human) OX=9606 GN=PSMD5 PE=1 SV=3	0.288	0.29	0.469	0.441	3.41611e-05	3.18741e-05	0.000136105	8.61689e-05	Master Protein	Q16401	0	0	45.501	31	13	17	13	1
911	Ribosomal protein S6 kinase alpha-3 OS=Homo sapiens (Human) OX=9606 GN=RPS6KA3 PE=1 SV=1	0.403	0.391	0.536	0.485	0.00073334	0.000645524	0.00495333	0.00248937	Master Protein	P51812	0	0	47.044	22	14	17	8	1
912	Nascent polypeptide-associated complex subunit alpha, muscle-specific form OS=Homo sapiens (Human) OX=9606 GN=NACA PE=1 SV=1	0.476	0.463	0.672	0.626	0.00053177	0.000462508	0.0108003	0.00515194	Master Protein	E9PAV3	0	0	30.177	5	6	17	5	1	Phospho [T2020; T2024]
913	Band 4.1-like protein 5 OS=Homo sapiens (Human) OX=9606 GN=EPB41L5 PE=1 SV=3	5.418	4.969	3.466	3.317	2.74179e-10	9.71397e-10	9.79144e-07	8.23909e-07	Master Protein	Q9HCM4	0	0	50.18	23	14	17	13	1
914	Protein unc-45 homolog A OS=Homo sapiens (Human) OX=9606 GN=UNC45A PE=1 SV=1	1.01	0.952	0.85	0.828	1	0.892868	0.0786907	0.0445828	Master Protein	Q9H3U1	0	0	50.008	18	16	17	15	1
915	Metastasis-associated protein MTA2 OS=Homo sapiens (Human) OX=9606 GN=MTA2 PE=1 SV=1	0.631	0.671	0.483	0.432	0.000862736	0.00171901	0.000181382	8.86338e-05	Master Protein	O94776	0	0	39.52	24	15	17	14	1
916	Serine/arginine-rich splicing factor 6 OS=Homo sapiens (Human) OX=9606 GN=SRSF6 PE=1 SV=2	0.527	0.494	0.437	0.419	0.000868754	0.000578963	0.000386649	0.000290394	Master Protein	Q13247	0	0	19.943	18	7	17	4	1
917	60S ribosomal protein L36 OS=Homo sapiens (Human) OX=9606 GN=RPL36 PE=1 SV=3	0.71	0.67	0.615	0.569	0.00708132	0.00348307	0.00172821	0.000851693	Master Protein	Q9Y3U8	0	0	25.734	30	4	17	4	1
918	Perilipin-3 OS=Homo sapiens (Human) OX=9606 GN=PLIN3 PE=1 SV=3	0.494	0.423	0.653	0.61	0.0048986	0.00197248	0.0498552	0.0275893	Master Protein	O60664	0	0	48.594	45	15	17	15	1
919	Polypeptide N-acetylgalactosaminyltransferase 2 OS=Homo sapiens (Human) OX=9606 GN=GALNT2 PE=1 SV=1	1.303	1.142	0.771	0.746	0.141261	0.68481	0.158047	0.107069	Master Protein	Q10471	0	0	40.361	21	9	17	9	1
920	Thimet oligopeptidase OS=Homo sapiens (Human) OX=9606 GN=THOP1 PE=1 SV=2	0.252	0.255	0.359	0.313	4.01554e-05	3.89389e-05	0.000167296	8.75672e-05	Master Protein	P52888	0	0	49.721	22	15	17	15	1
921	ATP-dependent RNA helicase DDX19A OS=Homo sapiens (Human) OX=9606 GN=DDX19A PE=1 SV=1	0.347	0.432	0.414	0.369	5.50242e-05	0.000148922	0.000180408	9.51221e-05	Master Protein	Q9NUU7	0	0	46.326	27	13	16	2	1
922	Disabled homolog 2 OS=Homo sapiens (Human) OX=9606 GN=DAB2 PE=1 SV=3	1.35	0.992	0.739	0.663	0.057314	1	0.0599959	0.0171875	Master Protein	P98082	0	0	48.568	25	14	16	14	1
923	Protein arginine N-methyltransferase 5 OS=Homo sapiens (Human) OX=9606 GN=PRMT5 PE=1 SV=4	0.301	0.312	0.359	0.328	9.30705e-06	1.07558e-05	5.39732e-05	3.28637e-05	Master Protein	O14744	0	0	36.344	22	12	16	12	1
924	Nuclear pore complex protein Nup155 OS=Homo sapiens (Human) OX=9606 GN=NUP155 PE=1 SV=1	0.996	0.997	0.582	0.503	1	1	0.00371262	0.00122863	Master Protein	O75694	0	0	47.109	12	14	16	14	1	Phospho [S992]
925	Poly(A)-specific ribonuclease PARN OS=Homo sapiens (Human) OX=9606 GN=PARN PE=1 SV=1	0.796	3.623	0.625	3.502	0.677419	0.00162069	0.131334	0.00215862	Master Protein	O95453	0	0	47.273	22	14	16	14	1
926	Nucleolar complex protein 2 homolog OS=Homo sapiens (Human) OX=9606 GN=NOC2L PE=1 SV=4	0.705	0.689	0.507	0.49	0.0672343	0.0534896	0.00438269	0.00340856	Master Protein	Q9Y3T9	0	0	38.75	14	10	16	10	1	Phospho [S672; S673]
927	Serine/arginine-rich splicing factor 1 OS=Homo sapiens (Human) OX=9606 GN=SRSF1 PE=1 SV=2	0.372	0.362	0.334	0.333	3.56435e-05	3.18741e-05	6.74073e-05	5.35255e-05	Master Protein	Q07955	0	0	30.535	40	9	16	9	1
928	High mobility group protein B2 OS=Homo sapiens (Human) OX=9606 GN=HMGB2 PE=1 SV=2	0.21	0.203	0.363	0.326	3.22365e-05	3.0822e-05	7.96789e-05	5.55479e-05	Master Protein	P26583	0	0	27.197	38	10	16	8	1	Met-loss [N-Term]
929	Synaptosomal-associated protein 23 OS=Homo sapiens (Human) OX=9606 GN=SNAP23 PE=1 SV=1	4.211	3.85	4.188	3.496	0.000146064	0.000193105	0.000215042	0.00032947	Master Protein	O00161	0	0	50.356	68	11	16	11	1	Phospho [S110]
930	Hypoxanthine-guanine phosphoribosyltransferase OS=Homo sapiens (Human) OX=9606 GN=HPRT1 PE=1 SV=2	0.289	0.337	0.375	0.387	2.99182e-05	3.18741e-05	6.74073e-05	5.4913e-05	Master Protein	P00492	0	0	31.339	49	9	16	9	1
931	ATP-dependent Clp protease ATP-binding subunit clpX-like, mitochondrial OS=Homo sapiens (Human) OX=9606 GN=CLPX PE=1 SV=2	1.239	0.851	0.876	0.775	0.374517	0.62735	0.80194	0.252686	Master Protein	O76031	0	0	46.333	25	13	16	13	1
932	Ankyrin repeat and KH domain-containing protein 1 OS=Homo sapiens (Human) OX=9606 GN=ANKHD1 PE=1 SV=1	1.574	1.494	1.048	0.981	0.000111217	0.000190707	0.631213	1	Master Protein	Q8IWZ3	0	0	47.058	7	15	16	10	1
933	Myristoylated alanine-rich C-kinase substrate OS=Homo sapiens (Human) OX=9606 GN=MARCKS PE=1 SV=4	1.268	0.737	0.531	0.508	0.370023	0.187794	0.0117621	0.00872124	Master Protein	P29966	0	0	35.417	41	10	16	10	1	Phospho [S26; S167]
934	ADP-ribosylation factor 4 OS=Homo sapiens (Human) OX=9606 GN=ARF4 PE=1 SV=3	0.562	0.56	0.581	0.532	3.57001e-05	3.23185e-05	6.74073e-05	5.35255e-05	Master Protein	P18085	0	0	32.396	47	7	16	4	1
935	HLA class I histocompatibility antigen, C alpha chain OS=Homo sapiens (Human) OX=9606 GN=HLA-C PE=1 SV=3	3.559	3.005	2.179	2.14	6.94712e-05	0.000132661	0.000739486	0.000794383	Master Protein	P10321	0	0	37.556	25	8	16	4	1
936	Serrate RNA effector molecule homolog OS=Homo sapiens (Human) OX=9606 GN=SRRT PE=1 SV=1	0.393	0.39	0.372	0.34	3.5746e-05	3.24797e-05	6.74073e-05	5.35255e-05	Master Protein	Q9BXP5	0	0	39.342	16	14	16	14	1
937	Ubiquilin-1 OS=Homo sapiens (Human) OX=9606 GN=UBQLN1 PE=1 SV=2	0.508	0.438	0.634	0.556	0.00063035	0.00027113	0.00467677	0.00147353	Master Protein	Q9UMX0	0	0	39.027	25	8	16	4	1
938	ATP synthase subunit O, mitochondrial OS=Homo sapiens (Human) OX=9606 GN=ATP5PO PE=1 SV=1	2.333	2.015	1.635	1.359	0.000254782	0.000584774	0.00355466	0.0280752	Master Protein	P48047	0	0	36.267	55	10	16	10	1
939	Heterochromatin protein 1-binding protein 3 OS=Homo sapiens (Human) OX=9606 GN=HP1BP3 PE=1 SV=1	0.63	0.895	0.368	0.439	0.000933455	0.309657	6.98863e-05	0.00010341	Master Protein	Q5SSJ5	0	0	36.864	22	12	16	12	1
940	Cullin-4B OS=Homo sapiens (Human) OX=9606 GN=CUL4B PE=1 SV=4	0.434	0.544	0.35	0.33	4.17115e-05	0.000138305	6.74073e-05	5.35255e-05	Master Protein	Q13620	0	0	45.164	15	13	16	6	1
941	pre-rRNA 2'-O-ribose RNA methyltransferase FTSJ3 OS=Homo sapiens (Human) OX=9606 GN=FTSJ3 PE=1 SV=2	0.843	0.853	0.618	0.571	0.703987	0.761079	0.0464438	0.0250653	Master Protein	Q8IY81	0	0	45.429	22	14	16	14	1
942	Putative heat shock protein HSP 90-alpha A5 OS=Homo sapiens (Human) OX=9606 GN=HSP90AA5P PE=2 SV=1	0.45	0.409	0.629	0.546	0.0100902	0.00610306	0.104989	0.037965	None	Q58FG0	0	0	24.263	14	6	16	3	1
943	Reticulon-4 OS=Homo sapiens (Human) OX=9606 GN=RTN4 PE=1 SV=2	1.036	0.748	0.995	1.188	1	0.698817	1	0.987106	Master Protein	Q9NQC3	0	0	33.013	10	8	16	8	1
944	26S proteasome non-ATPase regulatory subunit 14 OS=Homo sapiens (Human) OX=9606 GN=PSMD14 PE=1 SV=1	0.329	0.301	0.408	0.399	6.85453e-05	4.97192e-05	0.000251546	0.000205491	Master Protein	O00487	0	0	32.658	31	9	16	9	1
945	ATP-binding cassette sub-family F member 1 OS=Homo sapiens (Human) OX=9606 GN=ABCF1 PE=1 SV=2	0.353	0.358	0.448	0.4	3.68943e-05	3.52211e-05	0.000108772	6.13913e-05	Master Protein	Q8NE71	0	0	40.772	18	13	16	12	1	Phospho [S109]
946	ATPase family AAA domain-containing protein 2 OS=Homo sapiens (Human) OX=9606 GN=ATAD2 PE=1 SV=1	2.933	5.17	1.246	1.176	0.00802796	0.00113623	0.84723	0.978449	Master Protein	Q6PL18	0	0	46.211	11	15	16	13	1
947	60S ribosomal protein L11 OS=Homo sapiens (Human) OX=9606 GN=RPL11 PE=1 SV=2	0.735	0.688	0.712	0.656	0.00194828	0.000814063	0.00157418	0.000578024	Master Protein	P62913	0	0	17.26	33	6	16	6	1
948	Unconventional myosin-Ia OS=Homo sapiens (Human) OX=9606 GN=MYO1A PE=1 SV=1	2.831	2.556	2.098	1.736	4.0673e-05	5.03625e-05	0.000204267	0.00060391	None	Q9UBC5	0	0	24.946	5	4	16	4	1
949	Signal transducer and activator of transcription 1-alpha/beta OS=Homo sapiens (Human) OX=9606 GN=STAT1 PE=1 SV=2	0.425	0.399	0.485	0.476	6.14554e-05	4.6585e-05	0.000190645	0.000151982	Master Protein	P42224	0	0	48.448	17	12	16	12	1	Phospho [S727]
950	Nardilysin OS=Homo sapiens (Human) OX=9606 GN=NRDC PE=1 SV=3	0.307	0.309	0.418	0.391	2.52279e-05	2.27588e-05	6.74073e-05	5.35255e-05	Master Protein	O43847	0	0	51.692	14	15	16	15	1
951	40S ribosomal protein S14 OS=Homo sapiens (Human) OX=9606 GN=RPS14 PE=1 SV=3	0.716	0.67	0.655	0.648	0.0525782	0.0251074	0.021678	0.0196115	Master Protein	P62263	0	0	26.294	36	5	16	5	1
952	Eukaryotic translation initiation factor 1A, X-chromosomal OS=Homo sapiens (Human) OX=9606 GN=EIF1AX PE=1 SV=2	0.163	0.167	0.292	0.253	3.41611e-05	3.18741e-05	8.81162e-05	5.82841e-05	Master Protein	P47813	0	0	28.762	72	11	16	11	1
953	SAFB-like transcription modulator OS=Homo sapiens (Human) OX=9606 GN=SLTM PE=1 SV=2	1.964	1.834	1.601	1.533	0.0114643	0.0187773	0.0586621	0.0855224	Master Protein	Q9NWH9	0	0	39.169	12	12	16	12	1	Phospho [S289]
954	Periphilin-1 OS=Homo sapiens (Human) OX=9606 GN=PPHLN1 PE=1 SV=2	1.902	5.658	2.05	4.068	0.00436631	5.29115e-05	0.00318043	0.000176694	Master Protein	Q8NEY8	0	0	25.251	25	12	16	12	1	Phospho [S133; S205]
955	Laminin subunit beta-1 OS=Homo sapiens (Human) OX=9606 GN=LAMB1 PE=1 SV=2	0.838	0.721	0.702	0.635	0.000408264	3.767e-05	6.74073e-05	5.35255e-05	Master Protein	P07942	0	0	41.179	8	13	16	13	1
956	Protein CDV3 homolog OS=Homo sapiens (Human) OX=9606 GN=CDV3 PE=1 SV=1	0.225	0.22	0.349	0.309	3.22365e-05	3.0822e-05	6.93296e-05	5.4913e-05	Master Protein	Q9UKY7	0	0	39.393	43	10	16	10	1
957	Early endosome antigen 1 OS=Homo sapiens (Human) OX=9606 GN=EEA1 PE=1 SV=2	0.351	0.356	0.508	0.469	0.00103269	0.00111322	0.00898228	0.00542698	Master Protein	Q15075	0	0	32.631	9	13	16	13	1
958	Paralemmin-1 OS=Homo sapiens (Human) OX=9606 GN=PALM PE=1 SV=2	5.519	5.025	4.489	3.567	0.000317104	0.000406797	0.000703915	0.00140686	Master Protein	O75781	0	0	41.658	35	13	16	12	1	Phospho [S124]
959	DnaJ homolog subfamily B member 4 OS=Homo sapiens (Human) OX=9606 GN=DNAJB4 PE=1 SV=1	0.552	0.448	0.836	0.856	0.0479604	0.0134314	0.857448	0.930441	Master Protein	Q9UDY4	0	0	35.959	37	11	16	10	1
960	Carboxymethylenebutenolidase homolog OS=Homo sapiens (Human) OX=9606 GN=CMBL PE=1 SV=1	0.24	0.24	0.434	0.368	0.00253432	0.0025668	0.032033	0.0150343	Master Protein	Q96DG6	0	0	39.256	52	13	16	13	1
961	ATP-dependent RNA helicase DDX19B OS=Homo sapiens (Human) OX=9606 GN=DDX19B PE=1 SV=1	0.528	0.579	0.456	0.393	0.00271439	0.00570709	0.00130589	0.000586634	Master Protein	Q9UMR2	0	0	46.405	27	13	16	2	1
962	Clathrin interactor 1 OS=Homo sapiens (Human) OX=9606 GN=CLINT1 PE=1 SV=1	1.492	1.34	0.991	0.901	0.000376893	0.00155985	1	0.142381	Master Protein	Q14677	0	0	44.225	22	12	16	12	1
963	Proteasome subunit beta type-7 OS=Homo sapiens (Human) OX=9606 GN=PSMB7 PE=1 SV=1	0.296	0.283	0.452	0.449	0.000603333	0.0005222	0.00513469	0.0048315	Master Protein	Q99436	0	0	30.731	31	6	15	6	1
964	Protein Niban 2 OS=Homo sapiens (Human) OX=9606 GN=NIBAN2 PE=1 SV=3	0.305	0.348	0.54	0.612	0.00236514	0.0041875	0.0489075	0.115545	Master Protein	Q96TA1	0	0	38.37	18	13	15	12	1
965	Structural maintenance of chromosomes protein 4 OS=Homo sapiens (Human) OX=9606 GN=SMC4 PE=1 SV=2	0.412	0.413	0.736	0.708	0.00279417	0.00288587	0.229953	0.161684	Master Protein	Q9NTJ3	0	0	47.32	12	15	15	15	1
966	Phosphoribosylformylglycinamidine synthase OS=Homo sapiens (Human) OX=9606 GN=PFAS PE=1 SV=4	0.575	0.495	0.549	0.457	0.000954822	0.000337141	0.000865292	0.000269876	Master Protein	O15067	0	0	39.24	10	11	15	11	1
967	Developmentally-regulated GTP-binding protein 1 OS=Homo sapiens (Human) OX=9606 GN=DRG1 PE=1 SV=1	0.332	0.329	0.422	0.406	3.77903e-05	3.5089e-05	0.000109375	8.18164e-05	Master Protein	Q9Y295	0	0	40.818	39	12	15	12	1
968	Histone H3.3C OS=Homo sapiens (Human) OX=9606 GN=H3-5 PE=1 SV=3									None	Q6NXT2	0	0	5.561	16	3	15	0	4
969	Exportin-T OS=Homo sapiens (Human) OX=9606 GN=XPOT PE=1 SV=2	0.453	0.407	0.709	0.701	6.0565e-05	4.0582e-05	0.00294234	0.00243918	Master Protein	O43592	0	0	44.903	17	15	15	15	1
970	Calponin-3 OS=Homo sapiens (Human) OX=9606 GN=CNN3 PE=1 SV=1	0.345	0.349	0.394	0.344	3.98598e-05	3.79078e-05	8.14513e-05	5.52516e-05	Master Protein	Q15417	0	0	42.514	37	9	15	8	1
971	Myosin-14 OS=Homo sapiens (Human) OX=9606 GN=MYH14 PE=1 SV=2	1.175	0.822	0.836	0.64	0.0484995	0.0213522	0.0342417	0.000599878	None	Q7Z406	0	0	20.373	3	6	15	2	1
972	Pre-mRNA-processing factor 6 OS=Homo sapiens (Human) OX=9606 GN=PRPF6 PE=1 SV=1	0.553	0.549	0.443	0.431	0.000401227	0.00038558	0.000159188	0.000119994	Master Protein	O94906	0	0	43.277	15	13	15	13	1
973	CD166 antigen OS=Homo sapiens (Human) OX=9606 GN=ALCAM PE=1 SV=2	4.601	3.688	3.135	3.046	0.000276585	0.000548342	0.00124245	0.00133486	Master Protein	Q13740	0	0	38.592	21	11	15	11	1
974	Spartin OS=Homo sapiens (Human) OX=9606 GN=SPART PE=1 SV=1	0.45	0.402	0.58	0.517	0.000102547	5.71601e-05	0.000686311	0.000297247	Master Protein	Q8N0X7	0	0	34.884	16	12	15	12	1
975	Protein phosphatase methylesterase 1 OS=Homo sapiens (Human) OX=9606 GN=PPME1 PE=1 SV=3	0.336	0.343	0.396	0.361	4.14839e-05	4.1253e-05	0.000107305	6.68809e-05	Master Protein	Q9Y570	0	0	42.713	38	14	15	14	1
976	Putative 60S ribosomal protein L13a protein RPL13AP3 OS=Homo sapiens (Human) OX=9606 GN=RPL13AP3 PE=5 SV=1	0.706	0.768	0.556	0.711	0.00311706	0.0114741	0.000402884	0.00401222	None	Q6NVV1	0	0	19.988	29	3	15	3	1
977	Zinc finger RNA-binding protein OS=Homo sapiens (Human) OX=9606 GN=ZFR PE=1 SV=2	0.724	1.406	0.696	1.505	0.0075332	0.0059294	0.00517957	0.00295295	Master Protein	Q96KR1	0	0	40.394	13	12	15	12	1
978	40S ribosomal protein S15 OS=Homo sapiens (Human) OX=9606 GN=RPS15 PE=1 SV=2	0.626	0.66	0.577	0.623	0.000780555	0.00139022	0.000523506	0.000929492	Master Protein	P62841	0	0	28.299	47	7	15	7	1	Met-loss [N-Term]
979	Splicing factor 3A subunit 3 OS=Homo sapiens (Human) OX=9606 GN=SF3A3 PE=1 SV=1	0.418	0.41	0.313	0.3	0.00556803	0.00515851	0.00182857	0.00149726	Master Protein	Q12874	0	0	41.83	26	13	15	13	1
980	Alcohol dehydrogenase class-3 OS=Homo sapiens (Human) OX=9606 GN=ADH5 PE=1 SV=4	0.203	0.204	0.361	0.33	3.22365e-05	3.18741e-05	8.50956e-05	5.96348e-05	Master Protein	P11766	0	0	41.253	37	14	15	14	1
981	Asparagine--tRNA ligase, cytoplasmic OS=Homo sapiens (Human) OX=9606 GN=NARS1 PE=1 SV=1	0.27	0.253	0.307	0.266	3.41611e-05	3.0822e-05	6.74073e-05	5.35255e-05	Master Protein	O43776	0	0	31.322	22	10	15	10	1
982	Cytochrome c oxidase subunit 4 isoform 1, mitochondrial OS=Homo sapiens (Human) OX=9606 GN=COX4I1 PE=1 SV=1	1.934	1.652	1.223	1.166	0.0145907	0.0480363	0.640958	0.846822	Master Protein	P13073	0	0	26.239	35	6	15	6	1
983	WD repeat-containing protein 1 OS=Homo sapiens (Human) OX=9606 GN=WDR1 PE=1 SV=4	0.394	0.375	0.404	0.372	0.000361485	0.000294296	0.000537717	0.000350066	Master Protein	O75083	0	0	32.336	18	11	15	11	1
984	Phosphatidylinositol 5-phosphate 4-kinase type-2 beta OS=Homo sapiens (Human) OX=9606 GN=PIP4K2B PE=1 SV=1	7.122	5.886	2.118	2.047	9.78565e-06	1.66977e-05	0.000171257	0.000183506	Master Protein	P78356	0	0	40.52	36	12	15	9	1
985	Protein ELYS OS=Homo sapiens (Human) OX=9606 GN=AHCTF1 PE=1 SV=3	1.443	1.424	0.714	0.687	0.00409018	0.0049291	0.00697231	0.00426582	Master Protein	Q8WYP5	0	0	49.023	7	14	15	14	1	Phospho [S2120; S2222; S2226]
986	Transforming protein RhoA OS=Homo sapiens (Human) OX=9606 GN=RHOA PE=1 SV=1	1.615	1.313	0.995	0.88	0.0185228	0.168923	1	0.785545	Master Protein	P61586	0	0	36.421	47	8	15	4	1
987	RNA-binding protein 4 OS=Homo sapiens (Human) OX=9606 GN=RBM4 PE=1 SV=1	1.498	1.614	1.323	1.341	0.0139848	0.00656255	0.0714502	0.0602389	Master Protein	Q9BWF3	0	0	32.311	22	8	15	2	1	Phospho [T88]
988	Phosphatidylinositol-binding clathrin assembly protein OS=Homo sapiens (Human) OX=9606 GN=PICALM PE=1 SV=2	1.737	1.348	0.639	0.617	0.00485257	0.0715639	0.0144803	0.0103277	Master Protein	Q13492	0	0	40.871	23	11	15	11	1
989	Phospholipase D1 OS=Homo sapiens (Human) OX=9606 GN=PLD1 PE=1 SV=1	4.282	3.981	2.776	2.473	9.95166e-05	0.000126195	0.000595272	0.000956161	Master Protein	Q13393	0	0	41.808	13	13	15	13	1
990	Jupiter microtubule associated homolog 1 OS=Homo sapiens (Human) OX=9606 GN=JPT1 PE=1 SV=3	0.331	0.329	0.458	0.408	7.73509e-05	7.46083e-05	0.000462439	0.000251522	Master Protein	Q9UK76	0	0	33.322	79	7	15	7	1	Phospho [T54; S87; S92; S131]
991	Ataxin-2-like protein OS=Homo sapiens (Human) OX=9606 GN=ATXN2L PE=1 SV=2	0.495	0.539	0.454	0.543	3.17557e-05	3.18741e-05	5.39732e-05	5.35255e-05	Master Protein	Q8WWM7	0	0	42.077	13	13	15	11	1	Phospho [S111; S391; S559]
992	CYFIP-related Rac1 interactor B OS=Homo sapiens (Human) OX=9606 GN=CYRIB PE=1 SV=1	0.463	0.471	0.442	0.44	6.30724e-05	6.82184e-05	8.09905e-05	6.8206e-05	Master Protein	Q9NUQ9	0	0	47.061	48	11	15	11	1
993	Guanine nucleotide-binding protein G(q) subunit alpha OS=Homo sapiens (Human) OX=9606 GN=GNAQ PE=1 SV=4	3.763	3.33	3.126	2.594	4.57265e-05	6.17059e-05	0.000126401	0.000228031	Master Protein	P50148	0	0	33.361	30	9	15	4	1
994	Plasma membrane calcium-transporting ATPase 4 OS=Homo sapiens (Human) OX=9606 GN=ATP2B4 PE=1 SV=2	4.895	4.292	2.831	2.692	0.000100028	0.000148005	0.000797207	0.000956161	Master Protein	P23634	0	0	40.367	11	12	15	4	1
995	Protein flightless-1 homolog OS=Homo sapiens (Human) OX=9606 GN=FLII PE=1 SV=2	1.151	0.991	0.894	0.825	0.147195	1	0.300056	0.0499301	Master Protein	Q13045	0	0	47.742	13	15	15	15	1
996	CCR4-NOT transcription complex subunit 1 OS=Homo sapiens (Human) OX=9606 GN=CNOT1 PE=1 SV=2	0.642	0.584	0.633	0.645	0.00132382	0.000555066	0.00146135	0.00168861	Master Protein	A5YKK6	0	0	53.687	7	14	15	14	1
997	Kinesin-like protein KIF11 OS=Homo sapiens (Human) OX=9606 GN=KIF11 PE=1 SV=2	0.853	0.842	0.545	0.503	0.117189	0.0887702	0.00044672	0.000254599	Master Protein	P52732	0	0	36.319	12	13	15	13	1
998	Gem-associated protein 5 OS=Homo sapiens (Human) OX=9606 GN=GEMIN5 PE=1 SV=3	0.467	0.446	0.536	0.502	3.5746e-05	3.23142e-05	7.4581e-05	5.4913e-05	Master Protein	Q8TEQ6	0	0	38.187	9	13	15	13	1
999	Hydroxymethylglutaryl-CoA synthase, cytoplasmic OS=Homo sapiens (Human) OX=9606 GN=HMGCS1 PE=1 SV=2	0.347	0.386	0.34	0.382	0.000156187	0.000246378	0.000209547	0.000295647	Master Protein	Q01581	0	0	31.1	22	10	15	10	1
1000	DNA (cytosine-5)-methyltransferase 1 OS=Homo sapiens (Human) OX=9606 GN=DNMT1 PE=1 SV=2	0.345	0.347	0.442	0.391	0.000233683	0.000240171	0.000941101	0.000493971	Master Protein	P26358	0	0	48.042	11	14	15	14	1	Phospho [S714]
1001	Prostaglandin E synthase 3 OS=Homo sapiens (Human) OX=9606 GN=PTGES3 PE=1 SV=1	0.214	0.248	0.347	0.339	3.75245e-05	4.10642e-05	0.000179694	0.000143755	Master Protein	Q15185	0	0	27.656	51	8	15	8	1	Phospho [S113]
1002	Phosphatidylethanolamine-binding protein 1 OS=Homo sapiens (Human) OX=9606 GN=PEBP1 PE=1 SV=3	0.231	0.213	0.302	0.263	3.5874e-05	3.23185e-05	7.67018e-05	5.4913e-05	Master Protein	P30086	0	0	34.102	73	9	15	9	1
1003	Destrin OS=Homo sapiens (Human) OX=9606 GN=DSTN PE=1 SV=3	0.375	0.348	0.436	0.415	3.95004e-05	3.41579e-05	9.04528e-05	6.65548e-05	Master Protein	P60981	0	0	27.452	45	9	15	8	1
1004	Heterogeneous nuclear ribonucleoprotein H3 OS=Homo sapiens (Human) OX=9606 GN=HNRNPH3 PE=1 SV=2	0.714	0.57	0.583	0.612	0.4339	0.100377	0.121957	0.167842	Master Protein	P31942	0	0	36.595	35	8	15	7	1	Phospho [S216]
1005	5'-nucleotidase OS=Homo sapiens (Human) OX=9606 GN=NT5E PE=1 SV=1	2.935	3.47	4.06	3.884	4.20113e-05	3.35594e-05	6.74073e-05	5.4913e-05	Master Protein	P21589	0	0	34.847	26	10	15	10	1
1006	DNA polymerase alpha catalytic subunit OS=Homo sapiens (Human) OX=9606 GN=POLA1 PE=1 SV=2	0.416	0.375	0.472	0.434	5.67692e-05	4.0582e-05	0.000169208	9.41205e-05	Master Protein	P09884	0	0	40.095	11	13	15	13	1
1007	Pinin OS=Homo sapiens (Human) OX=9606 GN=PNN PE=1 SV=5	1.076	0.991	0.845	0.816	0.927463	1	0.302093	0.178935	Master Protein	Q9H307	0	0	41.468	21	14	15	14	1
1008	ATPase family AAA domain-containing protein 3B OS=Homo sapiens (Human) OX=9606 GN=ATAD3B PE=1 SV=1	4.07	3.358	2.075	1.614	0.00012349	0.00023545	0.0027554	0.0178787	Master Protein	Q5T9A4	0	0	33.057	17	11	15	2	1
1009	COP9 signalosome complex subunit 2 OS=Homo sapiens (Human) OX=9606 GN=COPS2 PE=1 SV=1	0.268	0.249	0.418	0.389	0.00108871	0.000870414	0.00854156	0.00604058	Master Protein	P61201	0	0	41.935	31	13	15	13	1
1010	Guanine nucleotide-binding protein subunit alpha-13 OS=Homo sapiens (Human) OX=9606 GN=GNA13 PE=1 SV=2	3.815	3.258	3.332	2.809	2.46548e-05	3.05251e-05	6.74073e-05	5.35255e-05	Master Protein	Q14344	0	0	38.53	36	12	15	11	1
1011	Proteasome activator complex subunit 3 OS=Homo sapiens (Human) OX=9606 GN=PSME3 PE=1 SV=1	0.225	0.241	0.298	0.318	3.22365e-05	3.18741e-05	6.74073e-05	5.4913e-05	Master Protein	P61289	0	0	36.301	40	10	15	10	1
1012	Nuclear pore complex protein Nup133 OS=Homo sapiens (Human) OX=9606 GN=NUP133 PE=1 SV=2	1.342	1.347	0.59	0.554	0.00958141	0.00923654	0.000832844	0.000493971	Master Protein	Q8WUM0	0	0	36.6	12	12	15	12	1
1013	NEDD8-conjugating enzyme Ubc12 OS=Homo sapiens (Human) OX=9606 GN=UBE2M PE=1 SV=1	0.336	0.355	0.379	0.422	6.50534e-05	8.10443e-05	0.000166758	0.000235298	Master Protein	P61081	0	0	35.458	54	11	15	11	1
1014	Pyruvate dehydrogenase E1 component subunit alpha, somatic form, mitochondrial OS=Homo sapiens (Human) OX=9606 GN=PDHA1 PE=1 SV=3	1.411	1.051	0.945	0.874	0.0749328	1	1	0.752115	Master Protein	P08559	0	0	36.553	24	10	15	10	1
1015	Monocarboxylate transporter 4 OS=Homo sapiens (Human) OX=9606 GN=SLC16A3 PE=1 SV=1	6.182	4.996	3.121	2.933	5.85707e-05	0.000100224	0.000576533	0.000690523	Master Protein	O15427	0	0	21.857	12	6	15	6	1
1016	Hsp90 co-chaperone Cdc37 OS=Homo sapiens (Human) OX=9606 GN=CDC37 PE=1 SV=1	0.296	0.269	0.391	0.341	0.00021075	0.000150801	0.000818068	0.000444919	Master Protein	Q16543	0	0	37.309	25	8	15	8	1
1017	UDP-glucose 6-dehydrogenase OS=Homo sapiens (Human) OX=9606 GN=UGDH PE=1 SV=1	0.526	0.472	0.705	0.508	0.0669048	0.0360817	0.44386	0.0592218	Master Protein	O60701	0	0	40.096	36	12	14	12	1
1018	Putative heat shock protein HSP 90-alpha A4 OS=Homo sapiens (Human) OX=9606 GN=HSP90AA4P PE=5 SV=1	0.185	0.172	0.915	0.743	0.0866269	0.0745648	1	1	None	Q58FG1	0	0	13.675	7	3	14	1	1
1019	Alkyldihydroxyacetonephosphate synthase, peroxisomal OS=Homo sapiens (Human) OX=9606 GN=AGPS PE=1 SV=1	1.106	0.767	0.605	0.607	0.942058	0.221591	0.022047	0.0227822	Master Protein	O00116	0	0	39.138	21	11	14	11	1
1020	S-adenosylmethionine synthase isoform type-2 OS=Homo sapiens (Human) OX=9606 GN=MAT2A PE=1 SV=1	0.243	0.255	0.489	0.429	0.000117869	0.000138928	0.00297217	0.0013452	Master Protein	P31153	0	0	43.913	29	11	14	11	1
1021	ATP synthase F(0) complex subunit B1, mitochondrial OS=Homo sapiens (Human) OX=9606 GN=ATP5PB PE=1 SV=2	2.291	2.089	2.312	1.962	0.022209	0.0374455	0.0236464	0.058052	Master Protein	P24539	0	0	31.49	33	8	14	8	1
1022	Synapse-associated protein 1 OS=Homo sapiens (Human) OX=9606 GN=SYAP1 PE=1 SV=1	0.25	0.252	0.396	0.372	7.49565e-05	7.59666e-05	0.000564892	0.000406238	Master Protein	Q96A49	0	0	39.365	42	11	14	11	1	Phospho [S277]
1023	Protein transport protein Sec31A OS=Homo sapiens (Human) OX=9606 GN=SEC31A PE=1 SV=3	0.399	0.379	0.457	0.416	7.45484e-05	5.77217e-05	0.000218498	0.000123695	Master Protein	O94979	0	0	41.079	12	12	14	12	1	Phospho [S799]
1024	Pre-mRNA-processing factor 40 homolog A OS=Homo sapiens (Human) OX=9606 GN=PRPF40A PE=1 SV=2	0.427	0.395	0.448	0.422	0.00021075	0.000146127	0.000367573	0.000259819	Master Protein	O75400	0	0	42.938	15	13	14	13	1
1025	Ran-specific GTPase-activating protein OS=Homo sapiens (Human) OX=9606 GN=RANBP1 PE=1 SV=1	0.346	0.314	0.529	0.48	0.000137652	9.47469e-05	0.0016019	0.000825281	Master Protein	P43487	0	0	21.348	36	6	14	6	1
1026	Serpin B6 OS=Homo sapiens (Human) OX=9606 GN=SERPINB6 PE=1 SV=3	0.536	0.527	0.522	0.471	0.000497317	0.000450386	0.000546057	0.000280531	Master Protein	P35237	0	0	42.622	35	12	14	12	1
1027	Microtubule-associated protein RP/EB family member 1 OS=Homo sapiens (Human) OX=9606 GN=MAPRE1 PE=1 SV=3	0.256	0.259	0.462	0.415	1.61724e-06	1.46872e-06	6.74073e-05	4.27557e-05	Master Protein	Q15691	0	0	29.483	40	9	14	8	1
1028	Complement component 1 Q subcomponent-binding protein, mitochondrial OS=Homo sapiens (Human) OX=9606 GN=C1QBP PE=1 SV=1	1.424	0.95	0.661	0.599	0.224883	1	0.144448	0.0673377	Master Protein	Q07021	0	0	31.603	41	7	14	7	1
1029	Putative RNA-binding protein Luc7-like 2 OS=Homo sapiens (Human) OX=9606 GN=LUC7L2 PE=1 SV=2	0.295	0.293	0.474	0.461	0.000724209	0.000727705	0.00829009	0.00700112	Master Protein	Q9Y383	0	0	29.542	24	9	14	5	1
1030	Dolichyl-diphosphooligosaccharide--protein glycosyltransferase 48 kDa subunit OS=Homo sapiens (Human) OX=9606 GN=DDOST PE=1 SV=4	1.614	1.4	0.843	0.789	0.0157403	0.0703626	0.517138	0.241193	Master Protein	P39656	0	0	22.286	25	10	14	10	1
1031	TATA-binding protein-associated factor 2N OS=Homo sapiens (Human) OX=9606 GN=TAF15 PE=1 SV=1	0.69	1.256	0.674	1.408	0.0970672	0.407781	0.0826729	0.138861	Master Protein	Q92804	0	0	18.732	15	6	14	4	1
1032	39S ribosomal protein L11, mitochondrial OS=Homo sapiens (Human) OX=9606 GN=MRPL11 PE=1 SV=1	1.247	0.996	1.113	1.018	0.386424	1	0.939361	1	Master Protein	Q9Y3B7	0	0	34.413	58	10	14	10	1
1033	Transmembrane emp24 domain-containing protein 2 OS=Homo sapiens (Human) OX=9606 GN=TMED2 PE=1 SV=1	1.32	1.155	0.86	0.874	0.0752262	0.498056	0.471369	0.570041	Master Protein	Q15363	0	0	27.351	26	5	14	5	1
1034	Dynactin subunit 1 OS=Homo sapiens (Human) OX=9606 GN=DCTN1 PE=1 SV=3	0.522	0.497	0.597	0.596	0.00433889	0.00314567	0.0143748	0.0139863	Master Protein	Q14203	0	0	40.243	10	12	14	12	1
1035	Tryptophan--tRNA ligase, cytoplasmic OS=Homo sapiens (Human) OX=9606 GN=WARS1 PE=1 SV=2	0.21	0.215	0.393	0.392	0.000160414	0.000170376	0.00189079	0.00181169	Master Protein	P23381	0	0	39.964	32	10	14	10	1
1036	Ubiquitin-conjugating enzyme E2 variant 2 OS=Homo sapiens (Human) OX=9606 GN=UBE2V2 PE=1 SV=4	0.538	0.514	0.794	0.734	0.00731879	0.00536592	0.326428	0.140912	Master Protein	Q15819	0	0	21.911	52	7	14	3	1
1037	Cyclin-dependent kinase 2 OS=Homo sapiens (Human) OX=9606 GN=CDK2 PE=1 SV=2	0.524	0.532	0.549	0.525	0.0002695	0.000301448	0.000493265	0.00034159	Master Protein	P24941	0	0	39.008	33	8	14	7	1	Phospho [Y15]
1038	A-kinase anchor protein 8-like OS=Homo sapiens (Human) OX=9606 GN=AKAP8L PE=1 SV=4	2.796	2.285	5.747	5.147	0.000244607	0.00063707	6.85652e-05	5.67845e-05	Master Protein	Q9ULX6	0	0	34.432	22	10	14	10	1	Phospho [S283]
1039	Apoptotic chromatin condensation inducer in the nucleus OS=Homo sapiens (Human) OX=9606 GN=ACIN1 PE=1 SV=2	0.389	0.359	0.333	0.308	0.00021075	0.000148922	0.000167808	0.000109552	Master Protein	Q9UKV3	0	0	36.813	9	12	14	12	1
1040	Actin-related protein 2/3 complex subunit 5 OS=Homo sapiens (Human) OX=9606 GN=ARPC5 PE=1 SV=3	2.658	2.439	1.321	1.202	0.000613595	0.000946582	0.151046	0.456452	Master Protein	O15511	0	0	31.408	67	8	14	7	1
1041	DnaJ homolog subfamily B member 1 OS=Homo sapiens (Human) OX=9606 GN=DNAJB1 PE=1 SV=4	0.387	0.367	0.567	0.529	0.000102321	8.05899e-05	0.00122742	0.000707422	Master Protein	P25685	0	0	34.145	38	12	14	11	1	Met-loss [N-Term]
1042	Serine/threonine-protein kinase N2 OS=Homo sapiens (Human) OX=9606 GN=PKN2 PE=1 SV=1	0.555	0.63	0.617	0.674	7.3085e-05	0.000212127	0.000251136	0.000513475	Master Protein	Q16513	0	0	44.835	17	13	14	12	1
1043	Spermatid perinuclear RNA-binding protein OS=Homo sapiens (Human) OX=9606 GN=STRBP PE=1 SV=1	0.683	1.241	0.674	1.434	0.0773872	0.427985	0.0728992	0.103072	Master Protein	Q96SI9	0	0	33.154	12	9	14	4	1
1044	Calponin-2 OS=Homo sapiens (Human) OX=9606 GN=CNN2 PE=1 SV=4	0.274	0.248	0.49	0.417	0.000370428	0.000271624	0.00649262	0.00255948	Master Protein	Q99439	0	0	35.105	25	7	14	6	1
1045	60S ribosomal protein L26 OS=Homo sapiens (Human) OX=9606 GN=RPL26 PE=1 SV=1	0.699	0.722	0.587	0.568	0.00512417	0.00814087	0.0010361	0.00076475	Master Protein	P61254	0	0	26.703	49	10	14	10	1
1046	Succinate dehydrogenase [ubiquinone] iron-sulfur subunit, mitochondrial OS=Homo sapiens (Human) OX=9606 GN=SDHB PE=1 SV=3	1.891	1.592	1.176	1.066	0.00114891	0.005114	0.315172	0.973022	Master Protein	P21912	0	0	28.77	29	9	14	9	1
1047	Shootin-1 OS=Homo sapiens (Human) OX=9606 GN=SHTN1 PE=1 SV=4	0.269	0.268	0.341	0.324	3.56435e-05	3.20711e-05	6.93146e-05	5.4913e-05	Master Protein	A0MZ66	0	0	33.709	16	10	14	10	1
1048	Coatomer subunit beta' OS=Homo sapiens (Human) OX=9606 GN=COPB2 PE=1 SV=2	0.455	0.417	0.498	0.483	6.31824e-05	4.30593e-05	0.000164784	0.000119899	Master Protein	P35606	0	0	41.759	20	14	14	14	1	Phospho [S859]
1049	Cytospin-A OS=Homo sapiens (Human) OX=9606 GN=SPECC1L PE=1 SV=2	3.946	2.525	0.758	0.789	0.00103165	0.00658542	0.498578	0.635578	Master Protein	Q69YQ0	0	0	35.667	11	13	14	12	1
1050	Caldesmon OS=Homo sapiens (Human) OX=9606 GN=CALD1 PE=1 SV=3	0.699	0.432	0.441	0.361	0.131525	0.00367721	0.00475933	0.00173386	Master Protein	Q05682	0	0	37.463	19	13	14	13	1
1051	EH domain-containing protein 4 OS=Homo sapiens (Human) OX=9606 GN=EHD4 PE=1 SV=1	0.397	0.388	0.476	0.432	3.57001e-05	3.21326e-05	7.31544e-05	5.4913e-05	Master Protein	Q9H223	0	0	31.057	21	11	14	10	1
1052	Nodal modulator 1 OS=Homo sapiens (Human) OX=9606 GN=NOMO1 PE=1 SV=5	1.316	1.075	0.82	0.822	0.174974	1	0.427874	0.441263	Master Protein	Q15155	0	0	45.592	13	13	14	13	1
1053	Cathepsin D OS=Homo sapiens (Human) OX=9606 GN=CTSD PE=1 SV=1	0.361	0.347	0.478	0.429	0.00553663	0.00469978	0.026395	0.0146832	Master Protein	P07339	0	0	33.34	24	8	14	8	1
1054	Enoyl-CoA hydratase, mitochondrial OS=Homo sapiens (Human) OX=9606 GN=ECHS1 PE=1 SV=4	0.757	0.487	0.533	0.475	0.531366	0.0267822	0.0500826	0.0252985	Master Protein	P30084	0	0	33.533	34	8	14	8	1
1055	DnaJ homolog subfamily A member 2 OS=Homo sapiens (Human) OX=9606 GN=DNAJA2 PE=1 SV=1	0.504	0.467	0.64	0.616	0.00203918	0.0012754	0.0167176	0.0116593	Master Protein	O60884	0	0	23.208	23	9	14	9	1
1056	Chromobox protein homolog 3 OS=Homo sapiens (Human) OX=9606 GN=CBX3 PE=1 SV=4	0.723	0.789	0.262	0.241	0.06369	0.19266	0.000179694	0.000123495	Master Protein	Q13185	0	0	35.125	55	9	14	8	1
1057	MAGUK p55 subfamily member 6 OS=Homo sapiens (Human) OX=9606 GN=MPP6 PE=1 SV=2	2.322	1.972	1.516	1.345	0.00019167	0.000485066	0.00526825	0.0238361	Master Protein	Q9NZW5	0	0	41.361	23	11	14	11	1
1058	Gamma-synuclein OS=Homo sapiens (Human) OX=9606 GN=SNCG PE=1 SV=2	0.198	0.204	0.483	0.436	9.0714e-05	0.000100382	0.00389327	0.00209311	Master Protein	O76070	0	0	37.508	75	10	14	10	1
1059	Vesicle-associated membrane protein-associated protein A OS=Homo sapiens (Human) OX=9606 GN=VAPA PE=1 SV=3	1.877	1.602	0.872	0.766	0.00937252	0.0344934	0.83192	0.271343	Master Protein	Q9P0L0	0	0	32.465	30	7	14	6	1
1060	General vesicular transport factor p115 OS=Homo sapiens (Human) OX=9606 GN=USO1 PE=1 SV=2	0.393	0.405	0.493	0.439	0.000442505	0.000519452	0.00193946	0.000959484	Master Protein	O60763	0	0	46.687	16	14	14	14	1
1061	60S ribosomal protein L22 OS=Homo sapiens (Human) OX=9606 GN=RPL22 PE=1 SV=2	0.913	0.841	0.765	0.726	0.694051	0.174335	0.0378135	0.018006	Master Protein	P35268	0	0	24.756	55	5	14	5	1
1062	Ubiquitin-conjugating enzyme E2 L3 OS=Homo sapiens (Human) OX=9606 GN=UBE2L3 PE=1 SV=1	0.2	0.226	0.255	0.303	3.6514e-05	3.79078e-05	7.5995e-05	0.000104132	Master Protein	P68036	0	0	24.731	52	6	14	6	1
1063	Acidic leucine-rich nuclear phosphoprotein 32 family member E OS=Homo sapiens (Human) OX=9606 GN=ANP32E PE=1 SV=1	0.233	0.231	0.456	0.424	0.00011961	0.000118115	0.00227364	0.00147366	Master Protein	Q9BTT0	0	0	33.581	34	7	14	7	1
1064	Spermidine synthase OS=Homo sapiens (Human) OX=9606 GN=SRM PE=1 SV=1	0.357	0.359	0.38	0.352	9.57222e-05	0.000100382	0.000189699	0.000123695	Master Protein	P19623	0	0	33.72	38	8	14	8	1
1065	Mitochondrial fission factor OS=Homo sapiens (Human) OX=9606 GN=MFF PE=1 SV=1	2.048	1.783	1.23	1.171	0.000187132	0.000471959	0.0522137	0.140289	Master Protein	Q9GZY8	0	0	34.387	27	7	14	7	1
1066	Eukaryotic peptide chain release factor GTP-binding subunit ERF3B OS=Homo sapiens (Human) OX=9606 GN=GSPT2 PE=1 SV=2	0.361	0.354	0.432	0.414	5.29253e-05	4.88801e-05	0.000180911	0.000130028	None	Q8IYD1	0	0	41.441	19	10	14	10	1
1067	Translin OS=Homo sapiens (Human) OX=9606 GN=TSN PE=1 SV=1	0.216	0.207	0.389	0.331	3.6847e-05	3.37511e-05	0.000255909	0.000122147	Master Protein	Q15631	0	0	32.25	36	10	14	10	1
1068	Calcium-binding mitochondrial carrier protein Aralar2 OS=Homo sapiens (Human) OX=9606 GN=SLC25A13 PE=1 SV=2	2.24	1.929	1.26	1.125	0.00131236	0.00351116	0.24608	0.811157	Master Protein	Q9UJS0	0	0	36.686	23	12	14	9	1
1069	Potassium-transporting ATPase alpha chain 2 OS=Homo sapiens (Human) OX=9606 GN=ATP12A PE=1 SV=3	4.174	3.578	2.45	2.38	0.000165686	0.000269867	0.00159224	0.0017805	None	P54707	0	0	22.384	5	6	14	6	1
1070	Glutamine--fructose-6-phosphate aminotransferase [isomerizing] 1 OS=Homo sapiens (Human) OX=9606 GN=GFPT1 PE=1 SV=3	0.353	0.444	0.409	0.471	0.000622353	0.00199808	0.00158553	0.0033045	Master Protein	Q06210	0	0	38.762	19	11	14	11	1	Phospho [T262]
1071	Eukaryotic translation initiation factor 1A, Y-chromosomal OS=Homo sapiens (Human) OX=9606 GN=EIF1AY PE=1 SV=4	0.155	0.16	0.293	0.249	3.41611e-05	3.18741e-05	9.38022e-05	5.8592e-05	None	O14602	0	0	25.048	65	10	14	10	1
1072	Ras-related protein Rab-35 OS=Homo sapiens (Human) OX=9606 GN=RAB35 PE=1 SV=1	2.602	2.204	2.204	1.894	3.03202e-05	3.18741e-05	6.74073e-05	5.53064e-05	Master Protein	Q15286	0	0	42.522	63	11	14	8	1
1073	Keratin-like protein KRT222 OS=Homo sapiens (Human) OX=9606 GN=KRT222 PE=1 SV=1									None	Q8N1A0	0	0	6.709	3	1	14	0	4
1074	Neurofilament heavy polypeptide OS=Homo sapiens (Human) OX=9606 GN=NEFH PE=1 SV=4									Master Protein Rejected	P12036	0	0	9.679	2	2	14	0	0
1075	Replication factor C subunit 4 OS=Homo sapiens (Human) OX=9606 GN=RFC4 PE=1 SV=2	0.252	0.225	0.371	0.335	0.000116587	8.284e-05	0.000626691	0.000395859	Master Protein	P35249	0	0	34.431	35	10	14	10	1
1076	Clathrin light chain A OS=Homo sapiens (Human) OX=9606 GN=CLTA PE=1 SV=1	1.207	1.057	0.668	0.583	0.648853	1	0.102365	0.0335947	Master Protein	P09496	0	0	19.805	24	8	14	8	1
1077	Histidine--tRNA ligase, cytoplasmic OS=Homo sapiens (Human) OX=9606 GN=HARS1 PE=1 SV=2	0.236	0.216	0.484	0.426	0.000444866	0.000349973	0.0120511	0.00580355	Master Protein	P12081	0	0	34.22	21	11	14	7	1
1078	5'-3' exoribonuclease 2 OS=Homo sapiens (Human) OX=9606 GN=XRN2 PE=1 SV=1	0.571	1.067	0.588	0.972	0.00172468	0.942597	0.00272089	1	Master Protein	Q9H0D6	0	0	43.34	16	12	14	12	1	Met-loss [N-Term]
1079	Clathrin light chain B OS=Homo sapiens (Human) OX=9606 GN=CLTB PE=1 SV=1	1.141	1.092	0.532	0.58	0.631377	0.899951	0.00318232	0.0060362	Master Protein	P09497	0	0	28.243	28	8	14	8	1
1080	Alpha-actinin-3 OS=Homo sapiens (Human) OX=9606 GN=ACTN3 PE=1 SV=2	1.196	1.034	0.616	0.574	0.0847071	1	0.00130066	0.000689076	None	Q08043	0	0	30.47	10	8	14	2	1
1081	HLA class I histocompatibility antigen, B alpha chain OS=Homo sapiens (Human) OX=9606 GN=HLA-B PE=1 SV=3	2.117	2.015	1.914	1.851	0.000361485	0.000492684	0.000868859	0.00104806	Master Protein	P01889	0	0	22.806	22	6	14	2	1
1082	Glucose-6-phosphate 1-dehydrogenase OS=Homo sapiens (Human) OX=9606 GN=G6PD PE=1 SV=4	0.355	0.392	0.444	0.5	6.60297e-05	0.00010282	0.000271084	0.000469204	Master Protein	P11413	0	0	42.355	26	13	14	13	1
1083	Prostaglandin reductase 1 OS=Homo sapiens (Human) OX=9606 GN=PTGR1 PE=1 SV=2	0.308	0.316	0.316	0.295	3.62575e-05	3.44218e-05	6.74073e-05	5.4913e-05	Master Protein	Q14914	0	0	36.868	43	11	14	11	1
1084	Extended synaptotagmin-1 OS=Homo sapiens (Human) OX=9606 GN=ESYT1 PE=1 SV=1	1.736	1.42	0.932	0.942	0.00323617	0.025874	0.965801	1	Master Protein	Q9BSJ8	0	0	46.001	17	13	14	13	1
1085	Cytochrome c1, heme protein, mitochondrial OS=Homo sapiens (Human) OX=9606 GN=CYC1 PE=1 SV=3	1.754	1.51	1.202	1.105	0.00370527	0.0155248	0.310372	0.829931	Master Protein	P08574	0	0	24.51	39	7	14	7	1
1086	Sorting and assembly machinery component 50 homolog OS=Homo sapiens (Human) OX=9606 GN=SAMM50 PE=1 SV=3	3.226	3.146	2.107	1.878	0.00062833	0.000712865	0.00591261	0.0125767	Master Protein	Q9Y512	0	0	43.163	35	12	14	12	1
1087	Thioredoxin domain-containing protein 5 OS=Homo sapiens (Human) OX=9606 GN=TXNDC5 PE=1 SV=2	0.257	0.335	0.354	0.411	6.70155e-05	0.000176816	0.000301352	0.000525578	Master Protein	Q8NBS9	0	0	33.639	31	11	14	11	1
1088	Serine/threonine-protein kinase PAK 2 OS=Homo sapiens (Human) OX=9606 GN=PAK2 PE=1 SV=3	0.255	0.256	0.333	0.314	7.49488e-05	7.5192e-05	0.000272077	0.000201133	Master Protein	Q13177	0	0	42.139	24	10	14	10	1
1089	Proteasome adapter and scaffold protein ECM29 OS=Homo sapiens (Human) OX=9606 GN=ECPAS PE=1 SV=2	0.379	0.354	0.445	0.412	3.57001e-05	3.18741e-05	7.10259e-05	5.4913e-05	Master Protein	Q5VYK3	0	0	39.747	8	14	14	14	1
1090	28 kDa heat- and acid-stable phosphoprotein OS=Homo sapiens (Human) OX=9606 GN=PDAP1 PE=1 SV=1	0.306	0.277	0.436	0.388	7.55843e-05	5.40248e-05	0.000469898	0.000262293	Master Protein	Q13442	0	0	32.736	52	10	14	10	1	Phospho [T18; S60; S63]
1091	Aldo-keto reductase family 1 member B1 OS=Homo sapiens (Human) OX=9606 GN=AKR1B1 PE=1 SV=3	0.286	0.3	0.348	0.316	8.3579e-05	0.00010032	0.000251656	0.00015938	Master Protein	P15121	0	0	30.83	33	9	14	9	1
1092	Protein-L-isoaspartate(D-aspartate) O-methyltransferase OS=Homo sapiens (Human) OX=9606 GN=PCMT1 PE=1 SV=4	0.552	0.504	0.749	0.636	0.00128198	0.000687979	0.0373837	0.00531101	Master Protein	P22061	0	0	23.581	31	6	14	6	1
1093	UV excision repair protein RAD23 homolog A OS=Homo sapiens (Human) OX=9606 GN=RAD23A PE=1 SV=1	0.614	0.644	0.733	0.677	0.00181372	0.00297309	0.0164192	0.00605212	Master Protein	P54725	0	0	27.357	32	8	14	6	1
1094	Mitotic checkpoint serine/threonine-protein kinase BUB1 beta OS=Homo sapiens (Human) OX=9606 GN=BUB1B PE=1 SV=3	0.896	0.841	1.438	1.353	0.366754	0.0921754	0.00439354	0.00985107	Master Protein	O60566	0	0	40.127	13	12	14	12	1	Phospho [S1043]
1095	Insulin-like growth factor 2 mRNA-binding protein 1 OS=Homo sapiens (Human) OX=9606 GN=IGF2BP1 PE=1 SV=2	0.665	0.692	0.513	0.588	0.00470835	0.00782694	0.000641682	0.00166732	Master Protein	Q9NZI8	0	0	34.586	16	10	13	6	1
1096	60S ribosomal protein L35 OS=Homo sapiens (Human) OX=9606 GN=RPL35 PE=1 SV=2	0.698	0.681	0.561	0.528	0.00464328	0.00345154	0.000662485	0.000420452	Master Protein	P42766	0	0	14.407	28	5	13	5	1
1097	Proteasome subunit beta type-5 OS=Homo sapiens (Human) OX=9606 GN=PSMB5 PE=1 SV=3	0.398	0.374	0.388	0.409	0.000129089	9.81484e-05	0.000174396	0.000192404	Master Protein	P28074	0	0	34.384	33	7	13	7	1
1098	Eukaryotic translation initiation factor 3 subunit G OS=Homo sapiens (Human) OX=9606 GN=EIF3G PE=1 SV=2	0.355	0.367	0.482	0.454	6.17028e-05	6.92832e-05	0.000381631	0.000259884	Master Protein	O75821	0	0	33.928	38	11	13	11	1	Phospho [S42]
1099	Cytochrome c oxidase subunit 2 OS=Homo sapiens (Human) OX=9606 GN=MT-CO2 PE=1 SV=1	1.922	1.749	1.448	1.218	0.000241365	0.000476437	0.0037461	0.0556613	Master Protein	P00403	0	0	19.307	28	5	13	5	1
1100	Prolyl endopeptidase OS=Homo sapiens (Human) OX=9606 GN=PREP PE=1 SV=2	0.24	0.233	0.45	0.414	0.000782729	0.000732352	0.0134082	0.00846832	Master Protein	P48147	0	0	41.071	21	13	13	13	1
1101	Protein mago nashi homolog 2 OS=Homo sapiens (Human) OX=9606 GN=MAGOHB PE=1 SV=1	0.394	0.451	0.327	0.423	0.000473339	0.0009685	0.000301352	0.000823183	Master Protein Candidate	Q96A72	0	0	30.081	57	11	13	11	1
1102	Sorting nexin-2 OS=Homo sapiens (Human) OX=9606 GN=SNX2 PE=1 SV=2	0.524	0.502	0.607	0.584	0.00026247	0.000201895	0.0010361	0.000711596	Master Protein	O60749	0	0	36.102	20	10	13	8	1
1103	Glutaredoxin-3 OS=Homo sapiens (Human) OX=9606 GN=GLRX3 PE=1 SV=2	0.224	0.218	0.417	0.368	0.00021075	0.000196398	0.0028221	0.00148257	Master Protein	O76003	0	0	36.104	35	9	13	9	1
1104	Cleavage stimulation factor subunit 3 OS=Homo sapiens (Human) OX=9606 GN=CSTF3 PE=1 SV=1	0.442	0.39	0.374	0.338	0.000116587	6.1538e-05	8.58878e-05	5.84326e-05	Master Protein	Q12996	0	0	36.538	18	11	13	11	1
1105	High mobility group protein HMG-I/HMG-Y OS=Homo sapiens (Human) OX=9606 GN=HMGA1 PE=1 SV=3	0.271	0.243	0.259	0.21	0.000134175	9.58935e-05	0.000172963	8.59839e-05	Master Protein	P17096	0	0	21.227	31	4	13	4	1	Phospho [S36; T53]
1106	40S ribosomal protein S20 OS=Homo sapiens (Human) OX=9606 GN=RPS20 PE=1 SV=1	0.603	0.59	0.708	0.691	0.0152811	0.0128532	0.0819512	0.0633842	Master Protein	P60866	0	0	16.448	27	4	13	4	1
1107	Mitochondrial import inner membrane translocase subunit TIM44 OS=Homo sapiens (Human) OX=9606 GN=TIMM44 PE=1 SV=2	1.177	0.811	0.642	0.656	0.791856	0.587888	0.0827962	0.09949	Master Protein	O43615	0	0	42.004	25	11	13	11	1
1108	Growth hormone-inducible transmembrane protein OS=Homo sapiens (Human) OX=9606 GN=GHITM PE=1 SV=2	2.346	2.11	1.686	1.432	0.000405462	0.000742617	0.00455134	0.0236222	Master Protein	Q9H3K2	0	0	24.828	15	5	13	5	1
1109	Kinesin-like protein KIF20A OS=Homo sapiens (Human) OX=9606 GN=KIF20A PE=1 SV=1	1.406	1.326	0.917	0.854	0.0247261	0.0552347	0.864573	0.375052	Master Protein	O95235	0	0	44.951	17	11	13	11	1
1110	Mitochondrial proton/calcium exchanger protein OS=Homo sapiens (Human) OX=9606 GN=LETM1 PE=1 SV=1	2.4	1.978	1.445	1.281	0.000265792	0.000803424	0.0153778	0.0781449	Master Protein	O95202	0	0	32.536	17	11	13	11	1
1111	Dual specificity mitogen-activated protein kinase kinase 1 OS=Homo sapiens (Human) OX=9606 GN=MAP2K1 PE=1 SV=2	0.387	0.346	0.486	0.431	0.000304847	0.000191752	0.00129205	0.000626582	Master Protein	Q02750	0	0	30.829	27	9	13	4	1
1112	H/ACA ribonucleoprotein complex subunit DKC1 OS=Homo sapiens (Human) OX=9606 GN=DKC1 PE=1 SV=3	0.615	0.756	0.436	0.63	0.00644173	0.0713586	0.000692056	0.00934812	Master Protein	O60832	0	0	30.048	21	12	13	12	1
1113	Beta-galactosidase OS=Homo sapiens (Human) OX=9606 GN=GLB1 PE=1 SV=2	2.505	2.122	2.61	2.65	0.000554803	0.0013936	0.00059696	0.000529957	Master Protein	P16278	0	0	33.459	18	10	13	10	1
1114	Complex I assembly factor ACAD9, mitochondrial OS=Homo sapiens (Human) OX=9606 GN=ACAD9 PE=1 SV=1	2.028	1.62	1.079	1.003	0.000566691	0.00336158	0.886111	1	Master Protein	Q9H845	0	0	42.586	22	12	13	12	1
1115	Peptidyl-prolyl cis-trans isomerase D OS=Homo sapiens (Human) OX=9606 GN=PPID PE=1 SV=3	0.384	0.368	0.534	0.495	0.000642001	0.000534992	0.00527631	0.00312709	Master Protein	Q08752	0	0	38.099	29	12	13	11	1
1116	Carnitine O-palmitoyltransferase 1, liver isoform OS=Homo sapiens (Human) OX=9606 GN=CPT1A PE=1 SV=2	1.658	1.168	0.949	0.952	0.0608126	0.860124	1	1	Master Protein	P50416	0	0	36.969	16	12	13	12	1
1117	CDKN2A-interacting protein OS=Homo sapiens (Human) OX=9606 GN=CDKN2AIP PE=1 SV=3	0.462	1.043	0.5	0.703	0.00264778	1	0.00511416	0.0892936	Master Protein	Q9NXV6	0	0	42.287	25	12	13	12	1
1118	Ras-related protein Rab-11A OS=Homo sapiens (Human) OX=9606 GN=RAB11A PE=1 SV=3	2.18	1.842	0.983	0.967	0.000840449	0.00267201	1	1	Master Protein	P62491	0	0	29.167	34	7	13	7	1
1119	26S proteasome non-ATPase regulatory subunit 6 OS=Homo sapiens (Human) OX=9606 GN=PSMD6 PE=1 SV=1	0.548	0.517	0.566	0.568	0.000195524	0.000130517	0.000338419	0.000315177	Master Protein	Q15008	0	0	34.477	24	9	13	9	1	Met-loss [N-Term]
1120	TAR DNA-binding protein 43 OS=Homo sapiens (Human) OX=9606 GN=TARDBP PE=1 SV=1	0.565	0.533	0.578	0.519	3.63511e-05	3.20735e-05	6.85652e-05	5.35763e-05	Master Protein	Q13148	0	0	29.742	39	10	13	10	1
1121	UDP-N-acetylglucosamine--peptide N-acetylglucosaminyltransferase 110 kDa subunit OS=Homo sapiens (Human) OX=9606 GN=OGT PE=1 SV=3	0.683	0.68	0.732	0.736	0.00327636	0.00316759	0.00950374	0.0103569	Master Protein	O15294	0	0	46.439	15	13	13	13	1
1122	Deoxyuridine 5'-triphosphate nucleotidohydrolase, mitochondrial OS=Homo sapiens (Human) OX=9606 GN=DUT PE=1 SV=4	0.227	0.222	0.349	0.322	4.30167e-05	4.0582e-05	0.00023965	0.000158002	Master Protein	P33316	0	0	28.589	35	8	13	8	1	Phospho [S248]
1123	Podocalyxin OS=Homo sapiens (Human) OX=9606 GN=PODXL PE=1 SV=2	3.22	2.681	1.9	1.801	0.00123587	0.00278313	0.0219972	0.031917	Master Protein	O00592	0	0	31.182	15	7	13	7	1	Phospho [S529]
1124	Nodal modulator 2 OS=Homo sapiens (Human) OX=9606 GN=NOMO2 PE=1 SV=1	1.293	1.052	0.816	0.816	0.276313	1	0.488182	0.486125	None	Q5JPE7	0	0	41.573	11	12	13	12	1
1125	Nucleoporin NUP188 homolog OS=Homo sapiens (Human) OX=9606 GN=NUP188 PE=1 SV=1	0.789	0.813	0.483	0.488	0.0197649	0.035517	0.000188752	0.000179288	Master Protein	Q5SRE5	0	0	37.165	8	12	13	12	1	Phospho [S1709; S1717]
1126	Ribose-phosphate pyrophosphokinase 1 OS=Homo sapiens (Human) OX=9606 GN=PRPS1 PE=1 SV=2	0.331	0.322	0.409	0.392	4.05931e-05	3.767e-05	0.000124728	8.86338e-05	Master Protein	P60891	0	0	39.232	34	9	13	4	1
1127	Gamma-enolase OS=Homo sapiens (Human) OX=9606 GN=ENO2 PE=1 SV=3	0.154	0.133	0.213	0.199	0.00121711	0.000877969	0.00362231	0.0028732	None	P09104	0	0	12.674	12	4	13	1	1
1128	Nuclear ubiquitous casein and cyclin-dependent kinase substrate 1 OS=Homo sapiens (Human) OX=9606 GN=NUCKS1 PE=1 SV=1	0.149	0.141	0.464	0.393	7.32828e-06	5.55906e-06	0.000111932	5.55479e-05	Master Protein	Q9H1E3	0	0	23.762	20	5	13	5	1	Phospho [S19; S181; S214]
1129	Proteasome subunit alpha type-3 OS=Homo sapiens (Human) OX=9606 GN=PSMA3 PE=1 SV=2	0.321	0.313	0.392	0.383	0.000354791	0.000324649	0.00105491	0.000915759	Master Protein	P25788	0	0	25.1	31	9	13	9	1
1130	60S ribosomal protein L31 OS=Homo sapiens (Human) OX=9606 GN=RPL31 PE=1 SV=1	0.745	0.686	0.617	0.599	0.0138915	0.00452163	0.00175195	0.00129792	Master Protein	P62899	0	0	24.615	46	7	13	7	1
1131	Proteasome activator complex subunit 2 OS=Homo sapiens (Human) OX=9606 GN=PSME2 PE=1 SV=4	0.223	0.234	0.49	0.475	0.00136209	0.00160772	0.043396	0.0370567	Master Protein	Q9UL46	0	0	31.877	49	10	13	10	1
1132	Catalase OS=Homo sapiens (Human) OX=9606 GN=CAT PE=1 SV=3	0.557	0.551	0.521	0.511	0.00351078	0.00326035	0.00258635	0.00220468	Master Protein	P04040	0	0	43.135	33	13	13	13	1
1133	RNA transcription, translation and transport factor protein OS=Homo sapiens (Human) OX=9606 GN=RTRAF PE=1 SV=1	0.309	0.342	0.523	0.605	0.021345	0.0317806	0.213661	0.412022	Master Protein	Q9Y224	0	0	37.11	47	11	13	11	1
1134	Rac GTPase-activating protein 1 OS=Homo sapiens (Human) OX=9606 GN=RACGAP1 PE=1 SV=1	1.706	1.571	0.799	0.741	0.00203088	0.00452324	0.0961853	0.0317872	Master Protein	Q9H0H5	0	0	34.047	19	13	13	13	1
1135	Ubiquitin carboxyl-terminal hydrolase 7 OS=Homo sapiens (Human) OX=9606 GN=USP7 PE=1 SV=2	0.469	0.443	0.561	0.529	0.000351133	0.000258241	0.00146676	0.000918628	Master Protein	Q93009	0	0	40.225	12	11	13	11	1
1136	Ribonuclease inhibitor OS=Homo sapiens (Human) OX=9606 GN=RNH1 PE=1 SV=2	0.478	0.511	0.598	0.614	0.000783777	0.00123054	0.00496849	0.00628293	Master Protein	P13489	0	0	39.529	33	12	13	12	1
1137	Actin-related protein 2/3 complex subunit 1A OS=Homo sapiens (Human) OX=9606 GN=ARPC1A PE=2 SV=2	3.528	3.071	1.52	1.4	8.67807e-05	0.000146127	0.014171	0.0357816	Master Protein	Q92747	0	0	36.433	32	10	13	9	1
1138	Non-histone chromosomal protein HMG-17 OS=Homo sapiens (Human) OX=9606 GN=HMGN2 PE=1 SV=3	0.21	0.272	0.358	0.314	0.00250024	0.00588587	0.0190712	0.011304	Master Protein	P05204	0	0	15.635	44	5	13	4	1
1139	HLA class I histocompatibility antigen, A alpha chain OS=Homo sapiens (Human) OX=9606 GN=HLA-A PE=1 SV=2	3.313	2.756	2.132	1.905	0.00212277	0.00471393	0.0196401	0.0391576	Master Protein	P04439	0	0	23.997	21	6	13	3	1
1140	Aldo-keto reductase family 1 member A1 OS=Homo sapiens (Human) OX=9606 GN=AKR1A1 PE=1 SV=3	0.27	0.295	0.335	0.335	3.81911e-05	4.04699e-05	8.81162e-05	7.85258e-05	Master Protein	P14550	0	0	38.308	33	9	13	9	1	Met-loss+Acetyl [N-Term]
1141	Procollagen galactosyltransferase 1 OS=Homo sapiens (Human) OX=9606 GN=COLGALT1 PE=1 SV=1	0.986	0.834	0.643	0.598	1	0.518752	0.0355815	0.0186294	Master Protein	Q8NBJ5	0	0	33.17	14	10	13	10	1
1142	RanBP2-like and GRIP domain-containing protein 3 OS=Homo sapiens (Human) OX=9606 GN=RGPD3 PE=3 SV=2									Master Protein	A6NKT7	0	0	39.689	7	13	13	1	1
1143	Exportin-7 OS=Homo sapiens (Human) OX=9606 GN=XPO7 PE=1 SV=3	0.335	0.33	0.639	0.474	0.00114921	0.00109556	0.0671362	0.00782975	Master Protein	Q9UIA9	0	0	39.444	13	12	13	12	1
1144	Dynactin subunit 2 OS=Homo sapiens (Human) OX=9606 GN=DCTN2 PE=1 SV=4	0.416	0.388	0.475	0.432	0.00131285	0.000939787	0.00344983	0.00195356	Master Protein	Q13561	0	0	36.31	31	11	13	11	1
1145	Nuclear pore complex protein Nup160 OS=Homo sapiens (Human) OX=9606 GN=NUP160 PE=1 SV=3	1.377	1.472	0.79	0.822	0.00581391	0.00244629	0.0259997	0.0551729	Master Protein	Q12769	0	0	41.284	11	13	13	13	1
1146	Transcription activator BRG1 OS=Homo sapiens (Human) OX=9606 GN=SMARCA4 PE=1 SV=2	0.497	0.498	0.451	0.437	0.000335762	0.000341597	0.000271403	0.000209947	Master Protein	P51532	0	0	36.178	7	12	13	7	1
1147	Nodal modulator 3 OS=Homo sapiens (Human) OX=9606 GN=NOMO3 PE=1 SV=2	1.293	1.052	0.816	0.816	0.276313	1	0.488182	0.486125	None	P69849	0	0	41.573	11	12	13	12	1
1148	Polypyrimidine tract-binding protein 3 OS=Homo sapiens (Human) OX=9606 GN=PTBP3 PE=1 SV=2	1.001	0.773	1.093	1.133	1	0.533026	1	0.989947	Master Protein	O95758	0	0	19.818	11	4	13	1	1
1149	Serine/threonine-protein phosphatase 2A catalytic subunit alpha isoform OS=Homo sapiens (Human) OX=9606 GN=PPP2CA PE=1 SV=1	0.367	0.378	0.467	0.449	0.00135101	0.0015786	0.00569718	0.00450162	Master Protein	P67775	0	0	33.937	34	8	13	1	1
1150	Neurofilament light polypeptide OS=Homo sapiens (Human) OX=9606 GN=NEFL PE=1 SV=3	2.176	2.131	3.592	3.577	0.00373228	0.00430217	0.000512467	0.000485431	None	P07196	0	0	6.962	2	1	13	1	1
1151	Nuclear pore complex protein Nup214 OS=Homo sapiens (Human) OX=9606 GN=NUP214 PE=1 SV=2	1.153	1.165	0.556	0.524	0.18384	0.145524	0.000556186	0.000350186	Master Protein	P35658	0	0	42.697	7	13	13	13	1
1152	Ras-related protein Rab-6A OS=Homo sapiens (Human) OX=9606 GN=RAB6A PE=1 SV=3	1.395	1.334	0.858	0.902	0.0518439	0.0917529	0.5346	0.85515	Master Protein	P20340	0	0	34.81	47	8	13	6	1
1153	Cell division cycle 5-like protein OS=Homo sapiens (Human) OX=9606 GN=CDC5L PE=1 SV=2	0.56	0.548	0.435	0.455	0.000175446	0.00014974	7.29867e-05	6.69124e-05	Master Protein	Q99459	0	0	38.23	19	11	13	11	1	Phospho [S303]
1154	Mitochondrial 2-oxoglutarate/malate carrier protein OS=Homo sapiens (Human) OX=9606 GN=SLC25A11 PE=1 SV=3	2.234	1.948	1.494	1.316	0.000467889	0.00109556	0.0130709	0.0637143	Master Protein	Q02978	0	0	38.16	42	10	13	10	1
1155	Dual specificity mitogen-activated protein kinase kinase 2 OS=Homo sapiens (Human) OX=9606 GN=MAP2K2 PE=1 SV=1	0.442	0.428	0.573	0.502	0.000427704	0.000367625	0.00300919	0.00110732	Master Protein	P36507	0	0	32.994	29	10	13	5	1
1156	Band 4.1-like protein 1 OS=Homo sapiens (Human) OX=9606 GN=EPB41L1 PE=1 SV=2	3.92	3.282	2.23	1.998	9.95166e-05	0.000184994	0.00129108	0.00240524	Master Protein	Q9H4G0	0	0	31.54	13	10	13	9	1	Phospho [T686]
1157	Pre-rRNA-processing protein TSR1 homolog OS=Homo sapiens (Human) OX=9606 GN=TSR1 PE=1 SV=1	0.354	0.385	0.481	0.517	0.000468255	0.000688058	0.00281935	0.00433132	Master Protein	Q2NL82	0	0	37.851	19	13	13	13	1
1158	rRNA 2'-O-methyltransferase fibrillarin OS=Homo sapiens (Human) OX=9606 GN=FBL PE=1 SV=2	0.74	0.932	0.418	0.503	0.0323073	0.918279	0.000367573	0.00092691	Master Protein	P22087	0	0	26.201	34	9	13	9	1
1159	Tumor protein D54 OS=Homo sapiens (Human) OX=9606 GN=TPD52L2 PE=1 SV=2	0.363	0.395	0.564	0.552	0.000942892	0.00144751	0.0151491	0.0128418	Master Protein	O43399	0	0	34.335	49	8	13	8	1	Phospho [S21; T23]
1160	Histone H1t OS=Homo sapiens (Human) OX=9606 GN=H1-6 PE=2 SV=4									None	P22492	0	0	11.751	10	3	13	0	2
1161	Proto-oncogene tyrosine-protein kinase Src OS=Homo sapiens (Human) OX=9606 GN=SRC PE=1 SV=3	2.138	1.574	1.811	1.551	0.0672343	0.348673	0.171605	0.39116	Master Protein	P12931	0	0	26.68	20	9	13	3	1
1162	ERO1-like protein alpha OS=Homo sapiens (Human) OX=9606 GN=ERO1A PE=1 SV=2	0.375	0.392	0.395	0.379	3.83563e-05	3.89389e-05	6.98863e-05	5.4913e-05	Master Protein	Q96HE7	0	0	25.956	17	8	13	8	1
1163	Profilin-2 OS=Homo sapiens (Human) OX=9606 GN=PFN2 PE=1 SV=3	0.254	0.235	0.408	0.363	0.000318317	0.0002545	0.00264961	0.00146532	Master Protein	P35080	0	0	32.696	62	8	13	8	1
1164	ADP-ribosylation factor 5 OS=Homo sapiens (Human) OX=9606 GN=ARF5 PE=1 SV=2	0.212	0.199	0.253	0.219	8.43939e-05	6.92832e-05	0.000209306	0.000123466	Master Protein	P84085	0	0	22.947	39	5	13	1	1
1165	Neurofilament medium polypeptide OS=Homo sapiens (Human) OX=9606 GN=NEFM PE=1 SV=3	2.176	2.131	3.592	3.577	0.00373228	0.00430217	0.000512467	0.000485431	None	P07197	0	0	6.962	1	1	13	1	1
1166	60S ribosomal protein L38 OS=Homo sapiens (Human) OX=9606 GN=RPL38 PE=1 SV=2	0.72	0.613	0.711	0.644	0.0661681	0.0124313	0.0620855	0.0221562	Master Protein	P63173	0	0	21.791	50	6	13	6	1
1167	Solute carrier family 12 member 2 OS=Homo sapiens (Human) OX=9606 GN=SLC12A2 PE=1 SV=1	3.457	2.953	2.459	2.184	3.75245e-05	4.40866e-05	0.000146164	0.000224795	Master Protein	P55011	0	0	33.06	10	11	13	11	1
1168	Anillin OS=Homo sapiens (Human) OX=9606 GN=ANLN PE=1 SV=2	0.848	0.865	0.337	0.319	0.0515197	0.0867836	6.74073e-05	5.35255e-05	Master Protein	Q9NQW6	0	0	29.553	13	12	13	12	1	Phospho [S97; S99; S449]
1169	Sequestosome-1 OS=Homo sapiens (Human) OX=9606 GN=SQSTM1 PE=1 SV=1	1.821	1.486	1.068	0.976	0.000155994	0.00094934	0.655444	1	Master Protein	Q13501	0	0	36.125	36	7	13	7	1	Phospho [S272; S355; S361]
1170	Actin-related protein 2/3 complex subunit 4 OS=Homo sapiens (Human) OX=9606 GN=ARPC4 PE=1 SV=3	3.71	3.275	1.721	1.552	0.000507537	0.000805597	0.0312973	0.0729575	Master Protein	P59998	0	0	18.194	27	5	13	5	1
1171	Serine/threonine-protein phosphatase 2A catalytic subunit beta isoform OS=Homo sapiens (Human) OX=9606 GN=PPP2CB PE=1 SV=1	0.685	0.727	1.029	1	0.0829263	0.153812	1	1	Master Protein	P62714	0	0	33.444	34	8	13	1	1
1172	Ras-related protein Rab-11B OS=Homo sapiens (Human) OX=9606 GN=RAB11B PE=1 SV=4	2.18	1.842	0.983	0.967	0.000840449	0.00267201	1	1	Master Protein Candidate	Q15907	0	0	29.167	34	7	13	7	1
1173	LIM and SH3 domain protein 1 OS=Homo sapiens (Human) OX=9606 GN=LASP1 PE=1 SV=2	0.364	0.39	0.423	0.41	2.63573e-05	2.82811e-05	6.74073e-05	5.35255e-05	Master Protein	Q14847	0	0	28.927	31	8	13	8	1	Phospho [T104]
1174	Acidic leucine-rich nuclear phosphoprotein 32 family member A OS=Homo sapiens (Human) OX=9606 GN=ANP32A PE=1 SV=1	0.276	0.266	0.431	0.401	4.17115e-05	3.87388e-05	0.00030363	0.000200656	Master Protein	P39687	0	0	28.167	24	7	13	4	1
1175	Phenylalanine--tRNA ligase alpha subunit OS=Homo sapiens (Human) OX=9606 GN=FARSA PE=1 SV=3	0.552	0.607	0.649	0.622	8.65208e-05	0.000185688	0.000454047	0.000290501	Master Protein	Q9Y285	0	0	28.284	21	10	13	10	1
1176	Cleavage stimulation factor subunit 2 OS=Homo sapiens (Human) OX=9606 GN=CSTF2 PE=1 SV=1	0.425	0.41	0.4	0.381	0.000239218	0.000200185	0.000253169	0.000188993	Master Protein	P33240	0	0	34.014	28	12	13	6	1	Met-loss [N-Term]
1177	Alpha-internexin OS=Homo sapiens (Human) OX=9606 GN=INA PE=1 SV=2	2.176	2.131	3.592	3.577	0.00373228	0.00430217	0.000512467	0.000485431	None	Q16352	0	0	6.962	2	1	13	1	1
1178	Cytochrome c OS=Homo sapiens (Human) OX=9606 GN=CYCS PE=1 SV=2	0.352	0.295	0.324	0.269	0.000541563	0.000281215	0.000514246	0.00026442	Master Protein	P99999	0	0	24.13	45	5	13	5	1
1179	Thymidine kinase, cytosolic OS=Homo sapiens (Human) OX=9606 GN=TK1 PE=1 SV=2	0.552	0.524	0.236	0.215	0.00209149	0.00143593	7.46786e-05	5.65529e-05	Master Protein	P04183	0	0	38.72	39	8	13	8	1	Phospho [S231]
1180	Glutathione S-transferase omega-1 OS=Homo sapiens (Human) OX=9606 GN=GSTO1 PE=1 SV=2	0.256	0.251	0.314	0.291	3.41611e-05	3.18741e-05	6.74073e-05	5.4913e-05	Master Protein	P78417	0	0	27.423	34	10	13	10	1
1181	Sorting nexin-1 OS=Homo sapiens (Human) OX=9606 GN=SNX1 PE=1 SV=3	0.321	0.423	0.394	0.402	3.77784e-05	7.81865e-05	8.93851e-05	8.60462e-05	Master Protein	Q13596	0	0	34.596	22	11	13	9	1
1182	Dihydrolipoyl dehydrogenase, mitochondrial OS=Homo sapiens (Human) OX=9606 GN=DLD PE=1 SV=2	1.382	1.004	0.762	0.692	0.101876	1	0.195248	0.0687583	Master Protein	P09622	0	0	30.923	17	8	13	8	1
1183	Protein mago nashi homolog OS=Homo sapiens (Human) OX=9606 GN=MAGOH PE=1 SV=1	0.394	0.451	0.327	0.423	0.000473339	0.0009685	0.000301352	0.000823183	Master Protein	P61326	0	0	30.081	58	11	13	11	1
1184	Unconventional myosin-Ie OS=Homo sapiens (Human) OX=9606 GN=MYO1E PE=1 SV=2	1.148	1.073	1.021	0.876	0.656135	0.992642	1	0.70677	Master Protein	Q12965	0	0	35.18	10	11	12	11	1
1185	Inner centromere protein OS=Homo sapiens (Human) OX=9606 GN=INCENP PE=1 SV=3	4.054	4.033	1.985	1.756	0.000247177	0.00025277	0.0072317	0.0175682	Master Protein	Q9NQS7	0	0	28.087	12	11	12	11	1
1186	Acyl-coenzyme A thioesterase 9, mitochondrial OS=Homo sapiens (Human) OX=9606 GN=ACOT9 PE=1 SV=2	1.385	0.835	0.731	0.734	0.562501	0.945031	0.608601	0.619758	Master Protein	Q9Y305	0	0	37.654	23	9	12	9	1
1187	Peptidyl-prolyl cis-trans isomerase A-like 4H OS=Homo sapiens (Human) OX=9606 GN=PPIAL4H PE=3 SV=1	0.211	0.199	0.432	0.38	0.000256484	0.00021989	0.00491117	0.00252881	None	A0A075B767	0	0	6.419	12	3	12	3	1
1188	Serine/threonine-protein phosphatase 2A 65 kDa regulatory subunit A beta isoform OS=Homo sapiens (Human) OX=9606 GN=PPP2R1B PE=1 SV=3	0.469	0.436	0.661	0.562	0.000348128	0.00023531	0.00629557	0.00140743	Master Protein	P30154	0	0	37.434	21	9	12	6	1
1189	Small nuclear ribonucleoprotein Sm D2 OS=Homo sapiens (Human) OX=9606 GN=SNRPD2 PE=1 SV=1	0.449	0.475	0.423	0.386	0.000578156	0.000815259	0.000556047	0.000345555	Master Protein	P62316	0	0	27.859	54	6	12	6	1
1190	Flavin reductase (NADPH) OS=Homo sapiens (Human) OX=9606 GN=BLVRB PE=1 SV=3	0.482	0.517	0.553	0.522	6.09079e-05	9.58935e-05	0.000219744	0.000134088	Master Protein	P30043	0	0	23.719	42	6	12	6	1
1191	GRB10-interacting GYF protein 2 OS=Homo sapiens (Human) OX=9606 GN=GIGYF2 PE=1 SV=1	0.732	0.702	0.783	0.793	0.0694329	0.0426321	0.173569	0.209139	Master Protein	Q6Y7W6	0	0	32.648	10	10	12	10	1
1192	40S ribosomal protein S25 OS=Homo sapiens (Human) OX=9606 GN=RPS25 PE=1 SV=1	0.574	0.543	0.755	0.756	0.00604767	0.00393658	0.113983	0.116406	Master Protein	P62851	0	0	17.452	41	7	12	7	1
1193	Signal recognition particle 54 kDa protein OS=Homo sapiens (Human) OX=9606 GN=SRP54 PE=1 SV=1	0.325	0.287	0.56	0.502	7.8234e-05	5.00311e-05	0.00177145	0.000806175	Master Protein	P61011	0	0	36.327	24	12	12	12	1
1194	NADH-ubiquinone oxidoreductase 75 kDa subunit, mitochondrial OS=Homo sapiens (Human) OX=9606 GN=NDUFS1 PE=1 SV=3	1.489	1.34	1.129	1.068	0.0023048	0.00975495	0.288515	0.803028	Master Protein	P28331	0	0	37.938	21	12	12	12	1
1195	Septin-7 OS=Homo sapiens (Human) OX=9606 GN=SEPTIN7 PE=1 SV=2	0.374	0.353	0.512	0.462	0.000156746	0.000122356	0.00104949	0.00054099	Master Protein	Q16181	0	0	28.568	23	10	12	10	1
1196	Dual specificity mitogen-activated protein kinase kinase 6 OS=Homo sapiens (Human) OX=9606 GN=MAP2K6 PE=1 SV=1	0.309	0.327	0.416	0.39	3.41611e-05	3.19139e-05	7.19548e-05	5.4913e-05	Master Protein	P52564	0	0	37.929	32	10	12	7	1
1197	Insulin receptor OS=Homo sapiens (Human) OX=9606 GN=INSR PE=1 SV=4	2.517	1.909	1.657	1.57	0.00688656	0.034416	0.0963478	0.144247	Master Protein	P06213	0	0	25.942	5	8	12	6	1
1198	Peptidyl-prolyl cis-trans isomerase FKBP10 OS=Homo sapiens (Human) OX=9606 GN=FKBP10 PE=1 SV=1	0.214	0.216	0.363	0.318	0.000418605	0.000437281	0.00345336	0.00191898	Master Protein	Q96AY3	0	0	29.277	15	8	12	8	1
1199	Alpha-aminoadipic semialdehyde dehydrogenase OS=Homo sapiens (Human) OX=9606 GN=ALDH7A1 PE=1 SV=5	0.499	0.438	0.494	0.45	0.000226852	0.000107301	0.00029663	0.000165974	Master Protein	P49419	0	0	40.911	23	11	12	11	1
1200	GTP-binding protein Rheb OS=Homo sapiens (Human) OX=9606 GN=RHEB PE=1 SV=1	0.45	0.398	0.437	0.388	5.06048e-05	3.67023e-05	7.4581e-05	5.4913e-05	Master Protein	Q15382	0	0	22.146	36	7	12	7	1
1201	CCAAT/enhancer-binding protein zeta OS=Homo sapiens (Human) OX=9606 GN=CEBPZ PE=1 SV=3	0.721	0.708	0.476	0.491	0.019502	0.0155248	0.000593743	0.000671418	Master Protein	Q03701	0	0	34.766	12	11	12	11	1
1202	Catenin beta-1 OS=Homo sapiens (Human) OX=9606 GN=CTNNB1 PE=1 SV=1	1.424	1.268	1.524	1.329	0.0204243	0.102994	0.0105342	0.0557762	Master Protein	P35222	0	0	22.703	13	8	12	2	1
1203	Ubiquitin-conjugating enzyme E2 variant 1 OS=Homo sapiens (Human) OX=9606 GN=UBE2V1 PE=1 SV=2	0.376	0.327	0.436	0.377	0.000264693	0.00015036	0.000688635	0.000336113	Master Protein	Q13404	0	0	22.906	52	7	12	3	1
1204	Delta(3,5)-Delta(2,4)-dienoyl-CoA isomerase, mitochondrial OS=Homo sapiens (Human) OX=9606 GN=ECH1 PE=1 SV=2	1.216	0.723	0.703	0.585	0.814159	0.387385	0.328384	0.0910216	Master Protein	Q13011	0	0	30.874	22	7	12	7	1
1205	Cystathionine gamma-lyase OS=Homo sapiens (Human) OX=9606 GN=CTH PE=1 SV=3	0.329	0.33	0.453	0.416	3.66621e-05	3.46816e-05	0.000146164	8.42808e-05	Master Protein	P32929	0	0	37.557	36	11	12	11	1
1206	Dynamin-2 OS=Homo sapiens (Human) OX=9606 GN=DNM2 PE=1 SV=2	0.321	0.319	0.427	0.441	0.000109437	0.000107125	0.00050121	0.000548898	Master Protein	P50570	0	0	39.163	13	11	12	8	1
1207	Ras-related protein Rab-8A OS=Homo sapiens (Human) OX=9606 GN=RAB8A PE=1 SV=1	1.388	1.141	0.882	0.762	0.0491641	0.627888	0.685793	0.109813	Master Protein	P61006	0	0	27.653	44	8	12	5	1
1208	Histone acetyltransferase type B catalytic subunit OS=Homo sapiens (Human) OX=9606 GN=HAT1 PE=1 SV=1	0.287	0.284	0.412	0.382	0.000358091	0.000349896	0.00204463	0.00136503	Master Protein	O14929	0	0	29.273	26	9	12	9	1
1209	Prostaglandin F2 receptor negative regulator OS=Homo sapiens (Human) OX=9606 GN=PTGFRN PE=1 SV=2	2.059	1.35	1.455	1.3	0.0125187	0.321838	0.178441	0.450959	Master Protein	Q9P2B2	0	0	32.983	12	11	12	11	1
1210	Parafibromin OS=Homo sapiens (Human) OX=9606 GN=CDC73 PE=1 SV=1	0.696	0.794	0.82	0.85	0.000330288	0.00253289	0.00583815	0.0145146	Master Protein	Q6P1J9	0	0	35.324	22	11	12	11	1
1211	RanBP2-like and GRIP domain-containing protein 4 OS=Homo sapiens (Human) OX=9606 GN=RGPD4 PE=2 SV=3									Master Protein Rejected	Q7Z3J3	0	0	33.775	7	12	12	0	0
1212	Ribose-phosphate pyrophosphokinase 2 OS=Homo sapiens (Human) OX=9606 GN=PRPS2 PE=1 SV=2	0.3	0.271	0.583	0.51	0.012739	0.00897876	0.278632	0.144695	Master Protein	P11908	0	0	34.483	30	8	12	3	1
1213	CTP synthase 2 OS=Homo sapiens (Human) OX=9606 GN=CTPS2 PE=1 SV=1	0.435	0.447	0.5	0.457	0.000197372	0.000229208	0.000561717	0.000320126	Master Protein	Q9NRF8	0	0	34.518	19	10	12	9	1
1214	PEST proteolytic signal-containing nuclear protein OS=Homo sapiens (Human) OX=9606 GN=PCNP PE=1 SV=2	0.263	0.276	0.354	0.319	3.57001e-05	3.37197e-05	8.09603e-05	5.67845e-05	Master Protein	Q8WW12	0	0	22.244	46	7	12	7	1
1215	Bone marrow stromal antigen 2 OS=Homo sapiens (Human) OX=9606 GN=BST2 PE=1 SV=1	4.216	3.824	2.411	2.082	0.00070369	0.000986379	0.00794005	0.0179286	Master Protein	Q10589	0	0	20.804	29	6	12	6	1	Met-loss [N-Term]
1216	SWI/SNF complex subunit SMARCC1 OS=Homo sapiens (Human) OX=9606 GN=SMARCC1 PE=1 SV=3	0.481	0.446	0.39	0.38	0.000111365	7.20711e-05	7.31544e-05	5.73222e-05	Master Protein	Q92922	0	0	34.895	12	10	12	8	1
1217	Peptidyl-prolyl cis-trans isomerase FKBP3 OS=Homo sapiens (Human) OX=9606 GN=FKBP3 PE=1 SV=1	0.259	0.279	0.367	0.35	3.50644e-05	3.23185e-05	7.4581e-05	5.80368e-05	Master Protein	Q00688	0	0	28.622	50	9	12	9	1
1218	Small nuclear ribonucleoprotein-associated proteins B and B' OS=Homo sapiens (Human) OX=9606 GN=SNRPB PE=1 SV=2	0.632	0.656	0.717	0.684	0.00319401	0.00485616	0.0157892	0.008919	Master Protein	P14678	0	0	20.107	18	4	12	4	1
1219	60S ribosomal protein L36a OS=Homo sapiens (Human) OX=9606 GN=RPL36A PE=1 SV=2	0.514	0.514	0.491	0.53	0.00567687	0.00580813	0.00495333	0.00816095	Master Protein	P83881	0	0	20.445	39	6	12	2	1
1220	Tight junction protein ZO-2 OS=Homo sapiens (Human) OX=9606 GN=TJP2 PE=1 SV=2	0.723	0.592	0.502	0.468	0.00123727	0.000152866	7.96789e-05	5.55479e-05	Master Protein	Q9UDY2	0	0	31.9	9	10	12	10	1
1221	Synaptopodin OS=Homo sapiens (Human) OX=9606 GN=SYNPO PE=1 SV=2	4.71	3.915	1.366	1.437	0.00014363	0.000247087	0.154847	0.0930917	Master Protein	Q8N3V7	0	0	31.468	13	9	12	9	1	Phospho [S685; S833]
1222	Isocitrate dehydrogenase [NAD] subunit alpha, mitochondrial OS=Homo sapiens (Human) OX=9606 GN=IDH3A PE=1 SV=1	0.995	0.666	0.718	0.632	1	0.140757	0.273142	0.0974967	Master Protein	P50213	0	0	31.461	30	10	12	10	1
1223	Protein S100-A10 OS=Homo sapiens (Human) OX=9606 GN=S100A10 PE=1 SV=2	1.856	1.571	0.842	0.868	0.000348484	0.00143789	0.105306	0.200582	Master Protein	P60903	0	0	16.989	18	3	12	3	1
1224	Small nuclear ribonucleoprotein Sm D3 OS=Homo sapiens (Human) OX=9606 GN=SNRPD3 PE=1 SV=1	0.41	0.487	0.457	0.504	0.00021075	0.000535604	0.000490866	0.000807062	Master Protein	P62318	0	0	29.81	48	4	12	4	1
1225	S-adenosylhomocysteine hydrolase-like protein 1 OS=Homo sapiens (Human) OX=9606 GN=AHCYL1 PE=1 SV=2	0.283	0.268	0.409	0.373	9.55124e-05	8.04703e-05	0.000558348	0.00034987	Master Protein	O43865	0	0	31.752	20	11	12	10	1
1226	60S acidic ribosomal protein P1 OS=Homo sapiens (Human) OX=9606 GN=RPLP1 PE=1 SV=1	0.483	0.517	0.687	0.591	0.0219345	0.0340738	0.264104	0.0894636	Master Protein	P05386	0	0	21.769	96	5	12	4	1	Phospho [S104]; Met-loss+Acetyl [N-Term]
1227	Peptidyl-prolyl cis-trans isomerase A-like 4D OS=Homo sapiens (Human) OX=9606 GN=PPIAL4D PE=3 SV=1	0.211	0.199	0.432	0.38	0.000256484	0.00021989	0.00491117	0.00252881	None	F5H284	0	0	6.419	12	3	12	3	1
1228	Very-long-chain (3R)-3-hydroxyacyl-CoA dehydratase 3 OS=Homo sapiens (Human) OX=9606 GN=HACD3 PE=1 SV=2	2.119	1.848	1.029	0.976	0.00487164	0.0124956	1	1	Master Protein	Q9P035	0	0	28.46	25	8	12	8	1	Phospho [S114]
1229	Peptidyl-prolyl cis-trans isomerase FKBP5 OS=Homo sapiens (Human) OX=9606 GN=FKBP5 PE=1 SV=2	0.314	0.312	0.35	0.338	3.61336e-05	3.31674e-05	6.9042e-05	5.4913e-05	Master Protein	Q13451	0	0	36.487	26	11	12	11	1
1230	Calcium-binding mitochondrial carrier protein Aralar1 OS=Homo sapiens (Human) OX=9606 GN=SLC25A12 PE=1 SV=2	1.988	1.639	1.205	1.03	0.000845134	0.00405055	0.220585	1	Master Protein	O75746	0	0	38.47	21	11	12	8	1
1231	Metalloreductase STEAP4 OS=Homo sapiens (Human) OX=9606 GN=STEAP4 PE=1 SV=1	2.899	2.361	2.413	2.297	0.000531846	0.00142845	0.00157311	0.0019565	Master Protein	Q687X5	0	0	32.422	22	7	12	7	1
1232	Actin-related protein 2/3 complex subunit 3 OS=Homo sapiens (Human) OX=9606 GN=ARPC3 PE=1 SV=3	3.64	3.116	1.874	1.692	0.000339399	0.000598006	0.0104243	0.0226987	Master Protein	O15145	0	0	16.365	33	6	12	6	1	Met-loss [N-Term]
1233	cAMP-dependent protein kinase type II-alpha regulatory subunit OS=Homo sapiens (Human) OX=9606 GN=PRKAR2A PE=1 SV=2	1.167	1.02	0.888	0.834	0.134215	1	0.306499	0.0808355	Master Protein	P13861	0	0	33.125	29	9	12	9	1	Phospho [S99]
1234	Nicotinamide phosphoribosyltransferase OS=Homo sapiens (Human) OX=9606 GN=NAMPT PE=1 SV=1	0.234	0.234	0.289	0.26	3.41611e-05	3.18741e-05	6.74073e-05	5.4913e-05	Master Protein	P43490	0	0	34.644	26	9	12	9	1
1235	60S ribosomal protein L18 OS=Homo sapiens (Human) OX=9606 GN=RPL18 PE=1 SV=2	0.714	0.706	0.7	0.62	0.05004	0.0444736	0.0434174	0.0124508	Master Protein	Q07020	0	0	20.208	38	6	12	6	1
1236	Transcription factor A, mitochondrial OS=Homo sapiens (Human) OX=9606 GN=TFAM PE=1 SV=1	0.953	0.572	0.49	0.548	1	0.174313	0.0786604	0.1449	Master Protein	Q00059	0	0	24.323	31	9	12	9	1
1237	Cytoplasmic dynein 1 light intermediate chain 1 OS=Homo sapiens (Human) OX=9606 GN=DYNC1LI1 PE=1 SV=3	0.55	0.469	0.579	0.518	0.00026052	9.62391e-05	0.000513356	0.000224795	Master Protein	Q9Y6G9	0	0	28.083	23	9	12	9	1
1238	Aminoacyl tRNA synthase complex-interacting multifunctional protein 2 OS=Homo sapiens (Human) OX=9606 GN=AIMP2 PE=1 SV=2	0.455	0.421	0.524	0.476	0.00173124	0.00113745	0.00513496	0.00273797	Master Protein	Q13155	0	0	28.307	39	9	12	9	1
1239	Kinesin-like protein KIF14 OS=Homo sapiens (Human) OX=9606 GN=KIF14 PE=1 SV=1	1.088	1.012	0.756	0.701	0.515588	1	0.00900609	0.00300979	Master Protein	Q15058	0	0	36.535	8	12	12	12	1
1240	Calmodulin-like protein 3 OS=Homo sapiens (Human) OX=9606 GN=CALML3 PE=1 SV=2	1.109	1.121	1.663	1.309	0.950862	0.907398	0.0266393	0.261409	None	P27482	0	0	7.975	10	2	12	2	1
1241	Phenylalanine--tRNA ligase beta subunit OS=Homo sapiens (Human) OX=9606 GN=FARSB PE=1 SV=3	0.315	0.314	0.404	0.382	5.38124e-05	5.27861e-05	0.00022023	0.000157302	Master Protein	Q9NSD9	0	0	36.583	21	11	12	11	1
1242	Calcium-binding mitochondrial carrier protein SCaMC-1 OS=Homo sapiens (Human) OX=9606 GN=SLC25A24 PE=1 SV=2	2.298	1.883	1.523	1.271	0.000318787	0.00108044	0.00819558	0.0855942	Master Protein	Q6NUK1	0	0	28.433	17	9	12	9	1
1243	Atlastin-3 OS=Homo sapiens (Human) OX=9606 GN=ATL3 PE=1 SV=1	1.052	0.795	0.659	0.699	1	0.500606	0.100011	0.168083	Master Protein	Q6DD88	0	0	35.467	23	9	12	9	1
1244	Acetyl-CoA acetyltransferase, mitochondrial OS=Homo sapiens (Human) OX=9606 GN=ACAT1 PE=1 SV=1	0.858	0.55	0.47	0.489	0.97034	0.0793992	0.0336688	0.0425228	Master Protein	P24752	0	0	36.763	30	10	12	10	1
1245	ATP-dependent DNA/RNA helicase DHX36 OS=Homo sapiens (Human) OX=9606 GN=DHX36 PE=1 SV=2	0.529	0.99	0.6	1.018	0.00256807	1	0.00831322	1	Master Protein	Q9H2U1	0	0	34.038	12	10	12	10	1
1246	Spermine synthase OS=Homo sapiens (Human) OX=9606 GN=SMS PE=1 SV=2	0.189	0.18	0.231	0.194	2.87694e-05	2.37492e-05	6.74073e-05	4.42454e-05	Master Protein	P52788	0	0	31.666	32	8	12	8	1
1247	Xenotropic and polytropic retrovirus receptor 1 OS=Homo sapiens (Human) OX=9606 GN=XPR1 PE=1 SV=1	3.816	3.567	2.117	1.987	4.14839e-05	4.41476e-05	0.000545816	0.000748564	Master Protein	Q9UBH6	0	0	38.796	20	11	12	11	1
1248	RNA-binding protein 4B OS=Homo sapiens (Human) OX=9606 GN=RBM4B PE=1 SV=1	1.948	1.774	1.996	1.981	0.000402728	0.000803424	0.000463571	0.000453656	Master Protein	Q9BQ04	0	0	26.216	16	7	12	1	1
1249	Peptidyl-prolyl cis-trans isomerase A-like 4F OS=Homo sapiens (Human) OX=9606 GN=PPIAL4F PE=3 SV=1	0.211	0.199	0.432	0.38	0.000256484	0.00021989	0.00491117	0.00252881	None	P0DN26	0	0	6.419	12	3	12	3	1
1250	Serine/threonine-protein phosphatase 6 regulatory subunit 3 OS=Homo sapiens (Human) OX=9606 GN=PPP6R3 PE=1 SV=2	0.564	0.552	0.682	0.675	0.00189001	0.00161783	0.0139942	0.012261	Master Protein	Q5H9R7	0	0	36.135	12	9	12	9	1	Phospho [S617]
1251	Lymphokine-activated killer T-cell-originated protein kinase OS=Homo sapiens (Human) OX=9606 GN=PBK PE=1 SV=3	0.435	0.398	0.443	0.401	0.000106106	6.7032e-05	0.000176471	9.54004e-05	Master Protein	Q96KB5	0	0	28.336	28	9	12	9	1
1252	Helicase MOV-10 OS=Homo sapiens (Human) OX=9606 GN=MOV10 PE=1 SV=2	0.714	0.979	0.554	0.522	0.426892	1	0.0860728	0.0608537	Master Protein	Q9HCE1	0	0	26.97	10	10	12	10	1
1253	Signal peptidase complex subunit 2 OS=Homo sapiens (Human) OX=9606 GN=SPCS2 PE=1 SV=3	2.186	1.701	1.088	1.045	0.00352084	0.0209258	1	1	Master Protein	Q15005	0	0	33.957	46	9	12	9	1
1254	Peptidyl-prolyl cis-trans isomerase A-like 4G OS=Homo sapiens (Human) OX=9606 GN=PPIAL4G PE=3 SV=1	0.211	0.199	0.432	0.38	0.000256484	0.00021989	0.00491117	0.00252881	None	P0DN37	0	0	6.419	12	3	12	3	1
1255	Actin-related protein 2/3 complex subunit 5-like protein OS=Homo sapiens (Human) OX=9606 GN=ARPC5L PE=1 SV=1	3.715	3.663	1.817	1.757	0.00113234	0.00121071	0.0443048	0.0561432	Master Protein	Q9BPX5	0	0	30.023	63	8	12	7	1
1256	Peptidyl-prolyl cis-trans isomerase A-like 4C OS=Homo sapiens (Human) OX=9606 GN=PPIAL4C PE=2 SV=1	0.211	0.199	0.432	0.38	0.000256484	0.00021989	0.00491117	0.00252881	None	A0A0B4J2A2	0	0	6.419	12	3	12	3	1
1257	Small nuclear ribonucleoprotein-associated protein N OS=Homo sapiens (Human) OX=9606 GN=SNRPN PE=1 SV=1	0.632	0.656	0.717	0.684	0.00319401	0.00485616	0.0157892	0.008919	Master Protein Candidate	P63162	0	0	20.107	18	4	12	4	1
1258	NSFL1 cofactor p47 OS=Homo sapiens (Human) OX=9606 GN=NSFL1C PE=1 SV=2	0.447	0.461	0.858	0.865	0.0031739	0.00386834	0.762147	0.795258	Master Protein	Q9UNZ2	0	0	38.643	40	10	12	10	1	Phospho [T270]
1259	Putative 40S ribosomal protein S10-like OS=Homo sapiens (Human) OX=9606 GN=RPS10P5 PE=5 SV=1	0.552	0.536	0.52	0.569	0.00310136	0.00254036	0.00246128	0.00461598	None	Q9NQ39	0	0	19.592	26	6	12	5	1
1260	Spectrin beta chain, erythrocytic OS=Homo sapiens (Human) OX=9606 GN=SPTB PE=1 SV=5	6.812	5.961	1.693	1.877	4.8017e-05	6.02404e-05	0.016622	0.00752343	None	P11277	0	0	18.231	2	8	12	2	1
1261	Mitotic checkpoint protein BUB3 OS=Homo sapiens (Human) OX=9606 GN=BUB3 PE=1 SV=1	0.61	0.628	1.038	0.971	0.000158617	0.000206579	0.917072	0.992806	Master Protein	O43684	0	0	33.135	31	9	12	9	1	Met-loss [N-Term]
1262	Transportin-2 OS=Homo sapiens (Human) OX=9606 GN=TNPO2 PE=1 SV=3	0.478	0.486	0.497	0.511	0.0336635	0.0378832	0.0461448	0.054629	Master Protein	O14787	0	0	18.897	7	7	12	2	1
1263	Aminoacyl tRNA synthase complex-interacting multifunctional protein 1 OS=Homo sapiens (Human) OX=9606 GN=AIMP1 PE=1 SV=2	0.322	0.307	0.389	0.385	3.41611e-05	3.17452e-05	6.74073e-05	5.4913e-05	Master Protein	Q12904	0	0	34.146	38	9	12	9	1
1264	Coatomer subunit delta OS=Homo sapiens (Human) OX=9606 GN=ARCN1 PE=1 SV=1	0.338	0.339	0.431	0.408	0.00024354	0.000245082	0.000929566	0.000671587	Master Protein	P48444	0	0	33.728	18	9	12	9	1	Met-loss [N-Term]
1265	Monofunctional C1-tetrahydrofolate synthase, mitochondrial OS=Homo sapiens (Human) OX=9606 GN=MTHFD1L PE=1 SV=1	0.98	0.652	0.635	0.616	1	0.210123	0.183112	0.149947	Master Protein	Q6UB35	0	0	33.027	12	12	12	12	1
1266	Endothelial differentiation-related factor 1 OS=Homo sapiens (Human) OX=9606 GN=EDF1 PE=1 SV=1	0.194	0.232	0.396	0.448	0.000295201	0.000495106	0.0046957	0.00887876	Master Protein	O60869	0	0	22.414	39	9	12	9	1
1267	Prosaposin OS=Homo sapiens (Human) OX=9606 GN=PSAP PE=1 SV=2	0.413	0.36	0.365	0.346	0.000741472	0.000399908	0.000556186	0.000423735	Master Protein	P07602	0	0	27.298	18	9	12	9	1
1268	Structural maintenance of chromosomes flexible hinge domain-containing protein 1 OS=Homo sapiens (Human) OX=9606 GN=SMCHD1 PE=1 SV=2	0.451	0.436	0.4	0.397	0.000267012	0.000226049	0.000214363	0.000188674	Master Protein	A6NHR9	0	0	34.117	6	12	12	12	1
1269	Protein DEK OS=Homo sapiens (Human) OX=9606 GN=DEK PE=1 SV=1	0.296	0.3	0.46	0.396	9.13635e-05	9.7171e-05	0.000817869	0.0003725	Master Protein	P35659	0	0	32.93	25	9	12	9	1
1270	Putative endoplasmin-like protein OS=Homo sapiens (Human) OX=9606 GN=HSP90B2P PE=5 SV=1	0.296	0.299	0.493	0.463	0.000350779	0.000366128	0.00491341	0.00328782	None	Q58FF3	0	0	19.416	12	7	12	7	1
1271	Acidic leucine-rich nuclear phosphoprotein 32 family member B OS=Homo sapiens (Human) OX=9606 GN=ANP32B PE=1 SV=1	0.128	0.123	0.224	0.186	3.57001e-05	3.23185e-05	9.34989e-05	5.91947e-05	Master Protein	Q92688	0	0	23.695	24	7	12	4	1
1272	Serine/arginine-rich splicing factor 3 OS=Homo sapiens (Human) OX=9606 GN=SRSF3 PE=1 SV=1	0.396	0.378	0.322	0.306	6.15276e-05	5.00308e-05	6.9042e-05	5.4913e-05	Master Protein	P84103	0	0	21.297	35	6	12	5	1
1273	G2/mitotic-specific cyclin-B1 OS=Homo sapiens (Human) OX=9606 GN=CCNB1 PE=1 SV=1	0.785	0.818	0.246	0.227	0.101876	0.191127	7.96789e-05	5.96936e-05	Master Protein	P14635	0	0	32.423	21	9	12	9	1
1274	Leucine zipper protein 1 OS=Homo sapiens (Human) OX=9606 GN=LUZP1 PE=1 SV=2	3.31	2.727	1.472	1.432	4.3337e-05	7.95561e-05	0.00660384	0.009212	Master Protein	Q86V48	0	0	33.851	11	10	12	10	1	Phospho [S659]
1275	MARCKS-related protein OS=Homo sapiens (Human) OX=9606 GN=MARCKSL1 PE=1 SV=2	2.281	1.362	1.033	0.946	0.0107417	0.380016	1	1	Master Protein	P49006	0	0	29.488	76	7	12	7	1	Phospho [S22]
1276	Putative Ras-related protein Rab-1C OS=Homo sapiens (Human) OX=9606 GN=RAB1C PE=5 SV=2	2.039	1.611	0.911	0.862	0.00152681	0.0101572	0.894655	0.546736	None	Q92928	0	0	26.47	39	8	12	3	1
1277	ATP-binding cassette sub-family D member 3 OS=Homo sapiens (Human) OX=9606 GN=ABCD3 PE=1 SV=1	1.394	1.197	0.792	0.769	0.20731	0.718451	0.509287	0.399755	Master Protein	P28288	0	0	39.128	16	10	12	10	1
1278	Tensin-3 OS=Homo sapiens (Human) OX=9606 GN=TNS3 PE=1 SV=2	1.36	1.314	1.132	1.086	0.00279631	0.00497643	0.142209	0.433609	Master Protein	Q68CZ2	0	0	39.396	12	11	12	11	1	Phospho [S332; S1292]
1279	Rab GDP dissociation inhibitor alpha OS=Homo sapiens (Human) OX=9606 GN=GDI1 PE=1 SV=2	0.2	0.232	0.248	0.196	0.000395441	0.000613862	0.000951913	0.000469451	Master Protein	P31150	0	0	26.213	17	6	12	1	1
1280	60S ribosomal protein L26-like 1 OS=Homo sapiens (Human) OX=9606 GN=RPL26L1 PE=1 SV=1	0.698	0.729	0.576	0.559	0.00454212	0.00829627	0.000797207	0.0006066	None	Q9UNX3	0	0	21.038	37	8	12	8	1
1281	Probable ATP-dependent RNA helicase DDX23 OS=Homo sapiens (Human) OX=9606 GN=DDX23 PE=1 SV=3	0.437	0.403	0.418	0.392	0.000143901	9.7171e-05	0.000172835	0.000113314	Master Protein	Q9BUQ8	0	0	37.572	15	12	12	12	1	Met-loss [N-Term]
1282	Probable phosphoglycerate mutase 4 OS=Homo sapiens (Human) OX=9606 GN=PGAM4 PE=3 SV=1	0.141	0.143	0.328	0.293	2.63573e-05	2.40716e-05	7.96789e-05	5.60386e-05	None	Q8N0Y7	0	0	27.365	23	5	12	5	1
1283	Volume-regulated anion channel subunit LRRC8A OS=Homo sapiens (Human) OX=9606 GN=LRRC8A PE=1 SV=1	3.61	3.241	2.248	2.052	5.04724e-05	6.91445e-05	0.000469458	0.000725083	Master Protein	Q8IWT6	0	0	30.891	14	10	12	9	1
1284	Serine--tRNA ligase, cytoplasmic OS=Homo sapiens (Human) OX=9606 GN=SARS1 PE=1 SV=3	0.378	0.371	0.455	0.433	5.68381e-05	5.18031e-05	0.000207706	0.000143631	Master Protein	P49591	0	0	30.214	21	10	12	10	1
1285	Potassium-transporting ATPase alpha chain 1 OS=Homo sapiens (Human) OX=9606 GN=ATP4A PE=2 SV=5	3.832	3.208	2.239	2.099	0.000253858	0.00047385	0.00305059	0.00430195	None	P20648	0	0	19.626	5	5	11	5	1
1286	E3 ubiquitin/ISG15 ligase TRIM25 OS=Homo sapiens (Human) OX=9606 GN=TRIM25 PE=1 SV=2	0.436	0.415	0.393	0.394	0.00054227	0.000429197	0.000440845	0.000411486	Master Protein	Q14258	0	0	31.841	14	9	11	9	1
1287	MICOS complex subunit MIC19 OS=Homo sapiens (Human) OX=9606 GN=CHCHD3 PE=1 SV=1	3.056	2.507	1.75	1.539	0.00327636	0.00826856	0.0737631	0.183448	Master Protein	Q9NX63	0	0	25.781	37	10	11	10	1
1288	Aspartyl/asparaginyl beta-hydroxylase OS=Homo sapiens (Human) OX=9606 GN=ASPH PE=1 SV=3	1.254	0.97	0.702	0.732	0.278612	1	0.0669752	0.107587	Master Protein	Q12797	0	0	28.851	17	10	11	10	1
1289	Smoothelin OS=Homo sapiens (Human) OX=9606 GN=SMTN PE=1 SV=7	1.719	1.576	3.235	3.128	0.00075918	0.00174036	6.9042e-05	5.55479e-05	Master Protein	P53814	0	0	28.264	11	9	11	9	1	Phospho [S514]
1290	Pseudouridylate synthase 7 homolog OS=Homo sapiens (Human) OX=9606 GN=PUS7 PE=1 SV=2	0.339	0.342	0.387	0.346	3.41611e-05	3.18741e-05	6.74073e-05	5.35763e-05	Master Protein	Q96PZ0	0	0	25.737	14	8	11	8	1	Phospho [T299]
1291	Ribosomal RNA processing protein 1 homolog B OS=Homo sapiens (Human) OX=9606 GN=RRP1B PE=1 SV=3	0.302	0.287	0.54	0.527	4.01554e-05	3.55125e-05	0.000656988	0.000536185	Master Protein	Q14684	0	0	33.981	17	9	11	9	1	Phospho [S245]
1292	60S ribosomal protein L27a OS=Homo sapiens (Human) OX=9606 GN=RPL27A PE=1 SV=2	0.849	0.916	0.761	0.813	0.309458	0.829741	0.0614989	0.166087	Master Protein	P46776	0	0	26.147	41	6	11	6	1
1293	Lipoprotein lipase OS=Homo sapiens (Human) OX=9606 GN=LPL PE=1 SV=1	2.866	2.477	1.373	1.323	3.6514e-05	4.31765e-05	0.0050665	0.00879183	Master Protein	P06858	0	0	28.828	21	10	11	10	1
1294	RNA-binding protein 25 OS=Homo sapiens (Human) OX=9606 GN=RBM25 PE=1 SV=3	0.327	0.299	0.391	0.367	0.000303458	0.00021971	0.000817869	0.000591444	Master Protein	P49756	0	0	24.236	11	8	11	8	1
1295	Membrane cofactor protein OS=Homo sapiens (Human) OX=9606 GN=CD46 PE=1 SV=3	3.469	2.571	2.059	1.907	0.000528396	0.0018847	0.0074568	0.0123498	Master Protein	P15529	0	0	26.541	16	7	11	7	1
1296	Probable ubiquitin carboxyl-terminal hydrolase FAF-Y OS=Homo sapiens (Human) OX=9606 GN=USP9Y PE=2 SV=2	0.395	0.343	0.539	0.506	4.00996e-05	3.24797e-05	0.000246911	0.00014778	None	O00507	0	0	26.694	4	9	11	9	1
1297	Programmed cell death protein 4 OS=Homo sapiens (Human) OX=9606 GN=PDCD4 PE=1 SV=2	0.274	0.289	0.539	0.584	3.41611e-05	3.18741e-05	0.00030363	0.000491898	Master Protein	Q53EL6	0	0	31.509	19	9	11	9	1
1298	26S proteasome non-ATPase regulatory subunit 13 OS=Homo sapiens (Human) OX=9606 GN=PSMD13 PE=1 SV=2	0.335	0.313	0.413	0.459	0.000437474	0.000342737	0.00143739	0.00244638	Master Protein	Q9UNM6	0	0	30.895	25	10	11	10	1
1299	Leydig cell tumor 10 kDa protein homolog OS=Homo sapiens (Human) OX=9606 GN=C19orf53 PE=1 SV=1	0.149	0.14	0.551	0.485	3.79375e-05	3.46816e-05	0.00497588	0.00205685	Master Protein	Q9UNZ5	0	0	18.883	41	6	11	6	1
1300	Eukaryotic translation initiation factor 2A OS=Homo sapiens (Human) OX=9606 GN=EIF2A PE=1 SV=3	0.227	0.25	0.335	0.331	3.41611e-05	3.18741e-05	6.98863e-05	5.65529e-05	Master Protein	Q9BY44	0	0	33.235	26	11	11	11	1
1301	Prothymosin alpha OS=Homo sapiens (Human) OX=9606 GN=PTMA PE=1 SV=2	0.096	0.101	0.188	0.182	5.28353e-05	5.63835e-05	0.000307525	0.000267561	Master Protein	P06454	0	0	22.258	23	5	11	5	1
1302	EF-hand domain-containing protein D1 OS=Homo sapiens (Human) OX=9606 GN=EFHD1 PE=1 SV=1	4.197	3.734	4.473	3.938	5.02499e-05	6.77121e-05	7.43262e-05	8.18164e-05	Master Protein	Q9BUP0	0	0	23.653	23	5	11	3	1
1303	Rho-related GTP-binding protein RhoG OS=Homo sapiens (Human) OX=9606 GN=RHOG PE=1 SV=1	2.456	2.08	1.161	1.05	0.000667777	0.00174397	0.585286	1	Master Protein	P84095	0	0	36.908	61	10	11	9	1
1304	Prefoldin subunit 2 OS=Homo sapiens (Human) OX=9606 GN=PFDN2 PE=1 SV=1	0.212	0.211	0.549	0.488	0.000624079	0.000628822	0.0498752	0.0241754	Master Protein	Q9UHV9	0	0	28.147	54	7	11	7	1
1305	Acid sphingomyelinase-like phosphodiesterase 3b OS=Homo sapiens (Human) OX=9606 GN=SMPDL3B PE=1 SV=2	4.731	4.416	4.94	3.92	4.00996e-05	4.07596e-05	6.9042e-05	7.20928e-05	Master Protein	Q92485	0	0	36.143	29	9	11	9	1
1306	T-complex protein 1 subunit zeta-2 OS=Homo sapiens (Human) OX=9606 GN=CCT6B PE=1 SV=5	0.308	0.287	0.447	0.411	0.000713486	0.000555877	0.00492255	0.00309418	None	Q92526	0	0	23.689	10	6	11	6	1
1307	Mitogen-activated protein kinase 1 OS=Homo sapiens (Human) OX=9606 GN=MAPK1 PE=1 SV=3	0.309	0.305	0.397	0.367	2.2367e-06	1.68228e-06	4.40471e-05	2.01437e-05	Master Protein	P28482	0	0	23.325	18	7	11	7	1
1308	Fascin OS=Homo sapiens (Human) OX=9606 GN=FSCN1 PE=1 SV=3	0.387	0.348	0.398	0.338	3.22365e-05	2.50469e-05	6.74073e-05	4.2332e-05	Master Protein	Q16658	0	0	29.18	19	9	11	9	1
1309	Eukaryotic translation initiation factor 3 subunit H OS=Homo sapiens (Human) OX=9606 GN=EIF3H PE=1 SV=1	0.296	0.304	0.596	0.566	0.00036286	0.000400581	0.0201553	0.0133358	Master Protein	O15372	0	0	35.965	32	10	11	10	1
1310	Endophilin-A2 OS=Homo sapiens (Human) OX=9606 GN=SH3GL1 PE=1 SV=1	0.319	0.314	0.425	0.375	6.47952e-05	5.98667e-05	0.000313827	0.000165974	Master Protein	Q99961	0	0	26.055	21	8	11	8	1
1311	Lysophosphatidylcholine acyltransferase 1 OS=Homo sapiens (Human) OX=9606 GN=LPCAT1 PE=1 SV=2	1.695	1.437	1.051	0.954	0.00363013	0.0203883	1	1	Master Protein	Q8NF37	0	0	25.496	16	8	11	8	1
1312	ADP-ribosylation factor GTPase-activating protein 2 OS=Homo sapiens (Human) OX=9606 GN=ARFGAP2 PE=1 SV=1	0.816	0.879	1.175	1.122	0.0309486	0.172868	0.0848223	0.252686	Master Protein	Q8N6H7	0	0	31.948	17	10	11	10	1
1313	Paraspeckle component 1 OS=Homo sapiens (Human) OX=9606 GN=PSPC1 PE=1 SV=1	0.428	0.399	0.601	0.496	0.000215912	0.000153235	0.00257277	0.000595444	Master Protein	Q8WXF1	0	0	28.471	19	9	11	8	1
1314	ATPase family AAA domain-containing protein 1 OS=Homo sapiens (Human) OX=9606 GN=ATAD1 PE=1 SV=1	2.281	1.959	1.4	1.225	0.000244607	0.000597739	0.0160769	0.120362	Master Protein	Q8NBU5	0	0	26.778	23	9	11	9	1
1315	ATP synthase subunit e, mitochondrial OS=Homo sapiens (Human) OX=9606 GN=ATP5ME PE=1 SV=2	1.809	1.982	1.889	1.79	0.0441171	0.0245249	0.0362507	0.0522319	Master Protein	P56385	0	0	14.128	32	2	11	2	1	Met-loss [N-Term]
1316	Sarcoplasmic/endoplasmic reticulum calcium ATPase 3 OS=Homo sapiens (Human) OX=9606 GN=ATP2A3 PE=1 SV=2	1.5	1.258	0.732	0.737	0.116679	0.529259	0.277374	0.296296	None	Q93084	0	0	32.621	7	7	11	7	1
1317	26S proteasome non-ATPase regulatory subunit 8 OS=Homo sapiens (Human) OX=9606 GN=PSMD8 PE=1 SV=2	0.451	0.424	0.559	0.543	8.36286e-05	5.90353e-05	0.000439941	0.000330158	Master Protein	P48556	0	0	17.797	15	6	11	6	1
1318	NADH dehydrogenase [ubiquinone] 1 alpha subcomplex assembly factor 2 OS=Homo sapiens (Human) OX=9606 GN=NDUFAF2 PE=1 SV=1	1.864	1.124	0.739	0.641	0.0224502	0.963549	0.313737	0.095319	Master Protein	Q8N183	0	0	29.687	54	8	11	8	1	Met-loss [N-Term]
1319	Protein transport protein Sec16A OS=Homo sapiens (Human) OX=9606 GN=SEC16A PE=1 SV=4	1.832	1.621	1.667	1.555	0.000321099	0.000875816	0.000858822	0.00156869	Master Protein	O15027	0	0	34.275	7	11	11	11	1
1320	Adenylate kinase isoenzyme 1 OS=Homo sapiens (Human) OX=9606 GN=AK1 PE=1 SV=3	0.172	0.166	0.325	0.296	0.00010217	9.51657e-05	0.000913197	0.000611195	Master Protein	P00568	0	0	22.889	37	7	11	5	1
1321	Centromere protein F OS=Homo sapiens (Human) OX=9606 GN=CENPF PE=1 SV=3	1.14	1.024	0.346	0.333	0.916102	1	0.001984	0.00164111	Master Protein	P49454	0	0	28.801	3	10	11	9	1	Phospho [S2900; S2911]
1322	Ras-related protein Ral-A OS=Homo sapiens (Human) OX=9606 GN=RALA PE=1 SV=1	5.126	4.489	2.693	2.31	3.45334e-05	3.24797e-05	0.000147528	0.00025747	Master Protein	P11233	0	0	30.934	35	6	11	4	1
1323	Pescadillo homolog OS=Homo sapiens (Human) OX=9606 GN=PES1 PE=1 SV=1	0.64	0.65	0.466	0.449	0.0262262	0.0316025	0.00278436	0.00217654	Master Protein	O00541	0	0	31.415	18	10	11	10	1
1324	La-related protein 4 OS=Homo sapiens (Human) OX=9606 GN=LARP4 PE=1 SV=3	0.874	0.865	0.852	0.925	0.0289502	0.0215729	0.015536	0.22764	Master Protein	Q71RC2	0	0	27.755	15	9	11	9	1	Phospho [S597]
1325	ERI1 exoribonuclease 3 OS=Homo sapiens (Human) OX=9606 GN=ERI3 PE=1 SV=2	0.763	3.649	0.833	3.014	0.0266508	3.61527e-05	0.132839	7.19208e-05	Master Protein	O43414	0	0	18.981	14	5	11	5	1
1326	RANBP2-like and GRIP domain-containing protein 1 OS=Homo sapiens (Human) OX=9606 GN=RGPD1 PE=2 SV=1	1.373	1.438	0.787	0.628	0.213861	0.139971	0.450101	0.0603482	None	P0DJD0	0	0	29.904	6	11	11	1	1
1327	Glutamine and serine-rich protein 1 OS=Homo sapiens (Human) OX=9606 GN=QSER1 PE=1 SV=3	1.297	1.261	2.893	2.846	0.043108	0.0692398	0.000126401	0.000117703	Master Protein	Q2KHR3	0	0	30.55	7	10	11	10	1	Phospho [T1341; T1346]
1328	Zinc finger CCCH domain-containing protein 18 OS=Homo sapiens (Human) OX=9606 GN=ZC3H18 PE=1 SV=2	0.615	0.636	0.596	0.634	0.00116212	0.00164611	0.00112085	0.00188118	Master Protein	Q86VM9	0	0	36.058	12	11	11	11	1
1329	Anoctamin-6 OS=Homo sapiens (Human) OX=9606 GN=ANO6 PE=1 SV=2	3.483	2.847	2.403	2.08	0.000292798	0.000639647	0.00175459	0.0038113	Master Protein	Q4KMQ2	0	0	27.287	12	9	11	9	1
1330	Heat shock protein beta-8 OS=Homo sapiens (Human) OX=9606 GN=HSPB8 PE=1 SV=1	2.128	1.823	1.404	1.262	0.00140331	0.00420366	0.0560641	0.212356	Master Protein	Q9UJY1	0	0	25.454	38	6	11	6	1
1331	Tricarboxylate transport protein, mitochondrial OS=Homo sapiens (Human) OX=9606 GN=SLC25A1 PE=1 SV=2	2.366	2.157	1.578	1.381	0.000276865	0.000460402	0.00574791	0.0266391	Master Protein	P53007	0	0	25.429	30	8	11	8	1
1332	Zinc finger CCCH-type antiviral protein 1 OS=Homo sapiens (Human) OX=9606 GN=ZC3HAV1 PE=1 SV=3	0.957	0.922	0.767	0.814	1	0.796707	0.0419018	0.110396	Master Protein	Q7Z2W4	0	0	31.727	15	10	11	10	1
1333	Actin-related protein 2/3 complex subunit 1B OS=Homo sapiens (Human) OX=9606 GN=ARPC1B PE=1 SV=3	3.478	2.986	1.326	1.201	0.000260071	0.000462508	0.165622	0.497147	Master Protein	O15143	0	0	26.626	30	9	11	8	1
1334	Protein TFG OS=Homo sapiens (Human) OX=9606 GN=TFG PE=1 SV=2	0.322	0.356	0.4	0.392	8.65208e-05	0.000131036	0.000300711	0.000258262	Master Protein	Q92734	0	0	15.493	15	5	11	5	1
1335	Guanine deaminase OS=Homo sapiens (Human) OX=9606 GN=GDA PE=1 SV=1	0.285	0.392	0.37	0.515	0.000119356	0.000428855	0.000440845	0.00240524	Master Protein	Q9Y2T3	0	0	34.078	26	9	11	9	1
1336	Pyruvate dehydrogenase E1 component subunit beta, mitochondrial OS=Homo sapiens (Human) OX=9606 GN=PDHB PE=1 SV=3	1.329	0.943	0.898	0.836	0.298807	1	0.983136	0.714241	Master Protein	P11177	0	0	31.983	27	8	11	8	1
1337	Ras-related protein Rab-2B OS=Homo sapiens (Human) OX=9606 GN=RAB2B PE=1 SV=1	1.602	1.394	1.028	0.934	0.00598875	0.0292174	1	0.971507	None	Q8WUD1	0	0	29.866	35	6	11	6	1
1338	Cytoplasmic dynein 1 intermediate chain 2 OS=Homo sapiens (Human) OX=9606 GN=DYNC1I2 PE=1 SV=3	0.475	0.437	0.478	0.466	0.000382609	0.000244973	0.000526807	0.00042763	Master Protein	Q13409	0	0	28.825	22	10	11	10	1
1339	Calpain-2 catalytic subunit OS=Homo sapiens (Human) OX=9606 GN=CAPN2 PE=1 SV=6	0.573	0.586	0.594	0.615	0.000246631	0.000295415	0.000443193	0.00054099	Master Protein	P17655	0	0	36.498	19	10	11	10	1
1340	Thioredoxin-dependent peroxide reductase, mitochondrial OS=Homo sapiens (Human) OX=9606 GN=PRDX3 PE=1 SV=3	1.008	0.613	0.573	0.539	1	0.100148	0.0651011	0.04383	Master Protein	P30048	0	0	28.595	39	7	11	7	1
1341	3-ketoacyl-CoA thiolase, mitochondrial OS=Homo sapiens (Human) OX=9606 GN=ACAA2 PE=1 SV=2	0.889	0.542	0.495	0.495	1	0.072522	0.0448872	0.0455776	Master Protein	P42765	0	0	36.356	34	8	11	8	1
1342	Far upstream element-binding protein 3 OS=Homo sapiens (Human) OX=9606 GN=FUBP3 PE=1 SV=2	0.589	0.594	0.652	0.605	0.00115953	0.00127864	0.00381558	0.00179508	Master Protein	Q96I24	0	0	30.221	21	10	11	10	1
1343	Tubulin--tyrosine ligase-like protein 12 OS=Homo sapiens (Human) OX=9606 GN=TTLL12 PE=1 SV=2	0.363	0.342	0.447	0.412	5.47388e-05	4.40866e-05	0.000213932	0.000127984	Master Protein	Q14166	0	0	29.871	16	8	11	8	1
1344	60S ribosomal protein L29 OS=Homo sapiens (Human) OX=9606 GN=RPL29 PE=1 SV=2	0.506	0.492	0.483	0.487	0.00158285	0.00133015	0.00148152	0.00148404	Master Protein	P47914	0	0	16.675	23	4	11	4	1	Phospho [S142]
1345	RANBP2-like and GRIP domain-containing protein 2 OS=Homo sapiens (Human) OX=9606 GN=RGPD2 PE=2 SV=1	1.373	1.438	0.787	0.628	0.213861	0.139971	0.450101	0.0603482	None	P0DJD1	0	0	29.904	6	11	11	1	1
1346	RNA-binding protein EWS OS=Homo sapiens (Human) OX=9606 GN=EWSR1 PE=1 SV=1	0.519	0.743	0.636	0.682	0.00506174	0.139878	0.0298586	0.05941	Master Protein	Q01844	0	0	24.579	13	6	11	6	1
1347	Anamorsin OS=Homo sapiens (Human) OX=9606 GN=CIAPIN1 PE=1 SV=2	0.253	0.253	0.346	0.318	3.50644e-05	3.18741e-05	7.19548e-05	5.4913e-05	Master Protein	Q6FI81	0	0	31.095	33	10	11	10	1	Phospho [S183]
1348	Phosphatidylinositol transfer protein beta isoform OS=Homo sapiens (Human) OX=9606 GN=PITPNB PE=1 SV=2	0.389	0.412	0.431	0.432	0.000840449	0.00114292	0.00177969	0.00174775	Master Protein	P48739	0	0	28.074	38	11	11	9	1
1349	Scavenger receptor class B member 1 OS=Homo sapiens (Human) OX=9606 GN=SCARB1 PE=1 SV=1	3.34	2.327	1.776	1.703	0.00150195	0.00811306	0.0472212	0.064334	Master Protein	Q8WTV0	0	0	24.542	13	8	11	8	1
1350	Mitochondrial import inner membrane translocase subunit TIM50 OS=Homo sapiens (Human) OX=9606 GN=TIMM50 PE=1 SV=2	2.421	1.915	1.356	1.186	0.00131285	0.00565745	0.140612	0.582427	Master Protein	Q3ZCQ8	0	0	27.6	31	9	11	9	1
1351	Dihydrolipoyllysine-residue acetyltransferase component of pyruvate dehydrogenase complex, mitochondrial OS=Homo sapiens (Human) OX=9606 GN=DLAT PE=1 SV=3	1.786	1.451	1.248	1.119	0.000266221	0.0019564	0.0232391	0.269491	Master Protein	P10515	0	0	27.73	13	8	11	8	1
1352	Sodium/potassium-transporting ATPase subunit beta-1 OS=Homo sapiens (Human) OX=9606 GN=ATP1B1 PE=1 SV=1	5.177	4.167	3.444	3.034	0.000168978	0.00030979	0.000728273	0.00111908	Master Protein	P05026	0	0	28.562	31	7	11	7	1
1353	Pyridoxal kinase OS=Homo sapiens (Human) OX=9606 GN=PDXK PE=1 SV=1	0.378	0.382	0.47	0.416	3.57001e-05	3.24797e-05	7.99147e-05	5.4913e-05	Master Protein	O00764	0	0	24.483	31	8	11	8	1
1354	Transcription elongation regulator 1 OS=Homo sapiens (Human) OX=9606 GN=TCERG1 PE=1 SV=2	0.414	0.391	0.471	0.452	2.46548e-05	1.66977e-05	6.74073e-05	5.05783e-05	Master Protein	O14776	0	0	26.843	9	10	11	10	1
1355	Regulator of chromosome condensation OS=Homo sapiens (Human) OX=9606 GN=RCC1 PE=1 SV=1	0.353	0.349	0.351	0.319	4.3337e-05	4.10642e-05	7.31544e-05	5.4913e-05	Master Protein	P18754	0	0	28.633	25	7	11	7	1
1356	Septin-11 OS=Homo sapiens (Human) OX=9606 GN=SEPTIN11 PE=1 SV=3	0.272	0.236	0.257	0.229	0.000638513	0.000414374	0.00068566	0.000469038	Master Protein	Q9NVA2	0	0	28.627	17	7	11	3	1
1357	Glutamate dehydrogenase 2, mitochondrial OS=Homo sapiens (Human) OX=9606 GN=GLUD2 PE=1 SV=2	1.096	0.61	0.492	0.504	1	0.258099	0.0838211	0.0960941	None	P49448	0	0	25.76	15	8	11	8	1
1358	CD59 glycoprotein OS=Homo sapiens (Human) OX=9606 GN=CD59 PE=1 SV=1	3.709	3.145	3.095	2.989	0.000722645	0.00136961	0.00179471	0.00200151	Master Protein	P13987	0	0	16.605	25	4	11	4	1
1359	Erlin-2 OS=Homo sapiens (Human) OX=9606 GN=ERLIN2 PE=1 SV=1	1.457	1.245	0.914	0.879	0.0067817	0.0712375	0.710456	0.388401	Master Protein	O94905	0	0	25.795	27	8	11	5	1
1360	Splicing factor 1 OS=Homo sapiens (Human) OX=9606 GN=SF1 PE=1 SV=4	0.563	0.519	0.591	0.565	0.000319184	0.000183072	0.000605616	0.000408651	Master Protein	Q15637	0	0	33.122	15	8	11	8	1
1361	Caveolae-associated protein 1 OS=Homo sapiens (Human) OX=9606 GN=CAVIN1 PE=1 SV=1	3.046	2.711	2.508	2.371	5.36564e-05	8.46253e-05	0.000181382	0.000206815	Master Protein	Q6NZI2	0	0	32.012	29	10	11	10	1
1362	Neuroplastin OS=Homo sapiens (Human) OX=9606 GN=NPTN PE=1 SV=2	2.932	2.203	1.821	1.748	0.00333294	0.0140186	0.049673	0.0658938	Master Protein	Q9Y639	0	0	27.296	20	7	11	7	1
1363	mRNA turnover protein 4 homolog OS=Homo sapiens (Human) OX=9606 GN=MRTO4 PE=1 SV=2	0.605	0.602	0.398	0.392	0.00270401	0.00262613	0.000255909	0.000219443	Master Protein	Q9UKD2	0	0	28.356	36	9	11	9	1
1364	Ribosome maturation protein SBDS OS=Homo sapiens (Human) OX=9606 GN=SBDS PE=1 SV=4	0.304	0.305	0.415	0.372	4.48571e-05	4.30593e-05	0.000214363	0.00011945	Master Protein	Q9Y3A5	0	0	24.451	28	9	11	9	1
1365	Annexin A4 OS=Homo sapiens (Human) OX=9606 GN=ANXA4 PE=1 SV=4	0.338	0.336	0.423	0.383	0.000479041	0.00047955	0.00171131	0.00101513	Master Protein	P09525	0	0	35.774	37	10	11	9	1
1366	Electron transfer flavoprotein subunit beta OS=Homo sapiens (Human) OX=9606 GN=ETFB PE=1 SV=3	0.771	0.464	0.408	0.398	0.806815	0.0615445	0.0352747	0.0320909	Master Protein	P38117	0	0	31.225	30	9	11	9	1
1367	E3 ubiquitin-protein ligase HECTD1 OS=Homo sapiens (Human) OX=9606 GN=HECTD1 PE=1 SV=3	0.646	0.597	0.616	0.543	0.000780555	0.00038143	0.000644902	0.000241657	Master Protein	Q9ULT8	0	0	30.159	5	11	11	11	1
1368	Tyrosine-protein phosphatase non-receptor type 11 OS=Homo sapiens (Human) OX=9606 GN=PTPN11 PE=1 SV=3	1.059	0.889	0.75	0.64	0.992273	0.588601	0.0464438	0.00710897	Master Protein	Q06124	0	0	33.232	16	10	11	10	1
1369	Histone deacetylase 1 OS=Homo sapiens (Human) OX=9606 GN=HDAC1 PE=1 SV=1	0.601	0.604	0.61	0.582	0.00237137	0.0025275	0.0033391	0.00213015	Master Protein	Q13547	0	0	30.335	17	9	11	6	1
1370	Double-strand-break repair protein rad21 homolog OS=Homo sapiens (Human) OX=9606 GN=RAD21 PE=1 SV=2	0.611	0.575	0.452	0.395	0.000461142	0.000283349	9.34989e-05	5.55479e-05	Master Protein	O60216	0	0	27.9	18	9	11	9	1	Phospho [S153]
1371	GTP-binding protein SAR1a OS=Homo sapiens (Human) OX=9606 GN=SAR1A PE=1 SV=1	0.407	0.403	0.488	0.439	9.44045e-05	9.08012e-05	0.000341277	0.000184657	Master Protein	Q9NR31	0	0	25.421	35	6	11	3	1
1372	ATP-dependent RNA helicase DDX42 OS=Homo sapiens (Human) OX=9606 GN=DDX42 PE=1 SV=1	0.344	0.337	0.333	0.317	9.26523e-05	8.56207e-05	0.00012816	9.27146e-05	Master Protein	Q86XP3	0	0	37.925	16	10	11	10	1
1373	3'(2'),5'-bisphosphate nucleotidase 1 OS=Homo sapiens (Human) OX=9606 GN=BPNT1 PE=1 SV=1	0.257	0.242	0.292	0.27	5.36564e-05	4.51495e-05	0.000126401	8.61689e-05	Master Protein	O95861	0	0	35.034	44	10	11	10	1
1374	DNA dC->dU-editing enzyme APOBEC-3A OS=Homo sapiens (Human) OX=9606 GN=APOBEC3A PE=1 SV=3	1.151	3.86	1.262	4.649	0.661058	0.000142384	0.245989	0.000109751	None	P31941	0	0	16.809	26	5	11	5	1
1375	Delta(14)-sterol reductase LBR OS=Homo sapiens (Human) OX=9606 GN=LBR PE=1 SV=2	1.711	1.659	0.86	0.863	0.00652708	0.00879041	0.559912	0.577057	Master Protein	Q14739	0	0	20.55	12	10	11	10	1
1376	Adenosine kinase OS=Homo sapiens (Human) OX=9606 GN=ADK PE=1 SV=2	0.257	0.264	0.409	0.377	3.41611e-05	3.18741e-05	9.86967e-05	6.44042e-05	Master Protein	P55263	0	0	23.816	23	8	11	8	1
1377	Sorbin and SH3 domain-containing protein 2 OS=Homo sapiens (Human) OX=9606 GN=SORBS2 PE=1 SV=3	1.116	0.897	0.456	0.435	0.939313	0.932992	0.00432317	0.00323385	Master Protein	O94875	0	0	33.713	12	10	11	10	1
1378	Stomatin-like protein 2, mitochondrial OS=Homo sapiens (Human) OX=9606 GN=STOML2 PE=1 SV=1	2.515	2.179	1.63	1.418	0.000407743	0.000876176	0.00862062	0.0373524	Master Protein	Q9UJZ1	0	0	32.088	35	8	11	8	1
1379	Talin-2 OS=Homo sapiens (Human) OX=9606 GN=TLN2 PE=1 SV=4	0.631	0.672	0.739	0.788	0.168586	0.263178	0.50932	0.716962	Master Protein	Q9Y4G6	0	0	26.748	3	7	11	1	1
1380	Laminin subunit gamma-1 OS=Homo sapiens (Human) OX=9606 GN=LAMC1 PE=1 SV=3	0.702	0.669	0.632	0.611	0.0122554	0.00698658	0.00443068	0.00314708	Master Protein	P11047	0	0	33.107	8	11	11	11	1
1381	Zinc finger protein 638 OS=Homo sapiens (Human) OX=9606 GN=ZNF638 PE=1 SV=2	0.669	1.235	0.537	0.916	0.00334327	0.058646	0.000591137	0.654018	Master Protein	Q14966	0	0	29.04	5	10	11	10	1
1382	Nectin-2 OS=Homo sapiens (Human) OX=9606 GN=NECTIN2 PE=1 SV=1	3.549	2.8	2.277	2.155	0.000393671	0.00100581	0.00341819	0.00451078	Master Protein	Q92692	0	0	23.753	16	8	11	8	1
1383	Translocon-associated protein subunit delta OS=Homo sapiens (Human) OX=9606 GN=SSR4 PE=1 SV=1	1.356	1.345	0.913	1.01	0.0163678	0.0188919	0.677332	1	Master Protein	P51571	0	0	15.428	20	3	10	3	1
1384	26S proteasome non-ATPase regulatory subunit 9 OS=Homo sapiens (Human) OX=9606 GN=PSMD9 PE=1 SV=3	0.39	0.378	0.587	0.542	6.51124e-05	5.6298e-05	0.00098574	0.000517388	Master Protein	O00233	0	0	32.386	35	8	10	8	1
1385	Integrin alpha-1 OS=Homo sapiens (Human) OX=9606 GN=ITGA1 PE=1 SV=2	2.307	2.077	2.178	2.024	0.0042047	0.00799945	0.00677789	0.0105853	Master Protein	P56199	0	0	23.211	7	9	10	9	1
1386	Heme-binding protein 1 OS=Homo sapiens (Human) OX=9606 GN=HEBP1 PE=1 SV=1	0.404	0.444	0.349	0.361	0.000224882	0.00035902	0.000176471	0.000177927	Master Protein	Q9NRV9	0	0	27.067	48	7	10	7	1
1387	Proteasome subunit alpha type-6 OS=Homo sapiens (Human) OX=9606 GN=PSMA6 PE=1 SV=1	0.273	0.258	0.334	0.34	0.000249306	0.000209679	0.000659858	0.000681013	Master Protein	P60900	0	0	31.946	25	7	10	7	1
1388	Aurora kinase A OS=Homo sapiens (Human) OX=9606 GN=AURKA PE=1 SV=2	0.796	0.791	0.411	0.388	0.0317562	0.0288925	0.000115009	7.97443e-05	Master Protein	O14965	0	0	23.797	25	8	10	7	1
1389	Elongin-B OS=Homo sapiens (Human) OX=9606 GN=ELOB PE=1 SV=1	0.263	0.252	0.406	0.375	0.00013908	0.000120884	0.000977539	0.000630565	Master Protein	Q15370	0	0	23.576	69	7	10	7	1
1390	SEC23-interacting protein OS=Homo sapiens (Human) OX=9606 GN=SEC23IP PE=1 SV=1	0.649	0.633	0.739	0.702	0.00816754	0.00641456	0.0429787	0.022499	Master Protein	Q9Y6Y8	0	0	26.754	10	9	10	8	1	Phospho [S636; S926]
1391	Adenine phosphoribosyltransferase OS=Homo sapiens (Human) OX=9606 GN=APRT PE=1 SV=2	0.333	0.318	0.549	0.508	4.01554e-05	3.61527e-05	0.000545478	0.000307452	Master Protein	P07741	0	0	22.074	52	8	10	8	1
1392	Ubiquitin recognition factor in ER-associated degradation protein 1 OS=Homo sapiens (Human) OX=9606 GN=UFD1 PE=1 SV=3	0.307	0.299	0.53	0.516	0.00157229	0.00145909	0.029938	0.0254588	Master Protein	Q92890	0	0	33.903	36	9	10	9	1
1393	Methionine aminopeptidase 2 OS=Homo sapiens (Human) OX=9606 GN=METAP2 PE=1 SV=1	0.267	0.299	0.344	0.336	4.48747e-05	5.89801e-05	0.000158842	0.00012538	Master Protein	P50579	0	0	30.696	28	10	10	10	1
1394	Sister chromatid cohesion protein PDS5 homolog A OS=Homo sapiens (Human) OX=9606 GN=PDS5A PE=1 SV=1	0.456	0.413	0.486	0.448	0.00222804	0.00130082	0.00401407	0.00239125	Master Protein	Q29RF7	0	0	29.345	7	10	10	8	1
1395	Cell growth-regulating nucleolar protein OS=Homo sapiens (Human) OX=9606 GN=LYAR PE=1 SV=2	0.473	0.442	0.492	0.486	7.91799e-05	5.43177e-05	0.000156517	0.00012538	Master Protein	Q9NX58	0	0	25.645	20	8	10	8	1
1396	Thioredoxin domain-containing protein 17 OS=Homo sapiens (Human) OX=9606 GN=TXNDC17 PE=1 SV=1	0.09	0.096	0.419	0.277	0.00016097	0.000183046	0.0176437	0.00311624	Master Protein	Q9BRA2	0	0	19.717	49	5	10	5	1
1397	WD repeat-containing protein 43 OS=Homo sapiens (Human) OX=9606 GN=WDR43 PE=1 SV=3	0.936	1.008	0.494	0.483	0.978347	1	0.00137505	0.0011477	Master Protein	Q15061	0	0	26.458	17	9	10	9	1	Phospho [S590]
1398	Splicing factor U2AF 65 kDa subunit OS=Homo sapiens (Human) OX=9606 GN=U2AF2 PE=1 SV=4	0.416	0.388	0.413	0.389	6.70155e-05	4.95971e-05	0.000102056	6.99418e-05	Master Protein	P26368	0	0	23.543	20	6	10	6	1
1399	GTPase KRas OS=Homo sapiens (Human) OX=9606 GN=KRAS PE=1 SV=1	2.527	1.889	1.432	1.38	0.000540579	0.00311756	0.0435491	0.0676543	Master Protein	P01116	0	0	33.053	51	7	10	2	1
1400	NADH dehydrogenase [ubiquinone] flavoprotein 1, mitochondrial OS=Homo sapiens (Human) OX=9606 GN=NDUFV1 PE=1 SV=4	2.06	1.665	1.415	1.337	0.000183521	0.000835422	0.00569352	0.0126119	Master Protein	P49821	0	0	18.516	12	6	10	6	1
1401	STE20-like serine/threonine-protein kinase OS=Homo sapiens (Human) OX=9606 GN=SLK PE=1 SV=1	0.243	0.227	0.313	0.302	4.14839e-05	3.72405e-05	0.000124728	9.37308e-05	Master Protein	Q9H2G2	0	0	28.757	10	9	10	8	1
1402	ATP synthase subunit ATP5MPL, mitochondrial OS=Homo sapiens (Human) OX=9606 GN=ATP5MPL PE=1 SV=1	1.45	1.43	1.386	1.218	0.113117	0.130424	0.184084	0.592391	Master Protein	P56378	0	0	6.394	12	1	10	1	1	Met-loss [N-Term]
1403	Cytochrome c oxidase subunit 5B, mitochondrial OS=Homo sapiens (Human) OX=9606 GN=COX5B PE=1 SV=2	1.531	1.666	1.624	1.436	0.183065	0.0998424	0.12574	0.305872	Master Protein	P10606	0	0	17.546	30	5	10	5	1
1404	Spectrin beta chain, non-erythrocytic 4 OS=Homo sapiens (Human) OX=9606 GN=SPTBN4 PE=1 SV=2									Master Protein Candidate Rejected	Q9H254	0	0	17.246	2	6	10	0	0
1405	WD repeat-containing protein 36 OS=Homo sapiens (Human) OX=9606 GN=WDR36 PE=1 SV=1	0.674	0.712	0.449	0.441	0.0125447	0.0244401	0.000625688	0.000536879	Master Protein	Q8NI36	0	0	22.407	8	8	10	8	1
1406	Zinc finger protein 281 OS=Homo sapiens (Human) OX=9606 GN=ZNF281 PE=1 SV=1	3.533	3.358	4.007	3.786	0.000207071	0.000246378	0.000201126	0.00021206	Master Protein	Q9Y2X9	0	0	31.829	13	9	10	9	1	Phospho [S117]
1407	Zyxin OS=Homo sapiens (Human) OX=9606 GN=ZYX PE=1 SV=1	0.292	0.375	0.489	0.536	1.44619e-07	3.68613e-06	5.84796e-05	5.35255e-05	Master Protein	Q15942	0	0	25.17	18	8	10	8	1	Phospho [S259]
1408	Adenylosuccinate lyase OS=Homo sapiens (Human) OX=9606 GN=ADSL PE=1 SV=2	0.264	0.256	0.363	0.322	3.22365e-05	3.05251e-05	6.74073e-05	5.4913e-05	Master Protein	P30566	0	0	21.691	21	8	10	8	1	Met-loss+Acetyl [N-Term]
1409	RANBP2-like and GRIP domain-containing protein 5/6 OS=Homo sapiens (Human) OX=9606 GN=RGPD5 PE=1 SV=3	1.373	1.438	0.787	0.628	0.213861	0.139971	0.450101	0.0603482	None	Q99666	0	0	26.237	5	10	10	1	1
1410	Succinate--CoA ligase [ADP/GDP-forming] subunit alpha, mitochondrial OS=Homo sapiens (Human) OX=9606 GN=SUCLG1 PE=1 SV=4	0.704	0.379	0.399	0.382	0.602349	0.0277274	0.0379316	0.0314126	Master Protein	P53597	0	0	30.058	23	6	10	6	1
1411	Ribosomal protein S6 kinase alpha-1 OS=Homo sapiens (Human) OX=9606 GN=RPS6KA1 PE=1 SV=2	0.375	0.338	0.441	0.428	7.94882e-05	5.16148e-05	0.000251656	0.00019773	Master Protein	Q15418	0	0	32.448	13	9	10	4	1
1412	Ubiquitin-conjugating enzyme E2 N OS=Homo sapiens (Human) OX=9606 GN=UBE2N PE=1 SV=1	0.224	0.228	0.526	0.462	0.0083836	0.00907492	0.243102	0.139221	Master Protein	P61088	0	0	23.405	52	6	10	6	1
1413	Cytochrome c-type heme lyase OS=Homo sapiens (Human) OX=9606 GN=HCCS PE=1 SV=1	2.132	1.61	1.178	1.006	0.00213791	0.018283	0.576334	1	Master Protein	P53701	0	0	25.895	41	9	10	9	1
1414	Rho-related GTP-binding protein RhoB OS=Homo sapiens (Human) OX=9606 GN=RHOB PE=1 SV=1	4.33	3.798	3.982	3.464	3.56435e-05	3.42734e-05	6.74073e-05	5.52883e-05	Master Protein	P62745	0	0	28.738	44	7	10	6	1
1415	Luc7-like protein 3 OS=Homo sapiens (Human) OX=9606 GN=LUC7L3 PE=1 SV=2	0.344	0.366	0.364	0.364	3.22365e-05	3.18741e-05	6.74073e-05	5.35255e-05	Master Protein	O95232	0	0	21.928	20	8	10	8	1
1416	Peroxisomal multifunctional enzyme type 2 OS=Homo sapiens (Human) OX=9606 GN=HSD17B4 PE=1 SV=3	0.45	0.419	0.44	0.402	3.57001e-05	3.18741e-05	6.74073e-05	5.35255e-05	Master Protein	P51659	0	0	31.771	16	10	10	10	1
1417	U2 small nuclear ribonucleoprotein A' OS=Homo sapiens (Human) OX=9606 GN=SNRPA1 PE=1 SV=2	0.479	0.483	0.605	0.577	0.000150099	0.000155923	0.000992471	0.000630911	Master Protein	P09661	0	0	22.632	25	8	10	8	1
1418	Peripheral plasma membrane protein CASK OS=Homo sapiens (Human) OX=9606 GN=CASK PE=1 SV=3	2.396	1.977	1.726	1.561	0.000401455	0.00124036	0.00414615	0.010182	Master Protein	O14936	0	0	28.974	10	8	10	8	1
1419	KH domain-containing, RNA-binding, signal transduction-associated protein 2 OS=Homo sapiens (Human) OX=9606 GN=KHDRBS2 PE=1 SV=1	0.574	2.087	0.74	1.337	0.000319147	9.6348e-05	0.00603348	0.00710077	None	Q5VWX1	0	0	10.919	7	3	10	3	1
1420	ATP-dependent zinc metalloprotease YME1L1 OS=Homo sapiens (Human) OX=9606 GN=YME1L1 PE=1 SV=2	1.692	1.527	1.171	1.133	0.00150284	0.00425372	0.235137	0.427431	Master Protein	Q96TA2	0	0	25.078	12	8	10	8	1
1421	Dolichyl-diphosphooligosaccharide--protein glycosyltransferase subunit STT3A OS=Homo sapiens (Human) OX=9606 GN=STT3A PE=1 SV=2	1.507	1.261	0.904	0.87	0.0269118	0.221984	0.891891	0.663007	Master Protein	P46977	0	0	27.159	10	7	10	7	1
1422	AP-3 complex subunit beta-1 OS=Homo sapiens (Human) OX=9606 GN=AP3B1 PE=1 SV=3	0.473	0.439	0.495	0.47	0.000375476	0.000250099	0.000635137	0.000449445	Master Protein	O00203	0	0	31.543	11	10	10	10	1
1423	U4/U6 small nuclear ribonucleoprotein Prp3 OS=Homo sapiens (Human) OX=9606 GN=PRPF3 PE=1 SV=2	0.682	0.617	0.569	0.538	0.0170636	0.00608495	0.00349138	0.00219392	Master Protein	O43395	0	0	27.643	17	9	10	9	1
1424	Uridine 5'-monophosphate synthase OS=Homo sapiens (Human) OX=9606 GN=UMPS PE=1 SV=1	0.408	0.388	0.527	0.467	0.000184343	0.000144946	0.00100743	0.000455726	Master Protein	P11172	0	0	26.413	20	9	10	9	1
1425	Peroxisomal targeting signal 1 receptor OS=Homo sapiens (Human) OX=9606 GN=PEX5 PE=1 SV=3	1.502	1.4	2.573	2.388	0.0277043	0.0615815	0.000755028	0.00104435	Master Protein	P50542	0	0	30.455	16	8	10	8	1
1426	Coxsackievirus and adenovirus receptor OS=Homo sapiens (Human) OX=9606 GN=CXADR PE=1 SV=1	3.67	3.297	2.683	2.356	3.22365e-05	3.18741e-05	6.74073e-05	5.96348e-05	Master Protein	P78310	0	0	30.017	29	10	10	10	1
1427	Vesicle-trafficking protein SEC22b OS=Homo sapiens (Human) OX=9606 GN=SEC22B PE=1 SV=4	1.167	1.012	1.082	1.069	0.64362	1	1	1	Master Protein	O75396	0	0	26.297	34	6	10	6	1
1428	Transcription elongation factor A protein 1 OS=Homo sapiens (Human) OX=9606 GN=TCEA1 PE=1 SV=2	0.369	0.388	0.399	0.384	8.07153e-05	0.000101856	0.000176471	0.000129466	Master Protein	P23193	0	0	24.252	24	7	10	7	1	Phospho [S100]
1429	NAD(P)H dehydrogenase [quinone] 1 OS=Homo sapiens (Human) OX=9606 GN=NQO1 PE=1 SV=1	0.25	0.298	0.333	0.327	0.000183401	0.00032581	0.000635137	0.000559052	Master Protein	P15559	0	0	24.201	24	7	10	7	1
1430	Serine/arginine-rich splicing factor 4 OS=Homo sapiens (Human) OX=9606 GN=SRSF4 PE=1 SV=2	0.246	0.226	0.194	0.209	0.000401772	0.000317249	0.00029151	0.000317231	Master Protein	Q08170	0	0	13.318	9	4	10	1	1
1431	U1 small nuclear ribonucleoprotein 70 kDa OS=Homo sapiens (Human) OX=9606 GN=SNRNP70 PE=1 SV=2	0.308	0.344	0.302	0.371	0.000186786	0.00028654	0.000248685	0.000478903	Master Protein	P08621	0	0	25.658	20	7	10	7	1
1432	Kanadaptin OS=Homo sapiens (Human) OX=9606 GN=SLC4A1AP PE=1 SV=1	0.302	0.332	0.27	0.284	3.5874e-05	3.65175e-05	6.74073e-05	5.4913e-05	Master Protein	Q9BWU0	0	0	22.66	10	6	10	6	1
1433	Mitochondrial-processing peptidase subunit alpha OS=Homo sapiens (Human) OX=9606 GN=PMPCA PE=1 SV=2	1.145	0.841	0.864	0.872	0.949192	0.824667	0.927782	0.954361	Master Protein	Q10713	0	0	28.235	19	9	10	9	1
1434	Vesicle-associated membrane protein-associated protein B/C OS=Homo sapiens (Human) OX=9606 GN=VAPB PE=1 SV=3	1.541	1.293	0.896	0.837	0.0320177	0.217059	0.895536	0.530094	Master Protein	O95292	0	0	28.104	36	8	10	7	1
1435	Serine/threonine-protein kinase MRCK alpha OS=Homo sapiens (Human) OX=9606 GN=CDC42BPA PE=1 SV=1	4.118	3.553	1.385	1.291	1.34983e-07	8.65101e-07	0.000284425	0.000706449	Master Protein	Q5VT25	0	0	34.482	6	10	10	6	1
1436	Programmed cell death protein 5 OS=Homo sapiens (Human) OX=9606 GN=PDCD5 PE=1 SV=3	0.137	0.145	0.615	0.556	0.000719593	0.000840319	0.266273	0.15217	Master Protein	O14737	0	0	20.125	48	6	10	6	1
1437	AH receptor-interacting protein OS=Homo sapiens (Human) OX=9606 GN=AIP PE=1 SV=2	0.411	0.505	0.499	0.545	0.000204071	0.000635899	0.000743327	0.00129792	Master Protein	O00170	0	0	25.861	29	7	10	7	1
1438	1,4-alpha-glucan-branching enzyme OS=Homo sapiens (Human) OX=9606 GN=GBE1 PE=1 SV=3	0.464	0.437	0.529	0.496	0.000184821	0.000134978	0.000537717	0.000337638	Master Protein	Q04446	0	0	28.741	16	9	10	9	1
1439	Retinol dehydrogenase 10 OS=Homo sapiens (Human) OX=9606 GN=RDH10 PE=1 SV=1	0.993	0.73	0.962	0.864	1	0.162168	1	0.78391	Master Protein	Q8IZV5	0	0	32.625	27	8	10	8	1
1440	Tumor protein D52 OS=Homo sapiens (Human) OX=9606 GN=TPD52 PE=1 SV=2	0.229	0.212	0.36	0.342	0.000125794	0.000101925	0.000788367	0.000605257	Master Protein	P55327	0	0	21.41	28	6	10	6	1
1441	Probable U3 small nucleolar RNA-associated protein 11 OS=Homo sapiens (Human) OX=9606 GN=UTP11 PE=1 SV=2	3.651	3.489	1.398	1.449	0.000783203	0.000943652	0.240419	0.179722	Master Protein	Q9Y3A2	0	0	19.981	30	8	10	8	1
1442	Taperin OS=Homo sapiens (Human) OX=9606 GN=TPRN PE=1 SV=2	3.382	3.015	2.459	2.296	1.56572e-05	2.10552e-05	6.74073e-05	5.48082e-05	Master Protein	Q4KMQ1	0	0	28.671	19	9	10	9	1	Phospho [S362]
1443	Mannosyl-oligosaccharide glucosidase OS=Homo sapiens (Human) OX=9606 GN=MOGS PE=1 SV=5	1.214	1.053	0.69	0.706	0.276313	1	0.0293627	0.0383939	Master Protein	Q13724	0	0	23.897	10	8	10	8	1
1444	6-phosphogluconolactonase OS=Homo sapiens (Human) OX=9606 GN=PGLS PE=1 SV=2	0.297	0.277	0.423	0.362	9.06713e-05	7.01509e-05	0.00053189	0.00025747	Master Protein	O95336	0	0	30.404	44	8	10	8	1
1445	La-related protein 1B OS=Homo sapiens (Human) OX=9606 GN=LARP1B PE=1 SV=2	1.172	4.872	1.056	3.347	0.591346	8.26208e-05	1	0.00033311	None	Q659C4	0	0	17.07	4	5	10	5	1
1446	Pericentriolar material 1 protein OS=Homo sapiens (Human) OX=9606 GN=PCM1 PE=1 SV=5	2.679	2.403	1.097	0.961	8.67807e-05	0.000146127	0.671377	1	Master Protein	Q15154	0	0	28.81	5	10	10	10	1
1447	Serine/threonine-protein phosphatase 2A 55 kDa regulatory subunit B alpha isoform OS=Homo sapiens (Human) OX=9606 GN=PPP2R2A PE=1 SV=1	0.418	0.4	0.449	0.415	2.87694e-05	2.27588e-05	6.74073e-05	4.27557e-05	Master Protein	P63151	0	0	17.21	15	6	10	6	1
1448	Omega-amidase NIT2 OS=Homo sapiens (Human) OX=9606 GN=NIT2 PE=1 SV=1	0.474	0.416	0.425	0.392	0.00348566	0.00167092	0.00227173	0.00145294	Master Protein	Q9NQR4	0	0	31.537	39	9	10	9	1
1449	Multifunctional procollagen lysine hydroxylase and glycosyltransferase LH3 OS=Homo sapiens (Human) OX=9606 GN=PLOD3 PE=1 SV=1	0.996	0.827	0.629	0.574	1	0.301126	0.0121486	0.00534669	Master Protein	O60568	0	0	23.509	12	9	10	9	1
1450	Transcription elongation factor SPT6 OS=Homo sapiens (Human) OX=9606 GN=SUPT6H PE=1 SV=2	0.557	0.604	0.428	0.439	0.000580483	0.00115468	0.000176471	0.000179288	Master Protein	Q7KZ85	0	0	32.655	6	9	10	9	1
1451	Solute carrier family 2, facilitated glucose transporter member 1 OS=Homo sapiens (Human) OX=9606 GN=SLC2A1 PE=1 SV=2	4.337	3.949	2.508	2.323	3.6847e-05	3.783e-05	0.000242719	0.000305633	Master Protein	P11166	0	0	18.577	8	4	10	4	1
1452	Nicastrin OS=Homo sapiens (Human) OX=9606 GN=NCSTN PE=1 SV=2	2.635	2.301	1.935	1.988	0.000659453	0.00133678	0.00466479	0.00380113	Master Protein	Q92542	0	0	21.958	11	7	10	7	1
1453	Transgelin-3 OS=Homo sapiens (Human) OX=9606 GN=TAGLN3 PE=1 SV=2	0.358	0.411	0.563	0.517	0.000263505	0.00049687	0.00433246	0.00225391	None	Q9UI15	0	0	18.321	7	1	10	1	1
1454	Transmembrane emp24 domain-containing protein 10 OS=Homo sapiens (Human) OX=9606 GN=TMED10 PE=1 SV=2	1.514	1.361	1.239	1.099	0.0978918	0.255731	0.579868	1	Master Protein	P49755	0	0	24.468	33	6	10	6	1
1455	Exosome component 10 OS=Homo sapiens (Human) OX=9606 GN=EXOSC10 PE=1 SV=2	0.539	0.565	0.596	0.563	0.00112498	0.00164611	0.00311536	0.0019097	Master Protein	Q01780	0	0	30.518	11	10	10	10	1
1456	Protein LYRIC OS=Homo sapiens (Human) OX=9606 GN=MTDH PE=1 SV=2	1.079	0.717	0.644	0.642	1	0.131539	0.048942	0.0482768	Master Protein	Q86UE4	0	0	35.564	24	10	10	10	1
1457	Keratin, type I cytoskeletal 12 OS=Homo sapiens (Human) OX=9606 GN=KRT12 PE=1 SV=1									None	Q99456	0.001	0.001	3.549	1	1	10	0	6
1458	Myosin phosphatase Rho-interacting protein OS=Homo sapiens (Human) OX=9606 GN=MPRIP PE=1 SV=3	2.639	2.352	1.891	1.739	3.6514e-05	4.07655e-05	0.000189699	0.000295742	Master Protein	Q6WCQ1	0	0	33.008	12	9	10	9	1
1459	Emerin OS=Homo sapiens (Human) OX=9606 GN=EMD PE=1 SV=1	1.992	1.959	0.948	0.896	0.000502952	0.00056938	0.993771	0.563756	Master Protein	P50402	0	0	22.169	26	6	10	6	1
1460	Plasma membrane calcium-transporting ATPase 3 OS=Homo sapiens (Human) OX=9606 GN=ATP2B3 PE=1 SV=3	5.565	3.827	1.747	2.381	0.000224337	0.000654648	0.0382618	0.0056333	None	Q16720	0	0	28.673	7	8	10	1	1
1461	Triokinase/FMN cyclase OS=Homo sapiens (Human) OX=9606 GN=TKFC PE=1 SV=2	0.217	0.213	0.343	0.307	4.98825e-05	4.6495e-05	0.000307672	0.000192336	Master Protein	Q3LXA3	0	0	30.615	19	9	10	9	1
1462	Dihydrofolate reductase OS=Homo sapiens (Human) OX=9606 GN=DHFR PE=1 SV=2	0.459	0.467	0.531	0.465	3.77903e-05	3.70539e-05	9.30065e-05	5.4913e-05	Master Protein	P00374	0	0	25.939	57	9	10	9	1	Met-loss [N-Term]
1463	cGMP-inhibited 3',5'-cyclic phosphodiesterase A OS=Homo sapiens (Human) OX=9606 GN=PDE3A PE=1 SV=3	1.125	1.042	0.819	0.792	0.475326	1	0.118431	0.0680783	Master Protein	Q14432	0	0	23.112	8	8	10	8	1
1464	Oxidoreductase HTATIP2 OS=Homo sapiens (Human) OX=9606 GN=HTATIP2 PE=1 SV=2	0.605	0.538	0.457	0.452	0.00186854	0.000722457	0.000352535	0.000306101	Master Protein	Q9BUP3	0	0	24.582	29	8	10	8	1
1465	Calpain-1 catalytic subunit OS=Homo sapiens (Human) OX=9606 GN=CAPN1 PE=1 SV=1	0.301	0.285	0.523	0.497	0.000275035	0.000229471	0.00520754	0.00367521	Master Protein	P07384	0	0	27.312	14	10	10	10	1
1466	Integrin beta-5 OS=Homo sapiens (Human) OX=9606 GN=ITGB5 PE=1 SV=1	3.945	3.228	2.438	2.215	0.00041633	0.000849614	0.00360603	0.00591808	Master Protein	P18084	0	0	28.651	14	9	10	9	1
1467	Cleavage stimulation factor subunit 2 tau variant OS=Homo sapiens (Human) OX=9606 GN=CSTF2T PE=1 SV=1	0.469	0.482	0.641	0.546	0.000611548	0.000738436	0.00829009	0.00204603	Master Protein	Q9H0L4	0	0	30.12	25	9	10	3	1
1468	Four and a half LIM domains protein 1 OS=Homo sapiens (Human) OX=9606 GN=FHL1 PE=1 SV=4	0.309	0.302	0.304	0.277	0.000146652	0.00013554	0.00020236	0.000130544	Master Protein	Q13642	0	0	20.457	19	6	10	6	1
1469	Cationic amino acid transporter 2 OS=Homo sapiens (Human) OX=9606 GN=SLC7A2 PE=1 SV=2	5.208	4.055	2.218	2.223	5.67692e-05	0.000114198	0.00169355	0.00160656	Master Protein	P52569	0	0	27.152	15	9	10	8	1
1470	Importin-4 OS=Homo sapiens (Human) OX=9606 GN=IPO4 PE=1 SV=2	0.637	0.758	0.594	0.681	0.000756374	0.00737819	0.000537717	0.00192893	Master Protein	Q8TEX9	0	0	29.485	13	9	10	9	1
1471	UDP-glucose:glycoprotein glucosyltransferase 1 OS=Homo sapiens (Human) OX=9606 GN=UGGT1 PE=1 SV=3	0.4	0.373	0.373	0.345	2.57243e-05	1.70648e-05	5.14806e-05	2.86408e-05	Master Protein	Q9NYU2	0	0	35.073	8	10	10	10	1
1472	GTPase-activating protein and VPS9 domain-containing protein 1 OS=Homo sapiens (Human) OX=9606 GN=GAPVD1 PE=1 SV=2	0.636	0.581	0.643	0.628	0.000162218	7.1402e-05	0.000254269	0.000188315	Master Protein	Q14C86	0	0	26.523	6	9	10	9	1
1473	Translin-associated protein X OS=Homo sapiens (Human) OX=9606 GN=TSNAX PE=1 SV=1	0.329	0.349	0.428	0.392	2.63573e-05	2.72331e-05	6.74073e-05	5.35255e-05	Master Protein	Q99598	0	0	24.15	26	6	10	6	1
1474	Septin-2 OS=Homo sapiens (Human) OX=9606 GN=SEPTIN2 PE=1 SV=1	0.273	0.299	0.314	0.349	3.57831e-05	3.52199e-05	6.9042e-05	6.48344e-05	Master Protein	Q15019	0	0	24.902	22	7	10	7	1	Phospho [S218]
1475	Chloride intracellular channel protein 4 OS=Homo sapiens (Human) OX=9606 GN=CLIC4 PE=1 SV=4	0.286	0.277	0.318	0.29	3.61336e-05	3.24797e-05	6.9042e-05	5.4913e-05	Master Protein	Q9Y696	0	0	33.089	50	8	10	8	1
1476	Programmed cell death protein 6 OS=Homo sapiens (Human) OX=9606 GN=PDCD6 PE=1 SV=1	0.38	0.362	0.421	0.364	0.000268999	0.000217747	0.000566649	0.000282546	Master Protein	O75340	0	0	23.018	42	7	10	7	1
1477	PC4 and SFRS1-interacting protein OS=Homo sapiens (Human) OX=9606 GN=PSIP1 PE=1 SV=1	0.198	0.231	0.337	0.337	3.6514e-05	3.95839e-05	0.000178871	0.000157073	Master Protein	O75475	0	0	22.274	12	7	10	6	1
1478	RNA-binding protein 8A OS=Homo sapiens (Human) OX=9606 GN=RBM8A PE=1 SV=1	0.476	0.491	0.367	0.359	0.000150237	0.000183072	7.43886e-05	5.96936e-05	Master Protein	Q9Y5S9	0	0	20.253	32	5	10	5	1
1479	Alpha-taxilin OS=Homo sapiens (Human) OX=9606 GN=TXLNA PE=1 SV=3	0.469	0.494	0.539	0.537	6.14422e-06	9.81914e-06	5.19711e-05	4.06389e-05	Master Protein	P40222	0	0	30.764	23	10	10	10	1	Phospho [S515]
1480	Prostaglandin E synthase 2 OS=Homo sapiens (Human) OX=9606 GN=PTGES2 PE=1 SV=1	0.716	0.455	0.435	0.386	0.062252	0.00138275	0.00133346	0.000701106	Master Protein	Q9H7Z7	0	0	24.708	20	8	10	8	1
1481	Pumilio homolog 1 OS=Homo sapiens (Human) OX=9606 GN=PUM1 PE=1 SV=3	0.853	0.92	0.831	0.867	0.078327	0.501504	0.0469861	0.127915	Master Protein	Q14671	0	0	28.737	8	9	10	9	1
1482	60S ribosomal protein L37 OS=Homo sapiens (Human) OX=9606 GN=RPL37 PE=1 SV=2	0.691	0.772	0.636	0.708	0.322176	0.635401	0.192315	0.393084	Master Protein	P61927	0	0	9.577	37	5	10	5	1
1483	Spectrin beta chain OS=Homo sapiens (Human) OX=9606 GN=SPTBN4 PE=1 SV=2									Master Protein Rejected	C9JY79	0	0	17.246	2	6	10	0	0
1484	U2 snRNP-associated SURP motif-containing protein OS=Homo sapiens (Human) OX=9606 GN=U2SURP PE=1 SV=2	0.587	0.571	0.494	0.5	0.000729247	0.000598428	0.000303393	0.000296685	Master Protein	O15042	0	0	32.148	12	10	10	10	1
1485	Ras-related protein Rab-34 OS=Homo sapiens (Human) OX=9606 GN=RAB34 PE=1 SV=1	2.41	2.096	1.557	1.475	0.000282833	0.000605719	0.00734818	0.0131481	Master Protein	Q9BZG1	0	0	29.477	37	8	10	8	1
1486	Protein FAM98B OS=Homo sapiens (Human) OX=9606 GN=FAM98B PE=1 SV=2	0.288	0.302	0.554	0.526	5.36564e-05	6.02404e-05	0.00172194	0.00112327	Master Protein	Q52LJ0	0	0	30.424	23	9	10	7	1
1487	Mitochondrial carrier homolog 2 OS=Homo sapiens (Human) OX=9606 GN=MTCH2 PE=1 SV=1	2.547	2.287	1.68	1.451	0.000286947	0.000495106	0.0049045	0.0211992	Master Protein	Q9Y6C9	0	0	31.798	30	8	10	8	1
1488	Condensin complex subunit 3 OS=Homo sapiens (Human) OX=9606 GN=NCAPG PE=1 SV=1	0.405	0.398	0.659	0.638	0.00287902	0.00267393	0.0903738	0.0693267	Master Protein	Q9BPX3	0	0	30.419	12	10	10	10	1
1489	Protein transport protein Sec61 subunit alpha isoform 1 OS=Homo sapiens (Human) OX=9606 GN=SEC61A1 PE=1 SV=2	1.923	1.536	1.163	1.12	0.00409345	0.0280776	0.639229	0.857579	Master Protein	P61619	0	0	29.916	20	8	10	8	1
1490	U3 small nucleolar RNA-associated protein 14 homolog A OS=Homo sapiens (Human) OX=9606 GN=UTP14A PE=1 SV=1	1.479	1.45	1.15	1.12	0.0133504	0.0171337	0.479633	0.665422	Master Protein	Q9BVJ6	0	0	31.143	13	9	10	9	1	Phospho [S52]
1491	Endoglin OS=Homo sapiens (Human) OX=9606 GN=ENG PE=1 SV=2	2.577	1.91	1.682	1.661	0.0029598	0.0172884	0.047718	0.0527585	Master Protein	P17813	0	0	22.115	13	7	10	7	1
1492	U4/U6 small nuclear ribonucleoprotein Prp4 OS=Homo sapiens (Human) OX=9606 GN=PRPF4 PE=1 SV=2	0.658	0.596	0.574	0.539	7.49951e-05	3.84602e-05	6.74073e-05	5.4913e-05	Master Protein	O43172	0	0	27.652	15	8	10	8	1
1493	Mitochondrial import receptor subunit TOM22 homolog OS=Homo sapiens (Human) OX=9606 GN=TOMM22 PE=1 SV=3	1.173	1.582	1.224	1.439	1	0.604219	1	0.803208	Master Protein	Q9NS69	0	0	24.289	51	5	10	5	1
1494	Prefoldin subunit 3 OS=Homo sapiens (Human) OX=9606 GN=VBP1 PE=1 SV=4	0.249	0.283	0.376	0.398	0.00010198	0.000156214	0.000607601	0.000743728	Master Protein	P61758	0	0	26.991	44	9	10	9	1
1495	Growth factor receptor-bound protein 2 OS=Homo sapiens (Human) OX=9606 GN=GRB2 PE=1 SV=1	0.624	0.506	0.455	0.435	0.00134589	0.000268251	0.000209547	0.000148269	Master Protein	P62993	0	0	28.564	41	7	10	7	1
1496	RANBP2-like and GRIP domain-containing protein 8 OS=Homo sapiens (Human) OX=9606 GN=RGPD8 PE=1 SV=2	1.373	1.438	0.787	0.628	0.213861	0.139971	0.450101	0.0603482	None	O14715	0	0	26.237	5	10	10	1	1
1497	Erlin-1 OS=Homo sapiens (Human) OX=9606 GN=ERLIN1 PE=1 SV=2	1.373	1.229	0.885	0.919	0.0350228	0.175618	0.613837	0.884096	Master Protein	O75477	0	0	18.588	18	7	10	4	1
1498	Ribosome biogenesis protein WDR12 OS=Homo sapiens (Human) OX=9606 GN=WDR12 PE=1 SV=2	0.756	0.772	0.476	0.481	0.0198099	0.0282105	0.0003239	0.000313894	Master Protein	Q9GZL7	0	0	30.265	21	8	10	8	1
1499	Ubiquitin carboxyl-terminal hydrolase isozyme L5 OS=Homo sapiens (Human) OX=9606 GN=UCHL5 PE=1 SV=3	0.389	0.413	0.468	0.507	0.000607967	0.000832999	0.00203542	0.00323921	Master Protein	Q9Y5K5	0	0	25.156	28	8	10	8	1
1500	40S ribosomal protein S27 OS=Homo sapiens (Human) OX=9606 GN=RPS27 PE=1 SV=3	0.575	0.595	0.515	0.554	0.0362969	0.0482603	0.0186251	0.0306763	Master Protein	P42677	0	0	19.354	39	4	10	2	1
1501	Replication factor C subunit 5 OS=Homo sapiens (Human) OX=9606 GN=RFC5 PE=1 SV=1	0.406	0.378	0.519	0.455	3.57001e-05	3.18741e-05	9.90251e-05	5.53064e-05	Master Protein	P40937	0	0	33.361	29	9	10	9	1
1502	Ras-related C3 botulinum toxin substrate 1 OS=Homo sapiens (Human) OX=9606 GN=RAC1 PE=1 SV=1	1.141	1.059	1.201	1.006	0.202079	0.860128	0.0687923	1	Master Protein	P63000	0	0	21.877	30	5	10	4	1
1503	Enhancer of rudimentary homolog OS=Homo sapiens (Human) OX=9606 GN=ERH PE=1 SV=1	0.721	4.673	0.713	2.711	0.0328025	3.98976e-05	0.031415	0.000274129	Master Protein	P84090	0	0	17.839	36	4	10	4	1	Met-loss+Acetyl [N-Term]
1504	GTP-binding protein SAR1b OS=Homo sapiens (Human) OX=9606 GN=SAR1B PE=1 SV=1	0.356	0.342	0.364	0.355	0.000224971	0.000191752	0.000338419	0.000281174	Master Protein	Q9Y6B6	0	0	25.951	31	5	10	2	1
1505	Serine/threonine-protein kinase WNK1 OS=Homo sapiens (Human) OX=9606 GN=WNK1 PE=1 SV=2	0.811	0.798	0.757	0.696	0.134215	0.102904	0.0495935	0.0166925	Master Protein	Q9H4A3	0	0	23.165	4	7	10	7	1	Phospho [S1978; S2012]
1506	Ras GTPase-activating protein-binding protein 2 OS=Homo sapiens (Human) OX=9606 GN=G3BP2 PE=1 SV=2	0.332	0.396	0.402	0.486	2.75382e-05	3.18741e-05	6.74073e-05	5.4913e-05	Master Protein	Q9UN86	0	0	25.532	20	7	10	6	1	Met-loss [N-Term]
1507	Cytochrome c oxidase subunit 5A, mitochondrial OS=Homo sapiens (Human) OX=9606 GN=COX5A PE=1 SV=2	1.593	1.467	1.18	1.012	0.0429568	0.0933116	0.72308	1	Master Protein	P20674	0	0	13.004	21	3	10	3	1
1508	Vesicular integral-membrane protein VIP36 OS=Homo sapiens (Human) OX=9606 GN=LMAN2 PE=1 SV=1	0.966	0.843	0.732	0.722	1	0.577076	0.130553	0.114368	Master Protein	Q12907	0	0	28.113	27	7	10	7	1
1509	Mitochondrial-processing peptidase subunit beta OS=Homo sapiens (Human) OX=9606 GN=PMPCB PE=1 SV=2	0.931	0.701	0.883	0.888	1	0.201377	0.964505	0.980285	Master Protein	O75439	0	0	24.785	15	6	9	6	1
1510	Formin-like protein 2 OS=Homo sapiens (Human) OX=9606 GN=FMNL2 PE=1 SV=3	5.808	5.297	2.816	2.473	3.56435e-05	3.24797e-05	0.000201126	0.000305957	Master Protein	Q96PY5	0	0	27.79	8	8	9	7	1
1511	Interferon-induced, double-stranded RNA-activated protein kinase OS=Homo sapiens (Human) OX=9606 GN=EIF2AK2 PE=1 SV=2	0.356	0.346	0.503	0.488	4.04318e-05	3.70704e-05	0.000252231	0.000194138	Master Protein	P19525	0	0	23.697	15	8	9	8	1
1512	Eukaryotic translation elongation factor 1 epsilon-1 OS=Homo sapiens (Human) OX=9606 GN=EEF1E1 PE=1 SV=1	0.335	0.315	0.4	0.407	0.000646025	0.000516379	0.00182397	0.00192394	Master Protein	O43324	0	0	21.53	43	6	9	6	1
1513	Borealin OS=Homo sapiens (Human) OX=9606 GN=CDCA8 PE=1 SV=2	1.565	2.063	1.249	1.31	0.0419393	0.00504786	0.422324	0.262774	Master Protein	Q53HL2	0	0	24.763	24	6	9	6	1
1514	Ras-related protein Rab-5A OS=Homo sapiens (Human) OX=9606 GN=RAB5A PE=1 SV=2	1.403	1.331	1.048	1.029	0.00709351	0.0155976	0.990765	1	Master Protein	P20339	0	0	21.7	36	6	9	4	1
1515	Pterin-4-alpha-carbinolamine dehydratase OS=Homo sapiens (Human) OX=9606 GN=PCBD1 PE=1 SV=2	0.516	0.472	0.647	0.588	0.00098114	0.000564411	0.00798128	0.00319614	Master Protein	P61457	0	0	16.919	44	4	9	4	1
1516	Signal recognition particle 9 kDa protein OS=Homo sapiens (Human) OX=9606 GN=SRP9 PE=1 SV=2	0.259	0.251	0.389	0.383	4.01554e-05	3.72405e-05	0.000209905	0.000176694	Master Protein	P49458	0	0	18.507	42	4	9	4	1
1517	60S ribosomal protein L36a-like OS=Homo sapiens (Human) OX=9606 GN=RPL36AL PE=1 SV=3	1.058	0.993	0.854	0.911	1	1	0.579616	0.939515	Master Protein	Q969Q0	0	0	14.457	37	5	9	1	1
1518	Coronin-1C OS=Homo sapiens (Human) OX=9606 GN=CORO1C PE=1 SV=1	0.29	0.299	0.393	0.378	0.000215207	0.000243244	0.000933666	0.000748564	Master Protein	Q9ULV4	0	0	25.363	18	8	9	8	1
1519	Probable ATP-dependent RNA helicase DDX27 OS=Homo sapiens (Human) OX=9606 GN=DDX27 PE=1 SV=2	0.867	0.887	0.502	0.518	0.809942	0.90344	0.00849125	0.010478	Master Protein	Q96GQ7	0	0	24.208	9	8	9	8	1
1520	Serine/threonine-protein kinase mTOR OS=Homo sapiens (Human) OX=9606 GN=MTOR PE=1 SV=1	0.855	0.748	0.787	0.718	0.0308049	0.00189983	0.00542848	0.00123917	Master Protein	P42345	0	0	23.709	3	9	9	9	1
1521	Actin filament-associated protein 1 OS=Homo sapiens (Human) OX=9606 GN=AFAP1 PE=1 SV=2	3.298	2.147	0.837	0.794	0.000634335	0.00511488	0.674349	0.44007	Master Protein	Q8N556	0	0	23.718	11	8	9	8	1	Phospho [S668]
1522	Bleomycin hydrolase OS=Homo sapiens (Human) OX=9606 GN=BLMH PE=1 SV=1	0.333	0.543	0.515	0.662	0.000561406	0.00870753	0.00669447	0.0514881	Master Protein	Q13867	0	0	25.555	18	7	9	7	1
1523	Survival motor neuron protein OS=Homo sapiens (Human) OX=9606 GN=SMN2 PE=1 SV=1	0.585	0.47	0.527	0.547	0.00363714	0.000763672	0.00195686	0.00250944	Master Protein	Q16637	0	0	18.265	13	4	9	4	1	Phospho [S28; S31]
1524	Plasma membrane calcium-transporting ATPase 2 OS=Homo sapiens (Human) OX=9606 GN=ATP2B2 PE=1 SV=2	5.26	3.828	2.262	2.574	0.00115953	0.0031917	0.0329969	0.0178915	None	Q01814	0	0	25.83	6	7	9	1	1
1525	Fatty acid-binding protein 5 OS=Homo sapiens (Human) OX=9606 GN=FABP5 PE=1 SV=3	0.289	0.338	0.442	0.428	0.000237928	0.000427732	0.00186192	0.00151434	Master Protein	Q01469	0	0	22.86	47	6	9	6	1
1526	Amine oxidase [flavin-containing] B OS=Homo sapiens (Human) OX=9606 GN=MAOB PE=1 SV=3	2.539	2.248	1.477	1.294	0.000238272	0.000439332	0.0141615	0.0776221	Master Protein	P27338	0	0	27.3	18	8	9	8	1
1527	Inosine triphosphate pyrophosphatase OS=Homo sapiens (Human) OX=9606 GN=ITPA PE=1 SV=2	0.21	0.188	0.299	0.25	3.6514e-05	3.24797e-05	0.000100013	5.87193e-05	Master Protein	Q9BY32	0	0	26.344	41	5	9	5	1
1528	Very-long-chain enoyl-CoA reductase OS=Homo sapiens (Human) OX=9606 GN=TECR PE=1 SV=1	2.081	1.854	1.186	1.09	0.00190138	0.00432779	0.490007	0.957897	Master Protein	Q9NZ01	0	0	21.349	23	8	9	8	1
1529	Cleft lip and palate transmembrane protein 1 OS=Homo sapiens (Human) OX=9606 GN=CLPTM1 PE=1 SV=1	1.584	1.439	1.045	1.027	0.0243398	0.0651672	1	1	Master Protein	O96005	0	0	22.992	14	6	9	6	1
1530	Elongation factor G, mitochondrial OS=Homo sapiens (Human) OX=9606 GN=GFM1 PE=1 SV=2	0.902	0.641	0.62	0.607	0.951261	0.0419115	0.0333209	0.0280814	Master Protein	Q96RP9	0	0	29.064	13	9	9	9	1
1531	Beta-2-microglobulin OS=Homo sapiens (Human) OX=9606 GN=B2M PE=1 SV=1	3.026	2.68	1.271	1.45	0.00255573	0.0044639	0.606563	0.236439	Master Protein	P61769	0	0	13.737	41	4	9	4	1
1532	Dynamin-like 120 kDa protein, mitochondrial OS=Homo sapiens (Human) OX=9606 GN=OPA1 PE=1 SV=3	0.701	0.558	0.52	0.497	0.0457648	0.00513097	0.0035977	0.00256404	Master Protein	O60313	0	0	29.382	10	9	9	9	1
1533	Phosphatidylinositol-3-phosphatase SAC1 OS=Homo sapiens (Human) OX=9606 GN=SACM1L PE=1 SV=2	1.376	1.111	0.81	0.836	0.0319302	0.708065	0.163113	0.266138	Master Protein	Q9NTJ5	0	0	28.315	14	9	9	9	1
1534	CDGSH iron-sulfur domain-containing protein 1 OS=Homo sapiens (Human) OX=9606 GN=CISD1 PE=1 SV=1	1.906	1.688	1.13	1.09	0.00426549	0.0112788	0.80718	0.972912	Master Protein	Q9NZ45	0	0	20.877	44	4	9	4	1
1535	Cohesin subunit SA-2 OS=Homo sapiens (Human) OX=9606 GN=STAG2 PE=1 SV=3	0.527	0.485	0.395	0.354	7.01919e-05	4.40866e-05	6.74073e-05	5.35255e-05	Master Protein	Q8N3U4	0	0	23.579	8	8	9	6	1
1536	ATP-dependent RNA helicase DDX24 OS=Homo sapiens (Human) OX=9606 GN=DDX24 PE=1 SV=1	0.623	0.644	0.523	0.581	0.00263826	0.00377174	0.00079646	0.00168047	Master Protein	Q9GZR7	0	0	25.628	13	9	9	9	1
1537	Membrane-associated progesterone receptor component 1 OS=Homo sapiens (Human) OX=9606 GN=PGRMC1 PE=1 SV=3	1.279	1.13	0.841	0.785	0.282638	0.849676	0.602496	0.307319	Master Protein	O00264	0	0	14.973	25	6	9	5	1
1538	Putative RNA-binding protein Luc7-like 1 OS=Homo sapiens (Human) OX=9606 GN=LUC7L PE=1 SV=1	0.465	0.397	0.429	0.355	0.035833	0.0162118	0.0262854	0.010953	Master Protein	Q9NQ29	0	0	25.818	21	7	9	3	1
1539	A-kinase anchor protein 8 OS=Homo sapiens (Human) OX=9606 GN=AKAP8 PE=1 SV=1	2.345	2.27	1.966	1.932	0.000195752	0.000232403	0.000673796	0.000725083	Master Protein	O43823	0	0	26.211	17	8	9	8	1
1540	Eukaryotic translation initiation factor 4H OS=Homo sapiens (Human) OX=9606 GN=EIF4H PE=1 SV=5	0.411	0.417	0.538	0.47	0.000119398	0.000130024	0.000728525	0.000306384	Master Protein	Q15056	0	0	17.145	25	5	9	5	1
1541	Sorcin OS=Homo sapiens (Human) OX=9606 GN=SRI PE=1 SV=1	0.463	0.457	0.531	0.456	0.000247182	0.000233115	0.000736101	0.000286506	Master Protein	P30626	0	0	21.257	33	5	9	5	1
1542	Acylamino-acid-releasing enzyme OS=Homo sapiens (Human) OX=9606 GN=APEH PE=1 SV=4	0.337	0.365	0.335	0.383	4.48571e-05	5.48292e-05	7.35884e-05	9.34496e-05	Master Protein	P13798	0	0	18.387	10	7	9	7	1
1543	Ribonucleases P/MRP protein subunit POP1 OS=Homo sapiens (Human) OX=9606 GN=POP1 PE=1 SV=2	0.821	1.155	0.705	1.236	0.0834564	0.238608	0.0084493	0.0699563	Master Protein	Q99575	0	0	23.975	7	8	9	8	1
1544	CD109 antigen OS=Homo sapiens (Human) OX=9606 GN=CD109 PE=1 SV=2	4.161	3.879	4.038	3.299	0.000423101	0.00053377	0.00060315	0.00113086	Master Protein	Q6YHK3	0	0	23.679	6	8	9	8	1
1545	Galectin-3 OS=Homo sapiens (Human) OX=9606 GN=LGALS3 PE=1 SV=5	0.433	0.404	0.578	0.596	0.00499672	0.00356662	0.0370539	0.0473243	Master Protein	P17931	0	0	20.982	25	6	9	6	1
1546	Coactosin-like protein OS=Homo sapiens (Human) OX=9606 GN=COTL1 PE=1 SV=3	0.264	0.304	0.316	0.31	6.40554e-06	1.21694e-05	4.69576e-05	3.28637e-05	Master Protein	Q14019	0	0	23.339	35	6	9	6	1
1547	ER membrane protein complex subunit 1 OS=Homo sapiens (Human) OX=9606 GN=EMC1 PE=1 SV=1	1.574	1.485	1.177	1.324	0.0180098	0.0333186	0.53746	0.132721	Master Protein	Q8N766	0	0	27.354	10	8	9	8	1
1548	SNW domain-containing protein 1 OS=Homo sapiens (Human) OX=9606 GN=SNW1 PE=1 SV=1	0.636	0.659	0.519	0.504	0.00494623	0.00740864	0.00113337	0.000901118	Master Protein	Q13573	0	0	28.535	24	8	9	8	1
1549	GrpE protein homolog 1, mitochondrial OS=Homo sapiens (Human) OX=9606 GN=GRPEL1 PE=1 SV=2	0.972	0.525	0.536	0.523	1	0.119532	0.139179	0.123594	Master Protein	Q9HAV7	0	0	21.809	33	8	9	8	1
1550	Nesprin-2 OS=Homo sapiens (Human) OX=9606 GN=SYNE2 PE=1 SV=3	2.534	2.424	1.228	1.126	6.80375e-05	8.46253e-05	0.0609531	0.3484	Master Protein	Q8WXH0	0	0	27.678	1	9	9	9	1
1551	Septin-6 OS=Homo sapiens (Human) OX=9606 GN=SEPTIN6 PE=1 SV=4	0.455	0.463	0.659	0.513	0.00286707	0.00325706	0.0537926	0.00720856	Master Protein	Q14141	0	0	22.396	11	5	9	1	1
1552	Peptidyl-prolyl cis-trans isomerase H OS=Homo sapiens (Human) OX=9606 GN=PPIH PE=1 SV=1	0.492	0.485	0.497	0.498	0.00116212	0.00108044	0.00156502	0.0015018	Master Protein	O43447	0	0	15.655	28	5	9	4	1
1553	Glutamate--cysteine ligase regulatory subunit OS=Homo sapiens (Human) OX=9606 GN=GCLM PE=1 SV=1	0.375	0.418	0.683	0.681	0.00385388	0.00675388	0.19852	0.195003	Master Protein	P48507	0	0	26.483	35	8	9	8	1
1554	39S ribosomal protein L12, mitochondrial OS=Homo sapiens (Human) OX=9606 GN=MRPL12 PE=1 SV=2	1.713	1.403	1.615	1.501	0.11565	0.429393	0.180131	0.292457	Master Protein	P52815	0	0	19.189	40	6	9	6	1
1555	Gamma-interferon-inducible lysosomal thiol reductase OS=Homo sapiens (Human) OX=9606 GN=IFI30 PE=1 SV=3	0.363	0.464	0.36	0.428	0.000366708	0.00127045	0.000467496	0.000971875	Master Protein	P13284	0	0	19.535	24	4	9	4	1
1556	Tetratricopeptide repeat protein 1 OS=Homo sapiens (Human) OX=9606 GN=TTC1 PE=1 SV=1	0.379	0.344	0.355	0.333	0.000265792	0.000180669	0.000282766	0.000204844	Master Protein	Q99614	0	0	25.566	34	9	9	9	1
1557	Protein ERGIC-53 OS=Homo sapiens (Human) OX=9606 GN=LMAN1 PE=1 SV=2	1.303	1.118	1.112	1.075	0.0548691	0.615214	0.672666	0.92722	Master Protein	P49257	0	0	19.241	16	7	9	6	1
1558	Torsin-1A-interacting protein 1 OS=Homo sapiens (Human) OX=9606 GN=TOR1AIP1 PE=1 SV=2	1.733	1.663	0.84	0.807	0.00815506	0.0117878	0.491039	0.310725	Master Protein	Q5JTV8	0	0	22.017	13	7	9	7	1
1559	Serine/arginine-rich splicing factor 7 OS=Homo sapiens (Human) OX=9606 GN=SRSF7 PE=1 SV=1	0.657	0.596	0.511	0.482	0.0208307	0.00821728	0.00293066	0.00195607	Master Protein	Q16629	0	0	18.215	25	6	9	5	1
1560	RNA-binding protein 39 OS=Homo sapiens (Human) OX=9606 GN=RBM39 PE=1 SV=2	0.307	0.31	0.474	0.445	1.20557e-05	1.18117e-05	6.74073e-05	5.35255e-05	Master Protein	Q14498	0	0	21.324	18	7	9	7	1	Phospho [S97; S136]
1561	NPC intracellular cholesterol transporter 2 OS=Homo sapiens (Human) OX=9606 GN=NPC2 PE=1 SV=1	0.396	0.457	0.269	0.325	0.000387313	0.000834759	0.000135687	0.000221834	Master Protein	P61916	0	0	19.544	43	5	9	5	1
1562	Protein SGT1 homolog OS=Homo sapiens (Human) OX=9606 GN=SUGT1 PE=1 SV=3	0.309	0.289	0.537	0.463	0.000320227	0.000253062	0.00664979	0.00250875	Master Protein	Q9Y2Z0	0	0	25.82	28	8	9	8	1
1563	Bcl-2-like protein 13 OS=Homo sapiens (Human) OX=9606 GN=BCL2L13 PE=1 SV=1	2.027	1.704	1.234	1.108	0.000177775	0.000605145	0.0439468	0.426657	Master Protein	Q9BXK5	0	0	25.229	21	7	9	7	1
1564	NADH dehydrogenase [ubiquinone] 1 alpha subcomplex subunit 9, mitochondrial OS=Homo sapiens (Human) OX=9606 GN=NDUFA9 PE=1 SV=2	2.356	2.187	1.662	1.578	0.000246035	0.000366128	0.00311466	0.00493882	Master Protein	Q16795	0	0	30.808	29	9	9	9	1
1565	Tyrosine--tRNA ligase, mitochondrial OS=Homo sapiens (Human) OX=9606 GN=YARS2 PE=1 SV=2	1.209	0.892	0.701	0.645	0.562421	0.915252	0.114435	0.0524076	Master Protein	Q9Y2Z4	0	0	24.68	24	8	9	8	1
1566	Mesencephalic astrocyte-derived neurotrophic factor OS=Homo sapiens (Human) OX=9606 GN=MANF PE=1 SV=3	0.287	0.277	0.426	0.378	0.00021075	0.000190037	0.00141207	0.00076183	Master Protein	P55145	0	0	27.054	47	8	9	8	1
1567	Nuclear pore complex protein Nup88 OS=Homo sapiens (Human) OX=9606 GN=NUP88 PE=1 SV=2	1.06	1.1	0.574	0.547	0.93024	0.594064	0.00112626	0.000748564	Master Protein	Q99567	0	0	30.906	15	9	9	9	1
1568	PDZ and LIM domain protein 5 OS=Homo sapiens (Human) OX=9606 GN=PDLIM5 PE=1 SV=5	0.318	0.292	0.397	0.359	5.28353e-05	4.14387e-05	0.000192138	0.000113383	Master Protein	Q96HC4	0	0	24.194	13	7	9	7	1
1569	Zinc transporter 1 OS=Homo sapiens (Human) OX=9606 GN=SLC30A1 PE=1 SV=3	3.323	2.754	2.266	2.194	0.000671357	0.00149242	0.00475602	0.00559195	Master Protein	Q9Y6M5	0	0	18.564	14	6	9	6	1
1570	U6 snRNA-associated Sm-like protein LSm7 OS=Homo sapiens (Human) OX=9606 GN=LSM7 PE=1 SV=1	0.291	0.396	0.276	0.31	0.000884243	0.00349381	0.000952538	0.00138121	Master Protein	Q9UK45	0	0	14.184	47	4	9	3	1
1571	Cytochrome b-c1 complex subunit 6, mitochondrial OS=Homo sapiens (Human) OX=9606 GN=UQCRH PE=1 SV=2	2.071	1.814	1.901	1.54	0.0348509	0.0789929	0.0631119	0.243805	Master Protein	P07919	0	0	17.603	56	5	9	5	1	Met-loss [N-Term]
1572	Adenylate kinase 4, mitochondrial OS=Homo sapiens (Human) OX=9606 GN=AK4 PE=1 SV=1	0.666	0.389	0.419	0.395	0.228144	0.0084113	0.013649	0.0101605	Master Protein	P27144	0	0	26.465	33	7	9	7	1
1573	Protein transport protein Sec24C OS=Homo sapiens (Human) OX=9606 GN=SEC24C PE=1 SV=3	0.453	0.378	0.484	0.41	4.11727e-05	3.21326e-05	8.0048e-05	5.4913e-05	Master Protein	P53992	0	0	22.871	8	8	9	8	1
1574	Transcriptional repressor p66-beta OS=Homo sapiens (Human) OX=9606 GN=GATAD2B PE=1 SV=1	2.734	2.485	1.557	1.393	0.00872275	0.0139293	0.231683	0.466828	Master Protein	Q8WXI9	0	0	29.229	17	8	9	7	1
1575	Acylglycerol kinase, mitochondrial OS=Homo sapiens (Human) OX=9606 GN=AGK PE=1 SV=2	2.075	2.017	1.428	1.266	0.000417139	0.000503186	0.0127884	0.0710238	Master Protein	Q53H12	0	0	22.869	23	8	9	8	1
1576	U2 small nuclear ribonucleoprotein B'' OS=Homo sapiens (Human) OX=9606 GN=SNRPB2 PE=1 SV=1	0.462	0.469	0.38	0.338	0.00554024	0.00611324	0.00236609	0.00136503	Master Protein	P08579	0	0	22.583	23	6	9	4	1
1577	Thioredoxin-related transmembrane protein 1 OS=Homo sapiens (Human) OX=9606 GN=TMX1 PE=1 SV=1	0.974	0.728	0.649	0.674	1	0.330302	0.140305	0.190089	Master Protein	Q9H3N1	0	0	24.086	30	8	9	8	1	Phospho [S247]
1578	Glutamine-rich protein 1 OS=Homo sapiens (Human) OX=9606 GN=QRICH1 PE=1 SV=1	0.865	0.849	1.771	1.656	0.0290454	0.0175081	9.86967e-05	0.000143466	Master Protein	Q2TAL8	0	0	23.168	9	7	9	7	1
1579	ELAV-like protein 1 OS=Homo sapiens (Human) OX=9606 GN=ELAVL1 PE=1 SV=2	0.558	0.528	0.475	0.451	0.00181372	0.00120314	0.000755028	0.00054099	Master Protein	Q15717	0	0	22.361	25	7	9	7	1
1580	40S ribosomal protein S24 OS=Homo sapiens (Human) OX=9606 GN=RPS24 PE=1 SV=1	0.657	0.694	0.684	0.805	0.00631293	0.0122872	0.0115373	0.112021	Master Protein	P62847	0	0	23.438	40	6	9	6	1
1581	Poliovirus receptor OS=Homo sapiens (Human) OX=9606 GN=PVR PE=1 SV=2	3.252	2.629	2.311	2.113	0.00283424	0.0072609	0.0155368	0.0254529	Master Protein	P15151	0	0	17.489	9	5	9	5	1
1582	Cytoplasmic aconitate hydratase OS=Homo sapiens (Human) OX=9606 GN=ACO1 PE=1 SV=3	0.243	0.241	0.305	0.282	6.89413e-05	6.54878e-05	0.000215806	0.0001486	Master Protein	P21399	0	0	21.37	10	7	9	7	1
1583	Proteasome subunit beta type-3 OS=Homo sapiens (Human) OX=9606 GN=PSMB3 PE=1 SV=2	0.339	0.336	0.576	0.518	0.000140571	0.000136033	0.00340792	0.00148009	Master Protein	P49720	0	0	21.247	30	5	9	5	1
1584	Paired amphipathic helix protein Sin3a OS=Homo sapiens (Human) OX=9606 GN=SIN3A PE=1 SV=2	0.639	0.607	0.636	0.582	0.00214481	0.00131285	0.00250033	0.00108164	Master Protein	Q96ST3	0	0	28.933	9	9	9	9	1
1585	Albumin OS=Homo sapiens (Human) OX=9606 GN=ALB PE=1 SV=2	1.13	1.105	2.991	0.754	1	1	0.766602	1	Master Protein	P02768	0	0	13.548	7	5	9	5	1
1586	Phosphatidylinositol transfer protein alpha isoform OS=Homo sapiens (Human) OX=9606 GN=PITPNA PE=1 SV=2	0.409	0.482	0.401	0.402	4.48571e-05	9.74158e-05	7.29867e-05	5.96936e-05	Master Protein	Q00169	0	0	22.291	31	9	9	7	1
1587	Sialic acid synthase OS=Homo sapiens (Human) OX=9606 GN=NANS PE=1 SV=2	0.446	0.443	0.437	0.39	0.30546	0.297779	0.296719	0.209905	Master Protein	Q9NR45	0	0	21.806	27	7	9	7	1
1588	Heterogeneous nuclear ribonucleoprotein A0 OS=Homo sapiens (Human) OX=9606 GN=HNRNPA0 PE=1 SV=1	0.436	0.406	0.39	0.375	8.30637e-05	5.76744e-05	8.09603e-05	6.16772e-05	Master Protein	Q13151	0	0	29.394	38	8	9	8	1
1589	CUGBP Elav-like family member 1 OS=Homo sapiens (Human) OX=9606 GN=CELF1 PE=1 SV=2	0.532	0.5	0.571	0.538	0.000544237	0.000367365	0.00117448	0.000726193	Master Protein	Q92879	0	0	20.139	11	6	9	6	1
1590	Kinetochore protein NDC80 homolog OS=Homo sapiens (Human) OX=9606 GN=NDC80 PE=1 SV=1	0.772	0.723	1.675	1.554	0.0856314	0.0352898	0.00511777	0.0102806	Master Protein	O14777	0	0	27.69	13	9	9	9	1
1591	U4/U6.U5 tri-snRNP-associated protein 1 OS=Homo sapiens (Human) OX=9606 GN=SART1 PE=1 SV=1	0.553	0.658	0.491	0.516	0.0226868	0.0944324	0.0114317	0.0158739	Master Protein	O43290	0	0	27.386	10	7	9	7	1
1592	N-alpha-acetyltransferase 10 OS=Homo sapiens (Human) OX=9606 GN=NAA10 PE=1 SV=1	0.264	0.279	0.378	0.363	3.5874e-05	3.46816e-05	0.000109375	8.23712e-05	Master Protein	P41227	0	0	20.57	27	6	9	6	1
1593	Catechol O-methyltransferase OS=Homo sapiens (Human) OX=9606 GN=COMT PE=1 SV=2	0.836	0.658	0.615	0.624	0.636138	0.0654222	0.0387651	0.0443586	Master Protein	P21964	0	0	32.579	37	8	9	8	1
1594	Adhesion G protein-coupled receptor E5 OS=Homo sapiens (Human) OX=9606 GN=ADGRE5 PE=1 SV=4	2.532	2.299	1.74	1.754	0.000424097	0.000704341	0.0053002	0.00493882	Master Protein	P48960	0	0	29.078	13	9	9	9	1
1595	28S ribosomal protein S5, mitochondrial OS=Homo sapiens (Human) OX=9606 GN=MRPS5 PE=1 SV=2	1.764	1.348	1.008	0.98	0.0112121	0.150808	1	1	Master Protein	P82675	0	0	22.47	17	8	9	8	1
1596	Aldehyde dehydrogenase family 3 member A2 OS=Homo sapiens (Human) OX=9606 GN=ALDH3A2 PE=1 SV=1	1.299	1.056	0.946	0.934	0.153041	1	1	1	Master Protein	P51648	0	0	22.425	14	5	9	5	1
1597	Fragile X mental retardation syndrome-related protein 2 OS=Homo sapiens (Human) OX=9606 GN=FXR2 PE=1 SV=2	0.939	0.91	0.702	0.686	0.941128	0.692516	0.0127139	0.00958938	Master Protein	P51116	0	0	24.849	14	8	9	5	1
1598	Signal recognition particle receptor subunit beta OS=Homo sapiens (Human) OX=9606 GN=SRPRB PE=1 SV=3	1.171	0.966	0.78	0.807	0.579501	1	0.216855	0.32309	Master Protein	Q9Y5M8	0	0	28.223	39	8	9	8	1
1599	Ubiquitin thioesterase OTUB1 OS=Homo sapiens (Human) OX=9606 GN=OTUB1 PE=1 SV=2	0.42	0.409	0.487	0.419	4.12379e-05	3.767e-05	0.00011624	5.67845e-05	Master Protein	Q96FW1	0	0	28.665	31	6	9	6	1
1600	Rho-related GTP-binding protein RhoC OS=Homo sapiens (Human) OX=9606 GN=RHOC PE=1 SV=1	0.59	0.45	0.558	0.506	0.00323617	0.00049687	0.0024914	0.00119875	Master Protein	P08134	0	0	23.628	28	5	9	1	1
1601	U1 small nuclear ribonucleoprotein A OS=Homo sapiens (Human) OX=9606 GN=SNRPA PE=1 SV=3	0.469	0.445	0.37	0.357	0.000112414	8.44963e-05	7.17988e-05	5.55474e-05	Master Protein	P09012	0	0	26.368	24	6	9	4	1
1602	Mitotic checkpoint serine/threonine-protein kinase BUB1 OS=Homo sapiens (Human) OX=9606 GN=BUB1 PE=1 SV=1	1.11	1.173	2.534	2.348	0.603969	0.243795	0.000214247	0.000269876	Master Protein	O43683	0	0	26.413	8	9	9	9	1
1603	RNA-binding protein 10 OS=Homo sapiens (Human) OX=9606 GN=RBM10 PE=1 SV=3	0.594	0.624	0.527	0.504	0.0011332	0.00183675	0.000585137	0.000422798	Master Protein	P98175	0	0	26.877	9	8	9	8	1
1604	Nucleolysin TIAR OS=Homo sapiens (Human) OX=9606 GN=TIAL1 PE=1 SV=1	0.571	0.538	0.604	0.556	0.0128697	0.00825096	0.0229012	0.0119035	Master Protein	Q01085	0	0	25.706	18	7	9	4	1
1605	Puromycin-sensitive aminopeptidase-like protein OS=Homo sapiens (Human) OX=9606 GN=NPEPPSL1 PE=2 SV=3	0.263	0.226	0.374	0.352	0.000654172	0.000415178	0.003277	0.00244117	None	A6NEC2	0	0	27.704	19	8	9	8	1
1606	E3 ubiquitin-protein ligase makorin-1 OS=Homo sapiens (Human) OX=9606 GN=MKRN1 PE=1 SV=3	1.29	11.912	1.549	5.873	0.0376426	9.71155e-06	0.0040186	5.35255e-05	Master Protein	Q9UHC7	0	0	26.126	16	7	9	6	1
1607	WD repeat-containing protein 5 OS=Homo sapiens (Human) OX=9606 GN=WDR5 PE=1 SV=1	0.536	0.481	0.705	0.632	0.00199566	0.000971971	0.0310809	0.00954963	Master Protein	P61964	0	0	26.808	33	9	9	9	1
1608	NF-kappa-B-repressing factor OS=Homo sapiens (Human) OX=9606 GN=NKRF PE=1 SV=2	1.298	1.555	1.164	1.325	0.113851	0.0134314	0.509716	0.0939117	Master Protein	O15226	0	0	24.244	11	8	9	8	1
1609	RNA-binding protein 12 OS=Homo sapiens (Human) OX=9606 GN=RBM12 PE=1 SV=1	0.356	0.358	0.395	0.394	2.70308e-05	2.40716e-05	6.74073e-05	5.35255e-05	Master Protein	Q9NTZ6	0	0	25.604	9	9	9	9	1
1610	D-dopachrome decarboxylase OS=Homo sapiens (Human) OX=9606 GN=DDT PE=1 SV=3	0.345	0.337	0.384	0.335	3.5746e-05	3.24797e-05	6.9042e-05	5.4913e-05	Master Protein	P30046	0	0	13.218	34	4	9	4	1	Met-loss [N-Term]
1611	Hydroxyacyl-coenzyme A dehydrogenase, mitochondrial OS=Homo sapiens (Human) OX=9606 GN=HADH PE=1 SV=3	0.863	0.611	0.476	0.453	0.758374	0.0282105	0.00511777	0.00378481	Master Protein	Q16836	0	0	20.926	25	7	9	7	1
1612	Phosphatidylinositol 5-phosphate 4-kinase type-2 gamma OS=Homo sapiens (Human) OX=9606 GN=PIP4K2C PE=1 SV=3	4.848	3.798	1.732	1.613	5.97832e-06	1.54112e-05	0.000173377	0.00026788	Master Protein	Q8TBX8	0	0	14.139	12	6	9	6	1
1613	Fanconi anemia group I protein OS=Homo sapiens (Human) OX=9606 GN=FANCI PE=1 SV=4	0.68	0.717	0.568	0.534	0.0300141	0.0568192	0.00627746	0.00387858	Master Protein	Q9NVI1	0	0	29.621	10	9	9	9	1
1614	Pumilio homolog 3 OS=Homo sapiens (Human) OX=9606 GN=PUM3 PE=1 SV=3	0.935	0.961	0.588	0.603	1	1	0.0102062	0.0126236	Master Protein	Q15397	0	0	23.414	12	8	9	8	1
1615	Platelet-activating factor acetylhydrolase IB subunit alpha OS=Homo sapiens (Human) OX=9606 GN=PAFAH1B1 PE=1 SV=2	0.248	0.227	0.332	0.304	0.000215207	0.000163827	0.000754345	0.000521022	Master Protein	P43034	0	0	23.515	20	8	9	7	1
1616	Nucleolar and spindle-associated protein 1 OS=Homo sapiens (Human) OX=9606 GN=NUSAP1 PE=1 SV=1	0.711	0.749	0.315	0.308	0.00717305	0.0153919	6.93146e-05	5.53064e-05	Master Protein	Q9BXS6	0	0	29.321	21	9	9	9	1	Phospho [T314]
1617	mRNA export factor OS=Homo sapiens (Human) OX=9606 GN=RAE1 PE=1 SV=1	1.163	1.5	0.787	1.142	0.159859	0.00251333	0.0304054	0.248925	Master Protein	P78406	0	0	20.198	21	7	9	7	1
1618	Ubiquitin-conjugating enzyme E2 L5 OS=Homo sapiens (Human) OX=9606 GN=UBE2L5 PE=2 SV=1	0.22	0.274	0.302	0.398	9.67179e-05	0.000195144	0.00036883	0.00103135	None	A0A1B0GUS4	0	0	11.565	36	4	9	4	1
1619	Proline-, glutamic acid- and leucine-rich protein 1 OS=Homo sapiens (Human) OX=9606 GN=PELP1 PE=1 SV=2	0.823	0.763	0.58	0.587	0.892016	0.663881	0.132712	0.145323	Master Protein	Q8IZL8	0	0	19.926	9	7	9	7	1	Phospho [S481]
1620	Cytochrome b-c1 complex subunit 7 OS=Homo sapiens (Human) OX=9606 GN=UQCRB PE=1 SV=2	2.153	1.852	1.622	1.356	0.0292224	0.0723004	0.178003	0.543827	Master Protein	P14927	0	0	23.452	53	7	9	7	1
1621	NADH dehydrogenase [ubiquinone] iron-sulfur protein 2, mitochondrial OS=Homo sapiens (Human) OX=9606 GN=NDUFS2 PE=1 SV=2	1.777	1.364	1.123	1.081	0.00174371	0.0298638	0.597557	0.891048	Master Protein	O75306	0	0	25.796	26	8	9	8	1
1622	Desmocollin-2 OS=Homo sapiens (Human) OX=9606 GN=DSC2 PE=1 SV=1	4.038	3.689	4.229	3.84	0.000277941	0.000374494	0.000334666	0.000407531	Master Protein	Q02487	0	0	21.203	10	7	9	6	1
1623	KH domain-containing, RNA-binding, signal transduction-associated protein 3 OS=Homo sapiens (Human) OX=9606 GN=KHDRBS3 PE=1 SV=1	0.621	2.278	0.787	1.427	0.000801133	7.4366e-05	0.0216655	0.00366599	None	O75525	0	0	7.999	4	2	9	2	1
1624	DNA-directed RNA polymerases I, II, and III subunit RPABC1 OS=Homo sapiens (Human) OX=9606 GN=POLR2E PE=1 SV=4	0.412	0.412	0.423	0.413	0.000965805	0.000991259	0.00141996	0.0012023	Master Protein	P19388	0	0	15.488	19	3	9	3	1
1625	NADH-cytochrome b5 reductase 1 OS=Homo sapiens (Human) OX=9606 GN=CYB5R1 PE=1 SV=1	1.69	1.491	1.335	1.118	0.00124374	0.0045346	0.0219084	0.48396	Master Protein	Q9UHQ9	0	0	20.487	26	8	9	8	1
1626	Transmembrane protein 214 OS=Homo sapiens (Human) OX=9606 GN=TMEM214 PE=1 SV=2	0.977	0.868	0.706	0.708	1	0.484742	0.028892	0.0297578	Master Protein	Q6NUQ4	0	0	26.292	13	8	9	8	1
1627	RNA-binding motif protein, X-linked-like-3 OS=Homo sapiens (Human) OX=9606 GN=RBMXL3 PE=2 SV=2									None	Q8N7X1	0	0	7.482	1	1	9	0	2	Phospho [S58]
1628	MAP7 domain-containing protein 3 OS=Homo sapiens (Human) OX=9606 GN=MAP7D3 PE=1 SV=2	2.156	1.84	0.821	0.781	0.00067628	0.00199384	0.222073	0.108159	Master Protein	Q8IWC1	0	0	19.799	9	7	9	7	1
1629	Glucosamine-6-phosphate isomerase 1 OS=Homo sapiens (Human) OX=9606 GN=GNPDA1 PE=1 SV=1	0.237	0.222	0.318	0.279	0.000134175	0.000109242	0.000470779	0.000283194	Master Protein	P46926	0	0	28.938	28	8	9	8	1
1630	Telomerase RNA component interacting RNase OS=Homo sapiens (Human) OX=9606 GN=TRIR PE=1 SV=1	0.255	0.276	0.388	0.297	0.000283892	0.000374906	0.00180234	0.000579962	Master Protein	Q9BQ61	0	0	16.577	29	6	9	6	1
1631	Nuclear protein localization protein 4 homolog OS=Homo sapiens (Human) OX=9606 GN=NPLOC4 PE=1 SV=3	0.317	0.313	0.361	0.328	5.47388e-05	5.14878e-05	0.000142483	8.61745e-05	Master Protein	Q8TAT6	0	0	30.63	18	9	9	9	1
1632	Rab3 GTPase-activating protein non-catalytic subunit OS=Homo sapiens (Human) OX=9606 GN=RAB3GAP2 PE=1 SV=1	0.313	0.352	0.363	0.427	6.80375e-05	0.000109242	0.000186903	0.000330224	Master Protein	Q9H2M9	0	0	24.266	6	9	9	9	1
1633	Inverted formin-2 OS=Homo sapiens (Human) OX=9606 GN=INF2 PE=1 SV=2	1.786	1.526	1.021	1.018	0.00167915	0.00748147	1	1	Master Protein	Q27J81	0	0	32.645	10	9	9	9	1
1634	Cleavage and polyadenylation specificity factor subunit 5 OS=Homo sapiens (Human) OX=9606 GN=NUDT21 PE=1 SV=1	0.308	0.274	0.477	0.439	3.68943e-05	3.23185e-05	0.000243071	0.000139868	Master Protein	O43809	0	0	21.519	37	7	9	7	1
1635	MMS19 nucleotide excision repair protein homolog OS=Homo sapiens (Human) OX=9606 GN=MMS19 PE=1 SV=2	0.473	0.475	0.548	0.531	0.00151843	0.00159979	0.00506238	0.00394407	Master Protein	Q96T76	0	0	15.577	6	5	9	5	1	Phospho [S1027]
1636	Four and a half LIM domains protein 2 OS=Homo sapiens (Human) OX=9606 GN=FHL2 PE=1 SV=3	0.506	0.473	0.711	0.682	0.00384837	0.00251189	0.0839949	0.0551436	Master Protein	Q14192	0	0	19.72	25	7	9	7	1
1637	NAD(P)H-hydrate epimerase OS=Homo sapiens (Human) OX=9606 GN=NAXE PE=1 SV=2	0.284	0.261	0.3	0.261	6.14554e-05	4.7659e-05	0.000116544	6.69124e-05	Master Protein	Q8NCW5	0	0	21.344	24	5	9	5	1
1638	Protein RRP5 homolog OS=Homo sapiens (Human) OX=9606 GN=PDCD11 PE=1 SV=3	0.661	0.552	0.565	0.563	0.120075	0.0295082	0.0376294	0.0373201	Master Protein	Q14690	0	0	30.482	5	9	9	9	1
1639	Adipocyte plasma membrane-associated protein OS=Homo sapiens (Human) OX=9606 GN=APMAP PE=1 SV=2	0.882	0.636	0.586	0.603	0.98869	0.144746	0.0846563	0.104452	Master Protein	Q9HDC9	0	0	23.064	18	7	9	7	1
1640	Proteasomal ubiquitin receptor ADRM1 OS=Homo sapiens (Human) OX=9606 GN=ADRM1 PE=1 SV=2	0.274	0.262	0.373	0.419	0.000247825	0.000217281	0.00103803	0.00175175	Master Protein	Q16186	0	0	22.848	17	6	9	6	1
1641	Metastasis-associated protein MTA1 OS=Homo sapiens (Human) OX=9606 GN=MTA1 PE=1 SV=2	0.473	0.734	0.365	0.506	0.00612797	0.214304	0.0019113	0.0108466	Master Protein	Q13330	0	0	18.341	11	7	9	6	1
1642	Serine/arginine-rich splicing factor 5 OS=Homo sapiens (Human) OX=9606 GN=SRSF5 PE=1 SV=1	0.473	0.481	0.316	0.329	5.04724e-05	5.29823e-05	6.74073e-05	5.35255e-05	Master Protein	Q13243	0	0	11.997	14	4	9	3	1
1643	Dolichyl-diphosphooligosaccharide--protein glycosyltransferase subunit STT3B OS=Homo sapiens (Human) OX=9606 GN=STT3B PE=1 SV=1	1.837	1.578	0.986	0.957	0.00811041	0.0299412	1	1	Master Protein	Q8TCJ2	0	0	26.781	11	9	9	9	1
1644	Carbonyl reductase [NADPH] 1 OS=Homo sapiens (Human) OX=9606 GN=CBR1 PE=1 SV=3	0.367	0.334	0.409	0.369	0.000289681	0.000199183	0.000616786	0.000372409	Master Protein	P16152	0	0	22.401	35	6	9	6	1	Met-loss+Acetyl [N-Term]
1645	2',3'-cyclic-nucleotide 3'-phosphodiesterase OS=Homo sapiens (Human) OX=9606 GN=CNP PE=1 SV=2	1.379	1.062	0.73	0.729	0.0082408	0.874802	0.0104412	0.0102447	Master Protein	P09543	0	0	29.594	25	9	9	9	1
1646	Probable ATP-dependent RNA helicase DDX4 OS=Homo sapiens (Human) OX=9606 GN=DDX4 PE=1 SV=2	0.798	0.78	1.077	1.071	0.326441	0.255035	1	1	None	Q9NQI0	0	0	11.186	3	2	9	2	1
1647	Kinesin light chain 1 OS=Homo sapiens (Human) OX=9606 GN=KLC1 PE=1 SV=2	0.585	0.581	0.714	0.689	0.00183402	0.00176383	0.0176283	0.0114632	Master Protein	Q07866	0	0	25.257	15	9	9	4	1
1648	Calcium homeostasis endoplasmic reticulum protein OS=Homo sapiens (Human) OX=9606 GN=CHERP PE=1 SV=3	0.603	0.573	0.473	0.459	0.000816188	0.00054059	0.000219174	0.00016796	Master Protein	Q8IWX8	0	0	17.252	6	6	9	6	1
1649	tRNA methyltransferase 10 homolog C OS=Homo sapiens (Human) OX=9606 GN=TRMT10C PE=1 SV=2	1.039	0.875	0.634	0.712	1	0.860128	0.0547881	0.158714	Master Protein	Q7L0Y3	0	0	26.557	21	9	9	9	1
1650	26S proteasome non-ATPase regulatory subunit 4 OS=Homo sapiens (Human) OX=9606 GN=PSMD4 PE=1 SV=1	0.273	0.242	0.442	0.449	0.00112574	0.000767329	0.0112291	0.0121518	Master Protein	P55036	0	0	25.741	27	7	9	5	1
1651	Lysine-specific histone demethylase 1A OS=Homo sapiens (Human) OX=9606 GN=KDM1A PE=1 SV=2	0.734	0.77	0.644	0.648	0.00101769	0.00227907	0.000306974	0.000296685	Master Protein	O60341	0	0	24.507	11	8	8	8	1
1652	SUN domain-containing protein 1 OS=Homo sapiens (Human) OX=9606 GN=SUN1 PE=1 SV=3	2.247	2.326	1.065	1.05	0.000385167	0.000325781	0.975593	1	Master Protein	O94901	0	0	23.545	10	8	8	8	1
1653	Signal-induced proliferation-associated 1-like protein 1 OS=Homo sapiens (Human) OX=9606 GN=SIPA1L1 PE=1 SV=4	4.053	3.418	1.597	1.475	1.61249e-05	2.37492e-05	0.000364691	0.000724394	Master Protein	O43166	0	0	21.752	4	7	8	7	1	Phospho [S1549]
1654	Pachytene checkpoint protein 2 homolog OS=Homo sapiens (Human) OX=9606 GN=TRIP13 PE=1 SV=2	0.458	0.519	0.566	0.568	0.000371762	0.000809273	0.00188108	0.00186891	Master Protein	Q15645	0	0	23.293	16	6	8	6	1
1655	Splicing factor U2AF 35 kDa subunit OS=Homo sapiens (Human) OX=9606 GN=U2AF1 PE=1 SV=3	0.276	0.265	0.366	0.34	0.000133876	0.000115851	0.000511758	0.000353341	Master Protein	Q01081	0	0	22.762	30	7	8	7	1
1656	Nuclear pore complex protein Nup85 OS=Homo sapiens (Human) OX=9606 GN=NUP85 PE=1 SV=1	1.405	1.406	0.57	0.557	0.0452611	0.0458428	0.00569146	0.00469812	Master Protein	Q9BW27	0	0	25.811	11	6	8	6	1
1657	Ubiquitin domain-containing protein UBFD1 OS=Homo sapiens (Human) OX=9606 GN=UBFD1 PE=1 SV=2	0.431	0.344	0.627	0.363	0.0131999	0.00451051	0.149619	0.0065545	Master Protein	O14562	0	0	24.103	30	7	8	7	1
1658	MYG1 exonuclease OS=Homo sapiens (Human) OX=9606 GN=MYG1 PE=1 SV=3	0.322	0.335	0.431	0.404	0.000896715	0.00108044	0.00432283	0.00301319	Master Protein	Q9HB07	0	0	24.758	24	7	8	7	1
1659	60S ribosomal protein L7-like 1 OS=Homo sapiens (Human) OX=9606 GN=RPL7L1 PE=1 SV=2	0.761	0.823	0.457	0.518	0.374189	0.677119	0.00876887	0.0187643	Master Protein	Q6DKI1	0	0	15.611	15	5	8	5	1
1660	Ubiquitin-like modifier-activating enzyme 6 OS=Homo sapiens (Human) OX=9606 GN=UBA6 PE=1 SV=1	0.365	0.334	0.465	0.421	0.000188494	0.000131036	0.000768983	0.000443105	Master Protein	A0AVT1	0	0	25.736	8	8	8	8	1
1661	Malectin OS=Homo sapiens (Human) OX=9606 GN=MLEC PE=1 SV=1	1.761	1.542	0.913	0.853	0.0104679	0.0346052	0.974989	0.644	Master Protein	Q14165	0	0	19.839	21	7	8	7	1
1662	Proteasome assembly chaperone 2 OS=Homo sapiens (Human) OX=9606 GN=PSMG2 PE=1 SV=1	0.289	0.288	0.467	0.449	5.47388e-05	5.34838e-05	0.000581689	0.000449445	Master Protein	Q969U7	0	0	15.423	19	6	8	6	1
1663	NADH-cytochrome b5 reductase 3 OS=Homo sapiens (Human) OX=9606 GN=CYB5R3 PE=1 SV=3	2.482	2.131	1.205	1.112	0.00377489	0.00897876	0.727049	1	Master Protein	P00387	0	0	18.062	23	6	8	6	1
1664	3'-5' RNA helicase YTHDC2 OS=Homo sapiens (Human) OX=9606 GN=YTHDC2 PE=1 SV=2	1.025	0.978	1.24	1.266	1	1	0.133083	0.0974967	Master Protein	Q9H6S0	0	0	26.338	6	7	8	7	1
1665	Putative high mobility group protein B1-like 1 OS=Homo sapiens (Human) OX=9606 GN=HMGB1P1 PE=5 SV=1	0.181	0.199	0.266	0.25	6.2965e-05	7.9917e-05	0.000269247	0.000203795	None	B2RPK0	0	0	18.58	21	5	8	4	1
1666	SRA stem-loop-interacting RNA-binding protein, mitochondrial OS=Homo sapiens (Human) OX=9606 GN=SLIRP PE=1 SV=1	1.068	0.79	0.853	0.714	1	0.382801	0.743473	0.147675	Master Protein	Q9GZT3	0	0	20.328	60	6	8	6	1
1667	Calpain small subunit 1 OS=Homo sapiens (Human) OX=9606 GN=CAPNS1 PE=1 SV=1	0.298	0.298	0.492	0.459	0.000194224	0.000193224	0.00252917	0.00160191	Master Protein	P04632	0	0	19.54	27	5	8	5	1
1668	Single-stranded DNA-binding protein, mitochondrial OS=Homo sapiens (Human) OX=9606 GN=SSBP1 PE=1 SV=1	1.111	0.929	0.608	0.645	0.9642	1	0.0366143	0.0611149	Master Protein	Q04837	0	0	20.741	39	5	8	5	1
1669	Jupiter microtubule associated homolog 2 OS=Homo sapiens (Human) OX=9606 GN=JPT2 PE=1 SV=1	0.465	0.461	1.037	0.882	0.0205869	0.0198469	1	1	Master Protein	Q9H910	0	0	26.86	54	7	8	7	1
1670	Replication factor C subunit 2 OS=Homo sapiens (Human) OX=9606 GN=RFC2 PE=1 SV=3	0.385	0.371	0.466	0.443	4.63051e-05	4.11662e-05	0.000170665	0.000114841	Master Protein	P35250	0	0	18.092	20	6	8	6	1
1671	Keratin, type I cytoskeletal 27 OS=Homo sapiens (Human) OX=9606 GN=KRT27 PE=1 SV=2	3.124	2.775	3.471	3.347	0.436565	0.536263	0.372986	0.399755	None	Q7Z3Y8	0	0	15.151	6	4	8	1	1
1672	Cytochrome b-c1 complex subunit Rieske, mitochondrial OS=Homo sapiens (Human) OX=9606 GN=UQCRFS1 PE=1 SV=2	2.169	1.782	1.289	1.055	0.00131674	0.00529278	0.165429	1	Master Protein	P47985	0	0	20.435	34	6	8	6	1
1673	Ubiquilin-2 OS=Homo sapiens (Human) OX=9606 GN=UBQLN2 PE=1 SV=2	0.088	0.084	0.142	0.115	0.000215425	0.000199183	0.000712346	0.000445195	Master Protein	Q9UHD9	0	0	19.301	9	4	8	1	1
1674	Coiled-coil domain-containing protein 50 OS=Homo sapiens (Human) OX=9606 GN=CCDC50 PE=1 SV=1	3.588	3.03	1.424	1.459	5.24447e-05	9.58935e-05	0.0179835	0.0134445	Master Protein	Q8IVM0	0	0	19.993	24	7	8	7	1
1675	Hydroxysteroid dehydrogenase-like protein 2 OS=Homo sapiens (Human) OX=9606 GN=HSDL2 PE=1 SV=1	0.557	0.37	0.452	0.421	0.0198957	0.00177613	0.00580477	0.0039071	Master Protein	Q6YN16	0	0	27	22	7	8	7	1
1676	OCIA domain-containing protein 1 OS=Homo sapiens (Human) OX=9606 GN=OCIAD1 PE=1 SV=1	2.381	2.174	1.388	1.273	0.0127798	0.0212143	0.421051	0.694312	Master Protein	Q9NX40	0	0	19.482	20	5	8	5	1	Phospho [S108]
1677	Serine/threonine-protein phosphatase 5 OS=Homo sapiens (Human) OX=9606 GN=PPP5C PE=1 SV=1	0.318	0.336	0.403	0.386	0.000791521	0.00101819	0.00284875	0.00221621	Master Protein	P53041	0	0	21.931	15	7	8	7	1
1678	Extended synaptotagmin-2 OS=Homo sapiens (Human) OX=9606 GN=ESYT2 PE=1 SV=1	1.646	1.416	0.86	0.831	0.00535393	0.0277131	0.449288	0.2759	Master Protein	A0FGR8	0	0	23.567	9	6	8	6	1
1679	WW domain-binding protein 11 OS=Homo sapiens (Human) OX=9606 GN=WBP11 PE=1 SV=1	0.374	0.629	0.331	0.533	0.00708132	0.156611	0.00491117	0.0555796	Master Protein	Q9Y2W2	0	0	26.91	15	8	8	8	1
1680	Protein O-GlcNAcase OS=Homo sapiens (Human) OX=9606 GN=OGA PE=1 SV=2	0.272	0.287	0.363	0.321	8.67807e-05	0.00010521	0.000356906	0.000206328	Master Protein	O60502	0	0	20.797	9	5	8	5	1	Phospho [T709]
1681	Medium-chain specific acyl-CoA dehydrogenase, mitochondrial OS=Homo sapiens (Human) OX=9606 GN=ACADM PE=1 SV=1	0.882	0.551	0.53	0.501	1	0.0916453	0.0761432	0.0557762	Master Protein	P11310	0	0	20.174	20	6	8	6	1
1682	Eukaryotic translation initiation factor 6 OS=Homo sapiens (Human) OX=9606 GN=EIF6 PE=1 SV=1	0.716	0.67	0.623	0.61	0.0452047	0.0211456	0.0112099	0.00931818	Master Protein	P56537	0	0	24.426	40	7	8	7	1
1683	Long-chain-fatty-acid--CoA ligase 3 OS=Homo sapiens (Human) OX=9606 GN=ACSL3 PE=1 SV=3	1.313	1.002	0.949	0.884	0.113466	1	1	0.729958	Master Protein	O95573	0	0	25.061	14	8	8	7	1
1684	Cystine/glutamate transporter OS=Homo sapiens (Human) OX=9606 GN=SLC7A11 PE=1 SV=1	4.29	3.719	2.769	2.522	5.11825e-05	7.53289e-05	0.000319305	0.000434516	Master Protein	Q9UPY5	0	0	11.539	7	5	8	5	1
1685	NudC domain-containing protein 1 OS=Homo sapiens (Human) OX=9606 GN=NUDCD1 PE=1 SV=2	0.426	0.427	0.509	0.465	0.000765871	0.000801447	0.00279695	0.00152777	Master Protein	Q96RS6	0	0	18.865	10	7	8	7	1
1686	Disks large homolog 1 OS=Homo sapiens (Human) OX=9606 GN=DLG1 PE=1 SV=2	2.221	1.844	1.13	1.194	0.00124045	0.00438447	0.769666	0.444501	Master Protein	Q12959	0	0	15.081	7	7	8	7	1
1687	SH3 domain-binding protein 4 OS=Homo sapiens (Human) OX=9606 GN=SH3BP4 PE=1 SV=1	2.135	1.79	1.971	1.777	4.65117e-05	0.000138305	0.000109375	0.000189823	Master Protein	Q9P0V3	0	0	22.089	10	8	8	8	1
1688	Superoxide dismutase [Mn], mitochondrial OS=Homo sapiens (Human) OX=9606 GN=SOD2 PE=1 SV=3	0.862	0.522	0.362	0.362	1	0.155646	0.0310395	0.0313127	Master Protein	P04179	0	0	18.597	32	6	8	6	1
1689	L-lactate dehydrogenase C chain OS=Homo sapiens (Human) OX=9606 GN=LDHC PE=1 SV=4									None	P07864	0	0	8.003	4	1	8	0	2
1690	Hepatoma-derived growth factor-related protein 2 OS=Homo sapiens (Human) OX=9606 GN=HDGFL2 PE=1 SV=1	0.285	0.283	0.385	0.377	4.00996e-05	3.76002e-05	0.000146164	0.000115267	Master Protein	Q7Z4V5	0	0	14.623	7	5	8	4	1
1691	Aldehyde dehydrogenase X, mitochondrial OS=Homo sapiens (Human) OX=9606 GN=ALDH1B1 PE=1 SV=3	0.806	0.515	0.495	0.521	0.677419	0.0262259	0.0223465	0.0311271	Master Protein	P30837	0	0	22.924	12	6	8	6	1
1692	Vang-like protein 1 OS=Homo sapiens (Human) OX=9606 GN=VANGL1 PE=1 SV=1	4.037	3.311	2.581	2.344	0.000382354	0.000760859	0.00268589	0.00421253	Master Protein	Q8TAA9	0	0	23.268	15	7	8	7	1
1693	Coiled-coil domain-containing protein 86 OS=Homo sapiens (Human) OX=9606 GN=CCDC86 PE=1 SV=1	1.512	1.92	0.9	0.918	0.208854	0.0406589	1	1	Master Protein	Q9H6F5	0	0	20.915	19	6	8	6	1	Phospho [S18; S58]
1694	Nuclear RNA export factor 1 OS=Homo sapiens (Human) OX=9606 GN=NXF1 PE=1 SV=1	0.781	0.895	0.64	0.729	0.0803601	0.641571	0.00725815	0.0332406	Master Protein	Q9UBU9	0	0	23.072	12	7	8	7	1
1695	Sentrin-specific protease 1 OS=Homo sapiens (Human) OX=9606 GN=SENP1 PE=1 SV=2	2.667	2.434	2.427	2.474	0.00121779	0.00195265	0.00239803	0.00211252	Master Protein	Q9P0U3	0	0	21.546	10	6	8	6	1
1696	Gasdermin-E OS=Homo sapiens (Human) OX=9606 GN=GSDME PE=1 SV=2	0.272	0.248	0.305	0.291	4.48245e-05	3.783e-05	9.26334e-05	7.08553e-05	Master Protein	O60443	0	0	15.92	11	5	8	5	1
1697	CCA tRNA nucleotidyltransferase 1, mitochondrial OS=Homo sapiens (Human) OX=9606 GN=TRNT1 PE=1 SV=2	0.424	0.348	0.431	0.378	5.0956e-05	3.40499e-05	8.72195e-05	5.53064e-05	Master Protein	Q96Q11	0	0	17.988	16	7	8	7	1
1698	Serine/threonine-protein kinase PRP4 homolog OS=Homo sapiens (Human) OX=9606 GN=PRPF4B PE=1 SV=3	0.496	0.478	0.431	0.421	0.000442505	0.000361263	0.000284425	0.000235508	Master Protein	Q13523	0	0	24.349	8	7	8	7	1
1699	Tripeptidyl-peptidase 2 OS=Homo sapiens (Human) OX=9606 GN=TPP2 PE=1 SV=4	0.423	0.368	0.359	0.327	0.000585002	0.000310917	0.000379557	0.000249609	Master Protein	P29144	0	0	22.01	6	7	8	7	1
1700	Elongator complex protein 1 OS=Homo sapiens (Human) OX=9606 GN=ELP1 PE=1 SV=3	0.385	0.369	0.478	0.437	3.45334e-05	3.18741e-05	6.98863e-05	5.4913e-05	Master Protein	O95163	0	0	27.093	7	8	8	8	1
1701	Actin-like protein 6A OS=Homo sapiens (Human) OX=9606 GN=ACTL6A PE=1 SV=1	0.488	0.457	0.538	0.493	3.56435e-05	3.18741e-05	6.9042e-05	5.4913e-05	Master Protein	O96019	0	0	24.124	16	7	8	7	1
1702	U4/U6.U5 tri-snRNP-associated protein 2 OS=Homo sapiens (Human) OX=9606 GN=USP39 PE=1 SV=2	0.359	0.391	0.355	0.355	6.62251e-05	9.8666e-05	0.00010021	8.86338e-05	Master Protein	Q53GS9	0	0	21.175	15	6	8	6	1
1703	EH domain-containing protein 3 OS=Homo sapiens (Human) OX=9606 GN=EHD3 PE=1 SV=2									Master Protein Rejected	Q9NZN3	0	0	17.277	11	7	8	0	0
1704	Glutathione synthetase OS=Homo sapiens (Human) OX=9606 GN=GSS PE=1 SV=1	0.272	0.28	0.361	0.334	0.000193004	0.000212074	0.000699626	0.000493971	Master Protein	P48637	0	0	26.885	16	7	8	7	1
1705	Protein FAM98A OS=Homo sapiens (Human) OX=9606 GN=FAM98A PE=1 SV=2	0.396	0.438	0.404	0.46	0.00151225	0.00263219	0.00208056	0.0040489	Master Protein	Q8NCA5	0	0	17.438	10	5	8	3	1
1706	RNA helicase aquarius OS=Homo sapiens (Human) OX=9606 GN=AQR PE=1 SV=4	0.486	0.494	0.352	0.396	0.000633517	0.000722386	0.000191559	0.000276525	Master Protein	O60306	0	0	24.586	6	7	8	6	1
1707	Casein kinase I isoform gamma-3 OS=Homo sapiens (Human) OX=9606 GN=CSNK1G3 PE=1 SV=2									Master Protein Rejected	Q9Y6M4	0	0	21.541	14	7	8	0	0
1708	Golgi phosphoprotein 3 OS=Homo sapiens (Human) OX=9606 GN=GOLPH3 PE=1 SV=1	0.392	0.334	0.371	0.339	0.001528	0.000759916	0.00148928	0.000967142	Master Protein	Q9H4A6	0	0	22.135	32	7	8	7	1
1709	Leucine-rich repeat-containing protein 47 OS=Homo sapiens (Human) OX=9606 GN=LRRC47 PE=1 SV=1	0.411	0.405	0.428	0.401	0.000200108	0.000185688	0.000334666	0.000230251	Master Protein	Q8N1G4	0	0	21.473	11	7	8	7	1
1710	Dystonin OS=Homo sapiens (Human) OX=9606 GN=DST PE=1 SV=4	2.807	3.012	2.494	2.703	0.0133308	0.0101102	0.0255265	0.0179286	Master Protein	Q03001	0	0	14.092	1	5	8	3	1	Phospho [T6742]
1711	Nuclear cap-binding protein subunit 1 OS=Homo sapiens (Human) OX=9606 GN=NCBP1 PE=1 SV=1	0.547	0.529	0.435	0.408	0.00361774	0.00288268	0.0010361	0.00072273	Master Protein	Q09161	0	0	25.696	12	7	8	7	1
1712	High mobility group protein B3 OS=Homo sapiens (Human) OX=9606 GN=HMGB3 PE=1 SV=4	0.249	0.235	0.456	0.426	0.00207927	0.00174189	0.0311847	0.0220828	Master Protein	O15347	0	0	17.747	30	6	8	5	1
1713	Protein PRRC2B OS=Homo sapiens (Human) OX=9606 GN=PRRC2B PE=1 SV=2	1.238	1.164	0.755	0.644	0.159725	0.405018	0.0633712	0.00965615	Master Protein	Q5JSZ5	0	0	17.798	2	5	8	3	1	Phospho [S168]
1714	Importin subunit alpha-5 OS=Homo sapiens (Human) OX=9606 GN=KPNA1 PE=1 SV=3	0.771	0.795	0.793	0.771	0.0143559	0.0251473	0.0266244	0.0162879	Master Protein	P52294	0	0	22.247	13	6	8	3	1
1715	V-type proton ATPase subunit C 1 OS=Homo sapiens (Human) OX=9606 GN=ATP6V1C1 PE=1 SV=4	0.432	0.526	0.55	0.627	1.35551e-05	3.0822e-05	6.74073e-05	5.4913e-05	Master Protein	P21283	0	0	18.886	16	7	8	7	1
1716	Importin subunit alpha-7 OS=Homo sapiens (Human) OX=9606 GN=KPNA6 PE=1 SV=1	0.425	0.433	0.347	0.346	0.000893421	0.00101916	0.000470102	0.000438099	Master Protein	O60684	0	0	21.418	12	6	8	3	1
1717	A-kinase anchor protein 9 OS=Homo sapiens (Human) OX=9606 GN=AKAP9 PE=1 SV=4	1.791	1.661	1.368	1.257	0.00284694	0.00552849	0.0500826	0.159421	Master Protein	Q99996	0	0	25.107	2	8	8	8	1
1718	UMP-CMP kinase OS=Homo sapiens (Human) OX=9606 GN=CMPK1 PE=1 SV=3	0.323	0.304	0.428	0.369	0.000148789	0.000118115	0.0006491	0.000313894	Master Protein	P30085	0	0	24.907	35	5	8	5	1
1719	Probable global transcription activator SNF2L1 OS=Homo sapiens (Human) OX=9606 GN=SMARCA1 PE=1 SV=2	1.085	1.301	0.767	0.708	0.986223	0.194119	0.196664	0.0813642	None	P28370	0	0	18.239	6	8	8	8	1
1720	Probable ATP-dependent RNA helicase DDX6 OS=Homo sapiens (Human) OX=9606 GN=DDX6 PE=1 SV=2	0.495	0.485	0.456	0.63	0.0168242	0.0150055	0.0116617	0.101572	Master Protein	P26196	0	0	22.116	19	7	8	7	1
1721	Tyrosine-protein phosphatase non-receptor type 1 OS=Homo sapiens (Human) OX=9606 GN=PTPN1 PE=1 SV=1	1.922	1.671	1.111	1.025	0.00220679	0.00689506	0.818489	1	Master Protein	P18031	0	0	22.374	20	8	8	8	1
1722	Nicotinate phosphoribosyltransferase OS=Homo sapiens (Human) OX=9606 GN=NAPRT PE=1 SV=2	0.293	0.309	0.439	0.41	4.5502e-05	5.05472e-05	0.000321271	0.000215384	Master Protein	Q6XQN6	0	0	24.548	15	6	8	6	1
1723	E3 ubiquitin-protein ligase UBR5 OS=Homo sapiens (Human) OX=9606 GN=UBR5 PE=1 SV=2	0.796	0.693	0.552	0.593	0.0206669	0.00237698	0.000367573	0.000575051	Master Protein	O95071	0	0	24.071	3	8	8	8	1
1724	Methionine synthase reductase OS=Homo sapiens (Human) OX=9606 GN=MTRR PE=1 SV=4	0.512	0.507	0.637	0.542	0.000290655	0.000273232	0.00209259	0.000525578	Master Protein	Q9UBK8	0	0	26.866	15	8	8	8	1	Phospho [S171]
1725	Surfeit locus protein 4 OS=Homo sapiens (Human) OX=9606 GN=SURF4 PE=1 SV=3	1.512	1.281	1.236	1.074	0.0289472	0.196891	0.318657	1	Master Protein	O15260	0	0	21.716	22	5	8	5	1	Met-loss [N-Term]
1726	Stromal interaction molecule 1 OS=Homo sapiens (Human) OX=9606 GN=STIM1 PE=1 SV=3	1.266	1.14	0.707	0.69	0.188641	0.668846	0.0499877	0.0387368	Master Protein	Q13586	0	0	17.146	9	6	8	6	1
1727	Very-long-chain 3-oxoacyl-CoA reductase OS=Homo sapiens (Human) OX=9606 GN=HSD17B12 PE=1 SV=2	1.292	0.953	0.868	0.855	0.18	1	0.683506	0.589464	Master Protein	Q53GQ0	0	0	25.802	31	7	8	7	1
1728	26S proteasome non-ATPase regulatory subunit 7 OS=Homo sapiens (Human) OX=9606 GN=PSMD7 PE=1 SV=2	0.505	0.479	0.49	0.455	0.00171988	0.0012335	0.0017565	0.00109139	Master Protein	P51665	0	0	18.914	21	5	8	5	1
1729	Phosphoglucomutase-2 OS=Homo sapiens (Human) OX=9606 GN=PGM2 PE=1 SV=4	0.467	0.534	0.58	0.586	0.000443272	0.00106395	0.00249491	0.00262171	Master Protein	Q96G03	0	0	22.175	12	8	8	8	1
1730	Cleavage and polyadenylation specificity factor subunit 6 OS=Homo sapiens (Human) OX=9606 GN=CPSF6 PE=1 SV=2	0.443	0.427	0.487	0.45	0.00105342	0.000870833	0.00228725	0.00138237	Master Protein	Q16630	0	0	25.706	16	7	8	7	1
1731	Putative HLA class I histocompatibility antigen, alpha chain H OS=Homo sapiens (Human) OX=9606 GN=HLA-H PE=5 SV=3	2.169	2.832	1.452	2.68	0.0105435	0.00272187	0.201126	0.00401857	Master Protein	P01893	0	0	22.717	22	5	8	1	1
1732	Gamma-interferon-inducible protein 16 OS=Homo sapiens (Human) OX=9606 GN=IFI16 PE=1 SV=3	0.626	0.709	0.682	0.776	0.0170848	0.0644987	0.0450554	0.197171	Master Protein	Q16666	0	0	21.372	10	7	8	7	1
1733	Cleavage and polyadenylation specificity factor subunit 7 OS=Homo sapiens (Human) OX=9606 GN=CPSF7 PE=1 SV=1	0.247	0.248	0.236	0.211	3.22365e-05	3.0822e-05	6.74073e-05	4.2332e-05	Master Protein	Q8N684	0	0	22.863	21	8	8	8	1	Phospho [S60]
1734	Copine-1 OS=Homo sapiens (Human) OX=9606 GN=CPNE1 PE=1 SV=1	0.323	0.306	0.633	0.367	0.0635137	0.0536947	0.695784	0.108088	Master Protein	Q99829	0	0	18.763	9	4	8	4	1
1735	PCI domain-containing protein 2 OS=Homo sapiens (Human) OX=9606 GN=PCID2 PE=1 SV=2	0.698	0.718	0.658	0.643	0.00116263	0.00175417	0.000755028	0.000574518	Master Protein	Q5JVF3	0	0	21.065	21	8	8	8	1	Met-loss+Acetyl [N-Term]
1736	Importin subunit alpha-4 OS=Homo sapiens (Human) OX=9606 GN=KPNA3 PE=1 SV=2	0.509	0.518	0.468	0.496	0.000321152	0.000365119	0.000273762	0.000343253	Master Protein	O00505	0	0	23.785	21	7	8	5	1
1737	Poly(A) polymerase alpha OS=Homo sapiens (Human) OX=9606 GN=PAPOLA PE=1 SV=4	0.304	0.29	0.368	0.302	4.57265e-05	4.07655e-05	0.000139975	6.17543e-05	Master Protein	P51003	0	0	22.11	10	8	8	8	1
1738	G patch domain-containing protein 4 OS=Homo sapiens (Human) OX=9606 GN=GPATCH4 PE=1 SV=2	0.958	1.205	1.037	1.038	1	0.811948	1	1	Master Protein	Q5T3I0	0	0	21.749	17	7	8	7	1
1739	F-box-like/WD repeat-containing protein TBL1XR1 OS=Homo sapiens (Human) OX=9606 GN=TBL1XR1 PE=1 SV=1	0.769	0.681	0.932	0.867	0.0629128	0.0126626	0.942409	0.432165	Master Protein	Q9BZK7	0	0	27.427	22	8	8	5	1
1740	ER membrane protein complex subunit 7 OS=Homo sapiens (Human) OX=9606 GN=EMC7 PE=1 SV=1	1.424	1.267	0.773	0.777	0.196238	0.517118	0.456823	0.470669	Master Protein	Q9NPA0	0	0	21.435	26	6	8	6	1
1741	WD repeat and HMG-box DNA-binding protein 1 OS=Homo sapiens (Human) OX=9606 GN=WDHD1 PE=1 SV=1	0.429	0.411	0.425	0.394	3.83117e-05	3.42588e-05	6.85652e-05	5.4913e-05	Master Protein	O75717	0	0	22.434	7	7	8	7	1
1742	Small acidic protein OS=Homo sapiens (Human) OX=9606 GN=SMAP PE=1 SV=1	0.206	0.199	0.377	0.326	0.00210459	0.00192234	0.0214707	0.0117447	Master Protein	O00193	0	0	16.507	30	4	8	4	1	Phospho [S17]
1743	UDP-N-acetylhexosamine pyrophosphorylase OS=Homo sapiens (Human) OX=9606 GN=UAP1 PE=1 SV=3	0.256	0.282	0.412	0.381	6.60621e-05	9.26698e-05	0.000553138	0.000366556	Master Protein	Q16222	0	0	23.941	17	8	8	8	1
1744	Microsomal glutathione S-transferase 3 OS=Homo sapiens (Human) OX=9606 GN=MGST3 PE=1 SV=1	3.262	2.587	1.851	1.498	0.000209007	0.000535095	0.00465773	0.0293803	Master Protein	O14880	0	0	10.63	23	3	8	3	1
1745	Dihydrolipoyllysine-residue succinyltransferase component of 2-oxoglutarate dehydrogenase complex, mitochondrial OS=Homo sapiens (Human) OX=9606 GN=DLST PE=1 SV=4	2.25	2.029	1.582	1.342	0.000656005	0.00124256	0.0105171	0.0683538	Master Protein	P36957	0	0	17.64	16	6	8	6	1
1746	SUMO-conjugating enzyme UBC9 OS=Homo sapiens (Human) OX=9606 GN=UBE2I PE=1 SV=1	0.327	0.34	0.323	0.298	0.00390063	0.00470134	0.00442319	0.00316703	Master Protein	P63279	0	0	21.207	20	4	8	4	1
1747	V-type proton ATPase subunit d 1 OS=Homo sapiens (Human) OX=9606 GN=ATP6V0D1 PE=1 SV=1	1.823	1.619	1.039	0.955	9.3091e-05	0.000244973	0.931958	0.841787	Master Protein	P61421	0	0	20.158	22	7	8	7	1
1748	Crk-like protein OS=Homo sapiens (Human) OX=9606 GN=CRKL PE=1 SV=1	0.413	0.399	0.472	0.451	6.0565e-05	5.1214e-05	0.000182457	0.000126572	Master Protein	P46109	0	0	27.146	39	8	8	8	1
1749	Ubiquitin-conjugating enzyme E2 T OS=Homo sapiens (Human) OX=9606 GN=UBE2T PE=1 SV=1	0.318	0.325	0.382	0.34	5.95574e-05	6.21277e-05	0.000189699	0.000104538	Master Protein	Q9NPD8	0	0	18.489	35	6	8	6	1
1750	Eukaryotic translation initiation factor 5 OS=Homo sapiens (Human) OX=9606 GN=EIF5 PE=1 SV=2	0.279	0.323	0.357	0.406	3.5746e-05	3.783e-05	7.70838e-05	0.000104538	Master Protein	P55010	0	0	23.51	23	8	8	8	1
1751	Mitochondrial Rho GTPase 2 OS=Homo sapiens (Human) OX=9606 GN=RHOT2 PE=1 SV=2	3.269	3.037	1.758	1.453	0.000191357	0.000250081	0.00616087	0.0375565	Master Protein	Q8IXI1	0	0	20.15	15	6	8	4	1
1752	Rho guanine nucleotide exchange factor 17 OS=Homo sapiens (Human) OX=9606 GN=ARHGEF17 PE=1 SV=1	4.402	4.26	1.771	1.882	3.41611e-05	3.18741e-05	0.000715153	0.00045015	Master Protein	Q96PE2	0	0	17.843	3	6	8	6	1
1753	Protein cordon-bleu OS=Homo sapiens (Human) OX=9606 GN=COBL PE=1 SV=2	2.137	1.737	0.996	0.95	0.000302261	0.00124806	1	0.996587	Master Protein	O75128	0	0	18.38	7	7	8	7	1
1754	Sorting nexin-6 OS=Homo sapiens (Human) OX=9606 GN=SNX6 PE=1 SV=1	0.397	0.394	0.51	0.496	0.000341679	0.000330003	0.0017533	0.00139489	Master Protein	Q9UNH7	0	0	21.727	16	7	8	6	1
1755	Parathymosin OS=Homo sapiens (Human) OX=9606 GN=PTMS PE=1 SV=2	0.181	0.179	0.304	0.287	8.65208e-05	8.44373e-05	0.000546057	0.000421742	Master Protein	P20962	0	0	15.71	23	3	8	3	1
1756	Transducin beta-like protein 2 OS=Homo sapiens (Human) OX=9606 GN=TBL2 PE=1 SV=1	1.56	1.347	1.034	1.019	0.0283275	0.13672	1	1	Master Protein	Q9Y4P3	0	0	24.78	19	8	8	8	1
1757	Brain-specific angiogenesis inhibitor 1-associated protein 2-like protein 1 OS=Homo sapiens (Human) OX=9606 GN=BAIAP2L1 PE=1 SV=2	0.361	0.329	0.437	0.368	4.48747e-05	3.75596e-05	0.000154876	6.62187e-05	Master Protein	Q9UHR4	0	0	25.592	17	8	8	8	1	Phospho [S414]
1758	SRSF protein kinase 1 OS=Homo sapiens (Human) OX=9606 GN=SRPK1 PE=1 SV=2	0.368	0.343	0.418	0.353	0.000781318	0.000588316	0.00182954	0.00080758	Master Protein	Q96SB4	0	0	22.397	13	7	8	6	1
1759	2-oxoglutarate dehydrogenase-like, mitochondrial OS=Homo sapiens (Human) OX=9606 GN=OGDHL PE=1 SV=3	2.295	2.113	1.697	1.446	0.0088808	0.0145289	0.0670133	0.22951	Master Protein	Q9ULD0	0	0	17.149	6	6	8	1	1
1760	Small nuclear ribonucleoprotein E OS=Homo sapiens (Human) OX=9606 GN=SNRPE PE=1 SV=1	0.746	0.772	0.838	0.7	0.367339	0.473144	0.814192	0.2276	Master Protein	P62304	0	0	17.509	52	3	8	3	1
1761	Protein PRRC2A OS=Homo sapiens (Human) OX=9606 GN=PRRC2A PE=1 SV=3	0.457	0.465	0.37	0.396	0.00119092	0.00134224	0.000546057	0.000688348	Master Protein	P48634	0	0	19.18	2	5	8	3	1
1762	39S ribosomal protein L28, mitochondrial OS=Homo sapiens (Human) OX=9606 GN=MRPL28 PE=1 SV=4	1.933	1.575	1.412	1.67	0.00102671	0.00593204	0.022608	0.00387647	Master Protein	Q13084	0	0	20.758	35	7	8	7	1
1763	DNA repair protein RAD50 OS=Homo sapiens (Human) OX=9606 GN=RAD50 PE=1 SV=1	0.45	0.463	0.537	0.523	4.05931e-05	4.1253e-05	0.000145104	0.000104274	Master Protein	Q92878	0	0	26.365	7	8	8	8	1
1764	Protein S100-A11 OS=Homo sapiens (Human) OX=9606 GN=S100A11 PE=1 SV=2	0.314	0.325	0.792	0.702	0.00273235	0.0032292	0.685793	0.317838	Master Protein	P31949	0	0	12.811	41	4	8	4	1
1765	Peptidyl-prolyl cis-trans isomerase FKBP8 OS=Homo sapiens (Human) OX=9606 GN=FKBP8 PE=1 SV=2	1.533	1.532	0.996	1.086	0.00697414	0.00715883	1	0.862252	Master Protein	Q14318	0	0	17.317	17	6	8	6	1
1766	Pyridoxal-dependent decarboxylase domain-containing protein 1 OS=Homo sapiens (Human) OX=9606 GN=PDXDC1 PE=1 SV=2	0.781	0.822	1.099	1.05	0.85343	0.952276	1	1	Master Protein	Q6P996	0	0	18.103	11	6	8	6	1
1767	Methylosome subunit pICln OS=Homo sapiens (Human) OX=9606 GN=CLNS1A PE=1 SV=1	0.297	0.267	0.391	0.335	0.000291917	0.000205763	0.00114072	0.000557729	Master Protein	P54105	0	0	23.505	41	5	8	5	1	Phospho [S102]
1768	Mitochondrial import receptor subunit TOM7 homolog OS=Homo sapiens (Human) OX=9606 GN=TOMM7 PE=1 SV=1	2.544	2.83	2.366	2.379	0.00949267	0.00589051	0.015536	0.0151632	Master Protein	Q9P0U1	0	0	6.842	55	3	8	3	1
1769	Eukaryotic translation initiation factor 3 subunit K OS=Homo sapiens (Human) OX=9606 GN=EIF3K PE=1 SV=1	0.234	0.417	0.544	0.779	0.000195629	0.00188261	0.0114762	0.304678	Master Protein	Q9UBQ5	0	0	20.255	38	6	8	6	1
1770	Putative tubulin-like protein alpha-4B OS=Homo sapiens (Human) OX=9606 GN=TUBA4B PE=5 SV=2									None	Q9H853	0	0	7.502	11	2	8	0	2
1771	Translation initiation factor eIF-2B subunit alpha OS=Homo sapiens (Human) OX=9606 GN=EIF2B1 PE=1 SV=1	0.268	0.275	0.364	0.33	0.000137053	0.000148698	0.000553138	0.000354501	Master Protein	Q14232	0	0	26.811	27	8	8	8	1
1772	Inorganic pyrophosphatase 2, mitochondrial OS=Homo sapiens (Human) OX=9606 GN=PPA2 PE=1 SV=2	0.674	0.502	0.475	0.46	0.0485736	0.00414761	0.00346648	0.00277781	Master Protein	Q9H2U2	0	0	21.954	28	8	8	8	1
1773	Myelin protein zero-like protein 1 OS=Homo sapiens (Human) OX=9606 GN=MPZL1 PE=1 SV=1	3.132	2.582	2.636	2.369	0.00230057	0.00554768	0.00573179	0.00974363	Master Protein	O95297	0	0	24.818	22	6	8	6	1	Phospho [S219]
1774	Ras-related protein Rab-5B OS=Homo sapiens (Human) OX=9606 GN=RAB5B PE=1 SV=1	2.134	1.75	0.979	0.927	0.000765338	0.00320606	1	0.944613	Master Protein	P61020	0	0	22.169	34	6	8	4	1
1775	Serine/threonine-protein phosphatase 2A activator OS=Homo sapiens (Human) OX=9606 GN=PTPA PE=1 SV=3	0.249	0.27	0.262	0.242	0.00020659	0.000269808	0.000334238	0.000245506	Master Protein	Q15257	0	0	16.342	16	6	8	6	1
1776	Ribosomal protein S6 kinase alpha-2 OS=Homo sapiens (Human) OX=9606 GN=RPS6KA2 PE=1 SV=2	0.345	0.335	0.475	0.417	4.3337e-05	3.99823e-05	0.000251656	0.00011945	Master Protein	Q15349	0	0	22.208	8	6	8	1	1
1777	Inositol 1,4,5-trisphosphate receptor type 2 OS=Homo sapiens (Human) OX=9606 GN=ITPR2 PE=1 SV=2	1.683	2.678	0.974	1.492	0.00645132	0.00035578	1	0.0239127	Master Protein	Q14571	0	0	21.575	3	8	8	3	1
1778	Ribosomal RNA small subunit methyltransferase NEP1 OS=Homo sapiens (Human) OX=9606 GN=EMG1 PE=1 SV=4	0.469	0.516	0.527	0.504	0.00986553	0.0183811	0.0233859	0.0178095	Master Protein	Q92979	0	0	20.824	25	6	8	6	1
1779	ATPase GET3 OS=Homo sapiens (Human) OX=9606 GN=GET3 PE=1 SV=2	0.481	0.421	0.504	0.477	0.000104301	5.05974e-05	0.000204466	0.000131757	Master Protein	O43681	0	0	25.47	28	8	8	8	1
1780	Guanine nucleotide-binding protein G(o) subunit alpha OS=Homo sapiens (Human) OX=9606 GN=GNAO1 PE=1 SV=4	4.781	4.319	4.797	3.551	0.000111365	0.000150288	0.00017016	0.000349201	Master Protein	P09471	0	0	11.827	9	3	8	1	1
1781	RNA polymerase II-associated factor 1 homolog OS=Homo sapiens (Human) OX=9606 GN=PAF1 PE=1 SV=2	0.561	0.532	0.598	0.551	0.0081378	0.0055552	0.0157254	0.00818808	Master Protein	Q8N7H5	0	0	20.355	14	6	8	6	1
1782	Pre-mRNA-splicing factor ATP-dependent RNA helicase DHX16 OS=Homo sapiens (Human) OX=9606 GN=DHX16 PE=1 SV=2	0.381	0.462	0.403	0.528	4.57265e-05	0.000109773	8.77449e-05	0.000312988	Master Protein	O60231	0	0	20.548	7	7	8	7	1
1783	Ras-related protein Rab-21 OS=Homo sapiens (Human) OX=9606 GN=RAB21 PE=1 SV=3	1.649	1.557	1.038	1.035	0.0108096	0.0189858	1	1	Master Protein	Q9UL25	0	0	26.742	36	7	8	7	1
1784	SURP and G-patch domain-containing protein 2 OS=Homo sapiens (Human) OX=9606 GN=SUGP2 PE=1 SV=2	2.018	1.93	2.027	1.946	0.000195524	0.000258383	0.000269247	0.000306605	Master Protein	Q8IX01	0	0	29.06	10	8	8	8	1
1785	Protein kinase domain-containing protein OS=Homo sapiens (Human) OX=9606 GN=ENSG00000230626 PE=1 SV=1	0.274	0.278	0.366	0.346	5.28353e-05	5.41341e-05	0.000225504	0.000163479	None	A0A1B0GUL7	0	0	21.278	18	6	8	2	1
1786	Metal transporter CNNM3 OS=Homo sapiens (Human) OX=9606 GN=CNNM3 PE=1 SV=1	5.321	4.357	3.348	3.024	5.02499e-05	8.284e-05	0.000274225	0.000356249	Master Protein	Q8NE01	0	0	24.985	11	7	8	7	1	Phospho [S661; S673]
1787	Ras-related protein Rab-13 OS=Homo sapiens (Human) OX=9606 GN=RAB13 PE=1 SV=1	1.342	1.061	0.846	0.701	0.0247833	0.94892	0.216855	0.0121547	Master Protein	P51153	0	0	14.914	21	5	8	3	1
1788	Host cell factor 1 OS=Homo sapiens (Human) OX=9606 GN=HCFC1 PE=1 SV=2	0.486	0.481	0.485	0.44	0.000816882	0.000781647	0.00104065	0.000572787	Master Protein	P51610	0	0	27.916	5	8	8	8	1
1789	Eukaryotic translation initiation factor 2D OS=Homo sapiens (Human) OX=9606 GN=EIF2D PE=1 SV=3	0.358	0.367	0.444	0.445	0.000132293	0.000148336	0.000483768	0.00045416	Master Protein	P41214	0	0	28.071	14	6	8	6	1
1790	28S ribosomal protein S29, mitochondrial OS=Homo sapiens (Human) OX=9606 GN=DAP3 PE=1 SV=1	1.564	1.247	0.98	0.972	0.0338901	0.367395	1	1	Master Protein	P51398	0	0	22.499	20	6	8	6	1
1791	Casein kinase I isoform epsilon OS=Homo sapiens (Human) OX=9606 GN=CSNK1E PE=1 SV=1	1.669	1.523	3.697	3.661	0.00415995	0.0105461	0.00010021	9.06908e-05	Master Protein	P49674	0	0	25.809	21	7	8	3	1
1792	Epidermal growth factor receptor substrate 15-like 1 OS=Homo sapiens (Human) OX=9606 GN=EPS15L1 PE=1 SV=1	1.559	1.19	0.812	0.791	0.00041621	0.030207	0.0152598	0.00894189	Master Protein	Q9UBC2	0	0	29.67	14	8	8	8	1
1793	Mini-chromosome maintenance complex-binding protein OS=Homo sapiens (Human) OX=9606 GN=MCMBP PE=1 SV=2	0.189	0.182	0.345	0.304	0.000146064	0.000131981	0.00129205	0.000758372	Master Protein	Q9BTE3	0	0	23.697	12	8	8	8	1
1794	Glycerol-3-phosphate phosphatase OS=Homo sapiens (Human) OX=9606 GN=PGP PE=1 SV=1	0.203	0.239	0.424	0.443	3.41611e-05	3.23185e-05	0.000197053	0.000217062	Master Protein	A6NDG6	0	0	18.823	25	7	8	7	1
1795	Plexin-A1 OS=Homo sapiens (Human) OX=9606 GN=PLXNA1 PE=1 SV=3	3.894	3.093	2.242	2.19	0.00015616	0.000343946	0.00189561	0.00210224	Master Protein	Q9UIW2	0	0	22.348	4	8	8	8	1
1796	L-lactate dehydrogenase A-like 6A OS=Homo sapiens (Human) OX=9606 GN=LDHAL6A PE=2 SV=1									None	Q6ZMR3	0	0	8.003	4	1	8	0	2
1797	Proteasome subunit beta type-4 OS=Homo sapiens (Human) OX=9606 GN=PSMB4 PE=1 SV=4	0.306	0.28	0.347	0.32	0.000479496	0.000357097	0.00100762	0.000697149	Master Protein	P28070	0	0	21.593	25	5	8	5	1
1798	Casein kinase I isoform gamma-2 OS=Homo sapiens (Human) OX=9606 GN=CSNK1G2 PE=1 SV=1	3.664	3.246	3.368	2.676	3.56435e-05	3.41579e-05	6.74073e-05	6.58302e-05	Master Protein	P78368	0	0	23.899	19	7	8	3	1
1799	Elongin-C OS=Homo sapiens (Human) OX=9606 GN=ELOC PE=1 SV=1	0.391	0.423	0.415	0.45	0.000354379	0.000516966	0.00060767	0.000882506	Master Protein	Q15369	0	0	23.153	50	4	8	4	1
1800	Barrier-to-autointegration factor OS=Homo sapiens (Human) OX=9606 GN=BANF1 PE=1 SV=1	0.745	1.172	0.338	0.314	0.15618	0.645957	0.000718899	0.000524273	Master Protein	O75531	0	0	20.906	56	4	8	4	1
1801	Chromobox protein homolog 5 OS=Homo sapiens (Human) OX=9606 GN=CBX5 PE=1 SV=1	1.304	1.559	0.407	0.402	0.301427	0.0549924	0.00282649	0.00255948	Master Protein	P45973	0	0	20.844	35	7	8	7	1
1802	Pericentrin OS=Homo sapiens (Human) OX=9606 GN=PCNT PE=1 SV=4	2.491	2.503	1.498	1.403	0.000522014	0.000516966	0.0242489	0.0506152	Master Protein	O95613	0	0	16.812	2	6	8	6	1
1803	ADP-ribosylation factor-like protein 2 OS=Homo sapiens (Human) OX=9606 GN=ARL2 PE=1 SV=4	0.33	0.293	0.404	0.37	3.83117e-05	3.24797e-05	9.53917e-05	6.16772e-05	Master Protein	P36404	0	0	24.831	33	6	8	6	1	Met-loss [N-Term]
1804	28S ribosomal protein S27, mitochondrial OS=Homo sapiens (Human) OX=9606 GN=MRPS27 PE=1 SV=3	1.66	1.297	1.028	1.052	0.011833	0.169927	1	1	Master Protein	Q92552	0	0	24.853	22	8	8	8	1
1805	Fermitin family homolog 1 OS=Homo sapiens (Human) OX=9606 GN=FERMT1 PE=1 SV=1	0.539	0.53	0.558	0.589	0.00147675	0.00131725	0.00239411	0.0035949	Master Protein	Q9BQL6	0	0	19.228	10	6	8	5	1	Phospho [S361]
1806	Tubulin-specific chaperone D OS=Homo sapiens (Human) OX=9606 GN=TBCD PE=1 SV=2	0.491	0.427	0.509	0.446	7.35408e-05	4.04699e-05	0.000145104	6.43039e-05	Master Protein	Q9BTW9	0	0	22.259	8	7	7	7	1
1807	Guanine nucleotide-binding protein subunit alpha-14 OS=Homo sapiens (Human) OX=9606 GN=GNA14 PE=1 SV=1	9.734	8.025	7.427	5.744	8.44974e-05	0.000125544	0.000214363	0.00033047	None	O95837	0	0	15.318	13	4	7	2	1
1808	p21-activated protein kinase-interacting protein 1 OS=Homo sapiens (Human) OX=9606 GN=PAK1IP1 PE=1 SV=2	0.916	0.873	0.651	0.611	0.97552	0.75225	0.0374786	0.0213017	Master Protein	Q9NWT1	0	0	18.658	18	7	7	7	1
1809	ADP-ribosylation factor-like protein 8A OS=Homo sapiens (Human) OX=9606 GN=ARL8A PE=1 SV=1	2.025	1.705	1.073	0.955	0.00405295	0.0148217	1	1	Master Protein	Q96BM9	0	0	7.488	12	3	7	2	1	Met-loss [N-Term]
1810	Suppressor of SWI4 1 homolog OS=Homo sapiens (Human) OX=9606 GN=PPAN PE=2 SV=1	0.945	1.175	0.618	0.735	1	0.456009	0.0107265	0.0708095	Master Protein	Q9NQ55	0	0	15.258	11	6	7	6	1
1811	TPT1-like protein OS=Homo sapiens (Human) OX=9606 GN=- PE=2 SV=2	0.155	0.174	0.389	0.248	0.000917568	0.00125536	0.0234441	0.00413411	None	Q56UQ5	0	0	9.961	14	2	7	2	1
1812	Centrosomal protein of 57 kDa OS=Homo sapiens (Human) OX=9606 GN=CEP57 PE=1 SV=2	6.342	5.978	1.492	1.738	3.22365e-05	3.11572e-05	0.00596504	0.00137691	Master Protein	Q86XR8	0	0	20.327	12	6	7	6	1
1813	Ras-related protein Rap-2b OS=Homo sapiens (Human) OX=9606 GN=RAP2B PE=1 SV=1	2.957	2.635	2.918	2.329	0.000307515	0.000506289	0.000438324	0.00111187	Master Protein	P61225	0	0	17.855	27	5	7	3	1
1814	Nucleolar transcription factor 1 OS=Homo sapiens (Human) OX=9606 GN=UBTF PE=1 SV=1	0.247	0.253	0.521	0.496	8.65208e-05	9.58935e-05	0.00311536	0.00217109	Master Protein	P17480	0	0	16.983	8	7	7	7	1
1815	Kinesin-like protein KIF2C OS=Homo sapiens (Human) OX=9606 GN=KIF2C PE=1 SV=2	0.552	0.546	0.475	0.445	3.57001e-05	3.20735e-05	6.74073e-05	4.2332e-05	Master Protein	Q99661	0	0	19.128	9	7	7	6	1
1816	Vacuolar protein sorting-associated protein 29 OS=Homo sapiens (Human) OX=9606 GN=VPS29 PE=1 SV=1	0.334	0.334	0.5	0.486	0.000435519	0.000445705	0.00429558	0.00348293	Master Protein	Q9UBQ0	0	0	16.47	28	5	7	5	1
1817	Myc box-dependent-interacting protein 1 OS=Homo sapiens (Human) OX=9606 GN=BIN1 PE=1 SV=1	0.309	0.296	0.45	0.41	6.60621e-05	5.62618e-05	0.000466556	0.000276185	Master Protein	O00499	0	0	19.411	10	5	7	5	1
1818	Protein FAM83D OS=Homo sapiens (Human) OX=9606 GN=FAM83D PE=1 SV=3	1.886	1.83	1.39	1.271	0.00132382	0.00169658	0.0297901	0.103215	Master Protein	Q9H4H8	0	0	17.588	9	6	7	6	1
1819	28S ribosomal protein S35, mitochondrial OS=Homo sapiens (Human) OX=9606 GN=MRPS35 PE=1 SV=1	1.419	1.076	0.929	0.881	0.0889985	1	1	0.845296	Master Protein	P82673	0	0	15.085	20	5	7	5	1
1820	Beta-hexosaminidase subunit beta OS=Homo sapiens (Human) OX=9606 GN=HEXB PE=1 SV=3	0.298	0.393	0.266	0.255	0.000288071	0.000909277	0.000274281	0.000223793	Master Protein	P07686	0	0	24.832	16	7	7	7	1
1821	EGF-containing fibulin-like extracellular matrix protein 1 OS=Homo sapiens (Human) OX=9606 GN=EFEMP1 PE=1 SV=2	0.816	0.611	0.669	0.538	0.0724496	0.00146018	0.00444225	0.000621897	Master Protein	Q12805	0	0	20.891	18	7	7	7	1
1822	Kinesin heavy chain isoform 5C OS=Homo sapiens (Human) OX=9606 GN=KIF5C PE=1 SV=1	0.596	0.57	0.735	0.668	0.000436975	0.000311854	0.00559985	0.00162205	None	O60282	0	0	15.29	5	5	7	5	1
1823	Integrin alpha-5 OS=Homo sapiens (Human) OX=9606 GN=ITGA5 PE=1 SV=2	2.072	1.783	1.402	1.222	0.00478876	0.0141009	0.130621	0.515217	Master Protein	P08648	0	0	15.987	6	6	7	6	1	Phospho [S138; T145]
1824	THO complex subunit 4 OS=Homo sapiens (Human) OX=9606 GN=ALYREF PE=1 SV=3	0.565	0.731	0.543	0.63	0.00122119	0.0198056	0.00114269	0.00382666	Master Protein	Q86V81	0	0	15.247	23	4	7	4	1
1825	Small subunit processome component 20 homolog OS=Homo sapiens (Human) OX=9606 GN=UTP20 PE=1 SV=3	0.762	0.687	0.66	0.704	0.0153794	0.00352405	0.00266456	0.00555753	Master Protein	O75691	0	0	17.576	3	7	7	7	1
1826	Nicalin OS=Homo sapiens (Human) OX=9606 GN=NCLN PE=1 SV=2	1.912	1.709	1.283	1.182	0.000611548	0.00148258	0.0502519	0.208297	Master Protein	Q969V3	0	0	23.209	13	7	7	7	1
1827	Protein S100-A13 OS=Homo sapiens (Human) OX=9606 GN=S100A13 PE=1 SV=1	0.282	0.271	0.482	0.444	0.00209218	0.00184178	0.0290417	0.0184011	Master Protein	Q99584	0	0	16.234	48	5	7	5	1
1828	39S ribosomal protein L39, mitochondrial OS=Homo sapiens (Human) OX=9606 GN=MRPL39 PE=1 SV=3	1.571	1.282	0.938	0.943	0.00222384	0.034006	0.895997	0.936158	Master Protein	Q9NYK5	0	0	21.26	18	7	7	7	1
1829	Endoplasmic reticulum-Golgi intermediate compartment protein 1 OS=Homo sapiens (Human) OX=9606 GN=ERGIC1 PE=1 SV=1	0.923	0.801	0.722	0.802	0.975057	0.264365	0.0789608	0.278949	Master Protein	Q969X5	0	0	20.178	26	6	7	6	1
1830	MICOS complex subunit MIC13 OS=Homo sapiens (Human) OX=9606 GN=MICOS13 PE=1 SV=1	2.384	2.062	1.652	1.459	0.000111365	0.000248298	0.00155787	0.00542698	Master Protein	Q5XKP0	0	0	16.767	75	5	7	5	1
1831	Inosine-5'-monophosphate dehydrogenase 1 OS=Homo sapiens (Human) OX=9606 GN=IMPDH1 PE=1 SV=2	0.537	0.515	0.602	0.563	0.00101678	0.000777707	0.00322639	0.00178759	Master Protein	P20839	0	0	14.783	9	5	7	3	1
1832	FAST kinase domain-containing protein 4 OS=Homo sapiens (Human) OX=9606 GN=TBRG4 PE=1 SV=1	1.009	0.631	0.824	0.805	1	0.222394	0.909282	0.847556	Master Protein	Q969Z0	0	0	22.115	11	7	7	7	1
1833	Ran-binding protein 3 OS=Homo sapiens (Human) OX=9606 GN=RANBP3 PE=1 SV=1	0.275	0.284	0.33	0.317	0.00216651	0.00246471	0.00518434	0.00431429	Master Protein	Q9H6Z4	0	0	16.77	11	6	7	6	1
1834	GTPase HRas OS=Homo sapiens (Human) OX=9606 GN=HRAS PE=1 SV=1	3.171	3.007	3.265	2.68	7.42404e-05	9.29654e-05	0.000104793	0.000195347	Master Protein	P01112	0	0	20.798	49	6	7	1	1
1835	Very long-chain acyl-CoA synthetase OS=Homo sapiens (Human) OX=9606 GN=SLC27A2 PE=1 SV=2	1.739	1.512	1.065	1.004	0.0126673	0.045383	1	1	Master Protein	O14975	0	0	13.398	7	4	7	4	1
1836	Chromosome-associated kinesin KIF4A OS=Homo sapiens (Human) OX=9606 GN=KIF4A PE=1 SV=3	0.534	0.471	0.486	0.503	0.000723074	0.000334344	0.000529396	0.00060391	Master Protein	O95239	0	0	18.135	5	7	7	7	1
1837	Histone deacetylase 2 OS=Homo sapiens (Human) OX=9606 GN=HDAC2 PE=1 SV=2	0.607	0.638	0.519	0.479	0.00351967	0.00582869	0.00124208	0.000723234	Master Protein	Q92769	0	0	23.266	15	7	7	4	1
1838	Protein arginine N-methyltransferase 3 OS=Homo sapiens (Human) OX=9606 GN=PRMT3 PE=1 SV=4	0.344	0.328	0.288	0.278	4.10663e-05	3.70539e-05	6.74073e-05	5.4913e-05	Master Protein	O60678	0	0	20.801	12	5	7	5	1
1839	Stathmin-2 OS=Homo sapiens (Human) OX=9606 GN=STMN2 PE=1 SV=3	0.178	0.166	0.241	0.248	3.83117e-05	3.46816e-05	9.27591e-05	8.86338e-05	Master Protein	Q93045	0	0	13.589	15	4	7	1	1
1840	Glutathione S-transferase Mu 5 OS=Homo sapiens (Human) OX=9606 GN=GSTM5 PE=1 SV=3									Master Protein Rejected	P46439	0	0	13.045	22	5	7	0	0
1841	Probable global transcription activator SNF2L2 OS=Homo sapiens (Human) OX=9606 GN=SMARCA2 PE=1 SV=2	0.801	0.775	0.587	0.593	0.133262	0.0814379	0.00388879	0.00410411	Master Protein	P51531	0	0	20.255	4	7	7	2	1
1842	39S ribosomal protein L3, mitochondrial OS=Homo sapiens (Human) OX=9606 GN=MRPL3 PE=1 SV=1	1.809	1.52	1.038	1.055	0.00288425	0.0146272	1	1	Master Protein	P09001	0	0	14.321	10	4	7	4	1
1843	LINE-1 retrotransposable element ORF1 protein OS=Homo sapiens (Human) OX=9606 GN=L1RE1 PE=1 SV=1	1.304	6.03	1.459	3.682	0.00944277	1.18537e-05	0.002249	5.35255e-05	Master Protein	Q9UN81	0	0	14.929	19	6	7	6	1	Phospho [S27]
1844	Cytoplasmic FMR1-interacting protein 1 OS=Homo sapiens (Human) OX=9606 GN=CYFIP1 PE=1 SV=1	0.449	0.42	0.505	0.471	5.45379e-05	4.17017e-05	0.000164471	9.51221e-05	Master Protein	Q7L576	0	0	20.232	5	7	7	7	1
1845	cAMP-dependent protein kinase catalytic subunit alpha OS=Homo sapiens (Human) OX=9606 GN=PRKACA PE=1 SV=2	0.832	0.705	0.595	0.518	0.0904201	0.0059294	0.00117448	0.000407281	Master Protein	P17612	0	0	22.925	23	6	7	6	1
1846	ADP/ATP translocase 4 OS=Homo sapiens (Human) OX=9606 GN=SLC25A31 PE=1 SV=1									None	Q9H0C2	0	0	6.122	6	2	7	0	2
1847	Serine/threonine-protein kinase 26 OS=Homo sapiens (Human) OX=9606 GN=STK26 PE=1 SV=2	0.37	0.373	0.547	0.486	3.77903e-05	3.61752e-05	0.00029663	0.000130665	Master Protein	Q9P289	0	0	22.705	15	6	7	6	1
1848	Casein kinase I isoform gamma-1 OS=Homo sapiens (Human) OX=9606 GN=CSNK1G1 PE=1 SV=1	6.007	5.307	5.296	4.688	3.57001e-05	3.41579e-05	6.74073e-05	5.52883e-05	Master Protein	Q9HCP0	0	0	19.865	12	6	7	2	1
1849	Dynein light chain 1, cytoplasmic OS=Homo sapiens (Human) OX=9606 GN=DYNLL1 PE=1 SV=1	1.056	1.171	1.59	1.74	1	0.857326	0.0943354	0.0485437	Master Protein	P63167	0	0	11.581	45	3	7	3	1
1850	AP-1 complex subunit gamma-1 OS=Homo sapiens (Human) OX=9606 GN=AP1G1 PE=1 SV=5	0.578	0.603	0.552	0.575	3.77903e-05	4.0582e-05	6.74073e-05	5.4913e-05	Master Protein	O43747	0	0	20.118	9	7	7	7	1
1851	N-alpha-acetyltransferase 25, NatB auxiliary subunit OS=Homo sapiens (Human) OX=9606 GN=NAA25 PE=1 SV=1	0.435	0.395	0.578	0.543	9.67179e-05	5.95337e-05	0.000758617	0.000460189	Master Protein	Q14CX7	0	0	18.807	7	7	7	7	1
1852	YTH domain-containing family protein 2 OS=Homo sapiens (Human) OX=9606 GN=YTHDF2 PE=1 SV=2	1.205	1.117	1.088	1.065	0.281385	0.725833	0.915346	1	Master Protein	Q9Y5A9	0	0	23.346	13	7	7	6	1
1853	Cytochrome b-c1 complex subunit 6-like, mitochondrial OS=Homo sapiens (Human) OX=9606 GN=UQCRHL PE=3 SV=1	2.014	1.744	1.848	1.423	0.0704196	0.161008	0.12164	0.523933	None	A0A096LP55	0	0	13.855	46	3	7	3	1	Met-loss [N-Term]
1854	UBX domain-containing protein 1 OS=Homo sapiens (Human) OX=9606 GN=UBXN1 PE=1 SV=2	0.415	0.423	0.491	0.491	3.57001e-05	3.24797e-05	7.31544e-05	6.00779e-05	Master Protein	Q04323	0	0	22.8	37	7	7	7	1
1855	Exosome complex component MTR3 OS=Homo sapiens (Human) OX=9606 GN=EXOSC6 PE=1 SV=1	0.388	0.373	0.432	0.421	0.00132401	0.00111935	0.00285935	0.00240524	Master Protein	Q5RKV6	0	0	21.827	28	6	7	6	1
1856	BRCA2 and CDKN1A-interacting protein OS=Homo sapiens (Human) OX=9606 GN=BCCIP PE=1 SV=1	0.602	0.617	0.704	0.7	0.118452	0.141732	0.368541	0.354125	Master Protein	Q9P287	0	0	20.615	23	6	7	6	1
1857	Procollagen-lysine,2-oxoglutarate 5-dioxygenase 1 OS=Homo sapiens (Human) OX=9606 GN=PLOD1 PE=1 SV=2	0.703	0.596	0.544	0.466	0.0205232	0.0035999	0.00204636	0.000718976	Master Protein	Q02809	0	0	26.447	12	7	7	7	1
1858	UAP56-interacting factor OS=Homo sapiens (Human) OX=9606 GN=FYTTD1 PE=1 SV=3	1.845	9.269	1.351	2.521	0.00231743	3.18741e-05	0.060261	0.000449494	Master Protein	Q96QD9	0	0	22.579	24	7	7	7	1
1859	39S ribosomal protein L22, mitochondrial OS=Homo sapiens (Human) OX=9606 GN=MRPL22 PE=1 SV=1	1.617	1.289	1.155	1.088	0.00880969	0.125113	0.5578	0.934062	Master Protein	Q9NWU5	0	0	13.453	27	6	7	6	1
1860	Catenin alpha-2 OS=Homo sapiens (Human) OX=9606 GN=CTNNA2 PE=1 SV=5	0.712	0.642	1.39	1.153	0.0920128	0.0327568	0.110697	0.747104	Master Protein	P26232	0	0	17.432	7	6	7	1	1
1861	Enhancer of mRNA-decapping protein 4 OS=Homo sapiens (Human) OX=9606 GN=EDC4 PE=1 SV=1	0.758	0.733	0.697	0.648	0.00620532	0.003753	0.00221966	0.000956161	Master Protein	Q6P2E9	0	0	21.824	6	7	7	7	1
1862	Damage-control phosphatase ARMT1 OS=Homo sapiens (Human) OX=9606 GN=ARMT1 PE=1 SV=1	0.309	0.272	0.335	0.324	3.6514e-05	3.20735e-05	6.9042e-05	5.4913e-05	Master Protein	Q9H993	0	0	14.935	13	6	7	6	1
1863	Guanine nucleotide-binding protein G(I)/G(S)/G(O) subunit gamma-12 OS=Homo sapiens (Human) OX=9606 GN=GNG12 PE=1 SV=3	3.487	4.801	6.13	4.626	0.0221292	0.00811147	0.00482714	0.0101573	Master Protein	Q9UBI6	0	0	15.984	57	3	7	3	1
1864	AP-3 complex subunit mu-1 OS=Homo sapiens (Human) OX=9606 GN=AP3M1 PE=1 SV=1	0.416	0.36	0.426	0.366	0.000440083	0.000233203	0.000642003	0.00031071	Master Protein	Q9Y2T2	0	0	19.161	18	5	7	5	1
1865	SAP domain-containing ribonucleoprotein OS=Homo sapiens (Human) OX=9606 GN=SARNP PE=1 SV=3	0.359	0.326	0.359	0.305	0.000382584	0.000261412	0.000506389	0.000262766	Master Protein	P82979	0	0	17.101	29	6	7	6	1
1866	ATP-dependent RNA helicase DHX29 OS=Homo sapiens (Human) OX=9606 GN=DHX29 PE=1 SV=2	0.432	0.457	0.51	0.474	3.66621e-05	3.783e-05	8.93851e-05	5.96348e-05	Master Protein	Q7Z478	0	0	16.235	5	7	7	7	1
1867	Transmembrane emp24 domain-containing protein 9 OS=Homo sapiens (Human) OX=9606 GN=TMED9 PE=1 SV=2	1.095	0.886	0.825	0.77	0.939325	0.780243	0.398813	0.176595	Master Protein	Q9BVK6	0	0	9.625	18	6	7	4	1
1868	Ubiquitin-conjugating enzyme E2 S OS=Homo sapiens (Human) OX=9606 GN=UBE2S PE=1 SV=2	0.632	0.602	0.349	0.344	0.00509638	0.00323117	0.000186056	0.000154622	Master Protein	Q16763	0	0	23.895	46	7	7	7	1
1869	DNA fragmentation factor subunit alpha OS=Homo sapiens (Human) OX=9606 GN=DFFA PE=1 SV=1	0.303	0.291	0.529	0.503	0.000109977	9.7171e-05	0.00217603	0.00148734	Master Protein	O00273	0	0	25.358	22	7	7	7	1
1870	Probable dimethyladenosine transferase OS=Homo sapiens (Human) OX=9606 GN=DIMT1 PE=1 SV=1	0.657	0.607	0.579	0.644	5.19705e-05	3.51408e-05	6.74073e-05	6.16772e-05	Master Protein	Q9UNQ2	0	0	21.018	21	7	7	7	1
1871	Metaxin-2 OS=Homo sapiens (Human) OX=9606 GN=MTX2 PE=1 SV=1	2.584	2.329	1.948	1.572	0.000978757	0.00170567	0.00588591	0.0325347	Master Protein	O75431	0	0	18.729	24	5	7	5	1
1872	General transcription factor 3C polypeptide 1 OS=Homo sapiens (Human) OX=9606 GN=GTF3C1 PE=1 SV=4	0.5	0.542	0.447	0.561	0.000371631	0.000642078	0.000274746	0.00100781	Master Protein	Q12789	0	0	15.156	3	6	7	6	1
1873	BRO1 domain-containing protein BROX OS=Homo sapiens (Human) OX=9606 GN=BROX PE=1 SV=1	0.409	0.387	0.554	0.525	0.000840449	0.00066442	0.00682895	0.00453471	Master Protein	Q5VW32	0	0	14.076	14	6	7	6	1
1874	Ras-related protein Rab-6B OS=Homo sapiens (Human) OX=9606 GN=RAB6B PE=1 SV=1	1.442	1.497	0.795	0.933	0.0756599	0.0527099	0.346918	1	None	Q9NRW1	0	0	13.486	16	3	7	2	1
1875	Vasodilator-stimulated phosphoprotein OS=Homo sapiens (Human) OX=9606 GN=VASP PE=1 SV=3	0.333	0.346	0.416	0.412	4.3384e-05	4.51495e-05	0.000155611	0.000126592	Master Protein	P50552	0	0	21.252	17	6	7	6	1
1876	Mortality factor 4-like protein 2 OS=Homo sapiens (Human) OX=9606 GN=MORF4L2 PE=1 SV=1	0.543	0.543	0.564	0.535	0.000125943	0.000128618	0.000241845	0.000150632	Master Protein	Q15014	0	0	19.516	24	7	7	6	1
1877	RNA-binding protein Raly OS=Homo sapiens (Human) OX=9606 GN=RALY PE=1 SV=1	0.97	0.965	0.525	0.507	1	1	0.00327742	0.00249754	Master Protein	Q9UKM9	0	0	25.029	22	6	7	6	1
1878	Syndecan-2 OS=Homo sapiens (Human) OX=9606 GN=SDC2 PE=1 SV=2	3.282	2.302	2.567	2.406	0.00271562	0.0141009	0.00912311	0.0125167	Master Protein	P34741	0	0	17.66	23	5	7	5	1
1879	Tapasin OS=Homo sapiens (Human) OX=9606 GN=TAPBP PE=1 SV=1	1.123	1.02	0.633	0.639	0.83597	1	0.0246489	0.0270638	Master Protein	O15533	0	0	14.998	7	3	7	3	1
1880	Twinfilin-2 OS=Homo sapiens (Human) OX=9606 GN=TWF2 PE=1 SV=2	0.633	0.601	0.591	0.577	0.0149763	0.00943315	0.00911418	0.007473	Master Protein	Q6IBS0	0	0	18.516	22	5	7	4	1
1881	MKI67 FHA domain-interacting nucleolar phosphoprotein OS=Homo sapiens (Human) OX=9606 GN=NIFK PE=1 SV=1	0.828	1.343	0.597	0.984	0.538459	0.181143	0.0234412	1	Master Protein	Q9BYG3	0	0	17.078	20	5	7	5	1
1882	182 kDa tankyrase-1-binding protein OS=Homo sapiens (Human) OX=9606 GN=TNKS1BP1 PE=1 SV=4	1.247	1.092	1.303	1.187	0.0288566	0.523881	0.0147966	0.0867905	Master Protein	Q9C0C2	0	0	23.738	6	6	7	6	1	Phospho [S1652]
1883	Gem-associated protein 4 OS=Homo sapiens (Human) OX=9606 GN=GEMIN4 PE=1 SV=2	0.87	0.904	0.891	0.871	0.695998	0.899951	0.84723	0.717765	Master Protein	P57678	0	0	20.104	7	6	7	6	1
1884	Synaptic functional regulator FMR1 OS=Homo sapiens (Human) OX=9606 GN=FMR1 PE=1 SV=1	1.418	1.665	0.897	1.077	0.0449036	0.00878701	0.832693	0.989947	Master Protein	Q06787	0	0	16.53	9	6	7	4	1
1885	39S ribosomal protein L19, mitochondrial OS=Homo sapiens (Human) OX=9606 GN=MRPL19 PE=1 SV=2	1.601	1.387	1.084	1.086	0.00699555	0.0359896	0.922925	0.913626	Master Protein	P49406	0	0	17.278	20	6	7	6	1
1886	Procollagen-lysine,2-oxoglutarate 5-dioxygenase 2 OS=Homo sapiens (Human) OX=9606 GN=PLOD2 PE=1 SV=2	0.412	0.452	0.369	0.437	4.05931e-05	5.05472e-05	6.74073e-05	6.37563e-05	Master Protein	O00469	0	0	21.961	11	7	7	7	1
1887	Cytoskeleton-associated protein 2 OS=Homo sapiens (Human) OX=9606 GN=CKAP2 PE=1 SV=1	1.792	1.654	0.814	0.765	0.00107676	0.00219265	0.112156	0.041171	Master Protein	Q8WWK9	0	0	22.263	13	7	7	7	1
1888	Helicase-like transcription factor OS=Homo sapiens (Human) OX=9606 GN=HLTF PE=1 SV=2	0.733	0.707	0.639	0.605	0.0079525	0.00485824	0.00180176	0.00103724	Master Protein	Q14527	0	0	16.751	5	6	7	6	1
1889	ATP-binding cassette sub-family F member 3 OS=Homo sapiens (Human) OX=9606 GN=ABCF3 PE=1 SV=2	0.42	0.405	0.519	0.488	0.000210652	0.000176816	0.000895504	0.000578845	Master Protein	Q9NUQ8	0	0	15.29	7	5	7	5	1
1890	Nucleolar protein 11 OS=Homo sapiens (Human) OX=9606 GN=NOL11 PE=1 SV=1	0.95	1.08	0.49	0.518	1	0.997519	0.00421451	0.00597536	Master Protein	Q9H8H0	0	0	21.285	11	7	7	7	1
1891	Mitochondrial inner membrane protein OXA1L OS=Homo sapiens (Human) OX=9606 GN=OXA1L PE=1 SV=3	1.963	1.684	1.229	1.032	0.000784323	0.00265116	0.144171	1	Master Protein	Q15070	0	0	18.416	14	6	7	6	1
1892	Ribosome biogenesis protein NOP53 OS=Homo sapiens (Human) OX=9606 GN=NOP53 PE=1 SV=2	3.122	2.942	2.832	2.636	0.000533793	0.000690059	0.00101841	0.00133007	Master Protein	Q9NZM5	0	0	21.811	14	7	7	7	1	Met-loss [N-Term]
1893	Protein enabled homolog OS=Homo sapiens (Human) OX=9606 GN=ENAH PE=1 SV=2	0.278	0.268	0.321	0.319	2.87694e-05	2.39112e-05	6.74073e-05	5.35255e-05	Master Protein	Q8N8S7	0	0	23.074	13	7	7	7	1
1894	Thymidylate synthase OS=Homo sapiens (Human) OX=9606 GN=TYMS PE=1 SV=3	0.437	0.438	0.504	0.435	0.000608014	0.000632749	0.00180134	0.000729232	Master Protein	P04818	0	0	20.3	20	6	7	6	1	Met-loss [N-Term]
1895	Myeloid-derived growth factor OS=Homo sapiens (Human) OX=9606 GN=MYDGF PE=1 SV=1	0.56	0.51	0.622	0.598	0.00340783	0.00170883	0.00976718	0.0069085	Master Protein	Q969H8	0	0	14.641	27	5	7	5	1
1896	Urokinase plasminogen activator surface receptor OS=Homo sapiens (Human) OX=9606 GN=PLAUR PE=1 SV=1	7.073	6.306	6.743	5.298	5.06048e-05	6.11303e-05	8.75061e-05	0.000128883	Master Protein	Q03405	0	0	14.508	15	4	7	4	1
1897	CREB-regulated transcription coactivator 3 OS=Homo sapiens (Human) OX=9606 GN=CRTC3 PE=1 SV=2	3.838	3.518	1.428	1.536	7.46631e-05	0.000101005	0.0315832	0.0143174	Master Protein	Q6UUV7	0	0	24.337	15	7	7	7	1
1898	TIP41-like protein OS=Homo sapiens (Human) OX=9606 GN=TIPRL PE=1 SV=2	0.362	0.443	0.517	0.501	0.000548916	0.00152171	0.00475602	0.00378121	Master Protein	O75663	0	0	20.881	29	7	7	7	1
1899	Fragile X mental retardation syndrome-related protein 1 OS=Homo sapiens (Human) OX=9606 GN=FXR1 PE=1 SV=3	0.62	0.651	0.539	0.575	0.0105078	0.0172669	0.00382635	0.0062431	Master Protein	P51114	0	0	15.734	9	6	7	3	1
1900	Oxysterol-binding protein 1 OS=Homo sapiens (Human) OX=9606 GN=OSBP PE=1 SV=1	0.645	0.557	0.385	0.364	7.23701e-05	3.4363e-05	4.69576e-05	2.86408e-05	Master Protein	P22059	0	0	21.616	9	7	7	7	1
1901	NADH dehydrogenase [ubiquinone] iron-sulfur protein 3, mitochondrial OS=Homo sapiens (Human) OX=9606 GN=NDUFS3 PE=1 SV=1	1.685	1.415	1.059	1.037	0.00631025	0.039316	1	1	Master Protein	O75489	0	0	22.834	31	6	7	6	1
1902	60S ribosomal protein L3-like OS=Homo sapiens (Human) OX=9606 GN=RPL3L PE=2 SV=3	0.663	0.616	0.517	0.544	0.00986976	0.00469188	0.00139628	0.00192394	None	Q92901	0	0	6.594	4	2	7	2	1
1903	Translocon-associated protein subunit alpha OS=Homo sapiens (Human) OX=9606 GN=SSR1 PE=1 SV=3	1.381	1.048	0.909	0.857	0.0765822	1	0.92622	0.590639	Master Protein	P43307	0	0	11.195	12	3	7	3	1
1904	Nuclear pore complex protein Nup50 OS=Homo sapiens (Human) OX=9606 GN=NUP50 PE=1 SV=2	1.068	1.068	0.536	0.52	0.814159	0.817367	0.000470698	0.000359032	Master Protein	Q9UKX7	0	0	16.742	17	6	7	6	1
1905	Ephrin type-B receptor 4 OS=Homo sapiens (Human) OX=9606 GN=EPHB4 PE=1 SV=2	3.411	2.719	2.661	2.435	0.000158617	0.00038143	0.000546496	0.00077384	Master Protein	P54760	0	0	20.173	7	7	7	6	1
1906	Phosphoserine phosphatase OS=Homo sapiens (Human) OX=9606 GN=PSPH PE=1 SV=2	0.381	0.363	0.382	0.373	0.000152003	0.000123409	0.000220112	0.000182397	Master Protein	P78330	0	0	17.727	29	5	7	5	1
1907	Sorting nexin-5 OS=Homo sapiens (Human) OX=9606 GN=SNX5 PE=1 SV=1	0.307	0.309	0.436	0.419	5.18851e-05	5.13406e-05	0.000319837	0.000245674	Master Protein	Q9Y5X3	0	0	21.765	16	7	7	6	1
1908	Cullin-1 OS=Homo sapiens (Human) OX=9606 GN=CUL1 PE=1 SV=2	0.416	0.385	0.373	0.358	3.41611e-05	3.05251e-05	6.74073e-05	4.27557e-05	Master Protein	Q13616	0	0	22.502	11	7	7	7	1
1909	Golgi reassembly-stacking protein 2 OS=Homo sapiens (Human) OX=9606 GN=GORASP2 PE=1 SV=3	0.621	0.513	0.591	0.559	0.00966396	0.00205133	0.00712885	0.00449629	Master Protein	Q9H8Y8	0	0	18.983	17	5	7	5	1
1910	DNA polymerase alpha subunit B OS=Homo sapiens (Human) OX=9606 GN=POLA2 PE=1 SV=2	0.483	0.442	0.586	0.538	3.62575e-05	3.18741e-05	0.000114072	6.05003e-05	Master Protein	Q14181	0	0	19.027	13	6	7	6	1	Phospho [T127; T130]
1911	C-Jun-amino-terminal kinase-interacting protein 4 OS=Homo sapiens (Human) OX=9606 GN=SPAG9 PE=1 SV=4	0.34	0.31	0.338	0.317	5.19705e-05	4.07655e-05	8.09905e-05	6.10754e-05	Master Protein	O60271	0	0	12.368	4	5	7	4	1
1912	Ribosome biogenesis regulatory protein homolog OS=Homo sapiens (Human) OX=9606 GN=RRS1 PE=1 SV=2	1.126	1.222	0.494	1.638	0.933333	0.572495	0.00922041	0.043261	Master Protein	Q15050	0	0	20.826	16	6	7	6	1
1913	Gigaxonin OS=Homo sapiens (Human) OX=9606 GN=GAN PE=1 SV=1	3.225	2.837	1.67	1.504	8.20159e-05	0.000138305	0.00386991	0.010663	Master Protein	Q9H2C0	0	0	23.204	13	7	7	7	1
1914	DBIRD complex subunit ZNF326 OS=Homo sapiens (Human) OX=9606 GN=ZNF326 PE=1 SV=2	2.935	3.191	1.919	2.26	8.4885e-05	5.99415e-05	0.000959215	0.000353341	Master Protein	Q5BKZ1	0	0	22.264	11	6	7	6	1
1915	Golgi-specific brefeldin A-resistance guanine nucleotide exchange factor 1 OS=Homo sapiens (Human) OX=9606 GN=GBF1 PE=1 SV=2	0.355	0.321	0.388	0.37	0.00056056	0.000381213	0.00107825	0.000830621	Master Protein	Q92538	0	0	17.701	4	7	7	7	1
1916	Neural cell adhesion molecule L1 OS=Homo sapiens (Human) OX=9606 GN=L1CAM PE=1 SV=2	2.639	2.416	1.585	1.916	0.0131144	0.0204232	0.24169	0.0772962	Master Protein	P32004	0	0	21.33	7	7	7	7	1
1917	Equilibrative nucleoside transporter 1 OS=Homo sapiens (Human) OX=9606 GN=SLC29A1 PE=1 SV=3	2.795	2.304	1.956	1.734	0.000321988	0.000814063	0.00268589	0.00643966	Master Protein	Q99808	0	0	18.779	11	5	7	5	1	Met-loss [N-Term]
1918	28S ribosomal protein S22, mitochondrial OS=Homo sapiens (Human) OX=9606 GN=MRPS22 PE=1 SV=1	1.482	1.183	0.886	0.842	0.0311511	0.475998	0.774785	0.473995	Master Protein	P82650	0	0	20.844	14	5	7	5	1
1919	Sodium-coupled neutral amino acid transporter 1 OS=Homo sapiens (Human) OX=9606 GN=SLC38A1 PE=1 SV=1	3.768	2.989	1.141	1.226	0.00018553	0.000421081	0.768806	0.385083	Master Protein	Q9H2H9	0	0	14.901	8	5	7	5	1
1920	Adenosylhomocysteinase 3 OS=Homo sapiens (Human) OX=9606 GN=AHCYL2 PE=1 SV=1	0.225	0.227	0.374	0.328	0.000168778	0.000171579	0.00130066	0.000712294	None	Q96HN2	0	0	18.799	10	6	7	5	1
1921	Myosin light chain 6B OS=Homo sapiens (Human) OX=9606 GN=MYL6B PE=1 SV=1	0.967	0.806	0.739	0.595	1	0.300457	0.111805	0.0128116	None	P14649	0	0	8.767	12	2	7	2	1
1922	Methionine adenosyltransferase 2 subunit beta OS=Homo sapiens (Human) OX=9606 GN=MAT2B PE=1 SV=1	0.3	0.316	0.543	0.503	0.000239218	0.000292944	0.00596082	0.00346512	Master Protein	Q9NZL9	0	0	18.023	23	6	7	6	1
1923	HIV Tat-specific factor 1 OS=Homo sapiens (Human) OX=9606 GN=HTATSF1 PE=1 SV=1	0.349	0.341	0.411	0.413	0.00034547	0.000314897	0.000916745	0.000908881	Master Protein	O43719	0	0	15.13	6	6	7	6	1
1924	Pleckstrin homology domain-containing family A member 5 OS=Homo sapiens (Human) OX=9606 GN=PLEKHA5 PE=1 SV=1	1.056	0.959	0.712	0.694	0.933026	0.997751	0.00749366	0.00543726	Master Protein	Q9HAU0	0	0	17.522	7	7	7	7	1
1925	Polyadenylate-binding protein 1-like 2 OS=Homo sapiens (Human) OX=9606 GN=PABPC1L2B PE=2 SV=1									Master Protein Rejected	Q5JQF8	0	0	10.013	10	2	7	0	0
1926	Hexokinase-2 OS=Homo sapiens (Human) OX=9606 GN=HK2 PE=1 SV=2	0.402	0.559	0.395	0.353	6.8808e-05	0.000491689	0.000100013	6.13913e-05	Master Protein	P52789	0	0	22.799	9	7	7	6	1
1927	AP-3 complex subunit delta-1 OS=Homo sapiens (Human) OX=9606 GN=AP3D1 PE=1 SV=1	0.441	0.401	0.497	0.448	0.000585595	0.000365644	0.0015015	0.000784251	Master Protein	O14617	0	0	22.257	7	7	7	7	1
1928	Nucleobindin-1 OS=Homo sapiens (Human) OX=9606 GN=NUCB1 PE=1 SV=4	0.51	0.432	0.347	0.302	0.00337419	0.00122865	0.000563081	0.000316977	Master Protein	Q02818	0	0	21.838	11	6	7	6	1
1929	Nuclear receptor corepressor 1 OS=Homo sapiens (Human) OX=9606 GN=NCOR1 PE=1 SV=2	1.871	1.831	1.521	1.506	0.0138266	0.0164384	0.0802398	0.0888149	Master Protein	O75376	0	0	21.923	3	7	7	6	1
1930	Regulator of microtubule dynamics protein 3 OS=Homo sapiens (Human) OX=9606 GN=RMDN3 PE=1 SV=2	2.727	2.495	1.522	1.347	0.000132825	0.000198034	0.00761847	0.033977	Master Protein	Q96TC7	0	0	19.673	14	6	7	6	1
1931	Ras-related protein Ral-B OS=Homo sapiens (Human) OX=9606 GN=RALB PE=1 SV=1	3.77	3.612	2.256	2.024	4.48571e-05	4.79302e-05	0.000449196	0.000766319	Master Protein	P11234	0	0	16.468	28	4	7	2	1
1932	Histone-arginine methyltransferase CARM1 OS=Homo sapiens (Human) OX=9606 GN=CARM1 PE=1 SV=3	0.507	0.627	0.731	0.782	0.0360729	0.15179	0.457547	0.6719	Master Protein	Q86X55	0	0	20.38	12	7	7	7	1
1933	60S ribosomal protein L37a OS=Homo sapiens (Human) OX=9606 GN=RPL37A PE=1 SV=2	0.572	0.556	0.519	0.514	0.00476485	0.0038844	0.00279156	0.00253066	Master Protein	P61513	0	0	17.829	51	5	7	5	1
1934	Kinetochore protein Nuf2 OS=Homo sapiens (Human) OX=9606 GN=NUF2 PE=1 SV=2	0.828	0.777	1.782	1.596	0.416025	0.19539	0.0079194	0.0201924	Master Protein	Q9BZD4	0	0	18.981	13	7	7	7	1
1935	E3 ubiquitin-protein ligase HERC2 OS=Homo sapiens (Human) OX=9606 GN=HERC2 PE=1 SV=2	0.912	0.901	0.719	0.708	0.124775	0.0795167	0.000613472	0.0004903	Master Protein	O95714	0	0	21.048	1	7	7	7	1
1936	Glycogen phosphorylase, brain form OS=Homo sapiens (Human) OX=9606 GN=PYGB PE=1 SV=5	0.752	0.818	0.803	0.694	0.016112	0.0713144	0.0537149	0.00611616	Master Protein	P11216	0	0	17.83	6	5	7	2	1
1937	28S ribosomal protein S15, mitochondrial OS=Homo sapiens (Human) OX=9606 GN=MRPS15 PE=1 SV=1	2.057	1.721	1.343	1.254	0.00055348	0.0020671	0.035895	0.100461	Master Protein	P82914	0	0	15.126	23	7	7	7	1
1938	General transcription factor IIF subunit 2 OS=Homo sapiens (Human) OX=9606 GN=GTF2F2 PE=1 SV=2	0.479	0.472	0.514	0.469	3.22365e-05	2.88309e-05	6.74073e-05	4.82519e-05	Master Protein	P13984	0	0	17.084	20	6	7	6	1
1939	Cytosolic phospholipase A2 OS=Homo sapiens (Human) OX=9606 GN=PLA2G4A PE=1 SV=2	0.343	0.366	0.591	0.618	5.36564e-05	6.82184e-05	0.00148564	0.00212723	Master Protein	P47712	0	0	17.788	7	6	7	6	1
1940	Mitochondrial import receptor subunit TOM34 OS=Homo sapiens (Human) OX=9606 GN=TOMM34 PE=1 SV=2	0.232	0.226	0.337	0.292	3.89041e-05	3.58472e-05	0.00014816	7.98805e-05	Master Protein	Q15785	0	0	21.071	22	6	7	5	1
1941	RNA polymerase II-associated protein 3 OS=Homo sapiens (Human) OX=9606 GN=RPAP3 PE=1 SV=2	0.232	0.274	0.351	0.389	3.41611e-05	3.24797e-05	7.70847e-05	9.37308e-05	Master Protein	Q9H6T3	0	0	19.755	10	7	7	7	1
1942	Small kinetochore-associated protein OS=Homo sapiens (Human) OX=9606 GN=KNSTRN PE=1 SV=2	0.828	0.761	0.645	0.62	0.00773666	0.00142445	0.000250224	0.000160589	Master Protein	Q9Y448	0	0	19.203	22	6	7	6	1
1943	Aurora kinase B OS=Homo sapiens (Human) OX=9606 GN=AURKB PE=1 SV=3	2.419	2.312	1.667	1.554	0.00532212	0.00689637	0.0635976	0.110278	Master Protein	Q96GD4	0	0	19.491	19	6	7	5	1
1944	Ribosome biogenesis protein BRX1 homolog OS=Homo sapiens (Human) OX=9606 GN=BRIX1 PE=1 SV=2	0.673	0.824	0.608	0.746	0.00835397	0.153339	0.00346173	0.0350214	Master Protein	Q8TDN6	0	0	21.379	21	7	7	7	1
1945	Malignant T-cell-amplified sequence 1 OS=Homo sapiens (Human) OX=9606 GN=MCTS1 PE=1 SV=1	0.235	0.225	0.333	0.272	4.67324e-05	4.17017e-05	0.00021288	9.40193e-05	Master Protein	Q9ULC4	0	0	22.914	46	6	7	6	1
1946	Ras-related protein Rab-8B OS=Homo sapiens (Human) OX=9606 GN=RAB8B PE=1 SV=2	1.149	1.089	0.79	0.783	0.200417	0.601876	0.0308816	0.0262335	Master Protein	Q92930	0	0	11.693	17	4	7	1	1
1947	Guanine nucleotide-binding protein G(t) subunit alpha-2 OS=Homo sapiens (Human) OX=9606 GN=GNAT2 PE=1 SV=4									None	P19087	0	0	8.07	7	3	7	0	3
1948	Isovaleryl-CoA dehydrogenase, mitochondrial OS=Homo sapiens (Human) OX=9606 GN=IVD PE=1 SV=2	0.771	0.449	0.452	0.451	0.775526	0.043693	0.0483071	0.0481627	Master Protein	P26440	0	0	22.65	15	6	7	6	1
1949	COP9 signalosome complex subunit 1 OS=Homo sapiens (Human) OX=9606 GN=GPS1 PE=1 SV=4	0.497	0.497	0.591	0.625	0.000391757	0.000396759	0.00174176	0.00278746	Master Protein	Q13098	0	0	25.719	20	7	7	7	1
1950	Cytoplasmic dynein 1 light intermediate chain 2 OS=Homo sapiens (Human) OX=9606 GN=DYNC1LI2 PE=1 SV=1	0.381	0.389	0.495	0.503	5.36564e-05	5.71601e-05	0.000291525	0.000290394	Master Protein	O43237	0	0	21.028	17	6	7	6	1
1951	Pyrroline-5-carboxylate reductase 2 OS=Homo sapiens (Human) OX=9606 GN=PYCR2 PE=1 SV=1	0.952	0.749	0.726	0.841	1	0.274985	0.21509	0.730369	Master Protein	Q96C36	0	0	21.488	19	5	7	4	1
[truncated: 3,594 more rows]
