# Supplementary material for: Global stabilization of the transcriptome in mitotic cells
Source: EMBO J. 2026 Apr 9;45(10):3563–88. doi: 10.1038/s44318-026-00765-5 (PMC13187299; doi:10.1038/s44318-026-00765-5)
Supplement: Supplementary file 7 — Dataset EV4 [file 44318_2026_765_MOESM7_ESM.xlsx]

## Sheet: DatasetEV4_legend
IP-MS results from GFP-CNOT1 pulldown in asynchronous and mitotic lysates
Quantitative TMT mass spectrometry results from asynchronous and mitotic lysates using GFP-CNOT1 and GFP control pulldowns

## Sheet: DatasetEV4_CNOT1_IPMS
Proteins Unique Sequence ID	Checked	Protein FDR Confidence Combined	Master	Accession	Description	Exp q-value Combined	Sum PEP Score	Coverage in Percent	Number of Peptides	Number of PSMs	Number of Unique Peptides	Number of AAs	MW in kDa	calc pI	Score Sequest HT Sequest HT	Number of Peptides by Search Engine Sequest HT	GFP_async_1	CNOT1_STLC_1	GFP_async_2	GFP_STLC_1	CNOT1_STLC_2	GFP_STLC_2	CNOT1_async_2	CNOT1_async_1	Modifications
-3.24189e+18	FALSE	High	IsMasterProtein	Q15149	Plectin OS=Homo sapiens (Human) OX=9606 GN=PLEC PE=1 SV=3	0	1215.57	53	233	606	225	4684	531.5	5.96	1390.49	233	17122.3	153534	16993.4	118078	108600	100482	29758.7	72781.9	Phospho [S1435; S4396; S4613]
-4.56755e+18	FALSE	High	IsMasterProtein	P21333	Filamin-A OS=Homo sapiens (Human) OX=9606 GN=FLNA PE=1 SV=4	0	1056.96	63	124	494	116	2647	280.6	6.06	1213.34	124	6335.6	209116	8633.6	92764.7	53025.9	55892.4	22567.9	130434	Phospho [S1084; S1533; S2152; S2327]
-6.67535e+16	FALSE	High	IsMasterProtein	Q13813	Spectrin alpha chain, non-erythrocytic 1 OS=Homo sapiens (Human) OX=9606 GN=SPTAN1 PE=1 SV=3	0	871.101	61	137	374	137	2472	284.4	5.35	865.16	137	12030.7	139198	13353	111939	54544.5	64641.4	17670	85197.4
2.96228e+18	FALSE	High	IsMasterProtein	P35579	Myosin-9 OS=Homo sapiens (Human) OX=9606 GN=MYH9 PE=1 SV=4	0	843.199	57	117	452	102	1960	226.4	5.6	1078.67	117	7060.3	48304.6	10366.6	161931	103374	108550	21812	13012.6
3.65065e+18	FALSE	High	IsMasterProtein	O75369	Filamin-B OS=Homo sapiens (Human) OX=9606 GN=FLNB PE=1 SV=2	0	807.08	55	112	369	104	2602	278	5.73	843.79	112	5078	191988	6251.6	71242.9	41215.9	38696.2	15242.9	110338	Phospho [S886; S983; S1316; S1505; S2481]
-8.80435e+17	FALSE	High	IsMasterProtein	Q09666	Neuroblast differentiation-associated protein AHNAK OS=Homo sapiens (Human) OX=9606 GN=AHNAK PE=1 SV=2	0	776.897	51	155	307	153	5890	628.7	6.15	602.37	155	10580.8	71097.3	16113.1	44330.7	79338.4	31200.4	61688.1	40331.2	Phospho [S5552; S5731; S5841]
5.95067e+18	FALSE	High	IsMasterProtein	Q01082	Spectrin beta chain, non-erythrocytic 1 OS=Homo sapiens (Human) OX=9606 GN=SPTBN1 PE=1 SV=2	0	721.94	59	117	341	108	2364	274.4	5.57	752.15	117	8321.1	96934.2	10726	86377.5	43320.4	58004.2	15057.4	38971.1	Phospho [S2102; S2341]
-3.29235e+18	FALSE	High	IsMasterProtein	A5YKK6	CCR4-NOT transcription complex subunit 1 OS=Homo sapiens (Human) OX=9606 GN=CNOT1 PE=1 SV=2	0	610.313	34	74	642	74	2376	266.8	7.11	1346.67	74	3144.6	139381	3544.2	10329.3	238487	9178.2	234684	142354	Phospho [S318; S1008]
-4.64218e+18	FALSE	High	IsMasterProtein	P35580	Myosin-10 OS=Homo sapiens (Human) OX=9606 GN=MYH10 PE=1 SV=3	0	427.23	44	84	201	68	1976	228.9	5.54	470.68	84	2462.9	26511.6	3582.8	47632.7	26449.5	36353.4	6013.8	6249.6
3.4537e+18	FALSE	High	IsMasterProtein	O43707	Alpha-actinin-4 OS=Homo sapiens (Human) OX=9606 GN=ACTN4 PE=1 SV=2	0	343.183	63	53	152	39	911	104.8	5.44	362.07	53	1755.9	49173.1	2957.9	24891.8	19786.7	14368.9	7800.3	25972
6.98012e+18	FALSE	High	IsMasterProtein	P63261	Actin, cytoplasmic 2 OS=Homo sapiens (Human) OX=9606 GN=ACTG1 PE=1 SV=1	0	330.82	75	21	775	8	375	41.8	5.48	1585.73	21	2306.5	75569.2	3042.4	40032.8	21447.6	24602.8	5486.2	49006.7	Met-loss [N-Term]; Phospho [T106]
1.58365e+18	FALSE	High	IsMasterProtein	Q9H9A5	CCR4-NOT transcription complex subunit 10 OS=Homo sapiens (Human) OX=9606 GN=CNOT10 PE=1 SV=1	0	313.955	54	41	243	41	744	82.3	7.78	459.12	41	767.8	58969.1	1068.3	2868.8	76874.6	3019.6	108576	53570.8	Met-loss [N-Term]
-8.47054e+18	FALSE	High	IsMasterProtein	Q9NZM1	Myoferlin OS=Homo sapiens (Human) OX=9606 GN=MYOF PE=1 SV=1	0	282.083	35	62	124	60	2061	234.6	6.18	241.51	62	2175.6	23745.4	3438.4	21577.9	17197.2	17553.5	6587.3	7009.6
-3.58019e+18	FALSE	High	IsMasterProtein	O95425	Supervillin OS=Homo sapiens (Human) OX=9606 GN=SVIL PE=1 SV=2	0	273.388	32	56	105	56	2214	247.6	6.98	195.74	56	2145	48103.6	2377.4	14966.1	8230.4	9731.7	2753.7	49300	Phospho [S221; S1120]
6.21093e+18	FALSE	High	IsMasterProtein	Q14980	Nuclear mitotic apparatus protein 1 OS=Homo sapiens (Human) OX=9606 GN=NUMA1 PE=1 SV=2	0	272.39	31	59	119	59	2115	238.1	5.78	253.6	59	2847.4	31110.7	3706.5	15838.3	16387.2	10325.7	8108.3	20242.3
-6.25237e+18	FALSE	High	IsMasterProtein	P49327	Fatty acid synthase OS=Homo sapiens (Human) OX=9606 GN=FASN PE=1 SV=3	0	270.826	27	54	104	54	2511	273.3	6.44	216.85	54	3238.3	9178	6647.2	6634.2	13518.7	5364.9	15679.9	10192.6
-8.15002e+18	FALSE	High	IsMasterProtein	P58107	Epiplakin OS=Homo sapiens (Human) OX=9606 GN=EPPK1 PE=1 SV=3	0	264.905	38	55	116	49	5088	555.3	5.62	208.16	55	1255.9	14865	1973.1	4901.5	9723.1	3272.5	6084.7	4635.3	Met-loss+Acetyl [N-Term]; Phospho [S2718; S3249; S3783; S4317; S4850; S5964; S6498; S7032; S7565]
2.38672e+18	FALSE	High	IsMasterProtein	Q9UHB6	LIM domain and actin-binding protein 1 OS=Homo sapiens (Human) OX=9606 GN=LIMA1 PE=1 SV=1	0	262.857	57	40	139	40	759	85.2	6.84	292.46	40	3191.3	64966	3317.6	28313.6	27245.6	19050.1	5108.4	44931.4	Phospho [S362; S371; S374; S490]
-2.22084e+18	FALSE	High	IsMasterProtein	P08238	Heat shock protein HSP 90-beta OS=Homo sapiens (Human) OX=9606 GN=HSP90AB1 PE=1 SV=4	0	260.986	52	34	140	20	724	83.2	5.03	318.43	34	2792.2	8598.6	6367.9	6678.7	16726.4	5694.3	16737.3	9197.4	Phospho [S255]
-1.47401e+18	FALSE	High	IsMasterProtein	P15924	Desmoplakin OS=Homo sapiens (Human) OX=9606 GN=DSP PE=1 SV=3	0	258.184	25	69	119	69	2871	331.6	6.81	245.58	69	5116.8	35400.5	5394.6	26345.1	22995.6	19045.9	11228	16538.4
-7.11514e+18	FALSE	High	IsMasterProtein	P08670	Vimentin OS=Homo sapiens (Human) OX=9606 GN=VIM PE=1 SV=4	0	251.42	70	36	226	33	466	53.6	5.12	484.02	36	5817.9	108313	4102.9	35951	30846.6	20610	8743.6	80719.5	Phospho [S55; S56]
5.63059e+17	FALSE	High	IsMasterProtein	P80723	Brain acid soluble protein 1 OS=Homo sapiens (Human) OX=9606 GN=BASP1 PE=1 SV=2	0	250.943	91	23	149	23	227	22.7	4.63	298.62	23	5838.7	53298.5	6200	27958.9	26730.9	22607.2	9836.4	25431.6	Phospho [T36; T196]
8.70548e+18	FALSE	High	IsMasterProtein	P46940	Ras GTPase-activating-like protein IQGAP1 OS=Homo sapiens (Human) OX=9606 GN=IQGAP1 PE=1 SV=1	0	247.642	33	51	106	51	1657	189.1	6.48	219.56	51	1894.1	38829.6	3661.1	18468.4	16983.6	11036.7	10197.1	12703.3
-1.51806e+18	FALSE	High	IsMasterProtein	P12814	Alpha-actinin-1 OS=Homo sapiens (Human) OX=9606 GN=ACTN1 PE=1 SV=2	0	245.982	51	41	106	27	892	103	5.41	256.59	41	831.2	17875.1	1416.1	9610	6692.6	5153.8	4239.8	8010.3
6.48886e+18	FALSE	High	IsMasterProtein	P14618	Pyruvate kinase PKM OS=Homo sapiens (Human) OX=9606 GN=PKM PE=1 SV=4	0	240.288	62	29	117	29	531	57.9	7.84	264.05	29	4118.9	12748.8	10029.6	9595.6	30105.3	8352.5	24908.6	14560.2
-2.30578e+18	FALSE	High	IsMasterProtein	Q14204	Cytoplasmic dynein 1 heavy chain 1 OS=Homo sapiens (Human) OX=9606 GN=DYNC1H1 PE=1 SV=5	0	240.134	17	67	99	67	4646	532.1	6.4	174.17	67	2263.1	13264.9	4531.3	6838.9	16152.2	5553	15604.4	9444.6
-4.73818e+18	FALSE	High	IsMasterProtein	Q8WWI1	LIM domain only protein 7 OS=Homo sapiens (Human) OX=9606 GN=LMO7 PE=1 SV=3	0	240.123	37	53	126	53	1683	192.6	8.09	256.98	53	3487.3	27070.1	3834	37113.4	17551	19906.2	5301.1	16252.7	Phospho [S865; S867; S955; S968; S969; S971; S988; S991; S1026; S1421; S1593]
4.91541e+17	FALSE	High	IsMasterProtein	P02545	Prelamin-A/C OS=Homo sapiens (Human) OX=9606 GN=LMNA PE=1 SV=1	0	237.372	64	42	150	40	664	74.1	7.02	360.27	42	12389.5	23719.3	12765.3	15020.3	26614.5	10092	51022.6	39164.1	Phospho [S22; S404; S414]
5.19565e+18	FALSE	High	IsMasterProtein	O43795	Unconventional myosin-Ib OS=Homo sapiens (Human) OX=9606 GN=MYO1B PE=1 SV=3	0	237.21	43	46	155	46	1136	131.9	9.38	309.66	46	4391	77396.3	5743.6	54569.6	46922.2	43053.5	9491.6	12804.5
4.769e+18	FALSE	High	IsMasterProtein	Q00610	Clathrin heavy chain 1 OS=Homo sapiens (Human) OX=9606 GN=CLTC PE=1 SV=5	0	236.952	30	43	95	43	1675	191.5	5.69	238.95	43	4342.7	29207.9	8417.9	19207.9	19276.1	12416.8	12349.2	15582.9
-8.23982e+17	FALSE	High	IsMasterProtein	P46013	Proliferation marker protein Ki-67 OS=Homo sapiens (Human) OX=9606 GN=MKI67 PE=1 SV=2	0	230.838	25	58	99	58	3256	358.5	9.45	156.15	58	1620.2	10631.3	2571	7252.2	12883.4	4956.4	8243.3	5737.2
-2.84715e+18	FALSE	High	IsMasterProtein	P20700	Lamin-B1 OS=Homo sapiens (Human) OX=9606 GN=LMNB1 PE=1 SV=2	0	228.772	62	36	105	33	586	66.4	5.16	267.42	36	6004.7	21791.1	5993.1	12279.6	24933.4	8922.3	25850.8	16219.1	Phospho [S23]
-2.08476e+18	FALSE	High	IsMasterProtein	P05023	Sodium/potassium-transporting ATPase subunit alpha-1 OS=Homo sapiens (Human) OX=9606 GN=ATP1A1 PE=1 SV=1	0	221.389	39	37	109	33	1023	112.8	5.49	257.73	37	1543.2	28679.3	2576.2	15468.2	14476.6	14052.1	4452.2	8183.2
-7.72083e+17	FALSE	High	IsMasterProtein	P11142	Heat shock cognate 71 kDa protein OS=Homo sapiens (Human) OX=9606 GN=HSPA8 PE=1 SV=1	0	217.545	57	34	173	21	646	70.9	5.52	417.93	34	3938.9	40658.1	6814.3	19910.2	48317.6	12208.2	34088	21051.4
6.82896e+17	FALSE	High	IsMasterProtein	P11021	Endoplasmic reticulum chaperone BiP OS=Homo sapiens (Human) OX=9606 GN=HSPA5 PE=1 SV=2	0	216.438	55	34	127	31	654	72.3	5.16	287.89	34	5692.6	34256.6	8423	19132	29731.7	11033.7	35195.6	27279
-8.2011e+18	FALSE	High	IsMasterProtein	Q02952	A-kinase anchor protein 12 OS=Homo sapiens (Human) OX=9606 GN=AKAP12 PE=1 SV=4	0	212.293	36	45	75	45	1782	191.4	4.41	152.99	45	3253.7	7997.6	4429.2	9565.5	6957.3	6790	5622.4	3661.2	Phospho [S286; S483]
-4.42553e+18	FALSE	High	IsMasterProtein	Q8IVT2	Mitotic interactor and substrate of PLK1 OS=Homo sapiens (Human) OX=9606 GN=MISP PE=1 SV=1	0	209.806	48	26	124	26	679	75.3	6.83	299.28	26	2758.3	31522.5	2536.1	16455	9705.5	10314	3292.7	32026.6	Phospho [T164; S214; T224; S284; T377; S394; S575; T577]
5.56161e+18	FALSE	High	IsMasterProtein	P38646	Stress-70 protein, mitochondrial OS=Homo sapiens (Human) OX=9606 GN=HSPA9 PE=1 SV=2	0	207.959	54	33	84	32	679	73.6	6.16	207.37	33	4982.2	23741.5	6275.8	12922	24400.3	7875.3	26634.4	15106.6	Phospho [T192]
-7.06501e+18	FALSE	High	IsMasterProtein	P07900	Heat shock protein HSP 90-alpha OS=Homo sapiens (Human) OX=9606 GN=HSP90AA1 PE=1 SV=5	0	206.413	44	32	120	19	732	84.6	5.02	294.07	32	1601.9	6318.6	3605.6	3828.8	8792.9	3269.9	9504.5	6588.5	Phospho [S263]
7.32654e+18	FALSE	High	IsMasterProtein	P02786	Transferrin receptor protein 1 OS=Homo sapiens (Human) OX=9606 GN=TFRC PE=1 SV=2	0	205.204	51	36	141	36	760	84.8	6.61	312.46	36	5647	56092.7	8683.8	67659.8	33668.9	51403.9	11326.3	14046.3
-8.06881e+17	FALSE	High	IsMasterProtein	Q71U36	Tubulin alpha-1A chain OS=Homo sapiens (Human) OX=9606 GN=TUBA1A PE=1 SV=1	0	200.935	62	22	141	1	451	50.1	5.06	365.02	22	6	54.8	7.6	28.8	87.5	14.8	47	54.6
3.81914e+18	FALSE	High	IsMasterProtein	P13639	Elongation factor 2 OS=Homo sapiens (Human) OX=9606 GN=EEF2 PE=1 SV=4	0	196.69	38	33	86	32	858	95.3	6.83	178.59	33	3946.3	11955.9	9494.7	8708.4	23406	8569.4	25934.6	14285	Met-loss [N-Term]
-1.2134e+18	FALSE	High	IsMasterProtein	P26038	Moesin OS=Homo sapiens (Human) OX=9606 GN=MSN PE=1 SV=3	0	189.904	55	37	105	25	577	67.8	6.4	208.07	37	1887.4	15516.9	3586.3	15370.2	13048.8	11419.6	8467.9	6375.4
1.30247e+18	FALSE	High	IsMasterProtein	P49748	Very long-chain specific acyl-CoA dehydrogenase, mitochondrial OS=Homo sapiens (Human) OX=9606 GN=ACADVL PE=1 SV=1	0	187.945	58	29	68	29	655	70.3	8.75	187.15	29	4573.8	8885.7	4362.7	5011	14298.2	5444.7	17500.1	10835.8
6.57683e+18	FALSE	High	IsMasterProtein	Q9BQE3	Tubulin alpha-1C chain OS=Homo sapiens (Human) OX=9606 GN=TUBA1C PE=1 SV=1	0	187.159	61	22	130	3	449	49.9	5.1	326.51	22	123.1	1912	216.8	920.8	1516.1	602.6	1024.1	1058.8
-6.9481e+18	FALSE	High	IsMasterProtein	P31327	Carbamoyl-phosphate synthase [ammonia], mitochondrial OS=Homo sapiens (Human) OX=9606 GN=CPS1 PE=1 SV=2	0	183.43	32	41	88	37	1500	164.8	6.74	189.33	41	2663.8	9681.8	5041.4	8400.5	13372.2	5670.4	13456	8311.1
8.95742e+18	FALSE	High	IsMasterProtein	P68366	Tubulin alpha-4A chain OS=Homo sapiens (Human) OX=9606 GN=TUBA4A PE=1 SV=1	0	181.994	57	21	119	5	448	49.9	5.06	302.61	21	181.7	2503.2	283.8	1076.2	2386.8	701.2	1578.3	1470.4
2.74995e+18	FALSE	High	IsMasterProtein	P0DMV9	Heat shock 70 kDa protein 1B OS=Homo sapiens (Human) OX=9606 GN=HSPA1B PE=1 SV=1	0	178.119	51	28	90	23	641	70	5.66	195.8	28	1078.5	12723.3	1831.4	6813	15829.3	4049.1	9333.8	5263
-9.11765e+17	FALSE	High	IsMasterProtein	P08195	4F2 cell-surface antigen heavy chain OS=Homo sapiens (Human) OX=9606 GN=SLC3A2 PE=1 SV=3	0	174.496	36	21	87	21	630	68	5.01	251.05	21	2046.4	27078.6	3364.1	22891.8	22989.3	20240	5838.2	7591.2
1.81588e+16	FALSE	High	IsMasterProtein	tr	GFP GFP	0	174.373	82	19	537	19	239	26.9	5.94	820.58	19	47306.2	47306.2	47306.2	47306.2	47306.2	47306.2	47306.2	47306.2
5.7786e+18	FALSE	High	IsMasterProtein	P52272	Heterogeneous nuclear ribonucleoprotein M OS=Homo sapiens (Human) OX=9606 GN=HNRNPM PE=1 SV=3	0	171.639	55	36	103	36	730	77.5	8.7	190.66	36	2871.1	44408.3	3920.4	24427.2	22214.1	14097.5	11897.1	16599.1
-9.97187e+17	FALSE	High	IsMasterProtein	Q9NYL9	Tropomodulin-3 OS=Homo sapiens (Human) OX=9606 GN=TMOD3 PE=1 SV=1	0	170.459	64	22	67	21	352	39.6	5.19	169.34	22	1438.6	20365.3	1529.1	10038.1	8008.1	6476.7	2365.7	16522.9	Phospho [S25]
6.57129e+17	FALSE	High	IsMasterProtein	Q16643	Drebrin OS=Homo sapiens (Human) OX=9606 GN=DBN1 PE=1 SV=4	0	168.659	47	22	67	22	649	71.4	4.45	181.29	22	1423.6	22180.6	1646.5	14531.4	7212.7	9500	1981.5	18677.6	Met-loss+Acetyl [N-Term]; Phospho [S337]
3.61995e+17	FALSE	High	IsMasterProtein	P07355	Annexin A2 OS=Homo sapiens (Human) OX=9606 GN=ANXA2 PE=1 SV=2	0	167.863	67	25	160	25	339	38.6	7.75	375.49	25	6704.3	54132.5	8676.8	31812	28874.4	19454.4	17582.8	49945.2	Phospho [S18; T19]; Met-loss+Acetyl [N-Term]
7.398e+18	FALSE	High	IsMasterProtein	Q14126	Desmoglein-2 OS=Homo sapiens (Human) OX=9606 GN=DSG2 PE=1 SV=2	0	166.152	35	30	61	30	1118	122.2	5.24	143.38	30	1005.1	16392.6	1281.4	11775.3	8391.3	9404.3	2415	4230.7
5.6232e+17	FALSE	High	IsMasterProtein	P04406	Glyceraldehyde-3-phosphate dehydrogenase OS=Homo sapiens (Human) OX=9606 GN=GAPDH PE=1 SV=3	0	161.048	57	16	114	16	335	36	8.46	272.67	16	4454.8	13126.6	10020.2	9523.5	27584.9	7805.7	22140.5	15439
7.1792e+18	FALSE	High	IsMasterProtein	P52907	F-actin-capping protein subunit alpha-1 OS=Homo sapiens (Human) OX=9606 GN=CAPZA1 PE=1 SV=3	0	159.211	64	12	55	9	286	32.9	5.69	143.37	12	325.7	5957.1	390.8	2645.5	2336.5	1652.8	661.5	5508.1
5.57973e+18	FALSE	High	IsMasterProtein	P06733	Alpha-enolase OS=Homo sapiens (Human) OX=9606 GN=ENO1 PE=1 SV=2	0	157.82	53	19	93	17	434	47.1	7.39	236.43	19	3875.8	11399.3	8593.9	7619.4	26688.2	6541.7	22407.1	13904.4
-6.89695e+18	FALSE	High	IsMasterProtein	P55072	Transitional endoplasmic reticulum ATPase OS=Homo sapiens (Human) OX=9606 GN=VCP PE=1 SV=4	0	153.583	39	26	65	26	806	89.3	5.26	139.68	26	1898.9	11173.5	3964.7	7140.7	10578.7	4563.2	10409.1	6861.7
-1.11929e+18	FALSE	High	IsMasterProtein	P00558	Phosphoglycerate kinase 1 OS=Homo sapiens (Human) OX=9606 GN=PGK1 PE=1 SV=3	0	151.544	55	21	66	21	417	44.6	8.1	155.53	21	3414.2	12498.8	9140	9003.5	30104	7272.7	21357.6	15532.8
-7.96868e+18	FALSE	High	IsMasterProtein	O14974	Protein phosphatase 1 regulatory subunit 12A OS=Homo sapiens (Human) OX=9606 GN=PPP1R12A PE=1 SV=1	0	150.325	33	32	73	32	1030	115.2	5.4	147.18	32	1479.4	54435.9	1938.5	18858	11295.3	10368.8	3604.9	27984.4	Phospho [S299]
-8.29308e+18	FALSE	High	IsMasterProtein	P14625	Endoplasmin OS=Homo sapiens (Human) OX=9606 GN=HSP90B1 PE=1 SV=1	0	149.885	40	29	77	28	803	92.4	4.84	161.95	29	3406.4	13810.4	7704.7	12703.5	21520.5	7438.2	21270.3	10377.6
1.47364e+18	FALSE	High	IsMasterProtein	P16615	Sarcoplasmic/endoplasmic reticulum calcium ATPase 2 OS=Homo sapiens (Human) OX=9606 GN=ATP2A2 PE=1 SV=1	0	149.449	30	29	73	29	1042	114.7	5.34	148.62	29	1459.4	25471.4	2597.4	14073.5	13999.5	10419.1	9831.8	9256.1
9.45585e+17	FALSE	High	IsMasterProtein	P43243	Matrin-3 OS=Homo sapiens (Human) OX=9606 GN=MATR3 PE=1 SV=2	0	147.684	39	28	68	28	847	94.6	6.25	137.47	28	3189	16545.9	3817.9	8110.2	17373.1	6093.4	14588.2	11799.9
6.48014e+18	FALSE	High	IsMasterProtein	P07437	Tubulin beta chain OS=Homo sapiens (Human) OX=9606 GN=TUBB PE=1 SV=2	0	147.397	61	18	116	4	444	49.6	4.89	241.02	18	350.8	3527	514.7	1421.3	3193.8	946.5	2368.7	2010.3
2.40205e+18	FALSE	High	IsMasterProtein	P06576	ATP synthase subunit beta, mitochondrial OS=Homo sapiens (Human) OX=9606 GN=ATP5F1B PE=1 SV=3	0	147.005	39	16	68	16	529	56.5	5.4	156.6	16	1553.8	9972.8	1758.8	6705.9	6372.2	3467	5719.1	5611.4
-1.62768e+18	FALSE	High	IsMasterProtein	Q92616	eIF-2-alpha kinase activator GCN1 OS=Homo sapiens (Human) OX=9606 GN=GCN1 PE=1 SV=6	0	146.164	15	37	59	37	2671	292.6	7.47	96.89	37	708.9	5326.1	1276.3	3071.7	5926.6	2388.4	5299.2	4415.2
3.24943e+18	FALSE	High	IsMasterProtein	P68133	Actin, alpha skeletal muscle OS=Homo sapiens (Human) OX=9606 GN=ACTA1 PE=1 SV=1	0	142.146	43	14	504	4	377	42	5.39	871.97	14	1102.6	31418.1	1091.8	14378.2	8258.9	9361.7	2028.5	18506.2	Phospho [T79]
6.91522e+18	FALSE	High	IsMasterProtein	O15020	Spectrin beta chain, non-erythrocytic 2 OS=Homo sapiens (Human) OX=9606 GN=SPTBN2 PE=1 SV=3	0	141.907	19	42	76	33	2390	271.2	6.11	100.27	42	946.6	7444.9	1154.3	7098.7	5035.3	4518.2	2144.6	5455
-9.16962e+18	FALSE	High	IsMasterProtein	P04075	Fructose-bisphosphate aldolase A OS=Homo sapiens (Human) OX=9606 GN=ALDOA PE=1 SV=2	0	141.074	61	21	102	15	364	39.4	8.09	237.78	21	2770.8	8370.2	5707.8	5413.8	18338	4616.9	15851.3	9409	Met-loss [N-Term]
6.16741e+18	FALSE	High	IsMasterProtein	P35613	Basigin OS=Homo sapiens (Human) OX=9606 GN=BSG PE=1 SV=2	0	140.666	38	12	79	12	385	42.2	5.66	138.09	12	1108.4	19628.5	1778.9	14221.2	11522.7	11403.7	2850.8	5172.2	Phospho [S362]
-4.10325e+17	FALSE	High	IsMasterProtein	P68104	Elongation factor 1-alpha 1 OS=Homo sapiens (Human) OX=9606 GN=EEF1A1 PE=1 SV=1	0	139.55	58	20	121	10	462	50.1	9.01	282.13	20	1773	5714.3	3558.9	3948.9	11982.6	3293	8590	5822
-1.03482e+18	FALSE	High	IsMasterProtein	P50990	T-complex protein 1 subunit theta OS=Homo sapiens (Human) OX=9606 GN=CCT8 PE=1 SV=4	0	138.705	55	27	56	27	548	59.6	5.6	127.16	27	1763.4	8988.8	3258.9	5041.5	11542.4	3429.9	9979.7	6791.5
8.73235e+18	FALSE	High	IsMasterProtein	Q86UP2	Kinectin OS=Homo sapiens (Human) OX=9606 GN=KTN1 PE=1 SV=1	0	137.581	24	30	59	30	1357	156.2	5.64	107.51	30	1154.9	7966.3	1934.6	8774.8	7513.9	5430.6	6182.6	3833.7
8.44942e+17	FALSE	High	IsMasterProtein	P14923	Junction plakoglobin OS=Homo sapiens (Human) OX=9606 GN=JUP PE=1 SV=3	0	137.419	43	25	67	25	745	81.7	6.14	135.54	25	1464	26187.9	1542.8	12655.7	9790.1	9568.5	3005.2	11632.4
3.93028e+18	FALSE	High	IsMasterProtein	P31948	Stress-induced-phosphoprotein 1 OS=Homo sapiens (Human) OX=9606 GN=STIP1 PE=1 SV=1	0	137.388	51	30	68	30	543	62.6	6.8	137.32	30	3822.9	9823.4	8400.4	7952.9	23070.1	6117.1	20828.8	11851.5
3.49997e+18	FALSE	High	IsMasterProtein	Q9UKZ1	CCR4-NOT transcription complex subunit 11 OS=Homo sapiens (Human) OX=9606 GN=CNOT11 PE=1 SV=1	0	135.886	35	14	71	14	510	55.2	6.4	160.55	14	284.8	19812.6	274.3	826.3	25833.8	917.9	33183.8	17337.1	Phospho [S336; S339]
7.37995e+18	FALSE	High	IsMasterProtein	P48643	T-complex protein 1 subunit epsilon OS=Homo sapiens (Human) OX=9606 GN=CCT5 PE=1 SV=1	0	134.981	48	25	50	24	541	59.6	5.66	102.8	25	1725.3	7700	4066.9	5373.4	12246	3756.1	9485.9	6642.1
4.08767e+18	FALSE	High	IsMasterProtein	P63010	AP-2 complex subunit beta OS=Homo sapiens (Human) OX=9606 GN=AP2B1 PE=1 SV=1	0	134.402	34	29	61	16	937	104.5	5.38	114.99	29	717.6	8233.8	1078.9	2554.2	2584.5	1505.3	1261.2	5703.7
-7.01787e+18	FALSE	High	IsMasterProtein	P18206	Vinculin OS=Homo sapiens (Human) OX=9606 GN=VCL PE=1 SV=4	0	134.071	36	36	64	36	1134	123.7	5.66	110.58	36	1701.6	7251.1	3681.1	4789.3	15602.3	4003.2	11861.1	6038
-1.65801e+17	FALSE	High	IsMasterProtein	Q00839	Heterogeneous nuclear ribonucleoprotein U OS=Homo sapiens (Human) OX=9606 GN=HNRNPU PE=1 SV=6	0	131.875	34	24	64	24	825	90.5	6	133.84	24	2667.7	14108.7	4960.9	8116.3	14464.4	5489.2	13739.4	9633.6	Phospho [S271]
6.67439e+18	FALSE	High	IsMasterProtein	P68371	Tubulin beta-4B chain OS=Homo sapiens (Human) OX=9606 GN=TUBB4B PE=1 SV=1	0	131.821	61	18	107	3	445	49.8	4.89	198.64	18	91.1	673.4	133.9	397.9	1160.9	264.9	499.9	422.1
-7.9561e+17	FALSE	High	IsMasterProtein	P15311	Ezrin OS=Homo sapiens (Human) OX=9606 GN=EZR PE=1 SV=4	0	131.701	45	31	72	18	586	69.4	6.27	149.96	31	1009.2	5532.9	2138.7	5147.2	7226.1	4187.7	5553.3	3619.6
1.15614e+18	FALSE	High	IsMasterProtein	P07814	Bifunctional glutamate/proline--tRNA ligase OS=Homo sapiens (Human) OX=9606 GN=EPRS1 PE=1 SV=5	0	131.083	22	30	56	29	1512	170.5	7.33	106.19	30	1709.8	8306.9	3540.3	5308.7	11711.6	3632.8	11946	6685.3	Phospho [S885; S886]
5.5131e+18	FALSE	High	IsMasterProtein	P13797	Plastin-3 OS=Homo sapiens (Human) OX=9606 GN=PLS3 PE=1 SV=4	0	130.287	43	24	49	20	630	70.8	5.6	109.47	24	1417.6	9847.5	2705.5	7770.6	8730.5	4597.5	6480.3	6538.4
5.92752e+18	FALSE	High	IsMasterProtein	P78527	DNA-dependent protein kinase catalytic subunit OS=Homo sapiens (Human) OX=9606 GN=PRKDC PE=1 SV=3	0	127.356	10	37	54	37	4128	468.8	7.12	72.54	37	1109.8	6012.5	2175.8	4088.3	7138.6	2884.5	6980.2	4774.2
-5.87633e+18	FALSE	High	IsMasterProtein	Q14247	Src substrate cortactin OS=Homo sapiens (Human) OX=9606 GN=CTTN PE=1 SV=2	0	126.011	51	27	75	27	550	61.5	5.4	176.37	27	2768.7	32550.2	3705.1	17202.8	14286.4	11329.7	6211.4	38754.5	Phospho [S417; S418]
-6.13397e+17	FALSE	High	IsMasterProtein	P34932	Heat shock 70 kDa protein 4 OS=Homo sapiens (Human) OX=9606 GN=HSPA4 PE=1 SV=4	0	125.744	42	29	43	28	840	94.3	5.19	92.59	29	844.8	4969.1	1959	2768.2	6768	1817	5219.5	3385
5.61948e+18	FALSE	High	IsMasterProtein	P10809	60 kDa heat shock protein, mitochondrial OS=Homo sapiens (Human) OX=9606 GN=HSPD1 PE=1 SV=2	0	125.076	53	24	80	24	573	61	5.87	170.64	24	4461.9	18466.4	8770.3	13999.5	27970.6	8321.6	23522.2	15262.1
-1.60534e+17	FALSE	High	IsMasterProtein	P07195	L-lactate dehydrogenase B chain OS=Homo sapiens (Human) OX=9606 GN=LDHB PE=1 SV=2	0	123.968	42	13	65	12	334	36.6	6.05	171.62	13	2740.8	11743.2	6248.9	8433.5	19676.5	6456.7	18274.6	10888.4
-3.31742e+18	FALSE	High	IsMasterProtein	P00533	Epidermal growth factor receptor OS=Homo sapiens (Human) OX=9606 GN=EGFR PE=1 SV=2	0	123.947	30	27	48	27	1210	134.2	6.68	97.13	27	626.2	13604.9	1042.2	5743.5	7618.6	5109	3065.5	3954	Phospho [T693]
3.94567e+18	FALSE	High	IsMasterProtein	Q9P2E9	Ribosome-binding protein 1 OS=Homo sapiens (Human) OX=9606 GN=RRBP1 PE=1 SV=5	0	123.795	39	36	54	36	1410	152.4	8.6	85.25	36	1433.3	4486.2	2177.9	3487.9	5478.4	2252.9	7523.8	5062.5	Phospho [T225; T245; T255; T275; T466; T476]
4.39754e+18	FALSE	High	IsMasterProtein	O43491	Band 4.1-like protein 2 OS=Homo sapiens (Human) OX=9606 GN=EPB41L2 PE=1 SV=1	0	121.852	38	30	49	29	1005	112.5	5.44	75.68	30	743.6	16600.7	1012.4	4524.3	5215.4	3232.1	2167.7	12428.5
3.60245e+18	FALSE	High	IsMasterProtein	P19338	Nucleolin OS=Homo sapiens (Human) OX=9606 GN=NCL PE=1 SV=3	0	121.671	37	30	80	30	710	76.6	4.7	174.83	30	5463.8	19622.7	11601.7	13658.3	36263.9	9680.3	29671.4	18632.5	Phospho [T121]
-2.15874e+18	FALSE	High	IsMasterProtein	P29401	Transketolase OS=Homo sapiens (Human) OX=9606 GN=TKT PE=1 SV=3	0	119.466	39	20	66	20	623	67.8	7.66	141.55	20	2787.5	6192	6267.4	5410.9	17185.8	4866.1	16699.4	7270.3	Acetyl [N-Term]
-1.63329e+18	FALSE	High	IsMasterProtein	P35241	Radixin OS=Homo sapiens (Human) OX=9606 GN=RDX PE=1 SV=1	0	117.971	34	25	66	10	583	68.5	6.37	139.13	25	450.5	3003.7	853.7	3505.5	2846.2	2276.4	1852.1	1514.5
8.96119e+18	FALSE	High	IsMasterProtein	Q16891	MICOS complex subunit MIC60 OS=Homo sapiens (Human) OX=9606 GN=IMMT PE=1 SV=1	0	117.741	35	27	55	27	758	83.6	6.48	126.46	27	1822.2	13717.8	2324.4	16638.3	11601.9	10791.6	6794.4	5618.9
2.42686e+18	FALSE	High	IsMasterProtein	P22314	Ubiquitin-like modifier-activating enzyme 1 OS=Homo sapiens (Human) OX=9606 GN=UBA1 PE=1 SV=3	0	117.581	30	26	50	26	1058	117.8	5.76	111.1	26	1333.5	5615.1	2984.9	3694.8	10907.5	3058.1	9308	5610.9
-7.23831e+18	FALSE	High	IsMasterProtein	Q14974	Importin subunit beta-1 OS=Homo sapiens (Human) OX=9606 GN=KPNB1 PE=1 SV=2	0	117.414	29	21	52	21	876	97.1	4.78	95.91	21	1286.3	6903.9	1979	3320.3	6835.4	2355.2	6443.2	5470
-2.97773e+18	FALSE	High	IsMasterProtein	Q6P4F7	Rho GTPase-activating protein 11A OS=Homo sapiens (Human) OX=9606 GN=ARHGAP11A PE=1 SV=2	0	116.182	30	26	48	26	1023	113.8	9.07	86.39	26	404.8	23124.2	518.4	12462.2	8297.5	7666.4	1517.2	6505.8
-9.5177e+17	FALSE	High	IsMasterProtein	P09874	Poly [ADP-ribose] polymerase 1 OS=Homo sapiens (Human) OX=9606 GN=PARP1 PE=1 SV=4	0	114.466	30	28	45	28	1014	113	8.88	79.44	28	973.8	6775.4	2618.5	4059.1	10298.9	3270.4	7440	4915.1
8.36912e+18	FALSE	High	IsMasterProtein	Q07065	Cytoskeleton-associated protein 4 OS=Homo sapiens (Human) OX=9606 GN=CKAP4 PE=1 SV=2	0	114.161	43	25	53	25	602	66	5.92	107.42	25	1099.9	12844.7	1863.8	13660.2	13749.9	8027	8178.8	4486.4	Phospho [S17]
9.649e+17	FALSE	High	IsMasterProtein	Q9Y265	RuvB-like 1 OS=Homo sapiens (Human) OX=9606 GN=RUVBL1 PE=1 SV=1	0	113.313	43	14	45	14	456	50.2	6.42	109.03	14	786	6458.2	1346.1	2499.7	6773	1710.7	5779.4	3270.7
7.83161e+18	FALSE	High	IsMasterProtein	Q69YQ0	Cytospin-A OS=Homo sapiens (Human) OX=9606 GN=SPECC1L PE=1 SV=2	0	111.949	21	22	44	21	1117	124.5	5.72	84.1	22	483.8	10404.8	642.2	7893.3	4215.7	4459.7	1336.7	6488.2
-8.43894e+18	FALSE	High	IsMasterProtein	O00116	Alkyldihydroxyacetonephosphate synthase, peroxisomal OS=Homo sapiens (Human) OX=9606 GN=AGPS PE=1 SV=1	0	111.333	34	16	35	16	658	72.9	7.34	92.57	16	1627.4	7514	1410.6	5374.4	4342.2	3072.4	4513.7	4712.5
2.63759e+18	FALSE	High	IsMasterProtein	P46459	Vesicle-fusing ATPase OS=Homo sapiens (Human) OX=9606 GN=NSF PE=1 SV=3	0	110.91	36	26	55	25	744	82.5	6.95	103.68	26	1340	18192.9	1756.8	9414.3	7342.1	4814.7	4510.6	5167.2
5.13338e+17	FALSE	High	IsMasterProtein	P11717	Cation-independent mannose-6-phosphate receptor OS=Homo sapiens (Human) OX=9606 GN=IGF2R PE=1 SV=3	0	110.775	14	26	54	26	2491	274.2	5.94	101.19	26	957.3	12109.3	1590.4	9280	5851.6	6283.3	3184.2	4365.6
-4.61529e+18	FALSE	High	IsMasterProtein	Q9Y490	Talin-1 OS=Homo sapiens (Human) OX=9606 GN=TLN1 PE=1 SV=3	0	110.655	17	34	47	34	2541	269.6	6.07	76.48	34	707.9	3279.7	1349.5	1905.7	4492.1	1394	4032.3	2620
5.96454e+18	FALSE	High	IsMasterProtein	P47756	F-actin-capping protein subunit beta OS=Homo sapiens (Human) OX=9606 GN=CAPZB PE=1 SV=4	0	110.633	47	14	74	14	277	31.3	5.59	152.93	14	1305.9	34791.7	1668.4	13950.2	10035.1	8140.6	3015.4	31018.4
-8.58605e+18	FALSE	High	IsMasterProtein	P20020	Plasma membrane calcium-transporting ATPase 1 OS=Homo sapiens (Human) OX=9606 GN=ATP2B1 PE=1 SV=4	0	110.593	25	23	43	11	1220	134.6	5.91	98.07	23	217.6	3942	396.6	1957.3	2399.4	1842.3	780.2	1235.3
-8.64945e+18	FALSE	High	IsMasterProtein	Q12906	Interleukin enhancer-binding factor 3 OS=Homo sapiens (Human) OX=9606 GN=ILF3 PE=1 SV=3	0	109.878	28	19	45	16	894	95.3	8.76	86.46	19	805.4	4045.1	1685.5	2443.7	5189.9	1607.4	4843.7	3375.5	Phospho [T592]
5.33568e+18	FALSE	High	IsMasterProtein	P17844	Probable ATP-dependent RNA helicase DDX5 OS=Homo sapiens (Human) OX=9606 GN=DDX5 PE=1 SV=1	0	109.403	34	22	53	15	614	69.1	8.92	109.62	22	1329.2	9946.7	2468.4	5336.2	9499.4	3722.9	6847.5	6657.7
2.3995e+18	FALSE	High	IsMasterProtein	P25705	ATP synthase subunit alpha, mitochondrial OS=Homo sapiens (Human) OX=9606 GN=ATP5F1A PE=1 SV=1	0	107.858	39	20	52	20	553	59.7	9.13	129.53	20	2215.6	18330.6	2463.9	12609	11281.1	6356.2	7927.7	8983.4
-9.08897e+18	FALSE	High	IsMasterProtein	P26641	Elongation factor 1-gamma OS=Homo sapiens (Human) OX=9606 GN=EEF1G PE=1 SV=3	0	107.512	43	21	75	21	437	50.1	6.67	162.61	21	3372.8	16534.8	6989.6	10241.5	22452	6986.9	19582.1	11836
8.84681e+18	FALSE	High	IsMasterProtein	P60174	Triosephosphate isomerase OS=Homo sapiens (Human) OX=9606 GN=TPI1 PE=1 SV=3	0	107.194	69	15	40	15	286	30.8	5.92	96.4	15	1510.6	4531.3	3438.2	2989.3	10415	2584.4	8798.2	5153.7
-2.32061e+18	FALSE	High	IsMasterProtein	Q8NC51	Plasminogen activator inhibitor 1 RNA-binding protein OS=Homo sapiens (Human) OX=9606 GN=SERBP1 PE=1 SV=2	0	107.064	46	18	48	18	408	44.9	8.65	98.17	18	2532	8795.6	4533	5596.7	12611.2	4082.1	11637.7	7843.8	Met-loss [N-Term]
2.72668e+18	FALSE	High	IsMasterProtein	P00338	L-lactate dehydrogenase A chain OS=Homo sapiens (Human) OX=9606 GN=LDHA PE=1 SV=2	0	104.864	48	16	59	15	332	36.7	8.27	148.38	16	2046.3	8763	5034.2	5599.9	15528.6	4523.3	13663.1	8740.2
2.56463e+18	FALSE	High	IsMasterProtein	P04843	Dolichyl-diphosphooligosaccharide--protein glycosyltransferase subunit 1 OS=Homo sapiens (Human) OX=9606 GN=RPN1 PE=1 SV=1	0	104.114	40	24	50	24	607	68.5	6.38	118.52	24	1287.9	13693.6	2032.3	10966.6	9237.3	6991.3	6324.8	5195.3
6.94235e+18	FALSE	High	IsMasterProtein	P49368	T-complex protein 1 subunit gamma OS=Homo sapiens (Human) OX=9606 GN=CCT3 PE=1 SV=4	0	103.793	47	21	51	21	545	60.5	6.49	101.07	21	972.9	4808.6	2117.5	2861.8	6290.1	2103.3	5612.1	4092.9
4.54806e+17	FALSE	High	IsMasterProtein	P40939	Trifunctional enzyme subunit alpha, mitochondrial OS=Homo sapiens (Human) OX=9606 GN=HADHA PE=1 SV=2	0	103.466	33	19	43	19	763	82.9	9.04	88.47	19	687.1	7962.3	902.2	3963	8133.7	2282.9	6454.9	5313.1
3.3033e+18	FALSE	High	IsMasterProtein	P33527	Multidrug resistance-associated protein 1 OS=Homo sapiens (Human) OX=9606 GN=ABCC1 PE=1 SV=3	0	103.097	21	26	42	25	1531	171.5	7.11	72.38	26	558.5	9245.2	913.5	5587.1	4985.9	5012.5	1695.8	2805.5
1.54778e+18	FALSE	High	IsMasterProtein	P30101	Protein disulfide-isomerase A3 OS=Homo sapiens (Human) OX=9606 GN=PDIA3 PE=1 SV=4	0	102.851	48	21	50	21	505	56.7	6.35	100.29	21	1423.5	6592.7	2681.5	5325	8944.9	3141.3	7765.4	5298.6
-7.08759e+18	FALSE	High	IsMasterProtein	Q9H3C7	Gametogenetin-binding protein 2 OS=Homo sapiens (Human) OX=9606 GN=GGNBP2 PE=1 SV=1	0	102.332	30	17	45	17	697	79	6.38	94.77	17	164.7	7891.9	242.3	818	7093.8	634.2	16062.6	10397.1	Phospho [S360; S587]
5.73392e+18	FALSE	High	IsMasterProtein	Q9BY89	Uncharacterized protein KIAA1671 OS=Homo sapiens (Human) OX=9606 GN=KIAA1671 PE=1 SV=2	0	101.986	19	27	46	27	1806	196.6	8.47	68.84	27	509.1	11063.9	619.8	3559.6	3157.8	2078.4	1574.5	8076.5
-7.04859e+18	FALSE	High	IsMasterProtein	Q13885	Tubulin beta-2A chain OS=Homo sapiens (Human) OX=9606 GN=TUBB2A PE=1 SV=1	0	101.873	42	14	95	1	445	49.9	4.89	197.73	14
7.05427e+18	FALSE	High	IsMasterProtein	Q08211	ATP-dependent RNA helicase A OS=Homo sapiens (Human) OX=9606 GN=DHX9 PE=1 SV=4	0	100.896	21	22	43	22	1270	140.9	6.84	82.98	22	1044.8	4185.4	2116.9	3139.9	6040.9	2201.7	6350.6	3555.9
-7.57652e+18	FALSE	High	IsMasterProtein	P13667	Protein disulfide-isomerase A4 OS=Homo sapiens (Human) OX=9606 GN=PDIA4 PE=1 SV=2	0	100.688	40	20	40	20	645	72.9	5.07	76.94	20	679.5	2740	1295	1885.9	4059.5	1190.9	3460.7	2132.7
4.94341e+18	FALSE	High	IsMasterProtein	Q02790	Peptidyl-prolyl cis-trans isomerase FKBP4 OS=Homo sapiens (Human) OX=9606 GN=FKBP4 PE=1 SV=3	0	100.486	51	20	39	20	459	51.8	5.43	79.09	20	1022.2	2866	2410	2203.4	7725.4	1943.3	6609.7	3558.5	Met-loss [N-Term]
-8.3376e+18	FALSE	High	IsMasterProtein	O00159	Unconventional myosin-Ic OS=Homo sapiens (Human) OX=9606 GN=MYO1C PE=1 SV=4	0	99.78	27	24	46	24	1063	121.6	9.41	99.28	24	970.9	13137	1343.7	13783.5	10198	10559.3	2643	2976.9
-1.03952e+18	FALSE	High	IsMasterProtein	P42704	Leucine-rich PPR motif-containing protein, mitochondrial OS=Homo sapiens (Human) OX=9606 GN=LRPPRC PE=1 SV=3	0	99.525	23	33	54	33	1394	157.8	6.13	95.71	33	2122.4	9366	3966.6	8048.7	14243.3	5109	13765.1	7790.7
1.97201e+17	FALSE	High	IsMasterProtein	P31040	Succinate dehydrogenase [ubiquinone] flavoprotein subunit, mitochondrial OS=Homo sapiens (Human) OX=9606 GN=SDHA PE=1 SV=2	0	98.674	41	18	43	18	664	72.6	7.39	83.12	18	1453	13385.6	1991.4	6851.4	6872.7	3570.5	7747.6	6760
-2.76793e+18	FALSE	High	IsMasterProtein	O14950	Myosin regulatory light chain 12B OS=Homo sapiens (Human) OX=9606 GN=MYL12B PE=1 SV=2	0	98.442	66	10	62	3	172	19.8	4.84	119.87	10	465.3	3646.4	456	7159.6	4025.2	3138.3	921.7	890.4
3.00271e+18	FALSE	High	IsMasterProtein	P78371	T-complex protein 1 subunit beta OS=Homo sapiens (Human) OX=9606 GN=CCT2 PE=1 SV=4	0	97.787	38	17	40	17	535	57.5	6.46	84.79	17	1655.1	7773.8	3692	5277.9	10562	3839.8	9199.5	6423.6
-7.74085e+18	FALSE	High	IsMasterProtein	Q9NR30	Nucleolar RNA helicase 2 OS=Homo sapiens (Human) OX=9606 GN=DDX21 PE=1 SV=5	0	97.504	32	23	40	22	783	87.3	9.28	78.79	23	844.6	2956	1691.5	2130.7	4650	1574.2	4333.5	3053.6
2.40712e+17	FALSE	High	IsMasterProtein	P23396	40S ribosomal protein S3 OS=Homo sapiens (Human) OX=9606 GN=RPS3 PE=1 SV=2	0	97.487	74	16	66	16	243	26.7	9.66	156.67	16	3624.7	15200.4	6928.5	9862.8	20476.4	6614.8	19617	12994.5	Phospho [T221]
-1.01707e+18	FALSE	High	IsMasterProtein	O95782	AP-2 complex subunit alpha-1 OS=Homo sapiens (Human) OX=9606 GN=AP2A1 PE=1 SV=3	0	97.175	26	26	46	16	977	107.5	7.03	88.04	26	728	9101.7	1205.9	3497.8	3198.4	2107.2	1479.3	5117.1
8.6104e+18	FALSE	High	IsMasterProtein	P27797	Calreticulin OS=Homo sapiens (Human) OX=9606 GN=CALR PE=1 SV=1	0	97.149	52	17	50	17	417	48.1	4.44	82.39	17	2946.5	10806.8	5278.5	8017.3	13888.1	4634.4	12100.8	7440.3
7.00188e+18	FALSE	High	IsMasterProtein	P11940	Polyadenylate-binding protein 1 OS=Homo sapiens (Human) OX=9606 GN=PABPC1 PE=1 SV=2	0	96.387	31	21	58	17	636	70.6	9.5	117.62	21	1479.6	7472.9	2449.5	4496.8	8245.1	2949.1	7631.1	5330.7
-6.49693e+18	FALSE	High	IsMasterProtein	Q13509	Tubulin beta-3 chain OS=Homo sapiens (Human) OX=9606 GN=TUBB3 PE=1 SV=2	0	96.229	35	12	74	1	450	50.4	4.93	151.56	12	8.3	82.9	12.7	27.9	99.7	24	63	53.6
-2.88705e+18	FALSE	High	IsMasterProtein	P54652	Heat shock-related 70 kDa protein 2 OS=Homo sapiens (Human) OX=9606 GN=HSPA2 PE=1 SV=1	0	95.533	30	21	63	9	639	70	5.74	119.79	21	232.6	4770.1	391.5	1241.2	2900.3	788.8	1995.9	1685.5
4.37721e+18	FALSE	High	IsMasterProtein	P51858	Hepatoma-derived growth factor OS=Homo sapiens (Human) OX=9606 GN=HDGF PE=1 SV=1	0	95.137	65	16	40	15	240	26.8	4.73	81.59	16	2319.5	4817.7	4579.9	3588.5	13493.2	3175.7	11274.7	6013.5	Phospho [S165]
3.26921e+18	FALSE	High	IsMasterProtein	P40227	T-complex protein 1 subunit zeta OS=Homo sapiens (Human) OX=9606 GN=CCT6A PE=1 SV=3	0	94.876	41	19	47	19	531	58	6.68	110.92	19	1589.7	6333.6	3541.6	4516.3	10644.9	3502.8	9963.1	6253.1
6.42167e+18	FALSE	High	IsMasterProtein	Q96C19	EF-hand domain-containing protein D2 OS=Homo sapiens (Human) OX=9606 GN=EFHD2 PE=1 SV=1	0	94.771	51	14	68	12	240	26.7	5.2	157.83	14	902.3	22027.9	1171.4	9861.2	7027.2	6270.6	2062.6	16444.7	Phospho [S74; S76]
-5.27299e+18	FALSE	High	IsMasterProtein	Q15181	Inorganic pyrophosphatase OS=Homo sapiens (Human) OX=9606 GN=PPA1 PE=1 SV=2	0	93.665	61	13	44	13	289	32.6	5.86	111.38	13	1424.6	4161.3	3009.9	3044.1	10766.3	2569.2	7953.5	5168.7
7.63014e+18	FALSE	High	IsMasterProtein	P14314	Glucosidase 2 subunit beta OS=Homo sapiens (Human) OX=9606 GN=PRKCSH PE=1 SV=2	0	93.616	34	15	51	15	528	59.4	4.41	109.41	15	3942.4	13617.3	4890.9	7037.9	14694.3	4862.4	16323.1	9444.6
1.61826e+18	FALSE	High	IsMasterProtein	P61978	Heterogeneous nuclear ribonucleoprotein K OS=Homo sapiens (Human) OX=9606 GN=HNRNPK PE=1 SV=1	0	93.497	43	16	53	16	463	50.9	5.54	128.91	16	2836.2	10442.7	6391.3	7769.3	22498.4	5868.8	16045.9	11160.7	Phospho [S216; S379]
2.74023e+18	FALSE	High	IsMasterProtein	Q5M775	Cytospin-B OS=Homo sapiens (Human) OX=9606 GN=SPECC1 PE=1 SV=1	0	93.429	21	19	36	18	1068	118.5	6.7	63.37	19	222.6	4792.9	318.3	3182.5	2161.5	2203.6	520.4	1683	Phospho [S425]
-5.69115e+18	FALSE	High	IsMasterProtein	Q15746	Myosin light chain kinase, smooth muscle OS=Homo sapiens (Human) OX=9606 GN=MYLK PE=1 SV=4	0	93.12	14	22	36	22	1914	210.6	6.15	46.39	22	196.3	8460.2	240.2	1414.2	1387.9	1008.3	985	4938.6	Phospho [S305]
7.94822e+18	FALSE	High	IsMasterProtein	P09923	Intestinal-type alkaline phosphatase OS=Homo sapiens (Human) OX=9606 GN=ALPI PE=1 SV=2	0	92.67	30	13	74	11	528	56.8	5.86	142.15	13	1375.9	2358.9	1935.8	17950.6	20605	12480	5946.7	848.3	Phospho [S111]
1.44988e+18	FALSE	High	IsMasterProtein	Q03252	Lamin-B2 OS=Homo sapiens (Human) OX=9606 GN=LMNB2 PE=1 SV=4	0	91.715	33	22	47	19	620	69.9	5.59	106.29	22	1451.6	7326.8	1605.2	4919.7	13297.2	3379	10065.5	4520.5
-7.2246e+18	FALSE	High	IsMasterProtein	P50991	T-complex protein 1 subunit delta OS=Homo sapiens (Human) OX=9606 GN=CCT4 PE=1 SV=4	0	91.067	42	19	45	18	539	57.9	7.83	115.65	19	2384.2	10459.6	4878.8	6534.5	16567.3	4629.3	14259.8	8978.4
-9.14263e+18	FALSE	High	IsMasterProtein	P63104	14-3-3 protein zeta/delta OS=Homo sapiens (Human) OX=9606 GN=YWHAZ PE=1 SV=1	0	90.189	61	15	51	9	245	27.7	4.79	127.62	15	1063.2	6154.8	2301.2	3979.3	7727	2568	7084.6	4559.1
-9.15817e+17	FALSE	High	IsMasterProtein	O14980	Exportin-1 OS=Homo sapiens (Human) OX=9606 GN=XPO1 PE=1 SV=1	0	89.786	24	24	32	24	1071	123.3	6.06	77.51	24	590.7	5594.9	1046.4	2659	5668.2	2017.1	4377.1	3918.4
-8.21591e+18	FALSE	High	IsMasterProtein	P27816	Microtubule-associated protein 4 OS=Homo sapiens (Human) OX=9606 GN=MAP4 PE=1 SV=3	0	89.658	21	21	33	21	1152	120.9	5.43	54.43	21	980.8	3117.2	2036	2108.9	5595.7	1616	5519.6	3143.4
-7.9707e+18	FALSE	High	IsMasterProtein	Q9Y230	RuvB-like 2 OS=Homo sapiens (Human) OX=9606 GN=RUVBL2 PE=1 SV=3	0	89.304	36	17	51	17	463	51.1	5.64	117.88	17	1522.7	9490.6	2192.1	4206.5	10947.3	2734.7	9408.5	5311.6
4.79686e+17	FALSE	High	IsMasterProtein	Q15365	Poly(rC)-binding protein 1 OS=Homo sapiens (Human) OX=9606 GN=PCBP1 PE=1 SV=2	0	89.163	44	11	56	7	356	37.5	7.09	106.86	11	448.8	1938.7	742.5	1196.4	2559.3	902.7	2218.5	1917.1	Phospho [Y183; S189; S190]
6.71349e+18	FALSE	High	IsMasterProtein	P50454	Serpin H1 OS=Homo sapiens (Human) OX=9606 GN=SERPINH1 PE=1 SV=2	0	88.999	43	15	47	15	418	46.4	8.69	131.66	15	1874.8	8177	3330.7	5905.6	16643.9	3482	12580.6	5914.7
-8.2825e+18	FALSE	High	IsMasterProtein	Q96AE4	Far upstream element-binding protein 1 OS=Homo sapiens (Human) OX=9606 GN=FUBP1 PE=1 SV=3	0	88.987	36	22	41	18	644	67.5	7.61	88.75	22	1535.6	4738.8	2945	3349.4	9727.3	2662.1	8171.6	4675.9
-1.93666e+18	FALSE	High	IsMasterProtein	P55060	Exportin-2 OS=Homo sapiens (Human) OX=9606 GN=CSE1L PE=1 SV=3	0	88.897	25	21	43	21	971	110.3	5.77	72.21	21	800.6	7228.9	1437.2	3352.7	8807.1	2877.8	5795.7	4374.6
7.44937e+18	FALSE	High	IsMasterProtein	P12270	Nucleoprotein TPR OS=Homo sapiens (Human) OX=9606 GN=TPR PE=1 SV=3	0	88.76	14	28	37	28	2363	267.1	5.02	57.63	28	808.5	4014.5	1579.3	2796.4	4924.8	1855.9	4532.6	3494.3
2.94369e+18	FALSE	High	IsMasterProtein	P10412	Histone H1.4 OS=Homo sapiens (Human) OX=9606 GN=H1-4 PE=1 SV=2	0	88.254	49	14	100	6	219	21.9	11.03	206.97	14	7761	32911.1	8262.4	18331.3	26671.5	11183	19216.4	29878.9	Met-loss [N-Term]
-1.43795e+18	FALSE	High	IsMasterProtein	O60664	Perilipin-3 OS=Homo sapiens (Human) OX=9606 GN=PLIN3 PE=1 SV=3	0	88.236	44	16	45	16	434	47	5.44	102.74	16	1233	9860.6	1428.2	4268.7	9135.5	2298.1	7173.3	6578.5
-6.99694e+18	FALSE	High	IsMasterProtein	Q16531	DNA damage-binding protein 1 OS=Homo sapiens (Human) OX=9606 GN=DDB1 PE=1 SV=1	0	87.535	23	26	46	26	1140	126.9	5.26	73.13	26	2312.7	10314.1	3434.5	5266.7	11010.9	3819.7	12675	8783.8
6.01962e+18	FALSE	High	IsMasterProtein	P61158	Actin-related protein 3 OS=Homo sapiens (Human) OX=9606 GN=ACTR3 PE=1 SV=3	0	87.238	45	15	34	15	418	47.3	5.88	63.65	15	595.4	10460.3	762.8	4902.7	3744.2	3003.9	1433	12653.6
6.2564e+18	FALSE	High	IsMasterProtein	O75643	U5 small nuclear ribonucleoprotein 200 kDa helicase OS=Homo sapiens (Human) OX=9606 GN=SNRNP200 PE=1 SV=2	0	87.237	13	25	36	25	2136	244.4	6.06	59.82	25	503.2	1721.4	959.2	1228.1	2952.2	999.5	3148.6	1792.3
-8.51268e+18	FALSE	High	IsMasterProtein	P24844	Myosin regulatory light polypeptide 9 OS=Homo sapiens (Human) OX=9606 GN=MYL9 PE=1 SV=4	0	87.205	48	8	52	1	172	19.8	4.92	90.01	8	34.9	381.7	46.7	632.1	570.8	269.7	124.8	81.7
3.49007e+18	FALSE	High	IsMasterProtein	P49588	Alanine--tRNA ligase, cytoplasmic OS=Homo sapiens (Human) OX=9606 GN=AARS1 PE=1 SV=2	0	87.163	25	21	32	21	968	106.7	5.53	62.72	21	995.9	3195.5	2233.1	2332.2	7063.6	2065	6850.5	3508.8
5.28371e+17	FALSE	High	IsMasterProtein	Q92945	Far upstream element-binding protein 2 OS=Homo sapiens (Human) OX=9606 GN=KHSRP PE=1 SV=4	0	86.208	33	18	29	15	711	73.1	7.3	60.42	18	547.8	2038.5	1078.6	1403.3	3171.6	1110.2	2927.4	1991.8
-5.0033e+18	FALSE	High	IsMasterProtein	O43175	D-3-phosphoglycerate dehydrogenase OS=Homo sapiens (Human) OX=9606 GN=PHGDH PE=1 SV=4	0	86.194	32	14	34	14	533	56.6	6.71	73.69	14	623.3	4461.4	1157.2	2392.1	5365.8	1570.5	3466	3590.5
4.19831e+18	FALSE	High	IsMasterProtein	Q9Y3F4	Serine-threonine kinase receptor-associated protein OS=Homo sapiens (Human) OX=9606 GN=STRAP PE=1 SV=1	0	86.014	52	13	31	13	350	38.4	5.12	58.97	13	763	3596.2	1543	2116.9	5274.9	1585.8	4646	3392.5
-3.28354e+18	FALSE	High	IsMasterProtein	O75533	Splicing factor 3B subunit 1 OS=Homo sapiens (Human) OX=9606 GN=SF3B1 PE=1 SV=3	0	85.863	19	19	30	19	1304	145.7	7.09	62.53	19	792.5	4495.4	1623.4	2543	5611.6	1896.7	5988.8	3386
-3.81301e+18	FALSE	High	IsMasterProtein	P21291	Cysteine and glycine-rich protein 1 OS=Homo sapiens (Human) OX=9606 GN=CSRP1 PE=1 SV=3	0	85.671	64	11	29	11	193	20.6	8.57	67.36	11	1133.2	4661.1	2297.6	2575.4	8898.9	2254.5	7285.2	4798.8	Phospho [S192]; Met-loss [N-Term]
2.5024e+18	FALSE	High	IsMasterProtein	P27824	Calnexin OS=Homo sapiens (Human) OX=9606 GN=CANX PE=1 SV=2	0	85.159	26	16	44	16	592	67.5	4.6	119.24	16	1332.9	15830.1	2355.5	13071	12065.5	8446.1	8058.6	6058.6	Phospho [S583]
7.2738e+18	FALSE	High	IsMasterProtein	P05455	Lupus La protein OS=Homo sapiens (Human) OX=9606 GN=SSB PE=1 SV=2	0	85.087	49	22	38	22	408	46.8	7.12	63.61	22	1322	4395.5	2966	3482.7	8955	2772.7	7702.8	4390.2	Phospho [S92]
1.70447e+18	FALSE	High	IsMasterProtein	Q8TEM1	Nuclear pore membrane glycoprotein 210 OS=Homo sapiens (Human) OX=9606 GN=NUP210 PE=1 SV=3	0	84.852	11	19	32	19	1887	205	6.81	73.31	19	767.1	6858.2	1139.6	5658.2	5130.4	3665.3	3741	2590.4	Phospho [T1844]
2.4755e+18	FALSE	High	IsMasterProtein	Q9UM54	Unconventional myosin-VI OS=Homo sapiens (Human) OX=9606 GN=MYO6 PE=1 SV=4	0	84.633	18	22	38	22	1294	149.6	8.53	68.15	22	449.3	5637.3	733.3	6628.1	5528.7	4738.8	1835.4	1869
-7.03084e+18	FALSE	High	IsMasterProtein	Q9HC44	Vasculin-like protein 1 OS=Homo sapiens (Human) OX=9606 GN=GPBP1L1 PE=1 SV=1	0	84.602	41	12	31	12	474	52.3	6.84	66.38	12	128.9	4242.8	183.9	602.7	6675	546.1	10803.6	5518.7
-3.95957e+18	FALSE	High	IsMasterProtein	P17987	T-complex protein 1 subunit alpha OS=Homo sapiens (Human) OX=9606 GN=TCP1 PE=1 SV=1	0	84.073	40	17	34	17	556	60.3	6.11	54.67	17	318.5	1533.5	729.8	1018.9	2429.5	695.5	1901	1308.5
-5.3013e+18	FALSE	High	IsMasterProtein	P47755	F-actin-capping protein subunit alpha-2 OS=Homo sapiens (Human) OX=9606 GN=CAPZA2 PE=1 SV=3	0	83.688	55	10	32	7	286	32.9	5.85	86.4	10	98.5	1927	115.1	835.3	625.3	525.1	226.1	2040.9
3.38736e+18	FALSE	High	IsMasterProtein	Q0ZGT2	Nexilin OS=Homo sapiens (Human) OX=9606 GN=NEXN PE=1 SV=1	0	83.429	34	21	48	21	675	80.6	5.33	94.72	21	1481.1	22129.1	1571	15847.2	13588.3	9913.6	2555.7	14107	Phospho [T570]
-4.31743e+17	FALSE	High	IsMasterProtein	O75955	Flotillin-1 OS=Homo sapiens (Human) OX=9606 GN=FLOT1 PE=1 SV=3	0	82.738	46	18	49	18	427	47.3	7.49	81.81	18	818.7	11461.9	1179.4	8792.4	7435.1	6679.6	2104.7	4420.2
-2.5002e+18	FALSE	High	IsMasterProtein	Q99623	Prohibitin-2 OS=Homo sapiens (Human) OX=9606 GN=PHB2 PE=1 SV=2	0	82.507	52	16	48	16	299	33.3	9.83	102.39	16	3058.9	14773	3337.7	12740.3	9179	7682.1	9001.9	9380.4
-8.29731e+18	FALSE	High	IsMasterProtein	Q14651	Plastin-1 OS=Homo sapiens (Human) OX=9606 GN=PLS1 PE=1 SV=2	0	82.386	37	17	29	13	629	70.2	5.41	66.7	17	293.4	5101.6	371.4	2347.2	1584.4	1244.8	645.2	4024.7
7.26354e+18	FALSE	High	IsMasterProtein	Q13435	Splicing factor 3B subunit 2 OS=Homo sapiens (Human) OX=9606 GN=SF3B2 PE=1 SV=2	0	82.308	25	20	36	20	895	100.2	5.67	61.62	20	1137	4882.3	1752.6	2405.6	6394.4	1725.9	5685.3	3628.6	Met-loss+Acetyl [N-Term]
-8.01291e+18	FALSE	High	IsMasterProtein	Q99832	T-complex protein 1 subunit eta OS=Homo sapiens (Human) OX=9606 GN=CCT7 PE=1 SV=2	0	81.865	34	15	37	15	543	59.3	7.65	87.17	15	687.2	2972.3	1523.5	1966.6	4665.5	1432.7	4229.2	2704.2
2.06452e+18	FALSE	High	IsMasterProtein	Q92841	Probable ATP-dependent RNA helicase DDX17 OS=Homo sapiens (Human) OX=9606 GN=DDX17 PE=1 SV=2	0	81.767	24	17	44	10	729	80.2	8.27	84.61	17	376.2	1746.2	856.8	1265.3	3496.2	932.2	2629.7	1405.7
-3.02869e+18	FALSE	High	IsMasterProtein	Q14697	Neutral alpha-glucosidase AB OS=Homo sapiens (Human) OX=9606 GN=GANAB PE=1 SV=3	0	81.652	23	18	43	18	944	106.8	6.14	96.04	18	1169.3	8018.5	2070.6	5088.9	8195.3	2735.8	7464.2	5031.9
7.6914e+17	FALSE	High	IsMasterProtein	P07910	Heterogeneous nuclear ribonucleoproteins C1/C2 OS=Homo sapiens (Human) OX=9606 GN=HNRNPC PE=1 SV=4	0	81.162	40	15	33	14	306	33.7	5.08	75.62	15	2124.6	10657.4	3248.7	5500.6	10910.4	3436.2	10734.9	6920.9
3.39492e+18	FALSE	High	IsMasterProtein	P55884	Eukaryotic translation initiation factor 3 subunit B OS=Homo sapiens (Human) OX=9606 GN=EIF3B PE=1 SV=3	0	81.093	24	17	37	17	814	92.4	5	79.39	17	1083.4	4967.8	1803.4	2619.9	5638	1819.3	6605.9	3914.9
-5.15523e+17	FALSE	High	IsMasterProtein	O60506	Heterogeneous nuclear ribonucleoprotein Q OS=Homo sapiens (Human) OX=9606 GN=SYNCRIP PE=1 SV=2	0	80.9	40	20	33	14	623	69.6	8.59	57.09	20	160	715.2	366.5	469.7	1155.9	321.8	996.8	624.7
-2.26299e+18	FALSE	High	IsMasterProtein	P40926	Malate dehydrogenase, mitochondrial OS=Homo sapiens (Human) OX=9606 GN=MDH2 PE=1 SV=3	0	80.838	50	14	49	14	338	35.5	8.68	93.98	14	1746.3	5977.3	3034.2	4015.9	10036.3	2590.8	8739.4	5413.9
-5.45932e+18	FALSE	High	IsMasterProtein	Q04637	Eukaryotic translation initiation factor 4 gamma 1 OS=Homo sapiens (Human) OX=9606 GN=EIF4G1 PE=1 SV=4	0	80.784	17	23	36	23	1599	175.4	5.33	47.95	23	727.4	2651.3	1497.4	2051.5	4602.7	1559.2	4220.8	2543.8
-2.58686e+18	FALSE	High	IsMasterProtein	P07237	Protein disulfide-isomerase OS=Homo sapiens (Human) OX=9606 GN=P4HB PE=1 SV=3	0	80.606	45	21	40	21	508	57.1	4.87	90.55	21	2589.6	14228.1	5227.5	9348.6	13547.6	4985.3	10745.5	8846.5
1.47737e+18	FALSE	High	IsMasterProtein	Q15155	Nodal modulator 1 OS=Homo sapiens (Human) OX=9606 GN=NOMO1 PE=1 SV=5	0	80.559	22	19	39	19	1222	134.2	5.81	54.65	19	706.1	5253.6	850.1	3126.4	3693.5	2060.6	2830.7	2606.9
-1.8662e+18	FALSE	High	IsMasterProtein	Q13263	Transcription intermediary factor 1-beta OS=Homo sapiens (Human) OX=9606 GN=TRIM28 PE=1 SV=5	0	79.948	27	16	34	16	835	88.5	5.77	64.65	16	752.6	6016.5	1537.3	2909.5	6937.2	2133.9	5276.8	4391.2
1.07422e+18	FALSE	High	IsMasterProtein	P22626	Heterogeneous nuclear ribonucleoproteins A2/B1 OS=Homo sapiens (Human) OX=9606 GN=HNRNPA2B1 PE=1 SV=2	0	79.125	54	15	50	14	353	37.4	8.95	84	15	1925.9	7647.8	4061	5004	12680.3	3379.9	11288.7	6712.3
3.07907e+18	FALSE	High	IsMasterProtein	P16403	Histone H1.2 OS=Homo sapiens (Human) OX=9606 GN=H1-2 PE=1 SV=2	0	79.051	47	13	98	5	213	21.4	10.93	206.1	13	8593.8	18555.1	9295.8	12044.1	20522.9	7331.7	25278	28677.2	Met-loss [N-Term]; Met-loss+Acetyl [N-Term]
2.32949e+18	FALSE	High	IsMasterProtein	P78347	General transcription factor II-I OS=Homo sapiens (Human) OX=9606 GN=GTF2I PE=1 SV=2	0	78.899	23	19	28	19	998	112.3	6.39	65.14	19	1317.6	7746.4	2139.9	4344.6	8548.3	3080.2	8032.4	5529.2
-1.28907e+18	FALSE	High	IsMasterProtein	P78312	Protein FAM193A OS=Homo sapiens (Human) OX=9606 GN=FAM193A PE=1 SV=2	0	78.479	17	19	43	19	1265	139.9	6.48	58.14	19	212.2	7152.5	284.6	934.6	8888.4	823.4	10677.3	5792.4	Phospho [S1129; S1144]
-9.074e+18	FALSE	High	IsMasterProtein	P11586	C-1-tetrahydrofolate synthase, cytoplasmic OS=Homo sapiens (Human) OX=9606 GN=MTHFD1 PE=1 SV=3	0	78.364	22	18	28	17	935	101.5	7.3	60.04	18	817.8	3117.2	1953.4	2114.3	6532.2	1752	5633.4	3106.8	Met-loss [N-Term]
6.60217e+17	FALSE	High	IsMasterProtein	P22695	Cytochrome b-c1 complex subunit 2, mitochondrial OS=Homo sapiens (Human) OX=9606 GN=UQCRC2 PE=1 SV=3	0	77.898	37	13	24	13	453	48.4	8.63	67.19	13	1063.8	6671	1139.5	4420.2	4222.4	2188.8	4186.3	3497.8
-2.4687e+18	FALSE	High	IsMasterProtein	P23921	Ribonucleoside-diphosphate reductase large subunit OS=Homo sapiens (Human) OX=9606 GN=RRM1 PE=1 SV=1	0	77.49	24	17	35	17	792	90	7.15	77.21	17	1237.8	5033.7	2719.2	3837.4	10560.3	3239.3	8173.1	4611.3
4.70177e+18	FALSE	High	IsMasterProtein	P49790	Nuclear pore complex protein Nup153 OS=Homo sapiens (Human) OX=9606 GN=NUP153 PE=1 SV=2	0	77.438	17	20	34	20	1475	153.8	8.73	57.71	20	1203.4	4798.2	1244.7	2046.4	4838.1	1437.5	5654.6	4333.5	Met-loss [N-Term]; Phospho [T588]
4.14396e+18	FALSE	High	IsMasterProtein	P55084	Trifunctional enzyme subunit beta, mitochondrial OS=Homo sapiens (Human) OX=9606 GN=HADHB PE=1 SV=3	0	76.925	35	16	40	16	474	51.3	9.41	84.55	16	2236.7	12623.5	1987.5	5819.4	12370	3386.1	10684.5	9705.8
4.87467e+18	FALSE	High	IsMasterProtein	Q6P2Q9	Pre-mRNA-processing-splicing factor 8 OS=Homo sapiens (Human) OX=9606 GN=PRPF8 PE=1 SV=2	0	76.841	12	22	37	22	2335	273.4	8.84	45.53	22	418.5	2225.2	841.5	1417.4	2644.4	992.6	2659.6	1929.1
-1.61219e+18	FALSE	High	IsMasterProtein	P60842	Eukaryotic initiation factor 4A-I OS=Homo sapiens (Human) OX=9606 GN=EIF4A1 PE=1 SV=1	0	76.636	38	15	39	6	406	46.1	5.48	84.68	15	879.3	2549.5	1947	2232.5	5529.5	1737.9	4543.2	2800.4
4.3886e+18	FALSE	High	IsMasterProtein	P04083	Annexin A1 OS=Homo sapiens (Human) OX=9606 GN=ANXA1 PE=1 SV=2	0	76.197	45	13	25	13	346	38.7	7.02	67.87	13	1054.3	2992.6	2308.1	2987.1	6325.7	2260.3	4754.1	3050.6
-6.25895e+18	FALSE	High	IsMasterProtein	P62906	60S ribosomal protein L10a OS=Homo sapiens (Human) OX=9606 GN=RPL10A PE=1 SV=2	0	76.017	41	10	45	10	217	24.8	9.94	94.62	10	1704.8	8599.9	3429.7	5895.7	11662.2	3856.2	10397.7	6820.1
2.67014e+18	FALSE	High	IsMasterProtein	Q6S8J3	POTE ankyrin domain family member E OS=Homo sapiens (Human) OX=9606 GN=POTEE PE=2 SV=3	0	75.615	10	8	222	1	1075	121.3	6.2	492.6	8	40.2	649.9	36.7	175.6	200.2	266.5	72.1	466.2
-3.67492e+17	FALSE	High	IsMasterProtein	Q12965	Unconventional myosin-Ie OS=Homo sapiens (Human) OX=9606 GN=MYO1E PE=1 SV=2	0	75.444	19	19	35	19	1108	127	8.92	53.49	19	459.9	9022.1	607.2	5626.5	4037.7	3452.7	1555.1	2156.2
-5.71252e+18	FALSE	High	IsMasterProtein	Q86V48	Leucine zipper protein 1 OS=Homo sapiens (Human) OX=9606 GN=LUZP1 PE=1 SV=2	0	75.299	23	20	33	20	1076	120.2	8.5	44.8	20	297.4	4316.6	384.1	5757.9	3005	3350.9	1029	1739.1	Phospho [S638]
4.05846e+18	FALSE	High	IsMasterProtein	Q06830	Peroxiredoxin-1 OS=Homo sapiens (Human) OX=9606 GN=PRDX1 PE=1 SV=1	0	75.21	50	11	73	8	199	22.1	8.13	167.21	11	3857.5	9515.4	7652.2	7298.4	22238.4	6300.8	19303.7	10358
-3.79277e+18	FALSE	High	IsMasterProtein	P49411	Elongation factor Tu, mitochondrial OS=Homo sapiens (Human) OX=9606 GN=TUFM PE=1 SV=2	0	75.053	36	15	33	15	452	49.5	7.61	76.99	15	1789.8	6163.3	3508.5	5731.3	11969.6	3677.5	9957	5988.4	Phospho [T213]
-8.80912e+18	FALSE	High	IsMasterProtein	P29692	Elongation factor 1-delta OS=Homo sapiens (Human) OX=9606 GN=EEF1D PE=1 SV=5	0	74.934	49	12	36	9	281	31.1	5.01	77.83	12	571.9	2368.7	1368	1752.3	4123.2	1241.6	3302.2	2046.4	Phospho [S133]; Met-loss+Acetyl [N-Term]
4.36879e+18	FALSE	High	IsMasterProtein	P23634	Plasma membrane calcium-transporting ATPase 4 OS=Homo sapiens (Human) OX=9606 GN=ATP2B4 PE=1 SV=2	0	74.778	15	16	30	4	1241	137.8	6.6	63.95	16	112.5	1565.5	165.3	1378.4	1266.9	1238.6	323.2	393.5
-1.03708e+18	FALSE	High	IsMasterProtein	P21796	Voltage-dependent anion-selective channel protein 1 OS=Homo sapiens (Human) OX=9606 GN=VDAC1 PE=1 SV=2	0	74.416	61	13	28	12	283	30.8	8.54	61.36	13	986.6	8537.2	1347.8	11527.3	7217.8	6471	4151.1	3117.3
-8.48741e+18	FALSE	High	IsMasterProtein	P11388	DNA topoisomerase 2-alpha OS=Homo sapiens (Human) OX=9606 GN=TOP2A PE=1 SV=3	0	74.07	16	23	39	14	1531	174.3	8.72	47.52	23	259.4	3565.5	468.6	2140.6	4392.9	1626.3	1907.9	991.6	Phospho [S1393]
6.65327e+18	FALSE	High	IsMasterProtein	Q14157	Ubiquitin-associated protein 2-like OS=Homo sapiens (Human) OX=9606 GN=UBAP2L PE=1 SV=2	0	73.7	21	16	27	16	1087	114.5	7.11	56.38	16	681.3	2979.5	930.5	1890	3510.5	1253.3	3015.4	2879.2	Phospho [S609]
3.96813e+18	FALSE	High	IsMasterProtein	P61247	40S ribosomal protein S3a OS=Homo sapiens (Human) OX=9606 GN=RPS3A PE=1 SV=2	0	73.653	63	18	52	18	264	29.9	9.73	112.24	18	3558.5	13993.2	6048.4	8774.4	17208.5	6156.5	15578.6	11618.9
8.28885e+18	FALSE	High	IsMasterProtein	P62258	14-3-3 protein epsilon OS=Homo sapiens (Human) OX=9606 GN=YWHAE PE=1 SV=1	0	73.512	55	14	41	11	255	29.2	4.74	90.45	14	674.6	4038.6	1345.1	2245.7	3954.8	1576.1	3769.1	2339.2
4.27182e+18	FALSE	High	IsMasterProtein	P27105	Erythrocyte band 7 integral membrane protein OS=Homo sapiens (Human) OX=9606 GN=STOM PE=1 SV=3	0	73.479	41	9	43	9	288	31.7	7.88	90.2	9	438.3	8024.3	657.5	5812.7	4423.9	5410.1	1561.2	1897.5
4.8045e+18	FALSE	High	IsMasterProtein	P41252	Isoleucine--tRNA ligase, cytoplasmic OS=Homo sapiens (Human) OX=9606 GN=IARS1 PE=1 SV=2	0	73.349	21	21	29	21	1262	144.4	6.15	39.32	21	559.9	2009.2	1139.2	1544	3260.4	1149.4	3471	1941.2
-8.42429e+18	FALSE	High	IsMasterProtein	O43854	EGF-like repeat and discoidin I-like domain-containing protein 3 OS=Homo sapiens (Human) OX=9606 GN=EDIL3 PE=1 SV=1	0	73.052	39	15	30	15	480	53.7	7.28	60.45	15	979.9	2693.7	975.3	3749	6760	2604.4	4257.6	1462.4
-9.01453e+17	FALSE	High	IsMasterProtein	Q05682	Caldesmon OS=Homo sapiens (Human) OX=9606 GN=CALD1 PE=1 SV=3	0	72.668	23	16	26	16	793	93.2	5.66	41.73	16	300.9	10866.2	556.8	4041.8	2690	1864	1439.8	3194.5
-9.39193e+16	FALSE	High	IsMasterProtein	Q92499	ATP-dependent RNA helicase DDX1 OS=Homo sapiens (Human) OX=9606 GN=DDX1 PE=1 SV=2	0	72.65	26	15	24	15	740	82.4	7.23	54.75	15	808.1	3018	1860.3	2383.8	5479.3	1819.5	5036.7	3034.6
-6.52978e+18	FALSE	High	IsMasterProtein	Q9UBC2	Epidermal growth factor receptor substrate 15-like 1 OS=Homo sapiens (Human) OX=9606 GN=EPS15L1 PE=1 SV=1	0	72.616	25	16	25	16	864	94.2	5.11	40.09	16	270.7	2826.8	483.2	1169.8	1234.7	621.9	600.1	2307.6	Phospho [S229]
4.47135e+18	FALSE	High	IsMasterProtein	P23526	Adenosylhomocysteinase OS=Homo sapiens (Human) OX=9606 GN=AHCY PE=1 SV=4	0	71.58	37	14	34	14	432	47.7	6.34	66.73	14	1288.9	4543.7	2664.8	3174.8	7830.5	2529.7	6892.6	4421.2
-5.9863e+18	FALSE	High	IsMasterProtein	Q9Y617	Phosphoserine aminotransferase OS=Homo sapiens (Human) OX=9606 GN=PSAT1 PE=1 SV=2	0	71.157	41	14	26	14	370	40.4	7.66	62.32	14	899.2	3690.1	2004.7	2103.4	8086	1707.7	6183.3	4427.3
8.24854e+18	FALSE	High	IsMasterProtein	P62879	Guanine nucleotide-binding protein G(I)/G(S)/G(T) subunit beta-2 OS=Homo sapiens (Human) OX=9606 GN=GNB2 PE=1 SV=3	0	70.958	34	9	25	4	340	37.3	6	60.89	9	36.8	685.8	49.3	368.1	477.4	213.7	115.7	296.3
-1.69181e+16	FALSE	High	IsMasterProtein	P51149	Ras-related protein Rab-7a OS=Homo sapiens (Human) OX=9606 GN=RAB7A PE=1 SV=1	0	70.912	69	12	29	12	207	23.5	6.7	77.87	12	979.7	12771.6	1566.8	8436.1	6931.7	4998.6	4237.9	5236.4
-5.19875e+18	FALSE	High	IsMasterProtein	Q96PK6	RNA-binding protein 14 OS=Homo sapiens (Human) OX=9606 GN=RBM14 PE=1 SV=2	0	70.817	22	16	43	16	669	69.4	9.67	75.79	16	1716.6	18375.6	1792.2	7722.2	9431.6	4158.6	5540	10557.6
4.69099e+18	FALSE	High	IsMasterProtein	Q16719	Kynureninase OS=Homo sapiens (Human) OX=9606 GN=KYNU PE=1 SV=1	0	70.685	30	13	27	13	465	52.3	7.03	62.79	13	1181.9	2028.8	2489.5	2673.4	8585.6	2463.8	5990.7	1450.4
-2.84359e+18	FALSE	High	IsMasterProtein	P62136	Serine/threonine-protein phosphatase PP1-alpha catalytic subunit OS=Homo sapiens (Human) OX=9606 GN=PPP1CA PE=1 SV=1	0	70.59	40	11	35	2	330	37.5	6.33	79.72	11	55	741.3	86.7	376.1	411.7	257.3	264.4	621.7
5.65786e+17	FALSE	High	IsMasterProtein	P26639	Threonine--tRNA ligase 1, cytoplasmic OS=Homo sapiens (Human) OX=9606 GN=TARS1 PE=1 SV=3	0	70.557	24	17	34	17	723	83.4	6.67	67.11	17	923.3	2739.4	2199.9	2366.1	5986.9	1962	6562.3	2902.7
3.91095e+18	FALSE	High	IsMasterProtein	Q9UPN3	Microtubule-actin cross-linking factor 1, isoforms 1/2/3/5 OS=Homo sapiens (Human) OX=9606 GN=MACF1 PE=1 SV=4	0	70.363	4	22	29	21	7388	837.8	5.39	38.76	22	136.2	1443.4	217.6	1224.9	1119.9	769.9	661.9	681.8
4.63649e+18	FALSE	High	IsMasterProtein	P14868	Aspartate--tRNA ligase, cytoplasmic OS=Homo sapiens (Human) OX=9606 GN=DARS1 PE=1 SV=2	0	69.828	32	14	25	14	501	57.1	6.55	45.92	14	772.9	3594.2	1384.3	2392.7	4672.7	1521	4189	3002.5
7.51206e+18	FALSE	High	IsMasterProtein	P63244	Receptor of activated protein C kinase 1 OS=Homo sapiens (Human) OX=9606 GN=RACK1 PE=1 SV=3	0	69.381	48	12	35	12	317	35.1	7.69	72.74	12	1255	5397.8	2379.7	3105.6	6420.3	2192.7	6806.1	4830.3
4.68689e+18	FALSE	High	IsMasterProtein	P62140	Serine/threonine-protein phosphatase PP1-beta catalytic subunit OS=Homo sapiens (Human) OX=9606 GN=PPP1CB PE=1 SV=3	0	69.355	41	11	35	3	327	37.2	6.19	79.31	11	109	3371.7	188.4	1283.8	932.3	663.9	526.5	1540.1
-5.98819e+18	FALSE	High	IsMasterProtein	P26640	Valine--tRNA ligase OS=Homo sapiens (Human) OX=9606 GN=VARS1 PE=1 SV=4	0	69.319	15	15	25	15	1264	140.4	7.59	52.81	15	500.7	2191.2	1103.9	1432.8	3003.3	1089	3200.1	1750.7
2.61829e+18	FALSE	High	IsMasterProtein	P98082	Disabled homolog 2 OS=Homo sapiens (Human) OX=9606 GN=DAB2 PE=1 SV=3	0	69.121	26	16	25	16	770	82.4	5.53	50.32	16	1006.4	2106.4	1852.5	1995.4	1945.4	1073.8	1427.3	5979.4
-2.61942e+18	FALSE	High	IsMasterProtein	P49321	Nuclear autoantigenic sperm protein OS=Homo sapiens (Human) OX=9606 GN=NASP PE=1 SV=2	0	69.098	23	15	22	15	788	85.2	4.3	48.93	15	617.7	2027.5	1331.3	1454.9	4486.3	1113	3650.8	2164.8
-1.41469e+18	FALSE	High	IsMasterProtein	P33991	DNA replication licensing factor MCM4 OS=Homo sapiens (Human) OX=9606 GN=MCM4 PE=1 SV=5	0	68.982	24	20	33	20	863	96.5	6.74	44.56	20	861.1	3470.2	1911	2325.1	5370.8	1745.5	5430.8	3696.3
-8.77235e+17	FALSE	High	IsMasterProtein	Q15366	Poly(rC)-binding protein 2 OS=Homo sapiens (Human) OX=9606 GN=PCBP2 PE=1 SV=1	0	68.979	37	10	46	6	365	38.6	6.79	103.42	10	556.2	2594.5	905.4	1656.8	3601.8	1158.1	2768.1	2587.4
1.96854e+18	FALSE	High	IsMasterProtein	P23246	Splicing factor, proline- and glutamine-rich OS=Homo sapiens (Human) OX=9606 GN=SFPQ PE=1 SV=2	0	68.809	23	17	27	17	707	76.1	9.44	60.24	17	1306.9	3803.7	2659.4	2923.3	7103.8	2262.1	7141.1	4086.4
-5.10021e+18	FALSE	High	IsMasterProtein	P04899	Guanine nucleotide-binding protein G(i) subunit alpha-2 OS=Homo sapiens (Human) OX=9606 GN=GNAI2 PE=1 SV=3	0	68.792	46	13	24	7	355	40.4	5.54	66.1	13	86.3	991.9	128.3	730.2	713.2	466.6	386.1	331.4
-1.5389e+18	FALSE	High	IsMasterProtein	P23528	Cofilin-1 OS=Homo sapiens (Human) OX=9606 GN=CFL1 PE=1 SV=3	0	68.551	62	13	42	11	166	18.5	8.09	99.89	13	1752.3	5241.9	3883.8	4001.5	10933.4	3193.6	9726.7	5427.4
-8.3339e+18	FALSE	High	IsMasterProtein	P05388	60S acidic ribosomal protein P0 OS=Homo sapiens (Human) OX=9606 GN=RPLP0 PE=1 SV=1	0	68.426	38	9	38	9	317	34.3	5.97	86.99	9	1456.3	7031.2	3324.5	5170.3	11283.6	3473.5	10974.6	5932.8
7.06121e+18	FALSE	High	IsMasterProtein	P08758	Annexin A5 OS=Homo sapiens (Human) OX=9606 GN=ANXA5 PE=1 SV=2	0	68.263	45	14	29	13	320	35.9	5.05	54.67	14	1485.3	5121.2	2994.4	4086.4	11230.4	3405.3	8546.4	4519.5
5.28664e+18	FALSE	High	IsMasterProtein	Q9BQG0	Myb-binding protein 1A OS=Homo sapiens (Human) OX=9606 GN=MYBBP1A PE=1 SV=2	0	68.129	16	19	30	19	1328	148.8	9.28	57.96	19	493.7	4500.6	896.6	2523.1	4648.8	1802	2922.1	2736.3
-6.7553e+18	FALSE	High	IsMasterProtein	Q96SB3	Neurabin-2 OS=Homo sapiens (Human) OX=9606 GN=PPP1R9B PE=1 SV=3	0	68.005	16	12	22	11	817	89.3	4.97	42.42	12	252.5	3131.6	301.7	1812.2	1162.2	1339.3	366.4	3752.5
8.99086e+18	FALSE	High	IsMasterProtein	Q10567	AP-1 complex subunit beta-1 OS=Homo sapiens (Human) OX=9606 GN=AP1B1 PE=1 SV=2	0	67.747	23	21	36	8	949	104.6	5.06	61.36	21	154	1444.7	276.4	724.4	1229.2	467.5	984.3	911.9
2.21401e+18	FALSE	High	IsMasterProtein	P12956	X-ray repair cross-complementing protein 6 OS=Homo sapiens (Human) OX=9606 GN=XRCC6 PE=1 SV=2	0	67.588	29	16	27	16	609	69.8	6.64	56.2	16	587	3725.4	1258.4	2625	4313.3	1680.7	3674.7	2256
-4.84507e+18	FALSE	High	IsMasterProtein	P35221	Catenin alpha-1 OS=Homo sapiens (Human) OX=9606 GN=CTNNA1 PE=1 SV=1	0	67.449	23	16	30	16	906	100	6.29	59.1	16	585.9	9743.1	852.3	4097.3	4732.1	2783.3	2709	5942.3
-5.90368e+18	FALSE	High	IsMasterProtein	Q13200	26S proteasome non-ATPase regulatory subunit 2 OS=Homo sapiens (Human) OX=9606 GN=PSMD2 PE=1 SV=3	0	67.223	17	14	24	14	908	100.1	5.2	48.01	14	904	4207.6	1812.4	2665.1	4658	1939.6	5071.2	4866.4
-5.86407e+18	FALSE	High	IsMasterProtein	P27708	CAD protein OS=Homo sapiens (Human) OX=9606 GN=CAD PE=1 SV=3	0	66.897	9	18	27	14	2225	242.8	6.46	43.55	18	164.6	1297.9	357	579	1491.4	454.4	1309.3	981.1
9.13326e+18	FALSE	High	IsMasterProtein	O00410	Importin-5 OS=Homo sapiens (Human) OX=9606 GN=IPO5 PE=1 SV=4	0	66.776	18	17	28	17	1097	123.6	4.94	42.66	17	539.8	3051.3	1022.5	1431.5	3350.5	1213.2	3144.8	2431
6.36434e+18	FALSE	High	IsMasterProtein	P08754	Guanine nucleotide-binding protein G(i) subunit alpha OS=Homo sapiens (Human) OX=9606 GN=GNAI3 PE=1 SV=3	0	66.712	38	11	24	5	354	40.5	5.69	59.28	11	89.6	893.3	123	650.7	678.5	536.4	296.2	346.4
-1.66551e+18	FALSE	High	IsMasterProtein	P62873	Guanine nucleotide-binding protein G(I)/G(S)/G(T) subunit beta-1 OS=Homo sapiens (Human) OX=9606 GN=GNB1 PE=1 SV=3	0	66.594	41	10	28	6	340	37.4	6	64.15	10	129.1	1506.7	182.8	878.2	722.4	589	416.8	898.4
1.52016e+18	FALSE	High	IsMasterProtein	P07737	Profilin-1 OS=Homo sapiens (Human) OX=9606 GN=PFN1 PE=1 SV=2	0	66.345	69	8	23	8	140	15	8.27	54.3	8	641	1910.6	1413.6	1351.1	4609.8	1070.5	3649.6	2141.2
5.29984e+18	FALSE	High	IsMasterProtein	P42166	Lamina-associated polypeptide 2, isoform alpha OS=Homo sapiens (Human) OX=9606 GN=TMPO PE=1 SV=2	0	66.341	28	13	26	13	694	75.4	7.66	41.74	13	217	1649.6	428.7	902.6	1968.4	578.1	1373.1	1159.6
-3.24961e+18	FALSE	High	IsMasterProtein	P30041	Peroxiredoxin-6 OS=Homo sapiens (Human) OX=9606 GN=PRDX6 PE=1 SV=3	0	66.006	62	14	43	14	224	25	6.38	95.97	14	1883.7	5050	4005.5	3771.7	12049.6	3316.5	10090.9	5517.2	Met-loss [N-Term]
-8.67647e+18	FALSE	High	IsMasterProtein	P08133	Annexin A6 OS=Homo sapiens (Human) OX=9606 GN=ANXA6 PE=1 SV=3	0	65.975	33	17	28	17	673	75.8	5.6	45.83	17	896.5	8690.6	1658.5	5676.5	5483.9	3807.8	4351.7	3171.9
-7.38279e+18	FALSE	High	IsMasterProtein	Q15393	Splicing factor 3B subunit 3 OS=Homo sapiens (Human) OX=9606 GN=SF3B3 PE=1 SV=4	0	65.888	14	17	27	17	1217	135.5	5.26	49.71	17	863.7	5382.2	1462.5	2339.5	5151.4	1595.9	5432.7	3755.5
-2.22744e+18	FALSE	High	IsMasterProtein	P05141	ADP/ATP translocase 2 OS=Homo sapiens (Human) OX=9606 GN=SLC25A5 PE=1 SV=7	0	65.715	39	12	48	3	298	32.8	9.69	98.07	12	401.4	2882.3	559.8	3368.7	2969.8	2102.8	1853.3	1397.7
6.54082e+17	FALSE	High	IsMasterProtein	Q12905	Interleukin enhancer-binding factor 2 OS=Homo sapiens (Human) OX=9606 GN=ILF2 PE=1 SV=2	0	65.686	42	11	21	11	390	43	5.26	53.76	11	657.2	4009.2	1147.5	2012.7	4436	1189	3768.3	2708.7
2.01519e+18	FALSE	High	IsMasterProtein	P53396	ATP-citrate synthase OS=Homo sapiens (Human) OX=9606 GN=ACLY PE=1 SV=3	0	65.474	19	18	37	18	1101	120.8	7.33	58.44	18	993.8	3097.6	1942.4	2370.3	5577.3	1917.7	5328	2813
1.21458e+17	FALSE	High	IsMasterProtein	P35232	Prohibitin OS=Homo sapiens (Human) OX=9606 GN=PHB PE=1 SV=1	0	65.47	48	13	35	13	272	29.8	5.76	64.24	13	1332.6	8159.4	1573.4	8111.5	5256.1	4784.5	4297.8	4132
1.14843e+17	FALSE	High	IsMasterProtein	P67936	Tropomyosin alpha-4 chain OS=Homo sapiens (Human) OX=9606 GN=TPM4 PE=1 SV=3	0	65.425	54	15	37	8	248	28.5	4.69	89.38	15	1030.1	5076.8	1880.3	6260.6	8702	3133.9	5172.5	2657.1
2.61347e+18	FALSE	High	IsMasterProtein	P14866	Heterogeneous nuclear ribonucleoprotein L OS=Homo sapiens (Human) OX=9606 GN=HNRNPL PE=1 SV=2	0	65.278	24	11	30	10	589	64.1	8.22	55.14	11	639.4	2432.7	1338.1	1894.8	3233.2	1265.3	3659.1	2442
4.9952e+18	FALSE	High	IsMasterProtein	O76070	Gamma-synuclein OS=Homo sapiens (Human) OX=9606 GN=SNCG PE=1 SV=2	0	65.189	80	10	23	10	127	13.3	4.86	58.1	10	1373	3473.5	1073.8	1837.2	3518.8	1627.7	3439.1	2091.1
-3.66146e+18	FALSE	High	IsMasterProtein	Q96AG4	Leucine-rich repeat-containing protein 59 OS=Homo sapiens (Human) OX=9606 GN=LRRC59 PE=1 SV=1	0	64.885	39	12	29	12	307	34.9	9.57	65.64	12	581.9	9927.8	1078.4	6577.8	5893.9	3838.2	4081.3	4944.1
-8.71662e+18	FALSE	High	IsMasterProtein	P27695	DNA-(apurinic or apyrimidinic site) endonuclease OS=Homo sapiens (Human) OX=9606 GN=APEX1 PE=1 SV=2	0	64.871	39	8	21	8	318	35.5	8.12	67.18	8	627.4	1562.8	1217.5	1139	3662.5	992.9	3457.7	1951.7
6.56085e+18	FALSE	High	IsMasterProtein	P53621	Coatomer subunit alpha OS=Homo sapiens (Human) OX=9606 GN=COPA PE=1 SV=2	0	64.603	20	20	29	20	1224	138.3	7.66	45.19	20	744.1	4475.1	1445.5	3227.7	5955.9	2340	5485	3243.1
8.47989e+18	FALSE	High	IsMasterProtein	P37802	Transgelin-2 OS=Homo sapiens (Human) OX=9606 GN=TAGLN2 PE=1 SV=3	0	64.529	68	12	33	12	199	22.4	8.25	55.62	12	968.6	3631.4	2045.9	2823.4	7314.5	2195.3	4613.4	2767.9
-2.42998e+18	FALSE	High	IsMasterProtein	O60488	Long-chain-fatty-acid--CoA ligase 4 OS=Homo sapiens (Human) OX=9606 GN=ACSL4 PE=1 SV=2	0	64.458	29	15	26	14	711	79.1	8.38	45.52	15	668.6	3885.2	841.7	1963.7	3117.2	1398.3	3692.9	2946.8
6.23641e+17	FALSE	High	IsMasterProtein	P61981	14-3-3 protein gamma OS=Homo sapiens (Human) OX=9606 GN=YWHAG PE=1 SV=2	0	64.275	51	11	38	7	247	28.3	4.89	95.96	11	433.1	2077	736.7	1638.8	2504.9	978.3	1995.5	1355.1
-8.33213e+18	FALSE	High	IsMasterProtein	Q8IY67	Ribonucleoprotein PTB-binding 1 OS=Homo sapiens (Human) OX=9606 GN=RAVER1 PE=1 SV=1	0	63.799	21	9	18	9	606	63.8	8.48	46.15	9	255	3046.1	278.9	623.2	1082.2	485.5	1161.4	1633.8
-5.37293e+18	FALSE	High	IsMasterProtein	Q15046	Lysine--tRNA ligase OS=Homo sapiens (Human) OX=9606 GN=KARS1 PE=1 SV=3	0	63.756	29	15	25	15	597	68	6.35	30.52	15	327.2	1959.6	526.7	1052.8	1991	667.8	1661	1330.5	Met-loss [N-Term]
8.11702e+18	FALSE	High	IsMasterProtein	P27348	14-3-3 protein theta OS=Homo sapiens (Human) OX=9606 GN=YWHAQ PE=1 SV=1	0	63.515	53	13	44	8	245	27.7	4.78	84.26	13	87.4	496.6	168.7	265	437.2	193.4	499.2	371.5
2.08534e+18	FALSE	High	IsMasterProtein	Q13501	Sequestosome-1 OS=Homo sapiens (Human) OX=9606 GN=SQSTM1 PE=1 SV=1	0	63.201	48	10	30	10	440	47.7	5.22	47.95	10	109.9	1547.8	132.1	618	962.4	443.3	496.9	750.5	Phospho [S170; S272; S284; S355; S366]
-8.82626e+18	FALSE	High	IsMasterProtein	P39023	60S ribosomal protein L3 OS=Homo sapiens (Human) OX=9606 GN=RPL3 PE=1 SV=2	0	63.164	28	12	46	12	403	46.1	10.18	92.23	12	2062.4	9261.6	4692.3	7076.3	12386.7	5172	11534.5	7300.9
-1.78759e+18	FALSE	High	IsMasterProtein	P61224	Ras-related protein Rap-1b OS=Homo sapiens (Human) OX=9606 GN=RAP1B PE=1 SV=1	0	63.112	46	8	30	3	184	20.8	5.78	65.47	8	463.1	1800.4	479	1077.8	1842.8	873.4	1750.5	1514.5
1.47979e+18	FALSE	High	IsMasterProtein	Q9P258	Protein RCC2 OS=Homo sapiens (Human) OX=9606 GN=RCC2 PE=1 SV=2	0	62.817	26	11	21	11	522	56	8.78	57.7	11	622.3	2099.2	1393.1	1516.1	4260.1	1238.6	3691	2336.2
4.75128e+18	FALSE	High	IsMasterProtein	P06748	Nucleophosmin OS=Homo sapiens (Human) OX=9606 GN=NPM1 PE=1 SV=2	0	62.64	38	11	51	11	294	32.6	4.78	85.29	11	4977.3	13426.8	10882.3	10004.1	27151.4	7789.1	27179.4	16506.9	Phospho [Y67]
-4.91222e+18	FALSE	High	IsMasterProtein	O43390	Heterogeneous nuclear ribonucleoprotein R OS=Homo sapiens (Human) OX=9606 GN=HNRNPR PE=1 SV=1	0	62.449	30	17	32	11	633	70.9	8.13	42.05	17	129.4	723	281.7	499.5	1093.1	329.2	840.9	466.7
-5.99168e+18	FALSE	High	IsMasterProtein	Q9UNF1	Melanoma-associated antigen D2 OS=Homo sapiens (Human) OX=9606 GN=MAGED2 PE=1 SV=2	0	62.392	31	17	31	16	606	64.9	9.32	65.37	17	689.1	10408.7	1008.1	4076.1	8405.1	2718.1	5045.1	4346.5	Phospho [T72]
6.10117e+18	FALSE	High	IsMasterProtein	O43852	Calumenin OS=Homo sapiens (Human) OX=9606 GN=CALU PE=1 SV=2	0	62.306	51	12	24	12	315	37.1	4.64	56.16	12	681.4	3896.3	1083.2	2511.6	4154.6	1547.7	3165.3	2429.5	Phospho [Y47]
-1.37764e+18	FALSE	High	IsMasterProtein	P36873	Serine/threonine-protein phosphatase PP1-gamma catalytic subunit OS=Homo sapiens (Human) OX=9606 GN=PPP1CC PE=1 SV=1	0	62.21	37	10	34	2	323	37	6.54	76.5	10	73.6	847	101.4	363.3	464	207.9	281.4	872.3
8.50696e+18	FALSE	High	IsMasterProtein	Q99497	Parkinson disease protein 7 OS=Homo sapiens (Human) OX=9606 GN=PARK7 PE=1 SV=2	0	61.999	60	11	33	11	189	19.9	6.79	90.88	11	1460.6	4494.7	2949.8	3226.7	9065.5	2777.3	7572.3	4621.8
8.11533e+18	FALSE	High	IsMasterProtein	P29966	Myristoylated alanine-rich C-kinase substrate OS=Homo sapiens (Human) OX=9606 GN=MARCKS PE=1 SV=4	0	61.853	22	6	19	5	332	31.5	4.45	38.43	6	1105.7	12829	1188.6	2970.1	3180.9	1823.4	3329.1	10031.2	Phospho [S26; S27; S101]
8.3729e+18	FALSE	High	IsMasterProtein	P09651	Heterogeneous nuclear ribonucleoprotein A1 OS=Homo sapiens (Human) OX=9606 GN=HNRNPA1 PE=1 SV=5	0	61.464	34	10	35	8	372	38.7	9.13	68.01	10	1536.3	5696.1	3037.4	3695.8	9295.9	2769.9	8919.2	5070.5
-1.54777e+17	FALSE	High	IsMasterProtein	P20810	Calpastatin OS=Homo sapiens (Human) OX=9606 GN=CAST PE=1 SV=4	0	61.106	33	17	29	17	708	76.5	5.07	34.98	17	267.3	604.3	467.1	502.1	1315.1	404.1	1134.9	659.3
1.97827e+18	FALSE	High	IsMasterProtein	Q01518	Adenylyl cyclase-associated protein 1 OS=Homo sapiens (Human) OX=9606 GN=CAP1 PE=1 SV=5	0	61.039	27	11	29	10	475	51.9	8.06	55.7	11	575.4	2649.3	1238.5	1556.5	4094.3	1097.7	3337.5	1991.3	Phospho [S34]
-8.06136e+18	FALSE	High	IsMasterProtein	P43121	Cell surface glycoprotein MUC18 OS=Homo sapiens (Human) OX=9606 GN=MCAM PE=1 SV=2	0	60.853	20	12	29	12	646	71.6	5.76	72.65	12	522.4	5692.8	793.1	6713.3	5126.6	5184.7	1505.4	1277.4
-9.20808e+18	FALSE	High	IsMasterProtein	Q13423	NAD(P) transhydrogenase, mitochondrial OS=Homo sapiens (Human) OX=9606 GN=NNT PE=1 SV=3	0	60.736	14	14	23	14	1086	113.8	8.09	47.12	14	522.8	3831.1	750.2	5029.9	3840.5	3237	2623.6	1376.7
-4.28802e+18	FALSE	High	IsMasterProtein	P06744	Glucose-6-phosphate isomerase OS=Homo sapiens (Human) OX=9606 GN=GPI PE=1 SV=4	0	60.611	31	16	31	16	558	63.1	8.32	63.99	16	2175.4	7906.9	4416.3	5462.8	13596.2	4462.9	12494.5	7758.1
-4.64254e+18	FALSE	High	IsMasterProtein	P38159	RNA-binding motif protein, X chromosome OS=Homo sapiens (Human) OX=9606 GN=RBMX PE=1 SV=3	0	60.565	43	17	41	5	391	42.3	10.05	60.09	17	492.2	3390.6	746.1	1886.5	2954.3	1019.4	2223.1	2046.9
-5.60463e+18	FALSE	High	IsMasterProtein	O75534	Cold shock domain-containing protein E1 OS=Homo sapiens (Human) OX=9606 GN=CSDE1 PE=1 SV=2	0	60.47	24	18	30	18	798	88.8	6.25	47.88	18	715	2364.8	1650.3	1978.8	4529	1532	4492	2759.8
1.73479e+18	FALSE	High	IsMasterProtein	P54136	Arginine--tRNA ligase, cytoplasmic OS=Homo sapiens (Human) OX=9606 GN=RARS1 PE=1 SV=2	0	60.385	24	13	23	13	660	75.3	6.68	44.91	13	618	2642.8	1180.7	2014	3963.6	1385.7	3244.9	1998.8
-4.35785e+18	FALSE	High	IsMasterProtein	P25205	DNA replication licensing factor MCM3 OS=Homo sapiens (Human) OX=9606 GN=MCM3 PE=1 SV=3	0	60.347	26	18	33	18	808	90.9	5.77	42.84	18	714.6	2986.7	1396	1905.7	4244.6	1456.9	4101	2828.5
3.95192e+18	FALSE	High	IsMasterProtein	Q9UQ80	Proliferation-associated protein 2G4 OS=Homo sapiens (Human) OX=9606 GN=PA2G4 PE=1 SV=3	0	60.131	33	13	34	13	394	43.8	6.55	66.7	13	1156.8	3376.9	2655.6	2484.4	7595.1	2119	7026.1	4059.8
2.25624e+18	FALSE	High	IsMasterProtein	P62937	Peptidyl-prolyl cis-trans isomerase A OS=Homo sapiens (Human) OX=9606 GN=PPIA PE=1 SV=2	0	60.081	48	10	63	9	165	18	7.81	131.27	10	3777.5	10790.5	8299.5	7735.7	25690.2	7042.4	19576	11677
2.20188e+18	FALSE	High	IsMasterProtein	P63241	Eukaryotic translation initiation factor 5A-1 OS=Homo sapiens (Human) OX=9606 GN=EIF5A PE=1 SV=2	0	60.036	25	5	39	5	154	16.8	5.24	61.46	5	2148.5	4936.5	4611.6	3659	14638.6	3197.6	11632	6550.4
-2.0881e+18	FALSE	High	IsMasterProtein	Q13310	Polyadenylate-binding protein 4 OS=Homo sapiens (Human) OX=9606 GN=PABPC4 PE=1 SV=1	0	59.993	20	13	31	9	644	70.7	9.26	56.57	13	1187.5	7540.1	2267.2	4044.4	8696.2	2663.9	7058	4702
3.60235e+18	FALSE	High	IsMasterProtein	P09429	High mobility group protein B1 OS=Homo sapiens (Human) OX=9606 GN=HMGB1 PE=1 SV=3	0	59.881	36	11	29	9	215	24.9	5.74	73.29	11	1902.2	4826.9	3599.8	3696.8	11610.7	3276.6	10038.5	6109.2	Met-loss [N-Term]
-1.5117e+18	FALSE	High	IsMasterProtein	Q12931	Heat shock protein 75 kDa, mitochondrial OS=Homo sapiens (Human) OX=9606 GN=TRAP1 PE=1 SV=3	0	59.761	21	13	20	12	704	80.1	8.21	45.56	13	654.6	2350.5	1239.4	1850.9	3906.2	1180.5	3635.6	2119.1
7.74225e+18	FALSE	High	IsMasterProtein	Q7KZF4	Staphylococcal nuclease domain-containing protein 1 OS=Homo sapiens (Human) OX=9606 GN=SND1 PE=1 SV=1	0	59.668	21	16	23	16	910	101.9	7.17	51.11	16	757.9	3328.6	1614	2715.7	4963.7	1852.5	4599.4	2598.9
-5.16006e+17	FALSE	High	IsMasterProtein	Q14566	DNA replication licensing factor MCM6 OS=Homo sapiens (Human) OX=9606 GN=MCM6 PE=1 SV=1	0	59.572	20	14	23	14	821	92.8	5.41	39.82	14	656.1	2441.2	1379.9	1644	4147.9	1270.6	4299.7	2586.4
7.93144e+18	FALSE	High	IsMasterProtein	P05556	Integrin beta-1 OS=Homo sapiens (Human) OX=9606 GN=ITGB1 PE=1 SV=2	0	59.441	16	12	23	12	798	88.4	5.39	51.59	12	652.3	11125.2	1050	7505	6599.2	6009	2765.1	2831.5
-1.03707e+18	FALSE	High	IsMasterProtein	P31943	Heterogeneous nuclear ribonucleoprotein H OS=Homo sapiens (Human) OX=9606 GN=HNRNPH1 PE=1 SV=4	0	59.411	39	12	42	5	449	49.2	6.3	87.98	12	48.5	438.5	79.2	273.6	342.2	134.2	279.9	244.1	Phospho [S310]
-2.89028e+18	FALSE	High	IsMasterProtein	P22102	Trifunctional purine biosynthetic protein adenosine-3 OS=Homo sapiens (Human) OX=9606 GN=GART PE=1 SV=1	0	59.168	18	15	24	15	1010	107.7	6.7	33.69	15	496.3	1880	1119.5	1314.6	3624	1058.1	2934.3	1908.6
4.57896e+18	FALSE	High	IsMasterProtein	P31930	Cytochrome b-c1 complex subunit 1, mitochondrial OS=Homo sapiens (Human) OX=9606 GN=UQCRC1 PE=1 SV=3	0	59.155	26	10	19	10	480	52.6	6.37	43.36	10	519.7	3992.9	527.6	2543	2326.1	1264.2	2144.2	1978.3
-7.20006e+18	FALSE	High	IsMasterProtein	P12236	ADP/ATP translocase 3 OS=Homo sapiens (Human) OX=9606 GN=SLC25A6 PE=1 SV=4	0	59.142	39	12	44	3	298	32.8	9.74	91.82	12	233.2	1731.9	307.9	1793	1514.8	1211.4	1038.1	989.1
-5.19011e+18	FALSE	High	IsMasterProtein	O43615	Mitochondrial import inner membrane translocase subunit TIM44 OS=Homo sapiens (Human) OX=9606 GN=TIMM44 PE=1 SV=2	0	58.759	29	12	21	12	452	51.3	8.32	57.82	12	385.2	4586.1	557	1683.4	4890.9	1138.1	4518.2	3402.5
-5.08576e+18	FALSE	High	IsMasterProtein	P50895	Basal cell adhesion molecule OS=Homo sapiens (Human) OX=9606 GN=BCAM PE=1 SV=2	0	58.639	25	13	23	13	628	67.4	5.81	39.45	13	202	3408.2	300.1	2031.6	2056.4	1622.2	588.3	848.3
3.91255e+18	FALSE	High	IsMasterProtein	P15880	40S ribosomal protein S2 OS=Homo sapiens (Human) OX=9606 GN=RPS2 PE=1 SV=2	0	58.597	38	11	29	11	293	31.3	10.24	59.99	11	1900.3	7931.7	4417.4	6532	11412.6	4657.7	11522.4	7047.2
-4.57073e+18	FALSE	High	IsMasterProtein	P61106	Ras-related protein Rab-14 OS=Homo sapiens (Human) OX=9606 GN=RAB14 PE=1 SV=4	0	58.365	70	11	23	10	215	23.9	6.21	38.9	11	147.2	1477.4	208	1283.2	1245.1	792.5	723.3	795.1
5.16589e+18	FALSE	High	IsMasterProtein	Q15459	Splicing factor 3A subunit 1 OS=Homo sapiens (Human) OX=9606 GN=SF3A1 PE=1 SV=1	0	58.287	20	14	28	14	793	88.8	5.22	35.78	14	593.9	2389.6	1358.3	1495.9	4328.4	1136.5	3814.6	2499.6
-1.08814e+18	FALSE	High	IsMasterProtein	P51659	Peroxisomal multifunctional enzyme type 2 OS=Homo sapiens (Human) OX=9606 GN=HSD17B4 PE=1 SV=3	0	58.25	19	13	29	13	736	79.6	8.84	62.28	13	1561.7	15885.5	2190	12159.8	6962.3	4380.8	6161	4490.4
-6.58846e+18	FALSE	High	IsMasterProtein	Q10471	Polypeptide N-acetylgalactosaminyltransferase 2 OS=Homo sapiens (Human) OX=9606 GN=GALNT2 PE=1 SV=1	0	58.076	27	13	26	13	571	64.7	8.35	47.15	13	326.6	3089.8	521.4	2762.8	3023.8	1975.3	1726.2	895.9
-1.01135e+18	FALSE	High	IsMasterProtein	P49736	DNA replication licensing factor MCM2 OS=Homo sapiens (Human) OX=9606 GN=MCM2 PE=1 SV=4	0	58.075	21	17	34	17	904	101.8	5.52	36.35	17	362.7	1548.5	770.7	1165.9	2358.3	886.6	2399.4	1463.9	Phospho [S139]
-7.52797e+18	FALSE	High	IsMasterProtein	Q16778	Histone H2B type 2-E OS=Homo sapiens (Human) OX=9606 GN=H2BC21 PE=1 SV=3	0	57.719	58	9	70	2	126	13.9	10.32	153.67	9	428.9	2896.6	446.7	1427.4	2742.8	964.3	2109.3	1512
-6.11062e+18	FALSE	High	IsMasterProtein	Q96PV7	Protein FAM193B OS=Homo sapiens (Human) OX=9606 GN=FAM193B PE=1 SV=3	0	57.713	23	19	38	19	902	96.5	7.9	52.09	19	209.1	7129	288.7	678.9	8772.4	600.3	12925.4	5863.6
7.22532e+18	FALSE	High	IsMasterProtein	Q14118	Dystroglycan OS=Homo sapiens (Human) OX=9606 GN=DAG1 PE=1 SV=2	0	57.574	15	10	27	10	895	97.4	8.56	45.38	10	407.3	6261.2	620	3617.6	4099.7	2870.9	1297.6	1891.5
8.36435e+18	FALSE	High	IsMasterProtein	P04040	Catalase OS=Homo sapiens (Human) OX=9606 GN=CAT PE=1 SV=3	0	57.471	24	12	22	12	527	59.7	7.39	52.71	12	1020.1	8229.9	1325.2	5317.3	3814.1	2206.8	3312.4	2360.8
3.3531e+18	FALSE	High	IsMasterProtein	O43242	26S proteasome non-ATPase regulatory subunit 3 OS=Homo sapiens (Human) OX=9606 GN=PSMD3 PE=1 SV=2	0	57.43	24	13	27	13	534	60.9	8.44	49.5	13	717.8	4377.9	1399.9	2582.1	4765.6	1807.7	4291.8	3652.7
-9.12542e+18	FALSE	High	IsMasterProtein	Q05639	Elongation factor 1-alpha 2 OS=Homo sapiens (Human) OX=9606 GN=EEF1A2 PE=1 SV=1	0	57.273	29	13	79	3	463	50.4	9.03	182.31	13	473.9	899.9	958.8	777.3	2155.6	674.5	1787.3	970.6
2.6383e+18	FALSE	High	IsMasterProtein	O95817	BAG family molecular chaperone regulator 3 OS=Homo sapiens (Human) OX=9606 GN=BAG3 PE=1 SV=3	0	57.19	25	10	24	10	575	61.6	6.95	33.58	10	195	1652.9	224.8	657.1	928.5	344.4	835.2	842.2	Phospho [T406]
-4.77346e+18	FALSE	High	IsMasterProtein	P49915	GMP synthase [glutamine-hydrolyzing] OS=Homo sapiens (Human) OX=9606 GN=GMPS PE=1 SV=1	0	57.123	28	15	21	15	693	76.7	6.87	36.32	15	333	1291.4	746.8	902.2	2113.7	732.8	1779.7	1482.9
-5.20756e+18	FALSE	High	IsMasterProtein	Q08J23	RNA cytosine C(5)-methyltransferase NSUN2 OS=Homo sapiens (Human) OX=9606 GN=NSUN2 PE=1 SV=2	0	57.115	28	18	24	18	767	86.4	6.77	42.56	18	626.3	1678.3	1278.8	1579.6	3513.4	1261.9	3241.1	1760.7
-4.13772e+18	FALSE	High	IsMasterProtein	O60716	Catenin delta-1 OS=Homo sapiens (Human) OX=9606 GN=CTNND1 PE=1 SV=1	0	57.104	21	16	23	16	968	108.1	6.23	36.23	16	424.7	2590.6	637.5	1526.7	2399.8	1042.6	2069.5	1755.7
-3.81742e+18	FALSE	High	IsMasterProtein	P16435	NADPH--cytochrome P450 reductase OS=Homo sapiens (Human) OX=9606 GN=POR PE=1 SV=2	0	56.987	27	18	26	18	677	76.6	5.58	40.06	18	596.1	5140.1	897.7	4554.8	5073	3080.7	3169.4	2525.2
-6.42499e+18	FALSE	High	IsMasterProtein	P04792	Heat shock protein beta-1 OS=Homo sapiens (Human) OX=9606 GN=HSPB1 PE=1 SV=2	0	56.928	61	12	30	12	205	22.8	6.4	65.36	12	1664.1	6788.4	2276.1	3581.1	8983	2546.1	7742.3	5929.3
-3.09086e+18	FALSE	High	IsMasterProtein	Q16637	Survival motor neuron protein OS=Homo sapiens (Human) OX=9606 GN=SMN2 PE=1 SV=1	0	56.9	32	9	40	9	294	31.8	6.55	57.29	9	136.3	1045.4	207.5	605.6	32412.1	675.4	28838.9	677.3	Phospho [S28]
1.72905e+17	FALSE	High	IsMasterProtein	Q5UIP0	Telomere-associated protein RIF1 OS=Homo sapiens (Human) OX=9606 GN=RIF1 PE=1 SV=2	0	56.777	9	18	23	18	2472	274.3	5.52	36.88	18	311.6	5487.9	389.2	1560.7	1992.3	1197.8	1725.8	3005.5
1.61948e+18	FALSE	High	IsMasterProtein	P24534	Elongation factor 1-beta OS=Homo sapiens (Human) OX=9606 GN=EEF1B2 PE=1 SV=3	0	56.722	47	10	26	7	225	24.7	4.67	73.5	10	1191.4	5054.6	2412.6	3396.5	6890.3	2736.3	6082.4	3617.1
5.86818e+18	FALSE	High	IsMasterProtein	Q15084	Protein disulfide-isomerase A6 OS=Homo sapiens (Human) OX=9606 GN=PDIA6 PE=1 SV=1	0	56.711	23	8	15	8	440	48.1	5.08	36.9	8	2315.3	4501.9	3034.6	3495.5	5351.5	2599.4	4816.3	3452.7
-3.89553e+18	FALSE	High	IsMasterProtein	Q86UE4	Protein LYRIC OS=Homo sapiens (Human) OX=9606 GN=MTDH PE=1 SV=2	0	56.699	26	11	22	11	582	63.8	9.32	37.17	11	326.4	2675.4	520.5	2311	2881	1429.9	1960.6	1540.1
-7.78558e+18	FALSE	High	IsMasterProtein	P17980	26S proteasome regulatory subunit 6A OS=Homo sapiens (Human) OX=9606 GN=PSMC3 PE=1 SV=3	0	56.618	35	13	32	13	439	49.2	5.24	49.39	13	1223.1	4254.6	2586.3	3249.8	6267.5	2374.8	6726.5	5007.8
8.54591e+18	FALSE	High	IsMasterProtein	O15144	Actin-related protein 2/3 complex subunit 2 OS=Homo sapiens (Human) OX=9606 GN=ARPC2 PE=1 SV=1	0	56.613	39	12	27	12	300	34.3	7.36	69.51	12	981.3	11199	1317.9	5602.5	5238	4222.2	2013.3	15273.1
-8.53383e+18	FALSE	High	IsMasterProtein	Q86VP6	Cullin-associated NEDD8-dissociated protein 1 OS=Homo sapiens (Human) OX=9606 GN=CAND1 PE=1 SV=2	0	56.564	16	16	26	16	1230	136.3	5.78	32.47	16	342.1	1483.2	726.3	895.2	2260.3	739.5	2177.6	1329
-7.30396e+18	FALSE	High	IsMasterProtein	P49792	E3 SUMO-protein ligase RanBP2 OS=Homo sapiens (Human) OX=9606 GN=RANBP2 PE=1 SV=2	0	56.526	8	20	28	14	3224	358	6.2	37.81	20	217.7	1262.7	332.5	613.2	1360.3	497.9	1223.6	822.7
-7.12384e+18	FALSE	High	IsMasterProtein	P09382	Galectin-1 OS=Homo sapiens (Human) OX=9606 GN=LGALS1 PE=1 SV=2	0	56.212	59	8	42	8	135	14.7	5.5	104.3	8	925	27686.8	1443.6	11999.6	7267.2	6310.1	2696.8	6111.7
-1.43769e+18	FALSE	High	IsMasterProtein	Q9BUF5	Tubulin beta-6 chain OS=Homo sapiens (Human) OX=9606 GN=TUBB6 PE=1 SV=1	0	56.114	27	10	37	5	446	49.8	4.88	56.2	10	70.8	514.2	99.4	294.1	498.8	183.7	351.6	304.8
-6.97963e+18	FALSE	High	IsMasterProtein	P31946	14-3-3 protein beta/alpha OS=Homo sapiens (Human) OX=9606 GN=YWHAB PE=1 SV=3	0	56.062	52	12	43	5	246	28.1	4.83	88.96	12	77.9	228.4	107.2	161.8	289.8	137.4	262.9	162.4
-1.19026e+18	FALSE	High	IsMasterProtein	Q14257	Reticulocalbin-2 OS=Homo sapiens (Human) OX=9606 GN=RCN2 PE=1 SV=1	0	55.951	48	12	29	12	317	36.9	4.4	63.36	12	941.6	8439.4	991.9	3996	4355.6	2432.5	2455.2	4712
7.90403e+18	FALSE	High	IsMasterProtein	P62191	26S proteasome regulatory subunit 4 OS=Homo sapiens (Human) OX=9606 GN=PSMC1 PE=1 SV=1	0	55.943	43	15	26	14	440	49.2	6.21	39.15	15	393.8	1760.6	804.1	1210.5	2311	878.7	2100.9	1785.7
2.1745e+18	FALSE	High	IsMasterProtein	Q02241	Kinesin-like protein KIF23 OS=Homo sapiens (Human) OX=9606 GN=KIF23 PE=1 SV=3	0	55.815	17	11	17	11	960	110	8.51	33.28	11	132.3	3121.8	203.1	1878.5	2854.2	1094.3	838.3	677.3
4.57365e+18	FALSE	High	IsMasterProtein	P12004	Proliferating cell nuclear antigen OS=Homo sapiens (Human) OX=9606 GN=PCNA PE=1 SV=1	0	55.706	55	11	26	11	261	28.8	4.69	59.55	11	1212.7	4204.3	2687.7	2911.8	7584.2	2550.7	7388.7	4262.3
-6.10082e+18	FALSE	High	IsMasterProtein	Q5QNW6	Histone H2B type 2-F OS=Homo sapiens (Human) OX=9606 GN=H2BC18 PE=1 SV=3	0	55.66	58	9	73	0	126	13.9	10.32	157.36	9
3.95158e+18	FALSE	High	IsMasterProtein	P11171	Protein 4.1 OS=Homo sapiens (Human) OX=9606 GN=EPB41 PE=1 SV=4	0	55.656	19	13	21	13	864	97	5.58	30.14	13	306	3761.3	405.5	1665.8	1542.1	1041.7	685.4	3110.8
-9.90722e+17	FALSE	High	IsMasterProtein	O00299	Chloride intracellular channel protein 1 OS=Homo sapiens (Human) OX=9606 GN=CLIC1 PE=1 SV=4	0	55.626	54	9	21	9	241	26.9	5.17	41.87	9	443.6	1236.6	984.9	929.2	2674.5	841.2	2401.3	1466.9
4.26723e+18	FALSE	High	IsMasterProtein	Q8IVM0	Coiled-coil domain-containing protein 50 OS=Homo sapiens (Human) OX=9606 GN=CCDC50 PE=1 SV=1	0	55.591	47	14	26	14	306	35.8	6.65	58.76	14	793.9	15413.1	836.5	5154.3	3930.5	3022.4	2324.3	7544.5
6.92916e+18	FALSE	High	IsMasterProtein	P20042	Eukaryotic translation initiation factor 2 subunit 2 OS=Homo sapiens (Human) OX=9606 GN=EIF2S2 PE=1 SV=2	0	55.569	42	12	27	12	333	38.4	5.8	37.61	12	525.5	1443.4	996.4	1035.5	2986.9	858.5	2672.9	1480.9
8.61791e+18	FALSE	High	IsMasterProtein	O14639	Actin-binding LIM protein 1 OS=Homo sapiens (Human) OX=9606 GN=ABLIM1 PE=1 SV=3	0	55.281	18	10	19	10	778	87.6	8.59	41.84	10	330.5	4340.7	355.6	1866.6	1444.5	1001.8	701.3	4208.2	Phospho [S431]
-4.53423e+18	FALSE	High	IsMasterProtein	P52948	Nuclear pore complex protein Nup98-Nup96 OS=Homo sapiens (Human) OX=9606 GN=NUP98 PE=1 SV=4	0	55.247	11	19	30	19	1817	197.5	6.4	36.84	19	1023.8	2627.8	1219.8	1684.3	3453.1	1235.6	4097.6	3177.4
-6.89836e+18	FALSE	High	IsMasterProtein	Q01105	Protein SET OS=Homo sapiens (Human) OX=9606 GN=SET PE=1 SV=3	0	55.086	35	8	21	8	290	33.5	4.32	58.28	8	1179.9	2720.5	2592.3	2013.4	7759.7	1777.1	6760.3	3527.4
3.65e+17	FALSE	High	IsMasterProtein	Q99880	Histone H2B type 1-L OS=Homo sapiens (Human) OX=9606 GN=H2BC13 PE=1 SV=3	0	54.645	58	9	69	1	126	13.9	10.32	151.55	9	15.4	92	21.2	55.7	122.3	38.3	96.7	60.2
2.95155e+18	FALSE	High	IsMasterProtein	P31689	DnaJ homolog subfamily A member 1 OS=Homo sapiens (Human) OX=9606 GN=DNAJA1 PE=1 SV=2	0	54.58	37	10	23	10	397	44.8	7.08	36.68	10	441.2	3726	599.2	2083.6	3785.2	1157.9	2529.5	2259
3.04275e+18	FALSE	High	IsMasterProtein	P13804	Electron transfer flavoprotein subunit alpha, mitochondrial OS=Homo sapiens (Human) OX=9606 GN=ETFA PE=1 SV=1	0	54.452	37	9	17	9	333	35.1	8.38	46.53	9	306.5	1339	538.1	1017.6	1821.4	593.4	1408.7	1131.5
6.54668e+18	FALSE	High	IsMasterProtein	P12268	Inosine-5'-monophosphate dehydrogenase 2 OS=Homo sapiens (Human) OX=9606 GN=IMPDH2 PE=1 SV=2	0	54.436	24	11	22	10	514	55.8	6.9	44.55	11	384.8	1912.6	899.6	1099	2926.2	796.2	2472.3	1644.9
3.01077e+18	FALSE	High	IsMasterProtein	P0DP25	Calmodulin-3 OS=Homo sapiens (Human) OX=9606 GN=CALM3 PE=1 SV=1	0	54.396	49	8	24	8	149	16.8	4.22	62.49	8	413.3	37889.3	948	5412.5	6027.1	7554	3248.7	2601.4
4.93605e+18	FALSE	High	IsMasterProtein	O00567	Nucleolar protein 56 OS=Homo sapiens (Human) OX=9606 GN=NOP56 PE=1 SV=4	0	54.301	28	14	23	14	594	66	9.19	42.44	14	462	4315.9	857.2	2175.5	7012.5	1509.7	3788.8	2684.6
-4.55914e+18	FALSE	High	IsMasterProtein	P62917	60S ribosomal protein L8 OS=Homo sapiens (Human) OX=9606 GN=RPL8 PE=1 SV=2	0	54.274	33	7	23	7	257	28	11.03	47.45	7	1246	5309.1	2455.9	3716	7160	2643.4	6352.1	4253.3
3.23293e+18	FALSE	High	IsMasterProtein	Q9C0C2	182 kDa tankyrase-1-binding protein OS=Homo sapiens (Human) OX=9606 GN=TNKS1BP1 PE=1 SV=4	0	54.258	14	15	19	15	1729	181.7	4.86	18.08	15	100.4	872.5	150.2	257.6	707.4	177.5	827.6	3052.1
1.87161e+18	FALSE	High	IsMasterProtein	Q07021	Complement component 1 Q subcomponent-binding protein, mitochondrial OS=Homo sapiens (Human) OX=9606 GN=C1QBP PE=1 SV=1	0	54.244	32	6	15	6	282	31.3	4.84	53.69	6	826.5	3281.6	904.1	1586.6	2760.8	994	3544.6	3108.8
-2.72519e+18	FALSE	High	IsMasterProtein	P62829	60S ribosomal protein L23 OS=Homo sapiens (Human) OX=9606 GN=RPL23 PE=1 SV=1	0	54.009	56	6	39	6	140	14.9	10.51	103.05	6	1397.5	5416.1	1680.1	3021.4	9560.2	2127.3	5691.4	4777.2
5.41368e+18	FALSE	High	IsMasterProtein	O15143	Actin-related protein 2/3 complex subunit 1B OS=Homo sapiens (Human) OX=9606 GN=ARPC1B PE=1 SV=3	0	53.892	26	9	23	9	372	40.9	8.35	46.74	9	610.7	6952.9	817.9	3302	2881.8	2389.4	1258.1	9406.5
7.17437e+18	FALSE	High	IsMasterProtein	Q15233	Non-POU domain-containing octamer-binding protein OS=Homo sapiens (Human) OX=9606 GN=NONO PE=1 SV=4	0	53.802	22	12	21	11	471	54.2	8.95	46.49	12	817.7	2629.8	1721	2054.4	4765.6	1664.6	4563.7	2659.1
-2.77163e+18	FALSE	High	IsMasterProtein	Q01650	Large neutral amino acids transporter small subunit 1 OS=Homo sapiens (Human) OX=9606 GN=SLC7A5 PE=1 SV=2	0	53.787	16	8	34	7	507	55	7.72	83.17	8	993	10742.8	1587.2	8844.6	9132.1	9264.4	2409.7	2784.9
2.16083e+18	FALSE	High	IsMasterProtein	Q13162	Peroxiredoxin-4 OS=Homo sapiens (Human) OX=9606 GN=PRDX4 PE=1 SV=1	0	53.697	44	10	30	8	271	30.5	6.29	74.22	10	416.4	2497.3	826.9	1680.5	2713.9	868.1	2383.5	1492.5
8.86214e+18	FALSE	High	IsMasterProtein	Q9UJZ1	Stomatin-like protein 2, mitochondrial OS=Homo sapiens (Human) OX=9606 GN=STOML2 PE=1 SV=1	0	53.619	32	8	17	8	356	38.5	7.39	38.58	8	207.4	1147.2	232.3	941	986.7	589.2	979.4	858.8
5.48371e+18	FALSE	High	IsMasterProtein	P10321	HLA class I histocompatibility antigen, C alpha chain OS=Homo sapiens (Human) OX=9606 GN=HLA-C PE=1 SV=3	0	53.549	27	7	20	3	366	40.6	6.04	45.63	7	100.1	1491.1	159.9	1467.4	1197.8	981.3	382.7	310.3
-7.28784e+17	FALSE	High	IsMasterProtein	P09543	2',3'-cyclic-nucleotide 3'-phosphodiesterase OS=Homo sapiens (Human) OX=9606 GN=CNP PE=1 SV=2	0	53.299	27	11	27	10	421	47.5	9.07	64.58	11	1142.8	8757.8	1443.3	4794.8	6797.7	3091.5	4522	5317.6
6.10273e+18	FALSE	High	IsMasterProtein	Q14152	Eukaryotic translation initiation factor 3 subunit A OS=Homo sapiens (Human) OX=9606 GN=EIF3A PE=1 SV=1	0	53.291	14	17	26	17	1382	166.5	6.79	48.88	17	1055.6	3431.1	2034.2	2471.6	4895	1896	5411.8	3271.7
7.40523e+18	FALSE	High	IsMasterProtein	P62195	26S proteasome regulatory subunit 8 OS=Homo sapiens (Human) OX=9606 GN=PSMC5 PE=1 SV=1	0	53.251	37	12	22	11	406	45.6	7.55	45.58	12	272.5	1436.3	501.3	859.6	1592.7	588.8	1771.7	1398.7
-4.75809e+18	FALSE	High	IsMasterProtein	P62316	Small nuclear ribonucleoprotein Sm D2 OS=Homo sapiens (Human) OX=9606 GN=SNRPD2 PE=1 SV=1	0	53.248	58	7	36	7	118	13.5	9.91	65.19	7	784.6	2899.9	1199.9	1915.3	28237.8	1441.2	22920.7	2371.8
5.14584e+18	FALSE	High	IsMasterProtein	Q8N183	NADH dehydrogenase [ubiquinone] 1 alpha subcomplex assembly factor 2 OS=Homo sapiens (Human) OX=9606 GN=NDUFAF2 PE=1 SV=1	0	53.194	71	13	28	13	169	19.8	8.97	72.19	13	3770.5	7852.7	3341.7	4327.6	10533.5	4074	13922.6	7694.9	Met-loss [N-Term]
7.54615e+18	FALSE	High	IsMasterProtein	O00186	Syntaxin-binding protein 3 OS=Homo sapiens (Human) OX=9606 GN=STXBP3 PE=1 SV=2	0	53.176	27	16	25	16	592	67.7	7.8	49.06	16	627.5	14556.3	791	5508.6	5330.2	3474.2	1895.4	6672.2	Met-loss [N-Term]
-2.39879e+18	FALSE	High	IsMasterProtein	P45880	Voltage-dependent anion-selective channel protein 2 OS=Homo sapiens (Human) OX=9606 GN=VDAC2 PE=1 SV=2	0	53.121	41	10	21	10	294	31.5	7.56	51.31	10	638.6	5872.2	882.1	7128.2	5002.7	4583.9	2867.1	2010.3
-5.66053e+18	FALSE	High	IsMasterProtein	Q6WCQ1	Myosin phosphatase Rho-interacting protein OS=Homo sapiens (Human) OX=9606 GN=MPRIP PE=1 SV=3	0	53.054	23	16	22	16	1025	116.5	6.21	19.3	16	78.8	983.4	95.8	590.8	514.3	362.4	249.2	661.3	Phospho [S326]
1.39556e+18	FALSE	High	IsMasterProtein	O94826	Mitochondrial import receptor subunit TOM70 OS=Homo sapiens (Human) OX=9606 GN=TOMM70 PE=1 SV=1	0	52.979	32	20	36	20	608	67.4	7.12	52.41	20	1811.1	13942.3	2527.4	14081.8	12638.8	8801.8	7670.2	7093.3
5.27521e+18	FALSE	High	IsMasterProtein	P37840	Alpha-synuclein OS=Homo sapiens (Human) OX=9606 GN=SNCA PE=1 SV=1	0	52.916	48	5	20	5	140	14.5	4.7	65.27	5	1943.5	2790.9	1907.4	1968.2	6034.2	2729.1	5394.8	3316.8
-5.06864e+18	FALSE	High	IsMasterProtein	P62491	Ras-related protein Rab-11A OS=Homo sapiens (Human) OX=9606 GN=RAB11A PE=1 SV=3	0	52.886	44	9	25	9	216	24.4	6.57	56.25	9	658.7	8523.5	966.1	6320.8	6598.3	3780.1	3678.1	4086.4
4.01051e+18	FALSE	High	IsMasterProtein	Q14103	Heterogeneous nuclear ribonucleoprotein D0 OS=Homo sapiens (Human) OX=9606 GN=HNRNPD PE=1 SV=1	0	52.793	28	11	24	9	355	38.4	7.81	44.27	11	1135.9	4595.2	2466.1	2788.7	7683.9	2056.7	7235.9	4843.9
-2.49136e+18	FALSE	High	IsMasterProtein	P54920	Alpha-soluble NSF attachment protein OS=Homo sapiens (Human) OX=9606 GN=NAPA PE=1 SV=3	0	52.763	52	12	23	12	295	33.2	5.36	40.77	12	321.4	2996.5	433.9	2024.6	1522.8	1020.3	955.8	1064.3
-7.70524e+18	FALSE	High	IsMasterProtein	P08865	40S ribosomal protein SA OS=Homo sapiens (Human) OX=9606 GN=RPSA PE=1 SV=4	0	52.729	44	10	24	10	295	32.8	4.87	41.05	10	409.6	2000	850.2	1481.2	2468	990.6	2445.3	1419.8
7.68895e+18	FALSE	High	IsMasterProtein	O14818	Proteasome subunit alpha type-7 OS=Homo sapiens (Human) OX=9606 GN=PSMA7 PE=1 SV=1	0	52.671	49	9	19	9	248	27.9	8.46	56.14	9	799.2	3089.1	1612.8	1757.4	5710.5	1302	4863.4	3443.7
-6.97394e+18	FALSE	High	IsMasterProtein	P56192	Methionine--tRNA ligase, cytoplasmic OS=Homo sapiens (Human) OX=9606 GN=MARS1 PE=1 SV=2	0	52.465	20	13	22	13	900	101.1	6.16	38.92	13	674.3	3208.6	1330.7	2117.8	4318.8	1618.5	4103.3	2533.2
1.5168e+18	FALSE	High	IsMasterProtein	Q9HB71	Calcyclin-binding protein OS=Homo sapiens (Human) OX=9606 GN=CACYBP PE=1 SV=2	0	52.379	39	8	16	8	228	26.2	8.25	43.27	8	1196.4	3542	2347.3	2242.8	6544.7	1776.4	6031.6	3761
3.0356e+18	FALSE	High	IsMasterProtein	P46777	60S ribosomal protein L5 OS=Homo sapiens (Human) OX=9606 GN=RPL5 PE=1 SV=3	0	52.028	25	8	27	8	297	34.3	9.72	50.97	8	1058.9	4356.4	2222.5	3464.8	6900.3	2289.8	6217.5	3657.7
-2.16912e+17	FALSE	High	IsMasterProtein	Q27J81	Inverted formin-2 OS=Homo sapiens (Human) OX=9606 GN=INF2 PE=1 SV=2	0	51.941	16	13	20	13	1249	135.5	5.38	20.37	13	149.6	2922.1	188	1938.4	1545	1082.8	729	1536.1
-9.1597e+17	FALSE	High	IsMasterProtein	A1L390	Pleckstrin homology domain-containing family G member 3 OS=Homo sapiens (Human) OX=9606 GN=PLEKHG3 PE=1 SV=1	0	51.929	17	15	19	15	1219	134.3	6.55	27.85	15	93.3	1953.7	118.5	1196.7	941.5	837.5	301.2	1373.6
-6.81029e+18	FALSE	High	IsMasterProtein	Q15758	Neutral amino acid transporter B(0) OS=Homo sapiens (Human) OX=9606 GN=SLC1A5 PE=1 SV=2	0	51.919	23	8	22	8	541	56.6	5.48	60.16	8	396	7679.8	614.4	3750.6	4111.9	3456.7	1156.5	2200.8
5.31401e+18	FALSE	High	IsMasterProtein	P18124	60S ribosomal protein L7 OS=Homo sapiens (Human) OX=9606 GN=RPL7 PE=1 SV=1	0	51.723	30	10	26	10	248	29.2	10.65	58.34	10	953.5	3562.9	2043.3	3266.8	5488.5	2232.6	4842.5	3272.7
7.72632e+18	FALSE	High	IsMasterProtein	Q9NQC3	Reticulon-4 OS=Homo sapiens (Human) OX=9606 GN=RTN4 PE=1 SV=2	0	51.698	9	8	30	8	1192	129.9	4.5	54.11	8	377.2	2581.5	559.5	2233.8	2814	1280.8	2208.3	1665.9
-7.72225e+18	FALSE	High	IsMasterProtein	O00571	ATP-dependent RNA helicase DDX3X OS=Homo sapiens (Human) OX=9606 GN=DDX3X PE=1 SV=3	0	51.685	23	14	27	13	662	73.2	7.18	44.09	14	699.1	3262.7	1383.2	2599.7	4264.3	1738.6	3620	2539.7
-8.09781e+18	FALSE	High	IsMasterProtein	Q16576	Histone-binding protein RBBP7 OS=Homo sapiens (Human) OX=9606 GN=RBBP7 PE=1 SV=1	0	51.653	32	11	23	5	425	47.8	5.05	60.15	11	575.9	2509.7	1117.8	1330	4256.8	935.9	2891.4	2052
5.85324e+18	FALSE	High	IsMasterProtein	Q9H7Z7	Prostaglandin E synthase 2 OS=Homo sapiens (Human) OX=9606 GN=PTGES2 PE=1 SV=1	0	51.568	37	12	17	12	377	41.9	9.16	36.67	12	816.2	6408	935	1999	3482.8	1265.8	3735.3	5894.7
4.77343e+18	FALSE	High	IsMasterProtein	P62834	Ras-related protein Rap-1A OS=Homo sapiens (Human) OX=9606 GN=RAP1A PE=1 SV=1	0	51.475	46	8	30	3	184	21	6.67	48.02	8	98.5	567.1	111.4	334.2	399.1	253.8	432.8	411.6
-7.20012e+18	FALSE	High	IsMasterProtein	P35998	26S proteasome regulatory subunit 7 OS=Homo sapiens (Human) OX=9606 GN=PSMC2 PE=1 SV=3	0	51.437	32	11	21	11	433	48.6	5.95	40.03	11	328.5	1385.4	690.1	980.4	1785	710.7	1728.8	1546.1
-1.5819e+18	FALSE	High	IsMasterProtein	P49006	MARCKS-related protein OS=Homo sapiens (Human) OX=9606 GN=MARCKSL1 PE=1 SV=2	0	51.435	77	7	16	6	195	19.5	4.67	41.3	7	155.5	1342.3	155.2	448.6	472	305.7	386.5	835.7	Phospho [S22; T148]
-2.98217e+18	FALSE	High	IsMasterProtein	P28066	Proteasome subunit alpha type-5 OS=Homo sapiens (Human) OX=9606 GN=PSMA5 PE=1 SV=3	0	51.405	29	5	18	5	241	26.4	4.79	41.38	5	279.9	1787.3	567	923.1	1862.9	610	1738.7	1238.3
-4.66972e+18	FALSE	High	IsMasterProtein	Q9BSJ8	Extended synaptotagmin-1 OS=Homo sapiens (Human) OX=9606 GN=ESYT1 PE=1 SV=1	0	51.316	14	12	19	12	1104	122.8	5.83	41.98	12	130.4	1155.7	203.6	867.6	1004.3	555.6	774.9	655.7
1.01198e+18	FALSE	High	IsMasterProtein	P41091	Eukaryotic translation initiation factor 2 subunit 3 OS=Homo sapiens (Human) OX=9606 GN=EIF2S3 PE=1 SV=3	0	51.267	29	13	31	13	472	51.1	8.4	58.48	13	950	3366.5	2142.7	2365.8	5702.1	1805.4	5860.9	3829.7	Phospho [T435]
5.82618e+18	FALSE	High	IsMasterProtein	Q8N0X7	Spartin OS=Homo sapiens (Human) OX=9606 GN=SPART PE=1 SV=1	0	51.227	22	15	26	15	666	72.8	5.91	52.34	15	1653.4	11197.7	1949.9	4052.7	10302.3	2698.5	11296.3	11730.7
5.494e+18	FALSE	High	IsMasterProtein	Q9ULH0	Kinase D-interacting substrate of 220 kDa OS=Homo sapiens (Human) OX=9606 GN=KIDINS220 PE=1 SV=3	0	51.138	11	18	28	18	1771	196.4	6.62	24.08	18	324.5	1823.2	310.1	1457.5	1536.6	1267.2	638	795.1
-4.57682e+18	FALSE	High	IsMasterProtein	P52292	Importin subunit alpha-1 OS=Homo sapiens (Human) OX=9606 GN=KPNA2 PE=1 SV=1	0	51.024	24	11	19	11	529	57.8	5.4	47.29	11	553.5	6670.3	812.4	3497.1	6278.4	2289.5	2605.4	2391.4
-3.97044e+18	FALSE	High	IsMasterProtein	P36578	60S ribosomal protein L4 OS=Homo sapiens (Human) OX=9606 GN=RPL4 PE=1 SV=5	0	50.98	24	10	41	10	427	47.7	11.06	98.42	10	1154.3	4739.4	2404.1	3656.7	6389.4	2468	4509.9	4476.9
3.45368e+18	FALSE	High	IsMasterProtein	Q8WUM4	Programmed cell death 6-interacting protein OS=Homo sapiens (Human) OX=9606 GN=PDCD6IP PE=1 SV=1	0	50.838	17	15	19	15	868	96	6.52	38.43	15	652.4	3147.9	1171.5	1840	3598.8	1287	2850.8	2594.9
6.18409e+18	FALSE	High	IsMasterProtein	P39748	Flap endonuclease 1 OS=Homo sapiens (Human) OX=9606 GN=FEN1 PE=1 SV=1	0	50.751	31	11	18	11	380	42.6	8.62	42.9	11	672.7	2265.6	1336.2	1459.7	4361.1	1218.5	3048	1994.8
1.6035e+18	FALSE	High	IsMasterProtein	P62805	Histone H4 OS=Homo sapiens (Human) OX=9606 GN=H4C12 PE=1 SV=2	0	50.544	50	5	43	5	103	11.4	11.36	105.3	5	1784.9	8205.1	2469.2	7090.7	11867.4	4570.1	8247.5	5235.9
-5.23381e+18	FALSE	High	IsMasterProtein	P00966	Argininosuccinate synthase OS=Homo sapiens (Human) OX=9606 GN=ASS1 PE=1 SV=2	0	50.542	34	14	39	14	412	46.5	8.02	85.03	14	2193.7	4771.4	4832.5	4827.1	12671.1	3897.7	11485.6	5061.4
-3.6145e+18	FALSE	High	IsMasterProtein	Q9Y266	Nuclear migration protein nudC OS=Homo sapiens (Human) OX=9606 GN=NUDC PE=1 SV=1	0	50.39	41	12	21	12	331	38.2	5.38	40.64	12	948.6	3705.1	1849	2475.4	5616.7	1758.2	4946.4	3358.4
1.73623e+18	FALSE	High	IsMasterProtein	Q687X5	Metalloreductase STEAP4 OS=Homo sapiens (Human) OX=9606 GN=STEAP4 PE=1 SV=1	0	50.384	28	9	15	9	459	51.9	9.29	26.44	9	108.4	1287.5	215	1842.6	2074.4	1700.1	364.9	228.1
6.22293e+18	FALSE	High	IsMasterProtein	P23284	Peptidyl-prolyl cis-trans isomerase B OS=Homo sapiens (Human) OX=9606 GN=PPIB PE=1 SV=2	0	50.287	46	11	26	10	216	23.7	9.41	62.61	11	2608.8	9390.1	4653.2	6699.9	13320.7	4245.7	11629.3	7082.3
-1.61302e+18	FALSE	High	IsMasterProtein	O15439	Multidrug resistance-associated protein 4 OS=Homo sapiens (Human) OX=9606 GN=ABCC4 PE=1 SV=3	0	50.192	10	15	24	14	1325	149.4	8.19	45.14	15	328.9	3973.3	543.5	2792.6	3565.7	2566.9	1160.7	1162.1
-2.05055e+18	FALSE	High	IsMasterProtein	Q01813	ATP-dependent 6-phosphofructokinase, platelet type OS=Homo sapiens (Human) OX=9606 GN=PFKP PE=1 SV=2	0	50.158	20	12	17	10	784	85.5	7.55	32.65	12	311.6	1144.6	647.1	928.8	1921.5	762.6	1733.8	1050.8
6.71806e+18	FALSE	High	IsMasterProtein	P50395	Rab GDP dissociation inhibitor beta OS=Homo sapiens (Human) OX=9606 GN=GDI2 PE=1 SV=2	0	49.983	38	14	26	11	445	50.6	6.47	28.24	14	212.8	802	465.1	504	1409.7	387.7	1279.8	785.6
5.18463e+18	FALSE	High	IsMasterProtein	Q07157	Tight junction protein ZO-1 OS=Homo sapiens (Human) OX=9606 GN=TJP1 PE=1 SV=3	0	49.98	12	16	25	16	1748	195.3	6.7	30.61	16	233.6	2435.3	340.5	1290.6	1186.9	755.4	797.3	1913.6	Phospho [S1617; S1619]
-9.18959e+18	FALSE	High	IsMasterProtein	Q13185	Chromobox protein homolog 3 OS=Homo sapiens (Human) OX=9606 GN=CBX3 PE=1 SV=4	0	49.821	34	7	23	6	183	20.8	5.33	39.58	7	613.6	4432.1	896.9	2147.3	6087.4	1684.2	3785	2232.4
4.19295e+18	FALSE	High	IsMasterProtein	P06756	Integrin alpha-V OS=Homo sapiens (Human) OX=9606 GN=ITGAV PE=1 SV=2	0	49.652	18	18	26	18	1048	116	5.68	36.11	18	277.9	5871.6	456.3	2878.1	3198.9	2371.6	1248.7	1433.8
2.19236e+18	FALSE	High	IsMasterProtein	O95433	Activator of 90 kDa heat shock protein ATPase homolog 1 OS=Homo sapiens (Human) OX=9606 GN=AHSA1 PE=1 SV=1	0	49.611	49	13	27	13	338	38.3	5.53	39.45	13	792.4	3894.4	1560.7	2212.4	6375.1	1866.1	4515.6	3517.8
2.92183e+18	FALSE	High	IsMasterProtein	Q99714	3-hydroxyacyl-CoA dehydrogenase type-2 OS=Homo sapiens (Human) OX=9606 GN=HSD17B10 PE=1 SV=3	0	49.56	63	11	23	11	261	26.9	7.78	49.42	11	445.3	2306.7	873.5	1664.1	3307.8	997.9	2276.9	1792.3
-3.138e+18	FALSE	High	IsMasterProtein	Q92688	Acidic leucine-rich nuclear phosphoprotein 32 family member B OS=Homo sapiens (Human) OX=9606 GN=ANP32B PE=1 SV=1	0	49.316	34	10	21	6	251	28.8	4.06	53.31	10	1380.9	4105.8	3105.7	2729.5	8911.4	2136.2	7251.1	5202.8
-1.87073e+18	FALSE	High	IsMasterProtein	P61160	Actin-related protein 2 OS=Homo sapiens (Human) OX=9606 GN=ACTR2 PE=1 SV=1	0	49.055	23	8	26	8	394	44.7	6.74	70.01	8	670	9290.9	1031.1	5077	4231.7	3577.7	1976.5	11807.4
1.27475e+18	FALSE	High	IsMasterProtein	O94973	AP-2 complex subunit alpha-2 OS=Homo sapiens (Human) OX=9606 GN=AP2A2 PE=1 SV=2	0	49.047	13	15	25	5	939	103.9	6.96	47.08	15	236	2361.6	423.3	1025.3	986.3	609.7	485.9	1788.8
-3.72062e+17	FALSE	High	IsMasterProtein	Q9NQX4	Unconventional myosin-Vc OS=Homo sapiens (Human) OX=9606 GN=MYO5C PE=1 SV=2	0	48.934	9	17	26	12	1742	202.7	7.71	29.78	17	191.7	2813.8	276.5	3110.4	1527.8	2169.9	603.5	608.6
-2.31579e+18	FALSE	High	IsMasterProtein	Q8N556	Actin filament-associated protein 1 OS=Homo sapiens (Human) OX=9606 GN=AFAP1 PE=1 SV=2	0	48.893	19	12	21	12	730	80.7	8.68	31.81	12	365.4	8340.8	480.6	2206.9	2159.8	1337.7	1214.9	8844	Phospho [S668; S711]
-3.819e+18	FALSE	High	IsMasterProtein	Q9Y4W6	AFG3-like protein 2 OS=Homo sapiens (Human) OX=9606 GN=AFG3L2 PE=1 SV=2	0	48.863	17	13	18	13	797	88.5	8.66	30.21	13	296.8	2271.5	416.3	2332.2	1942	1550	1399.6	998.7
-1.13564e+18	FALSE	High	IsMasterProtein	O76021	Ribosomal L1 domain-containing protein 1 OS=Homo sapiens (Human) OX=9606 GN=RSL1D1 PE=1 SV=3	0	48.79	24	12	22	12	490	54.9	10.13	44.44	12	1093.6	5689.5	2107.8	3808.6	6596.7	2456.9	4521.6	4260.8	Phospho [S361; S427]
8.04694e+18	FALSE	High	IsMasterProtein	P32119	Peroxiredoxin-2 OS=Homo sapiens (Human) OX=9606 GN=PRDX2 PE=1 SV=5	0	48.664	40	9	32	8	198	21.9	5.97	78.26	9	1775	5895.1	3341.1	3756	12872.5	3513.1	10196.3	5268
3.58098e+18	FALSE	High	IsMasterProtein	P07686	Beta-hexosaminidase subunit beta OS=Homo sapiens (Human) OX=9606 GN=HEXB PE=1 SV=3	0	48.643	26	14	24	14	556	63.1	6.76	44.78	14	892.4	9145.4	1613.8	5095.3	5814.8	2731.4	3879.1	3046.1
1.70197e+18	FALSE	High	IsMasterProtein	Q16720	Plasma membrane calcium-transporting ATPase 3 OS=Homo sapiens (Human) OX=9606 GN=ATP2B3 PE=1 SV=3	0	48.639	9	9	22	1	1220	134.1	5.62	52.89	9	369.2	6336.9	636.1	3608.6	3693.9	3506.7	1111.3	1839.9
5.92693e+18	FALSE	High	IsMasterProtein	Q92598	Heat shock protein 105 kDa OS=Homo sapiens (Human) OX=9606 GN=HSPH1 PE=1 SV=1	0	48.539	19	13	22	11	858	96.8	5.39	38.48	13	148.5	1202.6	375.7	753.6	1597.3	434.5	1036.2	771
-1.02791e+17	FALSE	High	IsMasterProtein	O94875	Sorbin and SH3 domain-containing protein 2 OS=Homo sapiens (Human) OX=9606 GN=SORBS2 PE=1 SV=3	0	48.532	13	11	19	11	1100	124	8.31	43.55	11	561.6	2520.8	683.6	1383.5	2673.3	844.9	1939.7	2171.3
-3.9315e+18	FALSE	High	IsMasterProtein	P35249	Replication factor C subunit 4 OS=Homo sapiens (Human) OX=9606 GN=RFC4 PE=1 SV=2	0	48.373	34	11	15	11	363	39.7	8.02	32.68	11	579.4	2351.8	802.9	1335.7	3177.5	943.5	2528.4	1789.3
-4.70954e+18	FALSE	High	IsMasterProtein	P20618	Proteasome subunit beta type-1 OS=Homo sapiens (Human) OX=9606 GN=PSMB1 PE=1 SV=2	0	48.195	29	5	17	5	241	26.5	8.13	37.06	5	392.5	1375.6	621.8	805.2	1994.4	567.8	1965.1	1436.8
8.16512e+18	FALSE	High	IsMasterProtein	Q15293	Reticulocalbin-1 OS=Homo sapiens (Human) OX=9606 GN=RCN1 PE=1 SV=1	0	48.067	37	10	24	10	331	38.9	5	63.05	10	1706.7	11481.5	2384.2	6611.7	8657.6	3994.7	6070.7	6550.4
-9.11967e+18	FALSE	High	IsMasterProtein	P13929	Beta-enolase OS=Homo sapiens (Human) OX=9606 GN=ENO3 PE=1 SV=5	0	47.999	26	8	16	6	434	47	7.71	36.47	8	250.7	1095.6	684.1	787.9	2530.9	632.6	1651.1	864.3
-1.81711e+18	FALSE	High	IsMasterProtein	O15511	Actin-related protein 2/3 complex subunit 5 OS=Homo sapiens (Human) OX=9606 GN=ARPC5 PE=1 SV=3	0	47.991	48	5	13	5	151	16.3	5.67	36.08	5	539.9	5095.1	778.1	2202.1	2533.8	1622.6	1316.2	8200.8
5.37048e+18	FALSE	High	IsMasterProtein	P22307	Non-specific lipid-transfer protein OS=Homo sapiens (Human) OX=9606 GN=SCP2 PE=1 SV=2	0	47.878	22	10	18	10	547	59	6.89	34.64	10	370.3	3521.8	584.2	3072.3	1835.2	1107.2	1398.9	763
-2.3331e+18	FALSE	High	IsMasterProtein	O95573	Long-chain-fatty-acid--CoA ligase 3 OS=Homo sapiens (Human) OX=9606 GN=ACSL3 PE=1 SV=3	0	47.786	25	13	19	12	720	80.4	8.38	26.02	13	129.2	1545.2	207.9	1196.7	1648	772.5	993.4	661.8
1.53454e+18	FALSE	High	IsMasterProtein	P05198	Eukaryotic translation initiation factor 2 subunit 1 OS=Homo sapiens (Human) OX=9606 GN=EIF2S1 PE=1 SV=3	0	47.783	33	9	21	9	315	36.1	5.08	45.13	9	1048.4	2702.8	1987.2	2192.2	5674.4	1615	5206.3	3009.5
6.27053e+18	FALSE	High	IsMasterProtein	P07951	Tropomyosin beta chain OS=Homo sapiens (Human) OX=9606 GN=TPM2 PE=1 SV=1	0	47.715	39	12	27	4	284	32.8	4.7	61.82	12	62.5	191.2	124.6	156.7	285.2	90.6	311.4	197
-4.424e+18	FALSE	High	IsMasterProtein	Q96CW1	AP-2 complex subunit mu OS=Homo sapiens (Human) OX=9606 GN=AP2M1 PE=1 SV=2	0	47.569	31	13	18	13	435	49.6	9.54	36.98	13	681.2	9981.3	1097.7	2901.8	2371.7	1620.3	1049.9	6796.6
4.00775e+18	FALSE	High	IsMasterProtein	Q562R1	Beta-actin-like protein 2 OS=Homo sapiens (Human) OX=9606 GN=ACTBL2 PE=1 SV=2	0	47.498	15	5	278	1	376	42	5.59	490.36	5	6	268.2	6.4	109.9	51.9	72.6	18.6	53.1
-8.50069e+18	FALSE	High	IsMasterProtein	P62820	Ras-related protein Rab-1A OS=Homo sapiens (Human) OX=9606 GN=RAB1A PE=1 SV=3	0	47.441	69	12	22	4	205	22.7	6.21	48.29	12	311.2	2923.4	427.7	1850.9	1878.8	1135.8	1431.1	1669.9
7.12967e+18	FALSE	High	IsMasterProtein	P52209	6-phosphogluconate dehydrogenase, decarboxylating OS=Homo sapiens (Human) OX=9606 GN=PGD PE=1 SV=3	0	47.415	26	12	21	12	483	53.1	7.23	41.52	12	690.3	3091.8	1491.7	2041.3	5529.5	1531.6	4127.9	2449
-7.19374e+17	FALSE	High	IsMasterProtein	O00231	26S proteasome non-ATPase regulatory subunit 11 OS=Homo sapiens (Human) OX=9606 GN=PSMD11 PE=1 SV=3	0	47.367	30	11	22	11	422	47.4	6.48	39.98	11	400.1	2071.8	824.2	1431.5	2466.8	962.7	2621.3	2074
-8.64713e+18	FALSE	High	IsMasterProtein	P78417	Glutathione S-transferase omega-1 OS=Homo sapiens (Human) OX=9606 GN=GSTO1 PE=1 SV=2	0	47.307	38	10	20	10	241	27.5	6.6	46.4	10	976.2	3655.6	2170.7	2496.5	7152.8	1956	5271.5	3613.1
3.67351e+18	FALSE	High	IsMasterProtein	P36542	ATP synthase subunit gamma, mitochondrial OS=Homo sapiens (Human) OX=9606 GN=ATP5F1C PE=1 SV=1	0	47.222	32	9	22	9	298	33	9.22	47.52	9	1393.2	7037.7	1267.4	4778.1	4355.6	2761.9	4795.5	4024.2
-5.36562e+18	FALSE	High	IsMasterProtein	P54819	Adenylate kinase 2, mitochondrial OS=Homo sapiens (Human) OX=9606 GN=AK2 PE=1 SV=2	0	47.209	47	10	28	10	239	26.5	7.81	57.27	10	1408.7	4100.6	2144.7	3064.9	6627.7	2358.2	5785.1	3399.5	Met-loss [N-Term]
-1.34351e+18	FALSE	High	IsMasterProtein	P22234	Multifunctional protein ADE2 OS=Homo sapiens (Human) OX=9606 GN=PAICS PE=1 SV=3	0	47.143	28	10	24	10	425	47	7.23	37.33	10	431	1910	840.9	1190.3	3107.6	891.9	2508.7	2005.8	Phospho [S27]
-8.00827e+18	FALSE	High	IsMasterProtein	P51991	Heterogeneous nuclear ribonucleoprotein A3 OS=Homo sapiens (Human) OX=9606 GN=HNRNPA3 PE=1 SV=2	0	47.133	33	12	19	10	378	39.6	9.01	31.43	12	234.5	1237.9	492.2	769.6	1491.8	490.1	1294.2	901.9
-5.49041e+18	FALSE	High	IsMasterProtein	Q9BPX5	Actin-related protein 2/3 complex subunit 5-like protein OS=Homo sapiens (Human) OX=9606 GN=ARPC5L PE=1 SV=1	0	47.106	63	7	16	7	153	16.9	6.6	37.14	7	681.9	8008	789	4442	3050.2	2784.7	1052.6	10092.3
-2.80667e+18	FALSE	High	IsMasterProtein	P54709	Sodium/potassium-transporting ATPase subunit beta-3 OS=Homo sapiens (Human) OX=9606 GN=ATP1B3 PE=1 SV=1	0	47.04	30	7	17	7	279	31.5	8.35	39.97	7	622.6	12044.7	1018.7	7595	5066.3	5704.9	1417.1	3626.1
-6.71973e+18	FALSE	High	IsMasterProtein	P16989	Y-box-binding protein 3 OS=Homo sapiens (Human) OX=9606 GN=YBX3 PE=1 SV=4	0	46.989	30	8	20	6	372	40.1	9.77	59.84	8	191.5	639.5	263.2	368.8	715.3	240.2	878.1	657.2
7.7114e+18	FALSE	High	IsMasterProtein	Q8NG31	Kinetochore scaffold 1 OS=Homo sapiens (Human) OX=9606 GN=KNL1 PE=1 SV=3	0	46.892	7	16	22	16	2342	265.2	5.47	28.13	16	173.8	4863.4	267.5	3912.7	2868.4	2323.4	1032.1	989.6
3.36649e+18	FALSE	High	IsMasterProtein	P10515	Dihydrolipoyllysine-residue acetyltransferase component of pyruvate dehydrogenase complex, mitochondrial OS=Homo sapiens (Human) OX=9606 GN=DLAT PE=1 SV=3	0	46.862	21	12	24	12	647	69	7.84	53.07	12	1606.8	5518.6	1744	2889.7	7004.6	1920.5	8823.3	3433.1
-7.19022e+18	FALSE	High	IsMasterProtein	Q9H0A0	RNA cytidine acetyltransferase OS=Homo sapiens (Human) OX=9606 GN=NAT10 PE=1 SV=2	0	46.846	14	14	24	14	1025	115.7	8.27	37.43	14	503.2	2075.7	944.7	1558.1	2705.1	1027	2558	1835.4
1.76162e+18	FALSE	High	IsMasterProtein	P62888	60S ribosomal protein L30 OS=Homo sapiens (Human) OX=9606 GN=RPL30 PE=1 SV=2	0	46.814	66	7	17	7	115	12.8	9.63	38.52	7	601.3	2886.9	1098.3	1864.7	3412.5	1276.2	2996.8	1926.6
4.79794e+17	FALSE	High	IsMasterProtein	P61221	ATP-binding cassette sub-family E member 1 OS=Homo sapiens (Human) OX=9606 GN=ABCE1 PE=1 SV=1	0	46.799	19	9	21	9	599	67.3	8.34	33.15	9	442.6	2672.8	910.1	1446.3	3127.3	1087.1	2448	1926.6
-2.65718e+18	FALSE	High	IsMasterProtein	Q9Y3I0	RNA-splicing ligase RtcB homolog OS=Homo sapiens (Human) OX=9606 GN=RTCB PE=1 SV=1	0	46.741	29	12	20	12	505	55.2	7.23	31.25	12	291.3	1089.7	622	839.8	1570.5	636.9	1637.1	1070.8
3.94478e+18	FALSE	High	IsMasterProtein	P60660	Myosin light polypeptide 6 OS=Homo sapiens (Human) OX=9606 GN=MYL6 PE=1 SV=2	0	46.727	60	9	21	7	151	16.9	4.65	40.22	9	615	6704.2	456	6034.1	3909.6	3938.2	1262.7	797.6
-2.17398e+18	FALSE	High	IsMasterProtein	Q9Y4I1	Unconventional myosin-Va OS=Homo sapiens (Human) OX=9606 GN=MYO5A PE=1 SV=2	0	46.699	8	17	22	11	1855	215.3	8.48	37.42	17	249	5373	355.7	4877.1	3120.1	3474.2	717.6	846.2
6.50866e+18	FALSE	High	IsMasterProtein	Q9Y666	Solute carrier family 12 member 7 OS=Homo sapiens (Human) OX=9606 GN=SLC12A7 PE=1 SV=3	0	46.696	14	13	27	11	1083	119	6.71	42.96	13	295.2	2640.2	466.4	2565.4	2176.1	1974	941.8	1015.2
-6.58568e+18	FALSE	High	IsMasterProtein	Q9NTK5	Obg-like ATPase 1 OS=Homo sapiens (Human) OX=9606 GN=OLA1 PE=1 SV=2	0	46.648	34	13	22	13	396	44.7	7.81	42.61	13	663.6	2182.1	1407.8	1616.1	5046.2	1282.9	3606.8	2152.7
-1.08025e+17	FALSE	High	IsMasterProtein	Q99873	Protein arginine N-methyltransferase 1 OS=Homo sapiens (Human) OX=9606 GN=PRMT1 PE=1 SV=3	0	46.577	23	9	19	9	371	42.4	5.35	50.53	9	750	3134.2	1451.2	1986.8	4953.7	1416.1	4671.1	3189.5
-2.98324e+18	FALSE	High	IsMasterProtein	P21266	Glutathione S-transferase Mu 3 OS=Homo sapiens (Human) OX=9606 GN=GSTM3 PE=1 SV=3	0	46.536	55	11	19	10	225	26.5	5.54	40.48	11	346.2	1379.5	780.9	1094.8	3231.1	887.5	2286.4	1296.9
5.28868e+18	FALSE	High	IsMasterProtein	Q14240	Eukaryotic initiation factor 4A-II OS=Homo sapiens (Human) OX=9606 GN=EIF4A2 PE=1 SV=2	0	46.23	29	11	24	2	407	46.4	5.48	41.39	11	47.8	166.4	78.1	166	327.5	115.3	247.3	178
7.83586e+18	FALSE	High	IsMasterProtein	P06753	Tropomyosin alpha-3 chain OS=Homo sapiens (Human) OX=9606 GN=TPM3 PE=1 SV=2	0	46.163	29	9	25	3	285	32.9	4.72	66.94	9	131.5	554	197.7	876.3	826.3	437.3	538.6	368
-1.40731e+17	FALSE	High	IsMasterProtein	Q96AY3	Peptidyl-prolyl cis-trans isomerase FKBP10 OS=Homo sapiens (Human) OX=9606 GN=FKBP10 PE=1 SV=1	0	45.973	28	13	23	13	582	64.2	5.62	28.36	13	451.8	1992.9	833.4	1609	2601.6	898.1	1928.4	1363.6
-7.40573e+18	FALSE	High	IsMasterProtein	P00390	Glutathione reductase, mitochondrial OS=Homo sapiens (Human) OX=9606 GN=GSR PE=1 SV=2	0	45.963	29	11	18	11	522	56.2	8.5	42.63	11	578.2	1529.6	1078.3	1141.9	2790.9	894	2496.2	1686.5
8.85788e+18	FALSE	High	IsMasterProtein	P63096	Guanine nucleotide-binding protein G(i) subunit alpha-1 OS=Homo sapiens (Human) OX=9606 GN=GNAI1 PE=1 SV=2	0	45.949	30	10	18	4	354	40.3	5.97	45.15	10	119.7	2033.3	165.4	1207.9	1152.1	945.1	350.1	563.5
4.43093e+18	FALSE	High	IsMasterProtein	Q9Y277	Voltage-dependent anion-selective channel protein 3 OS=Homo sapiens (Human) OX=9606 GN=VDAC3 PE=1 SV=1	0	45.759	39	9	25	8	283	30.6	8.66	53.11	9	857.8	7732	1276.1	8958.7	5341.5	5698.3	4387.7	2932.8
7.89068e+18	FALSE	High	IsMasterProtein	Q6NZI2	Caveolae-associated protein 1 OS=Homo sapiens (Human) OX=9606 GN=CAVIN1 PE=1 SV=1	0	45.746	21	8	20	8	390	43.5	5.6	53.88	8	441.5	7639.3	669.7	3675.6	3828.8	2655.4	1171.3	3156.4	Phospho [T302]
-5.82996e+18	FALSE	High	IsMasterProtein	O43399	Tumor protein D54 OS=Homo sapiens (Human) OX=9606 GN=TPD52L2 PE=1 SV=2	0	45.741	50	8	23	8	206	22.2	5.36	42.54	8	707.7	4109.7	718.1	1557.8	4716.2	1024.7	4523.5	3479.2	Phospho [S21]
-2.10641e+18	FALSE	High	IsMasterProtein	Q8WVM8	Sec1 family domain-containing protein 1 OS=Homo sapiens (Human) OX=9606 GN=SCFD1 PE=1 SV=4	0	45.635	24	11	18	11	642	72.3	6.27	29.53	11	193.6	1553.7	242.9	1013.4	1081.4	577.7	1003.2	785.6
-4.69022e+17	FALSE	High	IsMasterProtein	P53618	Coatomer subunit beta OS=Homo sapiens (Human) OX=9606 GN=COPB1 PE=1 SV=3	0	45.555	14	11	21	11	953	107.1	6.05	26.83	11	260.2	1409.5	476.3	820.2	1856.6	631.4	1586.2	1012.7
-8.52709e+18	FALSE	High	IsMasterProtein	Q13561	Dynactin subunit 2 OS=Homo sapiens (Human) OX=9606 GN=DCTN2 PE=1 SV=4	0	45.463	24	8	12	8	401	44.2	5.21	27.13	8	340.1	2331.5	390.3	1223.9	1483.4	667.4	1111.7	1128
5.46886e+18	FALSE	High	IsMasterProtein	O60884	DnaJ homolog subfamily A member 2 OS=Homo sapiens (Human) OX=9606 GN=DNAJA2 PE=1 SV=1	0	45.313	32	11	26	11	412	45.7	6.48	48.27	11	886.7	5581.2	1259.7	2470	6177.4	1720.8	5175.2	4114.4
9.19293e+18	FALSE	High	IsMasterProtein	P25789	Proteasome subunit alpha type-4 OS=Homo sapiens (Human) OX=9606 GN=PSMA4 PE=1 SV=1	0	45.298	30	7	20	7	261	29.5	7.72	41.61	7	1034.1	3606	2157.5	2138.7	6000.7	1726.8	5846.1	4299.4
-3.0064e+18	FALSE	High	IsMasterProtein	Q9BUP3	Oxidoreductase HTATIP2 OS=Homo sapiens (Human) OX=9606 GN=HTATIP2 PE=1 SV=2	0	45.232	32	8	18	8	242	27	8.38	43.18	8	1845.4	6483.7	2027.7	3693.6	5221.3	2779.9	5705.4	6009.5
-4.24351e+18	FALSE	High	IsMasterProtein	P33992	DNA replication licensing factor MCM5 OS=Homo sapiens (Human) OX=9606 GN=MCM5 PE=1 SV=5	0	45.231	16	10	18	10	734	82.2	8.37	17.61	10	217.1	860.7	410	689.2	1295.4	493.8	1266.5	829.7
-7.99695e+18	FALSE	High	IsMasterProtein	P28331	NADH-ubiquinone oxidoreductase 75 kDa subunit, mitochondrial OS=Homo sapiens (Human) OX=9606 GN=NDUFS1 PE=1 SV=3	0	45.18	17	10	16	10	727	79.4	6.23	34.99	10	298.2	1734.5	323.3	1020.5	1290.4	559	1450.8	1099.4
6.31278e+18	FALSE	High	IsMasterProtein	Q96E39	RNA binding motif protein, X-linked-like-1 OS=Homo sapiens (Human) OX=9606 GN=RBMXL1 PE=1 SV=1	0	45.169	34	13	32	1	390	42.1	9.89	43	13	29.7	251.2	45	115	178.8	72.8	133.1	139.9
-6.5756e+18	FALSE	High	IsMasterProtein	P39019	40S ribosomal protein S19 OS=Homo sapiens (Human) OX=9606 GN=RPS19 PE=1 SV=2	0	45.148	48	8	31	8	145	16.1	10.32	73.27	8	2612	8384.5	3937.4	5010.1	13813.6	3453.7	11292.1	7903.5
3.25736e+17	FALSE	High	IsMasterProtein	P35637	RNA-binding protein FUS OS=Homo sapiens (Human) OX=9606 GN=FUS PE=1 SV=1	0	45.07	11	5	29	3	526	53.4	9.36	69.01	5	392.6	1258.1	780.3	932.7	2084	789.1	2098.3	1196.2
6.14892e+18	FALSE	High	IsMasterProtein	P35606	Coatomer subunit beta' OS=Homo sapiens (Human) OX=9606 GN=COPB2 PE=1 SV=2	0	44.842	17	12	15	12	906	102.4	5.27	32.46	12	401.2	2738.1	725.4	1525.4	2929.6	1067.8	2452.9	1706
-8.74099e+18	FALSE	High	IsMasterProtein	P43304	Glycerol-3-phosphate dehydrogenase, mitochondrial OS=Homo sapiens (Human) OX=9606 GN=GPD2 PE=1 SV=3	0	44.677	19	13	16	13	727	80.8	7.69	20.33	13	121.9	1182.4	147.4	834	862.7	501.6	555.7	638.7
9.12497e+18	FALSE	High	IsMasterProtein	P11387	DNA topoisomerase 1 OS=Homo sapiens (Human) OX=9606 GN=TOP1 PE=1 SV=2	0	44.662	12	8	16	8	765	90.7	9.31	29.22	8	341.2	1359.9	756.9	906.7	2228.5	724.5	2075.1	1392.2
9.062e+17	FALSE	High	IsMasterProtein	Q8NBS9	Thioredoxin domain-containing protein 5 OS=Homo sapiens (Human) OX=9606 GN=TXNDC5 PE=1 SV=2	0	44.653	25	10	21	10	432	47.6	5.97	41.04	10	385.4	1665.3	746.9	1149.3	2354.5	669	2074.4	1318.5
6.12439e+18	FALSE	High	IsMasterProtein	P40925	Malate dehydrogenase, cytoplasmic OS=Homo sapiens (Human) OX=9606 GN=MDH1 PE=1 SV=4	0	44.633	37	11	26	11	334	36.4	7.36	35.96	11	717.9	2882.3	1529.9	2128.7	4959.5	1692.7	3924.2	2846.1
7.05916e+18	FALSE	High	IsMasterProtein	Q9H0U4	Ras-related protein Rab-1B OS=Homo sapiens (Human) OX=9606 GN=RAB1B PE=1 SV=1	0	44.59	62	10	20	2	201	22.2	5.73	45.3	10	19.7	203.6	34.2	158.6	100.1	105.8	98.6	103.8
-5.06388e+18	FALSE	High	IsMasterProtein	O75128	Protein cordon-bleu OS=Homo sapiens (Human) OX=9606 GN=COBL PE=1 SV=2	0	44.437	13	12	19	12	1261	135.5	7.75	29.62	12	192.7	2645.4	226.1	1261.4	1271.9	766.3	499.9	1815.8
8.83545e+18	FALSE	High	IsMasterProtein	Q8N1F7	Nuclear pore complex protein Nup93 OS=Homo sapiens (Human) OX=9606 GN=NUP93 PE=1 SV=2	0	44.371	19	14	19	14	819	93.4	5.72	26.66	14	437.8	2163.8	518.5	1066.9	2240.2	761.4	2190.8	2097.1
2.74603e+18	FALSE	High	IsMasterProtein	P16070	CD44 antigen OS=Homo sapiens (Human) OX=9606 GN=CD44 PE=1 SV=3	0	44.367	12	8	14	8	742	81.5	5.33	36.3	8	175.9	5271.3	295.6	3617	3381	2417.5	860.3	976.6
-4.0182e+18	FALSE	High	IsMasterProtein	P55327	Tumor protein D52 OS=Homo sapiens (Human) OX=9606 GN=TPD52 PE=1 SV=2	0	44.285	28	6	19	6	224	24.3	4.83	49.31	6	520.5	2628.4	490.5	938.4	3472.3	777.5	4711.7	3115.3
-8.57489e+18	FALSE	High	IsMasterProtein	P53701	Cytochrome c-type heme lyase OS=Homo sapiens (Human) OX=9606 GN=HCCS PE=1 SV=1	0	44.262	50	11	23	11	268	30.6	6.68	50.11	11	420	3065	536.2	2516.7	2614.2	1592.2	2407.8	1912.1
-2.91186e+17	FALSE	High	IsMasterProtein	P33993	DNA replication licensing factor MCM7 OS=Homo sapiens (Human) OX=9606 GN=MCM7 PE=1 SV=4	0	43.96	17	10	21	10	719	81.3	6.46	30	10	702	2791.6	1436.1	2197.3	4464.1	1629.3	4140.8	2642.5
3.76163e+18	FALSE	High	IsMasterProtein	P05362	Intercellular adhesion molecule 1 OS=Homo sapiens (Human) OX=9606 GN=ICAM1 PE=1 SV=2	0	43.879	21	8	15	8	532	57.8	7.99	25.39	8	123.8	2043.8	227.8	1455.6	1579.7	1224.3	604.6	604.1
-6.23862e+18	FALSE	High	IsMasterProtein	Q9NZW5	MAGUK p55 subfamily member 6 OS=Homo sapiens (Human) OX=9606 GN=MPP6 PE=1 SV=2	0	43.818	25	13	20	13	540	61.1	6.18	28.53	13	332.9	3592.3	469.8	2096	2114.1	1389.8	1089	2199.3
-1.68459e+18	FALSE	High	IsMasterProtein	P35237	Serpin B6 OS=Homo sapiens (Human) OX=9606 GN=SERPINB6 PE=1 SV=3	0	43.762	30	9	16	9	376	42.6	5.27	27.53	9	296.6	1455.2	601.4	1145.1	2306	909.4	1678.8	966.6
-1.05133e+18	FALSE	High	IsMasterProtein	P49189	4-trimethylaminobutyraldehyde dehydrogenase OS=Homo sapiens (Human) OX=9606 GN=ALDH9A1 PE=1 SV=3	0	43.592	26	11	20	11	494	53.8	5.87	34.25	11	545.1	2216	1001.2	1367.1	3312.4	1092.2	2806.4	2020.9
-4.1075e+18	FALSE	High	IsMasterProtein	P42566	Epidermal growth factor receptor substrate 15 OS=Homo sapiens (Human) OX=9606 GN=EPS15 PE=1 SV=2	0	43.481	15	11	16	11	896	98.6	4.64	23.75	11	125.8	1150.4	222.2	605.2	602.7	341.6	350.9	749.5
5.16955e+17	FALSE	High	IsMasterProtein	P60900	Proteasome subunit alpha type-6 OS=Homo sapiens (Human) OX=9606 GN=PSMA6 PE=1 SV=1	0	43.461	29	8	19	8	246	27.4	6.76	42	8	607.5	2831.4	1327.4	1584.7	4275.6	1199.2	4234.9	2840
6.54887e+18	FALSE	High	IsMasterProtein	Q9UKM9	RNA-binding protein Raly OS=Homo sapiens (Human) OX=9606 GN=RALY PE=1 SV=1	0	43.432	36	11	17	11	306	32.4	9.17	28.93	11	441.9	2910.3	671.2	1291.2	2530.9	880.4	2581.9	2027.4
-7.57518e+18	FALSE	High	IsMasterProtein	P18669	Phosphoglycerate mutase 1 OS=Homo sapiens (Human) OX=9606 GN=PGAM1 PE=1 SV=2	0	43.336	31	6	17	6	254	28.8	7.18	37.3	6	451.1	1833.6	1208.5	1185.8	2851.7	1083.5	3307.5	2000.8
-7.92306e+17	FALSE	High	IsMasterProtein	Q9Y2W1	Thyroid hormone receptor-associated protein 3 OS=Homo sapiens (Human) OX=9606 GN=THRAP3 PE=1 SV=2	0	43.331	15	14	20	13	955	108.6	10.15	36.08	14	1638.1	5465.1	2084.3	2994.8	5841.1	1944.7	5912.5	4290.9	Phospho [S234; S243; S320]
5.18559e+18	FALSE	High	IsMasterProtein	P20290	Transcription factor BTF3 OS=Homo sapiens (Human) OX=9606 GN=BTF3 PE=1 SV=1	0	43.311	48	8	14	6	206	22.2	9.38	18.27	8	59.7	135.7	104.6	95.2	483.7	77.5	296.6	197
-6.44192e+18	FALSE	High	IsMasterProtein	P51610	Host cell factor 1 OS=Homo sapiens (Human) OX=9606 GN=HCFC1 PE=1 SV=2	0	43.295	7	11	20	11	2035	208.6	7.46	27.98	11	199.3	1167.4	294.9	628.3	1243.9	385.2	1152.7	914.4	Phospho [S666]
6.51475e+18	FALSE	High	IsMasterProtein	Q9UQE7	Structural maintenance of chromosomes protein 3 OS=Homo sapiens (Human) OX=9606 GN=SMC3 PE=1 SV=2	0	43.289	11	12	18	12	1217	141.5	7.18	29.9	12	390.5	1771.7	771.6	1397.6	2570.7	943.5	2564.4	1561.1
-5.632e+18	FALSE	High	IsMasterProtein	Q02878	60S ribosomal protein L6 OS=Homo sapiens (Human) OX=9606 GN=RPL6 PE=1 SV=3	0	43.258	40	12	25	12	288	32.7	10.58	54.09	12	1348.6	4619.4	2533.3	3986.1	5668.6	2750.3	4807.2	4297.4
-3.50905e+18	FALSE	High	IsMasterProtein	Q04917	14-3-3 protein eta OS=Homo sapiens (Human) OX=9606 GN=YWHAH PE=1 SV=4	0	43.186	40	10	26	7	246	28.2	4.84	64.85	10	219.4	1330.5	379.7	781.8	1338.9	507.4	1147	925.5
5.62361e+17	FALSE	High	IsMasterProtein	O00425	Insulin-like growth factor 2 mRNA-binding protein 3 OS=Homo sapiens (Human) OX=9606 GN=IGF2BP3 PE=1 SV=2	0	43.1	25	13	18	11	579	63.7	8.87	38.52	13	892.8	4419	1417	2950.9	5142.6	1876.9	4383.2	3011.5
-8.99395e+18	FALSE	High	IsMasterProtein	P61026	Ras-related protein Rab-10 OS=Homo sapiens (Human) OX=9606 GN=RAB10 PE=1 SV=1	0	43.053	40	9	23	6	200	22.5	8.38	45.39	9	332.7	3269.9	452.9	2199.9	2777.1	1567.1	1628.3	1505.5
-2.00943e+18	FALSE	High	IsMasterProtein	P62333	26S proteasome regulatory subunit 10B OS=Homo sapiens (Human) OX=9606 GN=PSMC6 PE=1 SV=1	0	43.008	23	8	11	8	389	44.1	7.49	30.3	8	271	1163.5	630.2	949	2035	655.8	1704.6	1304
3.24567e+18	FALSE	High	IsMasterProtein	P62263	40S ribosomal protein S14 OS=Homo sapiens (Human) OX=9606 GN=RPS14 PE=1 SV=3	0	42.999	36	5	22	5	151	16.3	10.05	54.38	5	352	1316.8	578.1	793.9	1621.2	553.3	1532	1199.7
5.00586e+17	FALSE	High	IsMasterProtein	P67809	Y-box-binding protein 1 OS=Homo sapiens (Human) OX=9606 GN=YBX1 PE=1 SV=3	0	42.907	36	8	18	6	324	35.9	9.88	37.7	8	460.9	1975.3	688.9	1130.4	2075.6	733.5	2201.8	1682.5
-5.82022e+18	FALSE	High	IsMasterProtein	P61081	NEDD8-conjugating enzyme Ubc12 OS=Homo sapiens (Human) OX=9606 GN=UBE2M PE=1 SV=1	0	42.86	47	8	13	8	183	20.9	7.69	30.12	8	529.8	2157.3	1034.7	1262.7	3728.2	1026.1	2755.2	2133.2
5.91231e+18	FALSE	High	IsMasterProtein	P25398	40S ribosomal protein S12 OS=Homo sapiens (Human) OX=9606 GN=RPS12 PE=1 SV=3	0	42.836	53	6	20	6	132	14.5	7.21	45.81	6	820.6	4066	1415.2	2061.8	4351.4	1352	3754.3	3231.1
-8.27738e+18	FALSE	High	IsMasterProtein	Q14683	Structural maintenance of chromosomes protein 1A OS=Homo sapiens (Human) OX=9606 GN=SMC1A PE=1 SV=2	0	42.807	15	15	18	15	1233	143.1	7.64	22.67	15	324.4	1247	652.9	865.7	1997.7	680.3	2021.7	1268.4
4.03712e+18	FALSE	High	IsMasterProtein	P04439	HLA class I histocompatibility antigen, A alpha chain OS=Homo sapiens (Human) OX=9606 GN=HLA-A PE=1 SV=2	0	42.664	16	4	15	2	365	40.8	6	39.15	4	36.6	441.1	57.1	372.6	309.5	281	123.7	112.8
8.62825e+18	FALSE	High	IsMasterProtein	O00170	AH receptor-interacting protein OS=Homo sapiens (Human) OX=9606 GN=AIP PE=1 SV=2	0	42.63	29	7	11	7	330	37.6	6.29	26.74	7	249.4	876.4	340.8	464.6	991.7	374.8	966.5	676.3
-4.85891e+18	FALSE	High	IsMasterProtein	Q16881	Thioredoxin reductase 1, cytoplasmic OS=Homo sapiens (Human) OX=9606 GN=TXNRD1 PE=1 SV=3	0	42.561	17	9	19	8	649	70.9	7.39	39.26	9	921.2	3169.4	2036.1	2202.7	5114.5	1930.4	5284.8	3455.7
5.52733e+18	FALSE	High	IsMasterProtein	P61019	Ras-related protein Rab-2A OS=Homo sapiens (Human) OX=9606 GN=RAB2A PE=1 SV=1	0	42.504	51	9	17	9	212	23.5	6.54	45.79	9	354	3892.4	497.8	2507.8	2725.6	1589.9	1942	1625.8
7.13255e+18	FALSE	High	IsMasterProtein	P08174	Complement decay-accelerating factor OS=Homo sapiens (Human) OX=9606 GN=CD55 PE=1 SV=4	0	42.467	24	8	21	8	381	41.4	7.59	54.07	8	327.7	3575.3	557.7	5294.3	3754.2	3943.8	1326.8	1107.9
5.46807e+18	FALSE	High	IsMasterProtein	P37837	Transaldolase OS=Homo sapiens (Human) OX=9606 GN=TALDO1 PE=1 SV=2	0	42.376	32	11	24	11	337	37.5	6.81	56.84	11	1133.2	3243.8	2329.5	2584.7	6782.6	2126.3	5792.3	3122.3
5.13616e+18	FALSE	High	IsMasterProtein	P38919	Eukaryotic initiation factor 4A-III OS=Homo sapiens (Human) OX=9606 GN=EIF4A3 PE=1 SV=4	0	42.352	28	11	25	8	411	46.8	6.73	44.37	11	412.2	1622.9	807.5	1179.7	1996.5	902.3	2030.4	1587.2
4.78075e+18	FALSE	High	IsMasterProtein	O95373	Importin-7 OS=Homo sapiens (Human) OX=9606 GN=IPO7 PE=1 SV=1	0	42.076	13	10	14	10	1038	119.4	4.82	17.17	10	52.6	178.8	87.5	144.8	347.2	112.5	328.1	177.5
-5.66924e+18	FALSE	High	IsMasterProtein	P46783	40S ribosomal protein S10 OS=Homo sapiens (Human) OX=9606 GN=RPS10 PE=1 SV=1	0	42.075	44	9	32	8	165	18.9	10.15	42.84	9	661.5	2435.9	1088.6	1695.5	2765	1104.9	3514.2	2278.6
8.49413e+18	FALSE	High	IsMasterProtein	P62249	40S ribosomal protein S16 OS=Homo sapiens (Human) OX=9606 GN=RPS16 PE=1 SV=2	0	41.937	55	9	45	9	146	16.4	10.21	105.64	9	2588.5	10444	4268.9	6481.3	12175.6	4778.7	12861.7	8650
4.72281e+18	FALSE	High	IsMasterProtein	P48047	ATP synthase subunit O, mitochondrial OS=Homo sapiens (Human) OX=9606 GN=ATP5PO PE=1 SV=1	0	41.885	31	5	16	5	213	23.3	9.96	45.7	5	858.1	4751.8	826.6	3304.9	3141.9	1710.2	3080.7	2526.2
1.40007e+18	FALSE	High	IsMasterProtein	P62424	60S ribosomal protein L7a OS=Homo sapiens (Human) OX=9606 GN=RPL7A PE=1 SV=2	0	41.873	30	9	25	9	266	30	10.61	72.01	9	1718.6	6355.1	3427.6	4891.2	9431.6	3380.8	8463.7	6377.4
-6.62534e+18	FALSE	High	IsMasterProtein	P33176	Kinesin-1 heavy chain OS=Homo sapiens (Human) OX=9606 GN=KIF5B PE=1 SV=1	0	41.872	18	15	22	14	963	109.6	6.51	28.9	15	387	2811.2	800.7	2450.7	3600.1	1589.4	2317.1	1567.2
-5.1568e+18	FALSE	High	IsMasterProtein	Q14444	Caprin-1 OS=Homo sapiens (Human) OX=9606 GN=CAPRIN1 PE=1 SV=2	0	41.685	21	12	20	12	709	78.3	5.25	36.14	12	639.8	2341.3	1408.2	2025.2	3727.8	1337.7	3822.6	2250.5
-8.43169e+18	FALSE	High	IsMasterProtein	P15531	Nucleoside diphosphate kinase A OS=Homo sapiens (Human) OX=9606 GN=NME1 PE=1 SV=1	0	41.617	51	7	23	3	152	17.1	6.19	57.91	7	125	578.8	253.7	321.4	602.2	251.3	587.9	498.3
-4.52016e+18	FALSE	High	IsMasterProtein	P51148	Ras-related protein Rab-5C OS=Homo sapiens (Human) OX=9606 GN=RAB5C PE=1 SV=2	0	41.57	33	5	15	3	216	23.5	8.41	25.99	5	45.2	450.3	67.9	321.4	377.3	235.1	213.5	240.1
-6.92055e+18	FALSE	High	IsMasterProtein	Q02880	DNA topoisomerase 2-beta OS=Homo sapiens (Human) OX=9606 GN=TOP2B PE=1 SV=3	0	41.488	8	13	20	5	1626	183.2	8	25.63	13	133.3	885.5	262.8	435.1	1107.8	337.7	1166.7	666.3
-5.37603e+17	FALSE	High	IsMasterProtein	P30153	Serine/threonine-protein phosphatase 2A 65 kDa regulatory subunit A alpha isoform OS=Homo sapiens (Human) OX=9606 GN=PPP2R1A PE=1 SV=4	0	41.45	20	10	17	10	589	65.3	5.11	26.27	10	587.9	3555.1	1173.7	1991.9	4239.6	1463.8	3658	2339.2
7.36943e+18	FALSE	High	IsMasterProtein	P08708	40S ribosomal protein S17 OS=Homo sapiens (Human) OX=9606 GN=RPS17 PE=1 SV=2	0	41.379	56	6	14	6	135	15.5	9.85	27.82	6	746.4	1861.7	1191.4	1396.3	2860.5	936.8	3057.9	2035.9
3.85102e+18	FALSE	High	IsMasterProtein	P31939	Bifunctional purine biosynthesis protein ATIC OS=Homo sapiens (Human) OX=9606 GN=ATIC PE=1 SV=3	0	41.294	28	12	19	12	592	64.6	6.71	30.05	12	102.1	595.8	252.8	330.3	838	221.8	732.8	552.5
-2.00691e+18	FALSE	High	IsMasterProtein	Q9Y520	Protein PRRC2C OS=Homo sapiens (Human) OX=9606 GN=PRRC2C PE=1 SV=4	0	41.222	7	15	16	14	2896	316.7	9.13	11.73	15	415.1	1789.3	696.6	1145.1	2404.4	789.3	2080.8	1411.8
-2.94638e+18	FALSE	High	IsMasterProtein	Q96I24	Far upstream element-binding protein 3 OS=Homo sapiens (Human) OX=9606 GN=FUBP3 PE=1 SV=2	0	41.212	23	11	17	9	572	61.6	8.38	28.78	11	410.3	1733.8	581.3	1052.8	2418.2	757.3	1974.6	1385.2
-2.29711e+18	FALSE	High	IsMasterProtein	P30044	Peroxiredoxin-5, mitochondrial OS=Homo sapiens (Human) OX=9606 GN=PRDX5 PE=1 SV=4	0	41.188	49	7	11	7	214	22.1	8.7	22.09	7	199.8	775.2	415.4	601.4	1288.3	530	953.2	479.3
-2.1062e+18	FALSE	High	IsMasterProtein	Q9UMS4	Pre-mRNA-processing factor 19 OS=Homo sapiens (Human) OX=9606 GN=PRPF19 PE=1 SV=1	0	41.171	20	7	14	7	504	55.1	6.61	31.31	7	414.7	1570.7	760.3	1062.1	2152.3	803.8	2260.6	1476.9
2.38135e+18	FALSE	High	IsMasterProtein	P51572	B-cell receptor-associated protein 31 OS=Homo sapiens (Human) OX=9606 GN=BCAP31 PE=1 SV=3	0	41.114	47	11	17	11	246	28	8.44	29.24	11	993	7240.6	1563	5614.7	5596.6	3280.3	4578.9	4158.5
3.03869e+18	FALSE	High	IsMasterProtein	Q8WWM7	Ataxin-2-like protein OS=Homo sapiens (Human) OX=9606 GN=ATXN2L PE=1 SV=2	0	41.056	10	8	17	8	1075	113.3	8.59	25.26	8	396.8	1792.5	654.3	1063.1	2339.9	731	2070.2	1421.3	Phospho [S111; S396; S594]
-1.85257e+18	FALSE	High	IsMasterProtein	Q9UKX7	Nuclear pore complex protein Nup50 OS=Homo sapiens (Human) OX=9606 GN=NUP50 PE=1 SV=2	0	40.97	25	10	22	10	468	50.1	7.06	25.09	10	958.7	3511.3	978.8	1656.5	2877.2	1253.8	3914	2706.2
3.5464e+18	FALSE	High	IsMasterProtein	O75821	Eukaryotic translation initiation factor 3 subunit G OS=Homo sapiens (Human) OX=9606 GN=EIF3G PE=1 SV=2	0	40.954	29	8	21	8	320	35.6	6.13	41.66	8	606.4	2298.3	831.2	1182.3	3059.4	845.8	2705.9	1766.7	Phospho [T41]
1.31994e+18	FALSE	High	IsMasterProtein	P45973	Chromobox protein homolog 5 OS=Homo sapiens (Human) OX=9606 GN=CBX5 PE=1 SV=1	0	40.792	50	9	20	9	191	22.2	5.86	26.48	9	430	5142.7	608.7	2351.1	5659.8	1664.4	3009	1469.9
7.02949e+18	FALSE	High	IsMasterProtein	Q7L1Q6	Basic leucine zipper and W2 domain-containing protein 1 OS=Homo sapiens (Human) OX=9606 GN=BZW1 PE=1 SV=1	0	40.785	21	11	17	11	419	48	5.92	36.69	11	1126.6	4043.8	2531.9	4884.8	14046	4468	7362.6	2924.8
-8.8825e+18	FALSE	High	IsMasterProtein	Q00341	Vigilin OS=Homo sapiens (Human) OX=9606 GN=HDLBP PE=1 SV=2	0	40.639	12	13	17	13	1268	141.4	6.87	24.46	13	132.3	433.9	252.3	337.7	673.9	249.2	637.2	446.7
7.00249e+18	FALSE	High	IsMasterProtein	P22392	Nucleoside diphosphate kinase B OS=Homo sapiens (Human) OX=9606 GN=NME2 PE=1 SV=1	0	40.629	45	7	33	1	152	17.3	8.41	72.22	7	553.6	1720.1	985.3	1040	2607.5	810.5	2054.3	1764.2
-8.67096e+18	FALSE	High	IsMasterProtein	P26373	60S ribosomal protein L13 OS=Homo sapiens (Human) OX=9606 GN=RPL13 PE=1 SV=4	0	40.58	35	8	37	8	211	24.2	11.65	65.75	8	2859.8	11615.9	4457.9	6845	11557.9	4536.4	9844.3	9451.6
2.21044e+18	FALSE	High	IsMasterProtein	P09493	Tropomyosin alpha-1 chain OS=Homo sapiens (Human) OX=9606 GN=TPM1 PE=1 SV=2	0	40.568	34	9	22	3	284	32.7	4.74	53.6	9	80.3	573.6	123.1	928.5	929.8	421.2	347.1	257.2
-2.72338e+18	FALSE	High	IsMasterProtein	Q9UKS6	Protein kinase C and casein kinase substrate in neurons protein 3 OS=Homo sapiens (Human) OX=9606 GN=PACSIN3 PE=1 SV=2	0	40.346	35	11	17	11	424	48.5	6.18	24.05	11	90.3	811.1	125.7	600.7	634.5	368.1	354.6	398.6	Phospho [S383]
-5.21536e+18	FALSE	High	IsMasterProtein	P30040	Endoplasmic reticulum resident protein 29 OS=Homo sapiens (Human) OX=9606 GN=ERP29 PE=1 SV=4	0	40.341	42	9	21	9	261	29	7.31	32.68	9	778.9	2843.8	1375.5	2084.8	4527.7	1235.4	3722.1	2084.5
4.15718e+18	FALSE	High	IsMasterProtein	Q07955	Serine/arginine-rich splicing factor 1 OS=Homo sapiens (Human) OX=9606 GN=SRSF1 PE=1 SV=2	0	40.301	43	10	24	10	248	27.7	10.36	42.32	10	992.7	3576.6	2019.2	2685.3	5266.5	1763.9	5203.2	3196.5
-8.58847e+18	FALSE	High	IsMasterProtein	P21912	Succinate dehydrogenase [ubiquinone] iron-sulfur subunit, mitochondrial OS=Homo sapiens (Human) OX=9606 GN=SDHB PE=1 SV=3	0	40.286	26	7	17	7	280	31.6	8.76	43.99	7	1416.3	8448.5	1272.7	4149.5	4637.5	2369.8	5812.4	4753.1
-4.07876e+18	FALSE	High	IsMasterProtein	O95816	BAG family molecular chaperone regulator 2 OS=Homo sapiens (Human) OX=9606 GN=BAG2 PE=1 SV=1	0	40.267	40	11	21	11	211	23.8	6.7	49.56	11	1052.9	10699.1	1364.4	4648.7	5951.7	2415.4	4348.7	3792.6
-3.98031e+18	FALSE	High	IsMasterProtein	P62979	Ubiquitin-40S ribosomal protein S27a OS=Homo sapiens (Human) OX=9606 GN=RPS27A PE=1 SV=2	0	40.259	52	7	61	2	156	18	9.64	119.53	7	52.3	192.5	74.7	189.4	232.4	160.2	212.4	184
4.67885e+18	FALSE	High	IsMasterProtein	Q9H4A4	Aminopeptidase B OS=Homo sapiens (Human) OX=9606 GN=RNPEP PE=1 SV=2	0	40.259	17	9	13	9	650	72.5	5.74	25.55	9	156	625.8	364.1	418.1	1179.8	334	1095.8	601.1
8.16676e+18	FALSE	High	IsMasterProtein	P54727	UV excision repair protein RAD23 homolog B OS=Homo sapiens (Human) OX=9606 GN=RAD23B PE=1 SV=1	0	40.233	21	7	20	5	409	43.1	4.84	35.88	7	523.2	2741.3	1053.6	1423.5	3539.8	1172.4	2579.2	2095.6	Phospho [T155; T159]
7.34004e+18	FALSE	High	IsMasterProtein	Q9Y5B9	FACT complex subunit SPT16 OS=Homo sapiens (Human) OX=9606 GN=SUPT16H PE=1 SV=1	0	40.125	9	10	16	10	1047	119.8	5.66	30.08	10	790.5	4675.5	1534.5	2781.7	6755.8	2156.1	6503.1	2864.1
4.01071e+18	FALSE	High	IsMasterProtein	Q9BUP0	EF-hand domain-containing protein D1 OS=Homo sapiens (Human) OX=9606 GN=EFHD1 PE=1 SV=1	0	40.013	31	7	19	6	239	26.9	5.39	39.64	7	121	2858.8	159.3	1129.1	1121.6	829.4	232.9	2863.1
-3.81527e+18	FALSE	High	IsMasterProtein	P49419	Alpha-aminoadipic semialdehyde dehydrogenase OS=Homo sapiens (Human) OX=9606 GN=ALDH7A1 PE=1 SV=5	0	40.003	28	11	18	11	539	58.5	7.99	26.53	11	143.5	670.2	282.6	520.3	1097.7	363.3	906.5	645.2
-9.17137e+18	FALSE	High	IsMasterProtein	P45974	Ubiquitin carboxyl-terminal hydrolase 5 OS=Homo sapiens (Human) OX=9606 GN=USP5 PE=1 SV=2	0	39.99	15	10	17	10	858	95.7	5.03	16.52	10	114.6	472.4	290.3	364.3	947.8	299.4	799.2	481.8
-1.44715e+18	FALSE	High	IsMasterProtein	P61604	10 kDa heat shock protein, mitochondrial OS=Homo sapiens (Human) OX=9606 GN=HSPE1 PE=1 SV=2	0	39.945	70	8	31	8	102	10.9	8.92	66.85	8	2265.6	9547.4	3942.8	6235.3	12539.6	4285.4	10897.6	7544
-4.59589e+18	FALSE	High	IsMasterProtein	Q99460	26S proteasome non-ATPase regulatory subunit 1 OS=Homo sapiens (Human) OX=9606 GN=PSMD1 PE=1 SV=2	0	39.903	17	14	19	14	953	105.8	5.39	26.59	14	393.9	2082.3	694.9	1164.3	2212.2	833.6	2281.9	2032.4
8.76417e+18	FALSE	High	IsMasterProtein	P10586	Receptor-type tyrosine-protein phosphatase F OS=Homo sapiens (Human) OX=9606 GN=PTPRF PE=1 SV=2	0	39.867	8	10	16	9	1907	212.7	6.3	19.93	10	62.6	409.1	98.5	231	363.1	210.2	219.2	304.3
6.28992e+18	FALSE	High	IsMasterProtein	Q9BWF3	RNA-binding protein 4 OS=Homo sapiens (Human) OX=9606 GN=RBM4 PE=1 SV=1	0	39.855	25	8	12	8	364	40.3	7.08	34.46	8	436.6	2407.2	566.7	1413.9	2137.6	939.6	2025.5	2240.5
4.76402e+18	FALSE	High	IsMasterProtein	P61586	Transforming protein RhoA OS=Homo sapiens (Human) OX=9606 GN=RHOA PE=1 SV=1	0	39.837	51	8	29	7	193	21.8	6.1	49.18	8	1712	8780.6	1886.5	5594.5	7824.6	3932.7	5656.9	5773.3
5.54516e+18	FALSE	High	IsMasterProtein	P07954	Fumarate hydratase, mitochondrial OS=Homo sapiens (Human) OX=9606 GN=FH PE=1 SV=3	0	39.805	19	9	17	9	510	54.6	8.76	41.29	9	700	2843.1	1548.3	2303.3	5019.4	1346.2	3650	2519.7
-3.4001e+16	FALSE	High	IsMasterProtein	O76003	Glutaredoxin-3 OS=Homo sapiens (Human) OX=9606 GN=GLRX3 PE=1 SV=2	0	39.725	23	7	15	7	335	37.4	5.39	30	7	367.8	1181.8	823.9	899.7	2385.1	777.3	2111.6	1291.4
-4.28706e+18	FALSE	High	IsMasterProtein	O95757	Heat shock 70 kDa protein 4L OS=Homo sapiens (Human) OX=9606 GN=HSPA4L PE=1 SV=3	0	39.691	15	12	23	10	839	94.5	5.88	28.34	12	392.1	2871.2	830.4	1636.9	3552.3	1060.2	2598.6	1830.4
-8.85056e+17	FALSE	High	IsMasterProtein	P47897	Glutamine--tRNA ligase OS=Homo sapiens (Human) OX=9606 GN=QARS1 PE=1 SV=1	0	39.663	14	10	18	9	775	87.7	7.15	27.01	10	605.9	2239.5	1012.9	1664.5	3032.2	1166.7	2544.3	1763.2
-4.5338e+17	FALSE	High	IsMasterProtein	P30086	Phosphatidylethanolamine-binding protein 1 OS=Homo sapiens (Human) OX=9606 GN=PEBP1 PE=1 SV=3	0	39.519	65	8	23	8	187	21	7.53	53.82	8	1194.8	2680	2190.6	1777.3	7107.2	1741.8	6268.3	3469.2	Met-loss [N-Term]
-7.89069e+18	FALSE	High	IsMasterProtein	Q13347	Eukaryotic translation initiation factor 3 subunit I OS=Homo sapiens (Human) OX=9606 GN=EIF3I PE=1 SV=1	0	39.473	36	10	17	10	325	36.5	5.64	26.28	10	600.2	2959.9	793.4	1111.1	2901.5	791.4	3140.6	2223.9
-1.32907e+18	FALSE	High	IsMasterProtein	Q8WYP5	Protein ELYS OS=Homo sapiens (Human) OX=9606 GN=AHCTF1 PE=1 SV=3	0	39.402	5	10	16	10	2266	252.3	6.6	29.64	10	325.3	2740	418.9	1327.4	2813.6	1096.4	1703.1	1578.2
-3.20392e+17	FALSE	High	IsMasterProtein	Q9BXS6	Nucleolar and spindle-associated protein 1 OS=Homo sapiens (Human) OX=9606 GN=NUSAP1 PE=1 SV=1	0	39.313	35	14	20	14	441	49.4	9.91	29.86	14	346.2	3342.3	528.5	1749.4	4595.2	1417.2	1643.1	1252.3
-8.255e+18	FALSE	High	IsMasterProtein	Q9HAV0	Guanine nucleotide-binding protein subunit beta-4 OS=Homo sapiens (Human) OX=9606 GN=GNB4 PE=1 SV=3	0	39.241	34	8	23	4	340	37.5	6	46.19	8	19.9	212.1	30.4	164.4	167.1	110.4	73.2	107.3
-4.8449e+18	FALSE	High	IsMasterProtein	P62314	Small nuclear ribonucleoprotein Sm D1 OS=Homo sapiens (Human) OX=9606 GN=SNRPD1 PE=1 SV=1	0	39.22	55	5	22	5	119	13.3	11.56	31.41	5	212.9	1064.3	291.7	602	4879.5	471.2	3965.2	809.7
3.11413e+18	FALSE	High	IsMasterProtein	P62701	40S ribosomal protein S4, X isoform OS=Homo sapiens (Human) OX=9606 GN=RPS4X PE=1 SV=2	0	39.164	40	12	23	12	263	29.6	10.15	37.42	12	1424.2	4994.6	2588.6	3438.2	6601.7	2458	6511.8	4711
-6.17562e+18	FALSE	High	IsMasterProtein	Q13151	Heterogeneous nuclear ribonucleoprotein A0 OS=Homo sapiens (Human) OX=9606 GN=HNRNPA0 PE=1 SV=1	0	39.096	23	5	10	5	305	30.8	9.29	19.52	5	296.5	1413.4	522.4	878.5	1933.2	570.8	1621.9	1338.6
-2.77699e+18	FALSE	High	IsMasterProtein	Q9BVJ6	U3 small nucleolar RNA-associated protein 14 homolog A OS=Homo sapiens (Human) OX=9606 GN=UTP14A PE=1 SV=1	0	38.896	16	10	13	10	771	87.9	7.87	20.03	10	201.5	1436.3	231.5	606.2	1135	401.6	842.8	775.6
7.52462e+18	FALSE	High	IsMasterProtein	Q6DD88	Atlastin-3 OS=Homo sapiens (Human) OX=9606 GN=ATL3 PE=1 SV=1	0	38.827	26	10	23	10	541	60.5	5.66	45.04	10	530	6248.1	909.4	4250.4	5342.3	2725.7	3285.9	3045.6
3.33807e+18	FALSE	High	IsMasterProtein	P83731	60S ribosomal protein L24 OS=Homo sapiens (Human) OX=9606 GN=RPL24 PE=1 SV=1	0	38.77	35	7	30	7	157	17.8	11.25	68.46	7	2127.8	6548.9	2467.6	3627.2	8367.8	2554.2	7319.3	6044.6
8.31261e+18	FALSE	High	IsMasterProtein	P17812	CTP synthase 1 OS=Homo sapiens (Human) OX=9606 GN=CTPS1 PE=1 SV=2	0	38.753	18	9	13	7	591	66.6	6.46	28.23	9	469.5	1709	1126	1246.4	3983.7	1024.2	3251.7	1852.4
-1.67972e+18	FALSE	High	IsMasterProtein	P50502	Hsc70-interacting protein OS=Homo sapiens (Human) OX=9606 GN=ST13 PE=1 SV=2	0	38.667	25	9	22	9	369	41.3	5.27	36.77	9	743.9	2199.7	1763.5	1761.9	4823	1491.9	4484.8	2321.7
8.42826e+18	FALSE	High	IsMasterProtein	Q15029	116 kDa U5 small nuclear ribonucleoprotein component OS=Homo sapiens (Human) OX=9606 GN=EFTUD2 PE=1 SV=1	0	38.57	14	10	12	9	972	109.4	5	19.67	10	103.1	351.1	205.9	248.6	626.5	208.2	670.2	372
3.79767e+18	FALSE	High	IsMasterProtein	P46087	Probable 28S rRNA (cytosine(4447)-C(5))-methyltransferase OS=Homo sapiens (Human) OX=9606 GN=NOP2 PE=1 SV=2	0	38.442	16	11	16	11	812	89.2	9.23	30.54	11	186.5	813.1	392.6	733.4	1385.4	482.3	1137.9	720.4
8.0482e+18	FALSE	High	IsMasterProtein	Q06323	Proteasome activator complex subunit 1 OS=Homo sapiens (Human) OX=9606 GN=PSME1 PE=1 SV=1	0	38.42	38	8	15	8	249	28.7	6.02	33.07	8	527.6	1374.9	934.7	1171.1	3712.3	985.9	2766.2	1185.1
3.86707e+18	FALSE	High	IsMasterProtein	P21589	5'-nucleotidase OS=Homo sapiens (Human) OX=9606 GN=NT5E PE=1 SV=1	0	38.295	22	9	12	9	574	63.3	7.03	24.34	9	79.1	5440.9	111.1	676	979.2	682.1	426	852.3
4.13722e+18	FALSE	High	IsMasterProtein	Q06210	Glutamine--fructose-6-phosphate aminotransferase [isomerizing] 1 OS=Homo sapiens (Human) OX=9606 GN=GFPT1 PE=1 SV=3	0	38.271	17	9	16	9	699	78.8	7.11	38.04	9	445.1	1410.8	855.7	1297.6	2915.8	1025.8	2906.9	1303.5
-8.1988e+18	FALSE	High	IsMasterProtein	P30050	60S ribosomal protein L12 OS=Homo sapiens (Human) OX=9606 GN=RPL12 PE=1 SV=1	0	38.228	55	7	26	7	165	17.8	9.42	70.44	7	1111.8	5121.2	1845	2959.2	6328.2	1889.1	5552.9	4020.7
-3.3066e+18	FALSE	High	IsMasterProtein	P62753	40S ribosomal protein S6 OS=Homo sapiens (Human) OX=9606 GN=RPS6 PE=1 SV=1	0	38.228	29	9	20	9	249	28.7	10.84	55.76	9	1472.8	5709.1	2498.9	3656.4	6567.4	2536.9	5307.5	4909
2.71662e+18	FALSE	High	IsMasterProtein	O75367	Core histone macro-H2A.1 OS=Homo sapiens (Human) OX=9606 GN=MACROH2A1 PE=1 SV=4	0	38.152	26	7	12	6	372	39.6	9.79	18.63	7	117.2	896.6	156.2	563.6	958.7	338.4	572	500.8
-3.00391e+18	FALSE	High	IsMasterProtein	O60443	Gasdermin-E OS=Homo sapiens (Human) OX=9606 GN=GSDME PE=1 SV=2	0	38.141	13	5	10	5	496	54.5	5.17	26.6	5	111.7	1257.5	179.7	504.6	1147.5	374.4	704	504.8
-6.33741e+18	FALSE	High	IsMasterProtein	P48960	Adhesion G protein-coupled receptor E5 OS=Homo sapiens (Human) OX=9606 GN=ADGRE5 PE=1 SV=4	0	38.132	13	7	16	7	835	91.8	6.87	10.82	7	56.8	713.2	78.5	317.2	330.4	235.4	206.7	256.7
-5.19635e+17	FALSE	High	IsMasterProtein	P60953	Cell division control protein 42 homolog OS=Homo sapiens (Human) OX=9606 GN=CDC42 PE=1 SV=2	0	38.11	30	5	18	5	191	21.2	6.55	37.68	5	1048.8	6764.3	1273.2	4057.5	5102.8	2825.7	3772.1	3276.7
3.30154e+18	FALSE	High	IsMasterProtein	Q9Y281	Cofilin-2 OS=Homo sapiens (Human) OX=9606 GN=CFL2 PE=1 SV=1	0	38.105	43	6	23	4	166	18.7	7.88	54.8	6	205.9	830	443.5	707.1	1421.9	462.7	1038.1	596.1
3.17852e+18	FALSE	High	IsMasterProtein	Q9NYF8	Bcl-2-associated transcription factor 1 OS=Homo sapiens (Human) OX=9606 GN=BCLAF1 PE=1 SV=2	0	37.814	13	10	16	9	920	106.1	9.98	24.33	10	666.3	1891.7	813.1	1161.4	2068.1	798.1	2517.4	1629.3	Phospho [S177]
3.25154e+18	FALSE	High	IsMasterProtein	P26368	Splicing factor U2AF 65 kDa subunit OS=Homo sapiens (Human) OX=9606 GN=U2AF2 PE=1 SV=4	0	37.748	23	8	12	8	475	53.5	9.09	20.4	8	197.7	651.2	429.3	459.8	1152.6	383.6	1021.8	657.7
1.6839e+18	FALSE	High	IsMasterProtein	O94776	Metastasis-associated protein MTA2 OS=Homo sapiens (Human) OX=9606 GN=MTA2 PE=1 SV=1	0	37.696	19	13	18	13	668	75	9.66	25.89	13	521.3	3082.6	782.2	1628.3	2981.1	1115.7	2624.4	1978.8
4.02429e+18	FALSE	High	IsMasterProtein	P78406	mRNA export factor OS=Homo sapiens (Human) OX=9606 GN=RAE1 PE=1 SV=1	0	37.621	23	6	20	6	368	40.9	7.83	35.13	6	623.6	1722.7	619.1	822.8	1856.2	590.6	2508.3	1968.7
-8.78844e+18	FALSE	High	IsMasterProtein	Q92621	Nuclear pore complex protein Nup205 OS=Homo sapiens (Human) OX=9606 GN=NUP205 PE=1 SV=3	0	37.486	6	10	16	10	2012	227.8	6.19	23.42	10	292.2	1814.1	380.9	865.1	2097	720.4	1381.8	1213.7
-4.73631e+18	FALSE	High	IsMasterProtein	P62277	40S ribosomal protein S13 OS=Homo sapiens (Human) OX=9606 GN=RPS13 PE=1 SV=2	0	37.451	50	8	40	8	151	17.2	10.54	86.74	8	2060.9	6400.2	3194.2	4713.4	9060.5	3334.7	10207.3	6473.2
4.36952e+18	FALSE	High	IsMasterProtein	P43490	Nicotinamide phosphoribosyltransferase OS=Homo sapiens (Human) OX=9606 GN=NAMPT PE=1 SV=1	0	37.415	21	8	14	8	491	55.5	7.15	20.09	8	250.1	974.9	599.3	726.7	2143	597.7	1661	908.9
-3.70347e+18	FALSE	High	IsMasterProtein	Q01814	Plasma membrane calcium-transporting ATPase 2 OS=Homo sapiens (Human) OX=9606 GN=ATP2B2 PE=1 SV=2	0	37.391	7	8	16	1	1243	136.8	5.91	36.81	8	35.2	550.1	57.1	300.2	200.6	328	82.3	166.4
5.04902e+18	FALSE	High	IsMasterProtein	P09497	Clathrin light chain B OS=Homo sapiens (Human) OX=9606 GN=CLTB PE=1 SV=1	0	37.303	28	8	25	8	229	25.2	4.64	52.87	8	1023.9	7936.2	1376.9	2787.1	3537.3	1430.6	2202.2	7577.6
2.99229e+18	FALSE	High	IsMasterProtein	Q15005	Signal peptidase complex subunit 2 OS=Homo sapiens (Human) OX=9606 GN=SPCS2 PE=1 SV=3	0	37.26	44	9	17	9	226	25	8.47	33.37	9	395.9	3945.3	636.2	3439.2	3475.7	2133	2117.2	1590.2
1.59552e+18	FALSE	High	IsMasterProtein	P31942	Heterogeneous nuclear ribonucleoprotein H3 OS=Homo sapiens (Human) OX=9606 GN=HNRNPH3 PE=1 SV=2	0	37.052	24	6	18	5	346	36.9	6.87	41.84	6	52.6	311.9	115.5	233.6	390.3	158.4	377.4	233.6
2.85959e+18	FALSE	High	IsMasterProtein	P08237	ATP-dependent 6-phosphofructokinase, muscle type OS=Homo sapiens (Human) OX=9606 GN=PFKM PE=1 SV=2	0	36.854	17	10	16	10	780	85.1	7.99	27.34	10	639.7	2422.2	1383.8	1714.1	4676.8	1440.1	4195.4	2566.8
2.12361e+18	FALSE	High	IsMasterProtein	P08243	Asparagine synthetase [glutamine-hydrolyzing] OS=Homo sapiens (Human) OX=9606 GN=ASNS PE=1 SV=4	0	36.791	17	9	14	9	561	64.3	6.86	21.69	9	219.3	1044.1	467.3	659.1	1519.9	476.3	1356.4	1039.8
-7.51579e+18	FALSE	High	IsMasterProtein	P61204	ADP-ribosylation factor 3 OS=Homo sapiens (Human) OX=9606 GN=ARF3 PE=1 SV=2	0	36.774	39	5	12	2	181	20.6	7.43	27.31	5	125	471.1	184.2	366.9	579.2	244.6	525.3	322.4
6.82618e+18	FALSE	High	IsMasterProtein	P29992	Guanine nucleotide-binding protein subunit alpha-11 OS=Homo sapiens (Human) OX=9606 GN=GNA11 PE=1 SV=2	0	36.773	26	9	15	5	359	42.1	5.69	39.02	9	140.4	2019	193.8	1312	1180.2	956	381.6	595.6
1.4777e+18	FALSE	High	IsMasterProtein	P27694	Replication protein A 70 kDa DNA-binding subunit OS=Homo sapiens (Human) OX=9606 GN=RPA1 PE=1 SV=2	0	36.771	18	9	17	9	616	68.1	7.21	39.79	9	293.2	1577.2	580.2	1021.8	2209.6	687.2	1793.7	1105.4
5.34738e+18	FALSE	High	IsMasterProtein	P06737	Glycogen phosphorylase, liver form OS=Homo sapiens (Human) OX=9606 GN=PYGL PE=1 SV=4	0	36.769	12	9	13	7	847	97.1	7.17	24.66	9	189.6	510.3	303.7	338	1034	269.7	1059	603.6
-8.31206e+18	FALSE	High	IsMasterProtein	P06865	Beta-hexosaminidase subunit alpha OS=Homo sapiens (Human) OX=9606 GN=HEXA PE=1 SV=2	0	36.739	19	9	18	9	529	60.7	5.16	31.3	9	295.8	3098.3	489.4	1535.7	1893.9	814.4	1293.8	965.1
-7.28374e+17	FALSE	High	IsMasterProtein	Q12797	Aspartyl/asparaginyl beta-hydroxylase OS=Homo sapiens (Human) OX=9606 GN=ASPH PE=1 SV=3	0	36.695	18	9	17	9	758	85.8	5.01	32.11	9	212.4	1723.4	365.5	1822.4	1837.3	1110.4	1258.1	771
6.09453e+18	FALSE	High	IsMasterProtein	Q13442	28 kDa heat- and acid-stable phosphoprotein OS=Homo sapiens (Human) OX=9606 GN=PDAP1 PE=1 SV=1	0	36.664	41	9	18	9	181	20.6	8.87	34.57	9	581.2	1221.6	1169.3	1026.6	3204.3	868.4	2834.9	1552.6
-1.36753e+18	FALSE	High	IsMasterProtein	O75947	ATP synthase subunit d, mitochondrial OS=Homo sapiens (Human) OX=9606 GN=ATP5PD PE=1 SV=3	0	36.599	62	9	18	9	161	18.5	5.3	33.68	9	1575.2	6498.7	1117.3	4183.8	4382.4	2813.1	4475.7	3372
-7.30935e+18	FALSE	High	IsMasterProtein	P26583	High mobility group protein B2 OS=Homo sapiens (Human) OX=9606 GN=HMGB2 PE=1 SV=2	0	36.528	34	10	18	9	209	24	7.81	32.2	10	1140.8	3028.5	2304.2	2024.9	7079.6	1956.2	6599.4	3888.3	Met-loss [N-Term]
-1.82823e+18	FALSE	High	IsMasterProtein	P31153	S-adenosylmethionine synthase isoform type-2 OS=Homo sapiens (Human) OX=9606 GN=MAT2A PE=1 SV=1	0	36.528	23	8	15	8	395	43.6	6.48	40.79	8	381.3	1294.6	768.2	959.3	2750.7	811.2	2010.3	1183.1
-5.48662e+18	FALSE	High	IsMasterProtein	Q9UBT2	SUMO-activating enzyme subunit 2 OS=Homo sapiens (Human) OX=9606 GN=UBA2 PE=1 SV=2	0	36.509	20	8	14	8	640	71.2	5.29	21.08	8	88.6	311.3	199	235.5	665.5	200.6	594	408.6
4.25812e+18	FALSE	High	IsMasterProtein	P55265	Double-stranded RNA-specific adenosine deaminase OS=Homo sapiens (Human) OX=9606 GN=ADAR PE=1 SV=4	0	36.455	9	10	14	10	1226	136	8.65	20.17	10	318.3	1342.9	544.6	967	1999.8	708.6	1696.6	1081.4
8.58757e+18	FALSE	High	IsMasterProtein	Q9UIQ6	Leucyl-cystinyl aminopeptidase OS=Homo sapiens (Human) OX=9606 GN=LNPEP PE=1 SV=3	0	36.344	11	9	12	9	1025	117.3	5.73	19.3	9	66.4	1000.4	113.1	763.2	562.5	492.6	286.8	308.8
2.55866e+18	FALSE	High	IsMasterProtein	Q92747	Actin-related protein 2/3 complex subunit 1A OS=Homo sapiens (Human) OX=9606 GN=ARPC1A PE=2 SV=2	0	36.311	25	9	21	9	370	41.5	8.18	36.17	9	357.2	4272.2	437.6	1790.4	1999	1290.5	916	5117.6
6.9656e+18	FALSE	High	IsMasterProtein	P46063	ATP-dependent DNA helicase Q1 OS=Homo sapiens (Human) OX=9606 GN=RECQL PE=1 SV=3	0	36.266	15	10	16	10	649	73.4	7.88	19.72	10	107.7	471.8	235.3	345.4	772.7	289.1	696.8	413.6
2.6664e+18	FALSE	High	IsMasterProtein	P38117	Electron transfer flavoprotein subunit beta OS=Homo sapiens (Human) OX=9606 GN=ETFB PE=1 SV=3	0	36.265	40	9	14	9	255	27.8	8.1	31.04	9	690.4	2755.7	1208.1	1860.2	4353.5	1163.7	3277.9	2371.8
1.94133e+18	FALSE	High	IsMasterProtein	P18621	60S ribosomal protein L17 OS=Homo sapiens (Human) OX=9606 GN=RPL17 PE=1 SV=3	0	36.208	30	5	12	5	184	21.4	10.17	26.13	5	861.2	3430.4	1621	2518	4450.7	1681	4028.2	2644
-5.58081e+17	FALSE	High	IsMasterProtein	O43172	U4/U6 small nuclear ribonucleoprotein Prp4 OS=Homo sapiens (Human) OX=9606 GN=PRPF4 PE=1 SV=2	0	36.207	20	9	11	9	522	58.4	7.42	24.04	9	198.4	1115.2	280.5	782.1	1283.2	583.2	946.4	699.4
8.54679e+18	FALSE	High	IsMasterProtein	Q00325	Phosphate carrier protein, mitochondrial OS=Homo sapiens (Human) OX=9606 GN=SLC25A3 PE=1 SV=2	0	36.077	22	8	21	8	362	40.1	9.38	28.98	8	720.3	6468	1046.9	7237.8	5042.9	5039.9	3661.4	2379.3
-3.55721e+18	FALSE	High	IsMasterProtein	P20339	Ras-related protein Rab-5A OS=Homo sapiens (Human) OX=9606 GN=RAB5A PE=1 SV=2	0	36.047	42	6	13	4	215	23.6	8.15	22.35	6	63.7	425.5	87.3	375.5	474.5	252	248.4	236.6
8.32143e+18	FALSE	High	IsMasterProtein	P07339	Cathepsin D OS=Homo sapiens (Human) OX=9606 GN=CTSD PE=1 SV=1	0	35.878	13	5	14	5	412	44.5	6.54	32.03	5	655.7	4759.7	1049.1	2957.9	2635.1	1372.8	1984.5	1308.5
7.06639e+18	FALSE	High	IsMasterProtein	Q8NFJ5	Retinoic acid-induced protein 3 OS=Homo sapiens (Human) OX=9606 GN=GPRC5A PE=1 SV=2	0	35.872	24	6	18	6	357	40.2	8.15	29.73	6	160	3197.5	263.7	2491.1	1565.1	2325.7	585.6	571.5	Phospho [S345]
8.99407e+18	FALSE	High	IsMasterProtein	Q9UHN6	Cell surface hyaluronidase OS=Homo sapiens (Human) OX=9606 GN=CEMIP2 PE=1 SV=1	0	35.857	9	11	17	11	1383	154.3	8.15	23.84	11	134.1	2916.9	213.5	1514.8	1160.1	1318.4	449.1	623.7
6.27928e+17	FALSE	High	IsMasterProtein	O60841	Eukaryotic translation initiation factor 5B OS=Homo sapiens (Human) OX=9606 GN=EIF5B PE=1 SV=4	0	35.792	10	11	15	11	1220	138.7	5.49	24.28	11	268.8	1026.5	620	707.4	1675.7	591.3	1480.4	930.5
4.11894e+18	FALSE	High	IsMasterProtein	Q13492	Phosphatidylinositol-binding clathrin assembly protein OS=Homo sapiens (Human) OX=9606 GN=PICALM PE=1 SV=2	0	35.739	17	8	16	8	652	70.7	7.9	20.06	8	262.1	2837.9	390.2	1337	1178.9	639.2	739.3	2603.9
-7.97188e+17	FALSE	High	IsMasterProtein	P15170	Eukaryotic peptide chain release factor GTP-binding subunit ERF3A OS=Homo sapiens (Human) OX=9606 GN=GSPT1 PE=1 SV=1	0	35.639	23	10	15	10	499	55.7	5.62	23.29	10	437.6	1399.1	962.6	950.6	2887.3	792.5	2580.8	1679.5
-2.61364e+18	FALSE	High	IsMasterProtein	P04844	Dolichyl-diphosphooligosaccharide--protein glycosyltransferase subunit 2 OS=Homo sapiens (Human) OX=9606 GN=RPN2 PE=1 SV=3	0	35.599	20	8	17	8	631	69.2	5.69	36.4	8	350.1	3106.8	589	2692.3	2570.7	1767.6	1928.7	1423.8
-5.79809e+18	FALSE	High	IsMasterProtein	Q86YZ3	Hornerin OS=Homo sapiens (Human) OX=9606 GN=HRNR PE=1 SV=2	0	35.585	11	9	16	9	2850	282.2	10.04	13.25	9	139.2	141.6	93.8	155.1	304.1	405.9	275	203.5
3.30495e+18	FALSE	High	IsMasterProtein	Q99614	Tetratricopeptide repeat protein 1 OS=Homo sapiens (Human) OX=9606 GN=TTC1 PE=1 SV=1	0	35.553	29	8	17	8	292	33.5	4.84	36.6	8	773	7410.3	1032.5	2340.2	4813	1524.2	4372.2	4648.4
4.99409e+18	FALSE	High	IsMasterProtein	P02794	Ferritin heavy chain OS=Homo sapiens (Human) OX=9606 GN=FTH1 PE=1 SV=2	0	35.525	51	8	15	8	183	21.2	5.55	32.4	8	470.4	2073.1	580.9	2432.8	2241	1720.4	1738.7	827.7
-7.4342e+18	FALSE	High	IsMasterProtein	Q14244	Ensconsin OS=Homo sapiens (Human) OX=9606 GN=MAP7 PE=1 SV=1	0	35.512	19	14	19	14	749	84	9.61	25.9	14	585.6	2702.2	539.8	1688.5	2402.7	1034.8	1457.3	1848.4	Phospho [S365]
-8.49673e+18	FALSE	High	IsMasterProtein	Q8IZV5	Retinol dehydrogenase 10 OS=Homo sapiens (Human) OX=9606 GN=RDH10 PE=1 SV=1	0	35.455	24	6	15	6	341	38.1	7.4	35.28	6	377.4	4373.4	569.8	2829.4	3412.9	1636.5	2326.2	2588.4
-8.62368e+18	FALSE	High	IsMasterProtein	P54578	Ubiquitin carboxyl-terminal hydrolase 14 OS=Homo sapiens (Human) OX=9606 GN=USP14 PE=1 SV=3	0	35.442	25	11	17	11	494	56	5.3	29.46	11	707	2086.8	1532.4	1366.5	4398.8	1229.6	3850.3	2349.2
-7.10014e+18	FALSE	High	IsMasterProtein	Q9UJW0	Dynactin subunit 4 OS=Homo sapiens (Human) OX=9606 GN=DCTN4 PE=1 SV=1	0	35.43	24	8	15	8	460	52.3	7.34	34.01	8	109.2	1689.4	143	698.1	630.7	387.3	344.4	1194.7
7.29435e+18	FALSE	High	IsMasterProtein	Q99439	Calponin-2 OS=Homo sapiens (Human) OX=9606 GN=CNN2 PE=1 SV=4	0	35.252	20	6	16	5	309	33.7	7.33	35.64	6	326.7	2544.9	594.6	1169.1	2815.2	682.6	1979.6	1620.3
-5.0957e+18	FALSE	High	IsMasterProtein	P09972	Fructose-bisphosphate aldolase C OS=Homo sapiens (Human) OX=9606 GN=ALDOC PE=1 SV=2	0	35.213	20	7	22	1	364	39.4	6.87	57.32	7	10.1	32	23.4	28.2	80	14.8	65.2	31.6
-8.02924e+18	FALSE	High	IsMasterProtein	Q92614	Unconventional myosin-XVIIIa OS=Homo sapiens (Human) OX=9606 GN=MYO18A PE=1 SV=3	0	35.112	5	10	14	10	2054	233	6.3	18.53	10	121.7	1581.1	189.5	1710.3	1120.3	1249.2	462.7	673.3
-1.01888e+18	FALSE	High	IsMasterProtein	P30048	Thioredoxin-dependent peroxide reductase, mitochondrial OS=Homo sapiens (Human) OX=9606 GN=PRDX3 PE=1 SV=3	0	34.979	32	6	16	6	256	27.7	7.78	33.8	6	577.1	2409.2	960	1564.2	3409.9	985	2984.7	1638.4
-7.90357e+18	FALSE	High	IsMasterProtein	Q9Y6N5	Sulfide:quinone oxidoreductase, mitochondrial OS=Homo sapiens (Human) OX=9606 GN=SQOR PE=1 SV=1	0	34.935	24	9	15	9	450	49.9	9.11	28.18	9	405.6	2615.4	403.5	1551.4	1823.9	948.1	1346.5	1483.4
-2.43312e+18	FALSE	High	IsMasterProtein	O00291	Huntingtin-interacting protein 1 OS=Homo sapiens (Human) OX=9606 GN=HIP1 PE=1 SV=5	0	34.933	10	10	15	10	1037	116.1	5.3	23	10	227.1	2902.5	330.5	1555.5	1197.8	999.5	607.3	1790.3
-8.22001e+18	FALSE	High	IsMasterProtein	Q15424	Scaffold attachment factor B1 OS=Homo sapiens (Human) OX=9606 GN=SAFB PE=1 SV=4	0	34.9	12	9	11	6	915	102.6	5.47	16.02	9	116.1	528.6	262	409.8	767.3	314.2	710.4	423.6
-7.8456e+18	FALSE	High	IsMasterProtein	Q8NE71	ATP-binding cassette sub-family F member 1 OS=Homo sapiens (Human) OX=9606 GN=ABCF1 PE=1 SV=2	0	34.834	11	9	12	7	845	95.9	6.8	15.49	9	154.5	372.6	296.8	325.8	737.5	285.8	679.3	398.6
-5.38122e+18	FALSE	High	IsMasterProtein	Q99536	Synaptic vesicle membrane protein VAT-1 homolog OS=Homo sapiens (Human) OX=9606 GN=VAT1 PE=1 SV=2	0	34.818	17	5	11	5	393	41.9	6.29	28.7	5	391.2	2620	441.3	1083.9	2177.8	683.5	1576	1597.2
5.13599e+18	FALSE	High	IsMasterProtein	P43686	26S proteasome regulatory subunit 6B OS=Homo sapiens (Human) OX=9606 GN=PSMC4 PE=1 SV=2	0	34.812	23	9	15	9	418	47.3	5.21	29.61	9	424.5	1919.8	914.5	1256.3	2791.4	876.7	2446.5	1789.3
-1.86691e+18	FALSE	High	IsMasterProtein	P22059	Oxysterol-binding protein 1 OS=Homo sapiens (Human) OX=9606 GN=OSBP PE=1 SV=1	0	34.709	14	8	12	8	807	89.4	7.3	20.51	8	129.2	1452.6	199.1	834	1124.5	537.6	700.6	752.5
8.3753e+18	FALSE	High	IsMasterProtein	P36776	Lon protease homolog, mitochondrial OS=Homo sapiens (Human) OX=9606 GN=LONP1 PE=1 SV=2	0	34.594	10	8	13	8	959	106.4	6.39	13.75	8	153.6	710	320.9	528	927.7	350.4	867.8	586.1
5.2118e+18	FALSE	High	IsMasterProtein	O43143	Pre-mRNA-splicing factor ATP-dependent RNA helicase DHX15 OS=Homo sapiens (Human) OX=9606 GN=DHX15 PE=1 SV=2	0	34.563	14	10	22	10	795	90.9	7.46	29.45	10	252.2	1296	518	967.9	1646.3	670.1	1464.5	1039.8
-6.98095e+18	FALSE	High	IsMasterProtein	Q8WXI9	Transcriptional repressor p66-beta OS=Homo sapiens (Human) OX=9606 GN=GATAD2B PE=1 SV=1	0	34.554	19	9	15	9	593	65.2	9.7	17.03	9	199.1	830.7	205.5	372.6	791.1	299.9	811.7	665.3
4.50275e+18	FALSE	High	IsMasterProtein	Q6NUQ4	Transmembrane protein 214 OS=Homo sapiens (Human) OX=9606 GN=TMEM214 PE=1 SV=2	0	34.475	15	11	16	11	689	77.1	9.14	19.38	11	462.1	4570.4	735.5	4001.5	3830.8	2591.3	2958.5	2043.4
1.311e+18	FALSE	High	IsMasterProtein	Q9Y3A5	Ribosome maturation protein SBDS OS=Homo sapiens (Human) OX=9606 GN=SBDS PE=1 SV=4	0	34.46	30	9	14	9	250	28.7	8.75	30.96	9	614.3	2269.5	1294.8	1676.3	5314.3	1402.7	3972.4	2176.3
1.58556e+18	FALSE	High	IsMasterProtein	O15372	Eukaryotic translation initiation factor 3 subunit H OS=Homo sapiens (Human) OX=9606 GN=EIF3H PE=1 SV=1	0	34.431	28	9	21	9	352	39.9	6.54	28.2	9	524.7	2366.1	786.8	1203.7	2620.1	863.5	2329.3	1499.5
8.89127e+18	FALSE	High	IsMasterProtein	Q13428	Treacle protein OS=Homo sapiens (Human) OX=9606 GN=TCOF1 PE=1 SV=3	0	34.402	8	11	19	11	1488	152	9.04	15.63	11	186.1	548.8	360.5	432.2	941.9	314.9	964.2	565	Phospho [S1228]
-1.76463e+18	FALSE	High	IsMasterProtein	P46060	Ran GTPase-activating protein 1 OS=Homo sapiens (Human) OX=9606 GN=RANGAP1 PE=1 SV=1	0	34.38	17	8	13	8	587	63.5	4.68	21.69	8	86.4	3130.3	153.5	274.9	3246.6	190.2	3174.4	3405
-2.53156e+18	FALSE	High	IsMasterProtein	O75475	PC4 and SFRS1-interacting protein OS=Homo sapiens (Human) OX=9606 GN=PSIP1 PE=1 SV=1	0	34.286	21	11	20	10	530	60.1	9.13	32.17	11	959.2	2474.4	1617	1550.1	4138.7	1225	4835.7	2610.9
3.1437e+18	FALSE	High	IsMasterProtein	Q8WXH0	Nesprin-2 OS=Homo sapiens (Human) OX=9606 GN=SYNE2 PE=1 SV=3	0	34.089	2	12	15	12	6885	795.9	5.36	10.13	12	189.2	1668.6	222.7	1425.8	1124.5	986.6	616.4	498.3	Phospho [S166]
4.44599e+18	FALSE	High	IsMasterProtein	P54577	Tyrosine--tRNA ligase, cytoplasmic OS=Homo sapiens (Human) OX=9606 GN=YARS1 PE=1 SV=4	0	34.043	24	11	21	11	528	59.1	7.05	32.55	11	351.7	1111.9	857.3	952.9	2284.6	766.7	2190.1	1265.9
-5.01276e+18	FALSE	High	IsMasterProtein	P07942	Laminin subunit beta-1 OS=Homo sapiens (Human) OX=9606 GN=LAMB1 PE=1 SV=2	0	34.009	6	9	17	9	1786	197.9	4.94	19.07	9	247.8	2535.1	363.3	1831.4	2040	905	1460.3	1221.2
7.90269e+18	FALSE	High	IsMasterProtein	Q9Y6G9	Cytoplasmic dynein 1 light intermediate chain 1 OS=Homo sapiens (Human) OX=9606 GN=DYNC1LI1 PE=1 SV=3	0	33.985	15	6	12	6	523	56.5	6.42	19.44	6	117.7	746.5	193.6	351.2	645	217.4	633.8	560	Phospho [S516]
-3.0099e+18	FALSE	High	IsMasterProtein	B5ME19	Eukaryotic translation initiation factor 3 subunit C-like protein OS=Homo sapiens (Human) OX=9606 GN=EIF3CL PE=1 SV=1	0	33.946	12	11	16	11	914	105.4	5.64	27.06	11	502.6	1761.9	1053.9	1198	2703.4	904.3	2853.5	1654.4
5.99076e+18	FALSE	High	IsMasterProtein	O75083	WD repeat-containing protein 1 OS=Homo sapiens (Human) OX=9606 GN=WDR1 PE=1 SV=4	0	33.843	20	9	12	9	606	66.2	6.65	11.8	9	167.1	922.7	375.4	616.4	1350.2	445.6	987.3	748
-9.03358e+18	FALSE	High	IsMasterProtein	Q99729	Heterogeneous nuclear ribonucleoprotein A/B OS=Homo sapiens (Human) OX=9606 GN=HNRNPAB PE=1 SV=2	0	33.836	22	8	14	7	332	36.2	8.21	22.52	8	254.2	1040.8	454.7	611.3	1351.5	426.7	1226.3	843.7
6.73347e+18	FALSE	High	IsMasterProtein	Q13838	Spliceosome RNA helicase DDX39B OS=Homo sapiens (Human) OX=9606 GN=DDX39B PE=1 SV=1	0	33.831	27	10	15	10	428	49	5.67	19.61	10	867.4	2400.7	1551.3	1596.9	4354.8	1468.2	3938.3	2417.9
-6.63405e+18	FALSE	High	IsMasterProtein	P62318	Small nuclear ribonucleoprotein Sm D3 OS=Homo sapiens (Human) OX=9606 GN=SNRPD3 PE=1 SV=1	0	33.755	48	4	16	4	126	13.9	10.32	37.09	4	141.7	440.5	214.2	245.7	506.3	200.6	699	383
7.10053e+18	FALSE	High	IsMasterProtein	P55795	Heterogeneous nuclear ribonucleoprotein H2 OS=Homo sapiens (Human) OX=9606 GN=HNRNPH2 PE=1 SV=1	0	33.603	25	8	32	2	449	49.2	6.3	55.51	8	12.1	86.8	26.2	67.3	97.2	36.4	85.3	72.7
-5.97244e+17	FALSE	High	IsMasterProtein	P17096	High mobility group protein HMG-I/HMG-Y OS=Homo sapiens (Human) OX=9606 GN=HMGA1 PE=1 SV=3	0	33.6	31	4	24	4	107	11.7	10.32	50.71	4	1040.9	2516.2	1750.8	1814.1	5368.7	1679.3	4093	3050.1	Phospho [S36]
4.12842e+18	FALSE	High	IsMasterProtein	P11177	Pyruvate dehydrogenase E1 component subunit beta, mitochondrial OS=Homo sapiens (Human) OX=9606 GN=PDHB PE=1 SV=3	0	33.576	27	8	15	8	359	39.2	6.65	30.87	8	868.7	2459.4	1087.6	1794.9	3804	1239.1	3911.3	1465.4
3.98862e+18	FALSE	High	IsMasterProtein	P55786	Puromycin-sensitive aminopeptidase OS=Homo sapiens (Human) OX=9606 GN=NPEPPS PE=1 SV=2	0	33.572	10	9	14	9	919	103.2	5.72	20.77	9	237	743.2	435.8	683.7	1209.1	507.4	1013.9	808.1
-2.00389e+18	FALSE	High	IsMasterProtein	P08069	Insulin-like growth factor 1 receptor OS=Homo sapiens (Human) OX=9606 GN=IGF1R PE=1 SV=1	0	33.463	7	7	9	5	1367	154.7	5.8	19.8	7	21.8	483.5	34.1	170.8	172.5	194.8	91	102.8
9.09171e+18	FALSE	High	IsMasterProtein	P99999	Cytochrome c OS=Homo sapiens (Human) OX=9606 GN=CYCS PE=1 SV=2	0	33.432	45	5	9	5	105	11.7	9.57	26.29	5	348.3	974.9	533	501.7	1515.3	469.3	1689.8	929.5
3.09935e+18	FALSE	High	IsMasterProtein	Q00796	Sorbitol dehydrogenase OS=Homo sapiens (Human) OX=9606 GN=SORD PE=1 SV=4	0	33.337	23	8	13	8	357	38.3	7.97	32.99	8	729.1	2232.4	1626.5	1600.7	5874.2	1331.7	4256.5	2706.7
8.13436e+17	FALSE	High	IsMasterProtein	P48681	Nestin OS=Homo sapiens (Human) OX=9606 GN=NES PE=1 SV=2	0	33.332	6	9	12	9	1621	177.3	4.36	15.5	9	221.6	2094.7	188.1	1580.8	596	846.9	303.4	1748.1
1.04712e+18	FALSE	High	IsMasterProtein	P23588	Eukaryotic translation initiation factor 4B OS=Homo sapiens (Human) OX=9606 GN=EIF4B PE=1 SV=2	0	33.329	19	11	23	11	611	69.1	5.73	28.89	11	476	1296	1046.8	1105.4	2866.3	884.3	2743.5	1518	Phospho [S93]
-7.95704e+18	FALSE	High	IsMasterProtein	Q96ME7	Zinc finger protein 512 OS=Homo sapiens (Human) OX=9606 GN=ZNF512 PE=1 SV=2	0	33.328	16	7	9	7	567	64.6	9.76	14.53	7	71.2	605.6	64.2	278.4	272.6	173.6	186.2	962.6
-6.86503e+18	FALSE	High	IsMasterProtein	O15427	Monocarboxylate transporter 4 OS=Homo sapiens (Human) OX=9606 GN=SLC16A3 PE=1 SV=1	0	33.322	15	7	14	7	465	49.4	7.96	36.82	7	504.8	6582.9	710	4128	3189.7	3892.1	984.3	2046.4	Met-loss [N-Term]
5.51882e+17	FALSE	High	IsMasterProtein	Q13573	SNW domain-containing protein 1 OS=Homo sapiens (Human) OX=9606 GN=SNW1 PE=1 SV=1	0	33.281	22	8	14	8	536	61.5	9.52	30.89	8	282.1	799.4	431.3	580.9	1172.2	380.8	1318.1	858.3
3.20978e+16	FALSE	High	IsMasterProtein	Q14008	Cytoskeleton-associated protein 5 OS=Homo sapiens (Human) OX=9606 GN=CKAP5 PE=1 SV=3	0	33.281	6	12	18	12	2032	225.4	7.8	17.85	12	184.2	3307.1	343.6	1162.1	3798.6	944.7	1518.7	924.5
-4.06115e+18	FALSE	High	IsMasterProtein	P61006	Ras-related protein Rab-8A OS=Homo sapiens (Human) OX=9606 GN=RAB8A PE=1 SV=1	0	33.19	35	8	17	3	207	23.7	9.07	41.51	8	140.9	700.2	153.4	523.9	661.3	358.5	634.6	489.8
-6.525e+17	FALSE	High	IsMasterProtein	P32969	60S ribosomal protein L9 OS=Homo sapiens (Human) OX=9606 GN=RPL9P8 PE=1 SV=1	0	33.168	37	5	12	5	192	21.9	9.95	36.87	5	678.2	2654.6	1281.3	1924.3	3417.1	1412.9	3900.3	2303.6
2.3156e+18	FALSE	High	IsMasterProtein	Q9BRQ8	Ferroptosis suppressor protein 1 OS=Homo sapiens (Human) OX=9606 GN=AIFM2 PE=1 SV=1	0	33.079	17	5	9	5	373	40.5	9.11	20.6	5	245.8	1316.8	282.9	619	1162.2	432	1075.7	1247.3
-1.10805e+18	FALSE	High	IsMasterProtein	P20073	Annexin A7 OS=Homo sapiens (Human) OX=9606 GN=ANXA7 PE=1 SV=3	0	33.059	17	8	13	8	488	52.7	5.68	19.55	8	416.4	1430.4	807.7	1114.7	2552.2	851.3	2108.9	1255.8
4.78147e+17	FALSE	High	IsMasterProtein	Q4KMQ1	Taperin OS=Homo sapiens (Human) OX=9606 GN=TPRN PE=1 SV=2	0	33.037	17	8	13	8	711	75.5	7.25	19.96	8	105.1	1939.4	118.3	756.8	667.6	583.9	224.2	1554.1	Phospho [S362]
-5.96492e+18	FALSE	High	IsMasterProtein	Q92522	Histone H1.10 OS=Homo sapiens (Human) OX=9606 GN=H1-10 PE=1 SV=1	0	32.989	30	6	22	6	213	22.5	10.76	60.39	6	1633.8	4016.4	2003.9	2287	3864.8	1490.8	5570	6040.6
5.50479e+18	FALSE	High	IsMasterProtein	Q99959	Plakophilin-2 OS=Homo sapiens (Human) OX=9606 GN=PKP2 PE=1 SV=2	0	32.947	12	10	16	10	881	97.4	9.33	16.52	10	155.3	1590.9	176	863.5	682.7	510.4	394.5	1188.2
-2.64106e+18	FALSE	High	IsMasterProtein	O00232	26S proteasome non-ATPase regulatory subunit 12 OS=Homo sapiens (Human) OX=9606 GN=PSMD12 PE=1 SV=3	0	32.924	19	8	14	8	456	52.9	7.65	31.24	8	429.4	1824.5	916.1	1349.8	2408.2	923.2	2393.4	2012.3
6.45664e+18	FALSE	High	IsMasterProtein	P30419	Glycylpeptide N-tetradecanoyltransferase 1 OS=Homo sapiens (Human) OX=9606 GN=NMT1 PE=1 SV=2	0	32.852	13	5	10	5	496	56.8	7.8	25.75	5	264.3	663	455.3	478	1349.8	417.2	1153.8	695.3
1.3125e+17	FALSE	High	IsMasterProtein	O95235	Kinesin-like protein KIF20A OS=Homo sapiens (Human) OX=9606 GN=KIF20A PE=1 SV=1	0	32.784	14	9	14	9	890	100.2	6.92	14.97	9	30.8	624.5	52.4	363.7	522.3	240.4	190.8	136.4
-4.669e+18	FALSE	High	IsMasterProtein	P06493	Cyclin-dependent kinase 1 OS=Homo sapiens (Human) OX=9606 GN=CDK1 PE=1 SV=3	0	32.743	35	8	13	7	297	34.1	8.4	17.75	8	164	1198.1	384.4	762.5	1424.8	667.1	1011.6	713.4
-4.53912e+18	FALSE	High	IsMasterProtein	P50402	Emerin OS=Homo sapiens (Human) OX=9606 GN=EMD PE=1 SV=1	0	32.728	30	7	19	7	254	29	5.5	38.67	7	437.9	3880.7	569.9	3995.7	4322.1	2354.3	2387.7	1353.6	Phospho [S49]
-2.65187e+18	FALSE	High	IsMasterProtein	Q9P2J5	Leucine--tRNA ligase, cytoplasmic OS=Homo sapiens (Human) OX=9606 GN=LARS1 PE=1 SV=2	0	32.715	11	10	13	10	1176	134.4	7.3	20.25	10	150.9	616	315.9	456.2	988.4	313.7	953.2	589.1
3.02281e+18	FALSE	High	IsMasterProtein	Q13393	Phospholipase D1 OS=Homo sapiens (Human) OX=9606 GN=PLD1 PE=1 SV=1	0	32.68	15	12	19	12	1074	124.1	8.78	14.89	12	205.2	1744.3	277.5	1313	1053.7	934.5	606.9	651.2	Phospho [S519]
-5.43275e+18	FALSE	High	IsMasterProtein	O75390	Citrate synthase, mitochondrial OS=Homo sapiens (Human) OX=9606 GN=CS PE=1 SV=2	0	32.666	17	8	17	8	466	51.7	8.32	41.6	8	637.9	3416.7	1320.4	2466.7	4591	1382.2	3999	2684.1
-8.65461e+18	FALSE	High	IsMasterProtein	P23786	Carnitine O-palmitoyltransferase 2, mitochondrial OS=Homo sapiens (Human) OX=9606 GN=CPT2 PE=1 SV=2	0	32.65	11	8	13	8	658	73.7	8.18	22.05	8	295.5	2088.8	312.2	863.8	2015.7	591.1	1826.7	1294.4
2.13953e+17	FALSE	High	IsMasterProtein	Q92896	Golgi apparatus protein 1 OS=Homo sapiens (Human) OX=9606 GN=GLG1 PE=1 SV=2	0	32.648	10	10	13	10	1179	134.5	6.9	13.75	10	103.8	1038.9	180.8	897.4	665.9	536.2	464.6	384
-8.13394e+18	FALSE	High	IsMasterProtein	P28074	Proteasome subunit beta type-5 OS=Homo sapiens (Human) OX=9606 GN=PSMB5 PE=1 SV=3	0	32.621	29	6	10	6	263	28.5	6.92	28.58	6	537.8	2143.6	987	1153.8	2958.1	941.7	3097.4	2169.3
-8.79656e+18	FALSE	High	IsMasterProtein	P51532	Transcription activator BRG1 OS=Homo sapiens (Human) OX=9606 GN=SMARCA4 PE=1 SV=2	0	32.613	6	9	16	9	1647	184.5	7.88	12.54	9	131.7	691	230.6	508.2	725.8	378.1	798.4	482.3
7.90374e+18	FALSE	High	IsMasterProtein	P53985	Monocarboxylate transporter 1 OS=Homo sapiens (Human) OX=9606 GN=SLC16A1 PE=1 SV=3	0	32.596	11	7	17	7	500	53.9	8.66	34.09	7	658.9	6272.9	1055.3	3940.9	3800.7	3306.6	1617	3315.3	Phospho [S467]
2.6878e+18	FALSE	High	IsMasterProtein	Q9H4A6	Golgi phosphoprotein 3 OS=Homo sapiens (Human) OX=9606 GN=GOLPH3 PE=1 SV=1	0	32.592	28	8	15	7	298	33.8	6.44	33.52	8	1073.7	1908.7	1082.5	1461	3323.7	1175.9	3282.5	2035.4
-6.2126e+18	FALSE	High	IsMasterProtein	Q92879	CUGBP Elav-like family member 1 OS=Homo sapiens (Human) OX=9606 GN=CELF1 PE=1 SV=2	0	32.492	14	6	13	6	486	52	8.46	33.35	6	475.8	2286.5	585.2	1310.4	1715.4	911.7	1910.2	1416.3
-3.03904e+18	FALSE	High	IsMasterProtein	P61163	Alpha-centractin OS=Homo sapiens (Human) OX=9606 GN=ACTR1A PE=1 SV=1	0	32.481	28	9	13	9	376	42.6	6.64	20.29	9	224.5	2854.9	356.1	1446	1022.7	804.7	895.1	1481.4
3.2711e+18	FALSE	High	IsMasterProtein	Q9H9B4	Sideroflexin-1 OS=Homo sapiens (Human) OX=9606 GN=SFXN1 PE=1 SV=4	0	32.396	28	8	14	7	322	35.6	9.07	18.29	8	123.1	669.5	150.9	699.8	669.7	470.3	438.1	397.6
4.79339e+18	FALSE	High	IsMasterProtein	P61020	Ras-related protein Rab-5B OS=Homo sapiens (Human) OX=9606 GN=RAB5B PE=1 SV=1	0	32.382	25	4	7	2	215	23.7	8.13	18.46	4	52.1	430.7	64.8	388	460.7	238.8	254.9	196.5
-4.7216e+18	FALSE	High	IsMasterProtein	P07947	Tyrosine-protein kinase Yes OS=Homo sapiens (Human) OX=9606 GN=YES1 PE=1 SV=3	0	32.36	14	8	16	1	543	60.8	6.74	35.56	8	80.1	1261.4	102.2	900.6	751.3	728.4	205.6	412.6
-5.11973e+18	FALSE	High	IsMasterProtein	O60610	Protein diaphanous homolog 1 OS=Homo sapiens (Human) OX=9606 GN=DIAPH1 PE=1 SV=2	0	32.347	8	8	9	8	1272	141.3	5.41	12.48	8	264.4	1569.4	513.1	887.5	1577.2	733.1	1659.1	1051.8
2.75838e+18	FALSE	High	IsMasterProtein	Q86V81	THO complex subunit 4 OS=Homo sapiens (Human) OX=9606 GN=ALYREF PE=1 SV=3	0	32.319	28	5	15	5	257	26.9	11.15	39.47	5	217.3	695.6	323.7	496	1158.4	325	925.9	663.3
-3.81948e+18	FALSE	High	IsMasterProtein	Q5JWF2	Guanine nucleotide-binding protein G(s) subunit alpha isoforms XLas OS=Homo sapiens (Human) OX=9606 GN=GNAS PE=1 SV=2	0	32.295	9	8	13	7	1037	111	5.03	21.52	8	35.4	544.9	55.7	375.5	382	285.6	113.4	183
1.70864e+18	FALSE	High	IsMasterProtein	P37108	Signal recognition particle 14 kDa protein OS=Homo sapiens (Human) OX=9606 GN=SRP14 PE=1 SV=2	0	32.29	65	9	15	9	136	14.6	10.04	34.96	9	1659.5	4504.5	2240.6	2467.7	5484.3	1881.3	6944.6	4363.1	Met-loss [N-Term]
2.23654e+18	FALSE	High	IsMasterProtein	P52597	Heterogeneous nuclear ribonucleoprotein F OS=Homo sapiens (Human) OX=9606 GN=HNRNPF PE=1 SV=3	0	32.278	23	8	24	6	415	45.6	5.58	60.25	8	748	9360.7	1477.9	5021.3	7149.5	2596.4	4960.5	4734.6	Phospho [S310]
-7.16984e+18	FALSE	High	IsMasterProtein	P39687	Acidic leucine-rich nuclear phosphoprotein 32 family member A OS=Homo sapiens (Human) OX=9606 GN=ANP32A PE=1 SV=1	0	32.258	28	8	17	4	249	28.6	4.09	40.59	8	562.1	1324.7	1152.4	1037.1	3025.9	827.8	2952.8	1834.9
-5.06214e+18	FALSE	High	IsMasterProtein	Q9P0L0	Vesicle-associated membrane protein-associated protein A OS=Homo sapiens (Human) OX=9606 GN=VAPA PE=1 SV=3	0	32.159	28	7	20	6	249	27.9	8.62	40.54	7	930.9	10209.7	1445.2	8313.4	6514.2	5027	4589.9	4334.5	Met-loss [N-Term]
-7.57881e+18	FALSE	High	IsMasterProtein	Q6WKZ4	Rab11 family-interacting protein 1 OS=Homo sapiens (Human) OX=9606 GN=RAB11FIP1 PE=1 SV=3	0	32.154	7	8	13	8	1283	137.1	5.43	24.96	8	819.3	8011.3	893.6	4230.9	3664.6	2191.6	2417.3	4012.2
8.19614e+18	FALSE	High	IsMasterProtein	P20645	Cation-dependent mannose-6-phosphate receptor OS=Homo sapiens (Human) OX=9606 GN=M6PR PE=1 SV=1	0	32.148	20	5	12	5	277	31	5.83	14.08	5	46.3	549.4	63.6	507.8	479.5	287.7	167.3	203
-1.88233e+18	FALSE	High	IsMasterProtein	Q9BUJ2	Heterogeneous nuclear ribonucleoprotein U-like protein 1 OS=Homo sapiens (Human) OX=9606 GN=HNRNPUL1 PE=1 SV=2	0	32.1	16	10	15	10	856	95.7	6.92	23.71	10	335.9	1762.5	606.9	2191.5	2347	1393	1602.9	1490.5
-6.98073e+18	FALSE	High	IsMasterProtein	P24941	Cyclin-dependent kinase 2 OS=Homo sapiens (Human) OX=9606 GN=CDK2 PE=1 SV=2	0	32.067	23	6	13	5	298	33.9	8.68	31.19	6	203.9	1681.6	458.2	978.5	2268.7	640.6	1338.5	1215.7
-2.59578e+18	FALSE	High	IsMasterProtein	Q14677	Clathrin interactor 1 OS=Homo sapiens (Human) OX=9606 GN=CLINT1 PE=1 SV=1	0	32.057	19	9	13	9	625	68.2	6.42	17.2	9	206.9	1904.8	348	1429.3	1349	943.5	823.1	767.5
8.42998e+18	FALSE	High	IsMasterProtein	P20340	Ras-related protein Rab-6A OS=Homo sapiens (Human) OX=9606 GN=RAB6A PE=1 SV=3	0	32.029	35	8	15	6	208	23.6	5.54	23.19	8	166.3	1501.5	242.2	1248.3	1083.5	741.4	853	705.4
-6.99393e+18	FALSE	High	IsMasterProtein	P31947	14-3-3 protein sigma OS=Homo sapiens (Human) OX=9606 GN=SFN PE=1 SV=1	0	32.004	32	7	25	4	248	27.8	4.74	60.78	7	693.6	3369.1	1294.3	2329.3	4317.9	1645	3365.1	2301.1
9.8065e+17	FALSE	High	IsMasterProtein	Q9UHD1	Cysteine and histidine-rich domain-containing protein 1 OS=Homo sapiens (Human) OX=9606 GN=CHORDC1 PE=1 SV=2	0	31.996	31	9	14	9	332	37.5	7.87	12.79	9	465	1664.6	1145.4	934	3332.9	865.4	2505.7	1930.1
-2.06342e+18	FALSE	High	IsMasterProtein	O76094	Signal recognition particle subunit SRP72 OS=Homo sapiens (Human) OX=9606 GN=SRP72 PE=1 SV=3	0	31.953	15	8	13	8	671	74.6	9.26	19.68	8	291.6	1166.1	367.5	643	1179.4	445.1	991.9	914.4
4.55244e+18	FALSE	High	IsMasterProtein	Q14160	Protein scribble homolog OS=Homo sapiens (Human) OX=9606 GN=SCRIB PE=1 SV=4	0	31.932	7	11	19	11	1630	174.8	5.07	18.99	11	204.8	2312	211.7	1445	1420.6	1164.4	1091.2	777.1	Phospho [T749]
-4.51602e+18	FALSE	High	IsMasterProtein	O60361	Putative nucleoside diphosphate kinase OS=Homo sapiens (Human) OX=9606 GN=NME2P1 PE=5 SV=1	0	31.866	38	5	21	1	137	15.5	8.57	39.98	5	32.9	174.2	58.7	118.5	179.7	83.9	114.2	167.4
7.21406e+18	FALSE	High	IsMasterProtein	Q9Y3Y2	Chromatin target of PRMT1 protein OS=Homo sapiens (Human) OX=9606 GN=CHTOP PE=1 SV=2	0	31.864	25	4	8	4	248	26.4	12.23	12.02	4	30.3	70.5	26.3	43.6	44	31.6	97.5	87.2
-1.1506e+18	FALSE	High	IsMasterProtein	Q92890	Ubiquitin recognition factor in ER-associated degradation protein 1 OS=Homo sapiens (Human) OX=9606 GN=UFD1 PE=1 SV=3	0	31.781	32	7	14	7	307	34.5	6.7	20.53	7	635.4	1873.5	1008.5	1203.1	2870.9	884.3	2641.4	1742.1	Phospho [S247]
-6.82654e+18	FALSE	High	IsMasterProtein	P23381	Tryptophan--tRNA ligase, cytoplasmic OS=Homo sapiens (Human) OX=9606 GN=WARS1 PE=1 SV=2	0	31.701	18	7	16	7	471	53.1	6.23	36.6	7	588.5	2791.6	1412.2	1976.9	5255.2	1593.1	3867	2772.4
-2.08987e+18	FALSE	High	IsMasterProtein	P26599	Polypyrimidine tract-binding protein 1 OS=Homo sapiens (Human) OX=9606 GN=PTBP1 PE=1 SV=1	0	31.672	20	8	13	5	531	57.2	9.17	18.79	8	27.6	219.3	47.4	130.4	159.1	95.2	178.3	110.3
-7.48034e+18	FALSE	High	IsMasterProtein	Q99459	Cell division cycle 5-like protein OS=Homo sapiens (Human) OX=9606 GN=CDC5L PE=1 SV=2	0	31.609	14	7	12	7	802	92.2	8.18	14.78	7	83.5	424.2	151.1	337.7	536.9	198	460.1	306.3
7.5551e+18	FALSE	High	IsMasterProtein	P50416	Carnitine O-palmitoyltransferase 1, liver isoform OS=Homo sapiens (Human) OX=9606 GN=CPT1A PE=1 SV=2	0	31.572	10	8	15	8	773	88.3	8.65	26.72	8	261.2	2785.1	386.2	2369.3	1954.6	1568	1323.8	1315
2.17063e+18	FALSE	High	IsMasterProtein	O75396	Vesicle-trafficking protein SEC22b OS=Homo sapiens (Human) OX=9606 GN=SEC22B PE=1 SV=4	0	31.554	32	6	11	6	215	24.6	6.92	31.15	6	199.2	2911.7	344.5	2189.3	1993.1	1228.9	1169	1042.3	Met-loss [N-Term]
-6.95025e+18	FALSE	High	IsMasterProtein	Q9H3N1	Thioredoxin-related transmembrane protein 1 OS=Homo sapiens (Human) OX=9606 GN=TMX1 PE=1 SV=1	0	31.537	21	7	12	7	280	31.8	4.98	30.79	7	377.8	4581.5	667.1	3835.8	3372.3	2301.5	2104.4	1970.7
-7.0225e+18	FALSE	High	IsMasterProtein	Q1ED39	Lysine-rich nucleolar protein 1 OS=Homo sapiens (Human) OX=9606 GN=KNOP1 PE=1 SV=1	0	31.479	27	9	12	9	458	51.6	9.86	12.72	9	325.2	710.6	460.6	459.5	1187.7	348.3	1122	1046.8
8.76602e+18	FALSE	High	IsMasterProtein	Q08380	Galectin-3-binding protein OS=Homo sapiens (Human) OX=9606 GN=LGALS3BP PE=1 SV=1	0	31.298	20	9	15	9	585	65.3	5.27	19.91	9	152.2	2079.7	196.9	886.2	1109.8	530.7	639.5	839.2
4.19141e+18	FALSE	High	IsMasterProtein	O14979	Heterogeneous nuclear ribonucleoprotein D-like OS=Homo sapiens (Human) OX=9606 GN=HNRNPDL PE=1 SV=3	0	31.286	19	7	10	6	420	46.4	9.57	20.71	7	89.4	359.6	164.1	230.4	446.5	166	446.1	292.8
-8.29179e+18	FALSE	High	IsMasterProtein	Q14203	Dynactin subunit 1 OS=Homo sapiens (Human) OX=9606 GN=DCTN1 PE=1 SV=3	0	31.263	8	10	15	10	1278	141.6	5.81	23.1	10	320	3428.5	553.3	2520.3	2013.6	1308.2	1604.4	1910.1
-4.30614e+18	FALSE	High	IsMasterProtein	P11766	Alcohol dehydrogenase class-3 OS=Homo sapiens (Human) OX=9606 GN=ADH5 PE=1 SV=4	0	31.216	28	9	11	9	374	39.7	7.49	18.38	9	298.3	1463.7	683	937.2	2509.1	717.6	2159.7	1567.7
8.32193e+18	FALSE	High	IsMasterProtein	Q9Y6Y8	SEC23-interacting protein OS=Homo sapiens (Human) OX=9606 GN=SEC23IP PE=1 SV=1	0	31.186	10	10	15	10	1000	111	5.54	19.11	10	139	1450.6	224.9	551.4	1870.4	373.9	2035.7	1646.9
6.53455e+18	FALSE	High	IsMasterProtein	Q09028	Histone-binding protein RBBP4 OS=Homo sapiens (Human) OX=9606 GN=RBBP4 PE=1 SV=3	0	31.111	18	8	18	2	425	47.6	4.89	46.5	8	300.2	1562.2	540.5	757.4	2259.9	580	1767.5	1181.1
7.2145e+18	FALSE	High	IsMasterProtein	P62942	Peptidyl-prolyl cis-trans isomerase FKBP1A OS=Homo sapiens (Human) OX=9606 GN=FKBP1A PE=1 SV=2	0	31.1	41	3	17	3	108	11.9	8.16	14.81	3	66.7	238.2	120.9	155.7	360.2	141.5	352	252.2	Met-loss [N-Term]
-5.34053e+18	FALSE	High	IsMasterProtein	O95831	Apoptosis-inducing factor 1, mitochondrial OS=Homo sapiens (Human) OX=9606 GN=AIFM1 PE=1 SV=1	0	31.046	19	9	20	9	613	66.9	8.95	34.25	9	201.4	1010.8	232.5	1029.8	1003.5	654.2	738.5	516.9
-5.50673e+18	FALSE	High	IsMasterProtein	P25786	Proteasome subunit alpha type-1 OS=Homo sapiens (Human) OX=9606 GN=PSMA1 PE=1 SV=1	0	31.025	33	9	13	9	263	29.5	6.61	19.49	9	124.6	593.2	242.3	347.6	842.6	247.6	805.3	628.2
9.00367e+18	FALSE	High	IsMasterProtein	Q15738	Sterol-4-alpha-carboxylate 3-dehydrogenase, decarboxylating OS=Homo sapiens (Human) OX=9606 GN=NSDHL PE=1 SV=2	0	30.975	23	6	11	6	373	41.9	8.06	13.95	6	104.5	1029.1	153.6	768	1113.6	525.6	651.3	513.4
6.92688e+17	FALSE	High	IsMasterProtein	P82979	SAP domain-containing ribonucleoprotein OS=Homo sapiens (Human) OX=9606 GN=SARNP PE=1 SV=3	0	30.965	23	5	17	5	210	23.7	6.42	27.57	5	1144.5	2123.4	2070.9	1756.4	6125.1	1507.1	5631.1	2600.4	Met-loss+Acetyl [N-Term]
-7.3316e+18	FALSE	High	IsMasterProtein	P21964	Catechol O-methyltransferase OS=Homo sapiens (Human) OX=9606 GN=COMT PE=1 SV=2	0	30.739	38	9	13	9	271	30	5.47	28.91	9	480.4	5968.2	835.5	4495.8	4162.5	2883.4	3644.7	2529.7	Phospho [Y197; T201]
8.24479e+18	FALSE	High	IsMasterProtein	O43447	Peptidyl-prolyl cis-trans isomerase H OS=Homo sapiens (Human) OX=9606 GN=PPIH PE=1 SV=1	0	30.728	51	9	14	8	177	19.2	8.07	15.2	9	1008.8	4069.9	1430.5	2890.6	5416.9	2076.1	4652.5	3242.6
1.95749e+18	FALSE	High	IsMasterProtein	P13073	Cytochrome c oxidase subunit 4 isoform 1, mitochondrial OS=Homo sapiens (Human) OX=9606 GN=COX4I1 PE=1 SV=1	0	30.712	43	7	16	7	169	19.6	9.51	32.27	7	412.8	1891.7	492	2094.1	2155.2	1266.7	1733.8	1202.7
-6.49048e+18	FALSE	High	IsMasterProtein	Q13283	Ras GTPase-activating protein-binding protein 1 OS=Homo sapiens (Human) OX=9606 GN=G3BP1 PE=1 SV=1	0	30.693	21	6	11	6	466	52.1	5.52	19.52	6	41.5	217.3	77.1	165.3	527.7	89.7	221.5	158.4
1.85877e+18	FALSE	High	IsMasterProtein	P55735	Protein SEC13 homolog OS=Homo sapiens (Human) OX=9606 GN=SEC13 PE=1 SV=3	0	30.68	32	8	14	8	322	35.5	5.48	21.51	8	261.5	1425.8	374.5	801	1387.9	528.4	1362.1	1097.4
8.4727e+18	FALSE	High	IsMasterProtein	P22087	rRNA 2'-O-methyltransferase fibrillarin OS=Homo sapiens (Human) OX=9606 GN=FBL PE=1 SV=2	0	30.621	32	9	15	9	321	33.8	10.18	31.43	9	949.8	4396.8	1303.6	1974	6193.8	1530.9	4410.5	2823
1.93291e+17	FALSE	High	IsMasterProtein	P33316	Deoxyuridine 5'-triphosphate nucleotidohydrolase, mitochondrial OS=Homo sapiens (Human) OX=9606 GN=DUT PE=1 SV=4	0	30.614	38	8	13	8	252	26.5	9.36	21.37	8	291.5	1335.8	629.3	721.9	2350.8	552.8	1486.5	1241.3	Phospho [S248]
2.73905e+18	FALSE	High	IsMasterProtein	P13861	cAMP-dependent protein kinase type II-alpha regulatory subunit OS=Homo sapiens (Human) OX=9606 GN=PRKAR2A PE=1 SV=2	0	30.537	24	9	15	9	404	45.5	5.07	21.88	9	346.9	3899.6	546.9	2196.3	3085.8	1400.2	2085.8	2551.3
-7.78523e+18	FALSE	High	IsMasterProtein	Q9NZ45	CDGSH iron-sulfur domain-containing protein 1 OS=Homo sapiens (Human) OX=9606 GN=CISD1 PE=1 SV=1	0	30.499	44	4	10	4	108	12.2	9.09	20.84	4	160.5	955.3	186.2	838.5	646.6	560.6	705.1	512.4
-1.14644e+18	FALSE	High	IsMasterProtein	Q16851	UTP--glucose-1-phosphate uridylyltransferase OS=Homo sapiens (Human) OX=9606 GN=UGP2 PE=1 SV=5	0	30.462	17	9	17	9	508	56.9	8.15	30.24	9	463.8	1741.6	979.2	1259.5	4148.3	1011.1	3373.5	1426.3
-1.93862e+18	FALSE	High	IsMasterProtein	Q9ULW0	Targeting protein for Xklp2 OS=Homo sapiens (Human) OX=9606 GN=TPX2 PE=1 SV=2	0	30.39	12	9	12	9	747	85.6	9.23	20.17	9	122.2	1388	195.3	840.7	2210.1	571.5	539.4	405.1
-6.76908e+18	FALSE	High	IsMasterProtein	Q9NVP1	ATP-dependent RNA helicase DDX18 OS=Homo sapiens (Human) OX=9606 GN=DDX18 PE=1 SV=2	0	30.325	14	7	9	7	670	75.4	9.5	14.42	7	51.5	280.6	90.7	168.9	313.7	109.5	365.3	228.1
2.01529e+18	FALSE	High	IsMasterProtein	P24752	Acetyl-CoA acetyltransferase, mitochondrial OS=Homo sapiens (Human) OX=9606 GN=ACAT1 PE=1 SV=1	0	30.167	20	8	16	8	427	45.2	8.85	35.4	8	708.4	2281.9	1274.4	1847.7	4723.3	1115.7	3444.4	2265
6.37023e+18	FALSE	High	IsMasterProtein	Q9UHX1	Poly(U)-binding-splicing factor PUF60 OS=Homo sapiens (Human) OX=9606 GN=PUF60 PE=1 SV=1	0	30.14	18	8	10	8	559	59.8	5.29	20.12	8	333.6	1159.6	768.8	861.9	2249.8	665.3	1949.2	1221.7
3.53195e+18	FALSE	High	IsMasterProtein	Q14643	Inositol 1,4,5-trisphosphate receptor type 1 OS=Homo sapiens (Human) OX=9606 GN=ITPR1 PE=1 SV=3	0	30.13	4	9	14	7	2758	313.7	6.04	17.07	9	73.1	497.2	116.8	429	410	259.1	333.8	442.7
-2.35588e+18	FALSE	High	IsMasterProtein	O15067	Phosphoribosylformylglycinamidine synthase OS=Homo sapiens (Human) OX=9606 GN=PFAS PE=1 SV=4	0	30.127	7	9	13	9	1338	144.6	5.76	15.45	9	210.9	716.5	373.1	752.6	1408.5	577.7	1232.7	682.8
7.4601e+18	FALSE	High	IsMasterProtein	P09960	Leukotriene A-4 hydrolase OS=Homo sapiens (Human) OX=9606 GN=LTA4H PE=1 SV=2	0	30.113	15	9	14	9	611	69.2	6.18	21.66	9	271.9	1104.8	548.5	754.9	2217.2	660.7	1754.3	1025.2
-5.122e+18	FALSE	High	IsMasterProtein	Q9Y6E2	Basic leucine zipper and W2 domain-containing protein 2 OS=Homo sapiens (Human) OX=9606 GN=BZW2 PE=1 SV=1	0	30.03	20	8	10	8	419	48.1	6.68	25.87	8	302.7	1109.3	626.6	929.8	2644.4	740	1877.2	1081.9
4.04543e+18	FALSE	High	IsMasterProtein	Q3ZCQ8	Mitochondrial import inner membrane translocase subunit TIM50 OS=Homo sapiens (Human) OX=9606 GN=TIMM50 PE=1 SV=2	0	30.013	24	8	16	8	353	39.6	8.37	29.57	8	351	2927.3	457.4	2587.9	2282.1	1553.5	1637.8	1638.4
5.96479e+18	FALSE	High	IsMasterProtein	P56537	Eukaryotic translation initiation factor 6 OS=Homo sapiens (Human) OX=9606 GN=EIF6 PE=1 SV=1	0	29.981	42	6	7	6	245	26.6	4.68	9.9	6	29.9	259.1	80.3	144.8	296.1	78.8	204.1	237.1
4.52433e+18	FALSE	High	IsMasterProtein	Q9ULJ8	Neurabin-1 OS=Homo sapiens (Human) OX=9606 GN=PPP1R9A PE=1 SV=2	0	29.816	10	9	13	8	1098	123.3	5.1	11.38	9	81.4	1726.6	103.6	759	410.9	530	81.5	1973.2	Phospho [S371]
-4.29744e+18	FALSE	High	IsMasterProtein	Q99755	Phosphatidylinositol 4-phosphate 5-kinase type-1 alpha OS=Homo sapiens (Human) OX=9606 GN=PIP5K1A PE=1 SV=1	0	29.717	15	8	12	7	562	62.6	8.21	24.95	8	225.7	1899.6	408.3	1092.9	1013.1	681.7	370.6	3572.5
7.90409e+17	FALSE	High	IsMasterProtein	O14893	Gem-associated protein 2 OS=Homo sapiens (Human) OX=9606 GN=GEMIN2 PE=1 SV=1	0	29.676	17	5	12	5	280	31.6	5.58	30.18	5	151	1883.2	224.8	557.5	11379.9	411.3	10348.8	1934.6
-5.90518e+18	FALSE	High	IsMasterProtein	P08559	Pyruvate dehydrogenase E1 component subunit alpha, somatic form, mitochondrial OS=Homo sapiens (Human) OX=9606 GN=PDHA1 PE=1 SV=3	0	29.607	26	11	18	11	390	43.3	8.06	29.92	11	1001.3	2526.7	1195.5	1763.2	3904.6	1185.3	4731.4	1776.2
3.70533e+18	FALSE	High	IsMasterProtein	Q12788	Transducin beta-like protein 3 OS=Homo sapiens (Human) OX=9606 GN=TBL3 PE=1 SV=2	0	29.529	18	9	13	9	808	89	6.9	6.75	9	34.3	138.3	51.1	108.9	217.8	75.4	227.6	111.3
-2.15418e+18	FALSE	High	IsMasterProtein	Q13642	Four and a half LIM domains protein 1 OS=Homo sapiens (Human) OX=9606 GN=FHL1 PE=1 SV=4	0	29.524	21	5	12	5	323	36.2	8.97	26.68	5	753.6	5700.6	1615.4	2044.5	3857.7	1790.5	3405.3	4527
6.64186e+18	FALSE	High	IsMasterProtein	P62826	GTP-binding nuclear protein Ran OS=Homo sapiens (Human) OX=9606 GN=RAN PE=1 SV=3	0	29.44	25	6	16	6	216	24.4	7.49	44.4	6	654.2	2635	1540.3	1577	4900.1	1179.6	3813.9	2739.3
6.37319e+18	FALSE	High	IsMasterProtein	Q7L014	Probable ATP-dependent RNA helicase DDX46 OS=Homo sapiens (Human) OX=9606 GN=DDX46 PE=1 SV=2	0	29.438	10	10	13	10	1031	117.3	9.29	17.29	10	350.1	1415.4	700.4	1097	1970.9	858.2	1711.4	1211.2
-4.26765e+18	FALSE	High	IsMasterProtein	P16949	Stathmin OS=Homo sapiens (Human) OX=9606 GN=STMN1 PE=1 SV=3	0	29.379	34	5	13	3	149	17.3	5.97	26.36	5	171.8	143.6	293.7	100.9	157.9	74.7	781	492.8	Phospho [S25; S38]
5.27554e+18	FALSE	High	IsMasterProtein	Q14847	LIM and SH3 domain protein 1 OS=Homo sapiens (Human) OX=9606 GN=LASP1 PE=1 SV=2	0	29.32	30	8	12	8	261	29.7	7.05	18.34	8	482.9	1539.4	831.8	858	2637.7	722.5	2374	1591.2
-8.47903e+18	FALSE	High	IsMasterProtein	P05026	Sodium/potassium-transporting ATPase subunit beta-1 OS=Homo sapiens (Human) OX=9606 GN=ATP1B1 PE=1 SV=1	0	29.319	18	5	22	5	303	35	8.53	55.39	5	479.7	9188.5	791.6	5659.5	5174.4	4625.9	1848.3	2708.2
1.84749e+18	FALSE	High	IsMasterProtein	O60762	Dolichol-phosphate mannosyltransferase subunit 1 OS=Homo sapiens (Human) OX=9606 GN=DPM1 PE=1 SV=1	0	29.272	24	6	12	6	260	29.6	9.57	19.84	6	413.1	3597.5	450.6	1984.2	2139.7	1179.3	1706.1	1563.7
-1.00353e+17	FALSE	High	IsMasterProtein	P53999	Activated RNA polymerase II transcriptional coactivator p15 OS=Homo sapiens (Human) OX=9606 GN=SUB1 PE=1 SV=3	0	29.251	44	5	23	5	127	14.4	9.6	50.15	5	1334.6	3159	2556	2526.3	7164.2	2273.9	7078.9	3351.4
-4.53371e+18	FALSE	High	IsMasterProtein	P62241	40S ribosomal protein S8 OS=Homo sapiens (Human) OX=9606 GN=RPS8 PE=1 SV=2	0	29.25	34	6	19	6	208	24.2	10.32	47.73	6	643.9	2459.4	1279	1820.8	3410.4	1285.4	3137.6	2163.7
-1.45536e+18	FALSE	High	IsMasterProtein	Q02543	60S ribosomal protein L18a OS=Homo sapiens (Human) OX=9606 GN=RPL18A PE=1 SV=2	0	29.137	27	5	21	5	176	20.7	10.71	40.12	5	436.3	1536.7	815.3	1185.8	2004.4	903.2	2226.9	1566.7
5.7539e+18	FALSE	High	IsMasterProtein	Q15021	Condensin complex subunit 1 OS=Homo sapiens (Human) OX=9606 GN=NCAPD2 PE=1 SV=3	0	29.078	9	11	14	11	1401	157.1	6.61	19	11	169.1	1289.4	323.3	801	1542.5	564.3	1069.2	827.7
2.46729e+18	FALSE	High	IsMasterProtein	P54707	Potassium-transporting ATPase alpha chain 2 OS=Homo sapiens (Human) OX=9606 GN=ATP12A PE=1 SV=3	0	29.041	4	5	17	1	1039	115.4	6.55	31.63	5	35.8	370	71.1	186.2	289.4	161.4	135	160.4
6.83608e+18	FALSE	High	IsMasterProtein	Q15008	26S proteasome non-ATPase regulatory subunit 6 OS=Homo sapiens (Human) OX=9606 GN=PSMD6 PE=1 SV=1	0	29.012	22	8	10	8	389	45.5	5.62	17.89	8	91.7	522	169.3	317.2	543.2	203.3	477.9	414.1	Met-loss [N-Term]
9.13994e+18	FALSE	High	IsMasterProtein	P30084	Enoyl-CoA hydratase, mitochondrial OS=Homo sapiens (Human) OX=9606 GN=ECHS1 PE=1 SV=4	0	28.998	29	7	13	7	290	31.4	8.07	21.42	7	377	1626.1	709	1143.5	2677.4	722.2	2360	1381.7
-8.02229e+18	FALSE	High	IsMasterProtein	P49257	Protein ERGIC-53 OS=Homo sapiens (Human) OX=9606 GN=LMAN1 PE=1 SV=2	0	28.984	13	5	13	5	510	57.5	6.77	20.97	5	127.4	1081.3	196.3	955.4	1004.3	612.3	647.5	1135
2.33722e+18	FALSE	High	IsMasterProtein	Q9Y262	Eukaryotic translation initiation factor 3 subunit L OS=Homo sapiens (Human) OX=9606 GN=EIF3L PE=1 SV=1	0	28.866	18	9	12	9	564	66.7	6.34	27.48	9	281.6	1155.7	518.3	843.9	1668.1	701	1462.6	927.5
-7.23719e+18	FALSE	High	IsMasterProtein	Q9Y224	RNA transcription, translation and transport factor protein OS=Homo sapiens (Human) OX=9606 GN=RTRAF PE=1 SV=1	0	28.847	27	7	15	7	244	28.1	6.65	26.14	7	686.6	2518.2	1260.3	1618.3	3877.8	1267.9	3060.9	2019.4
-8.19488e+18	FALSE	High	IsMasterProtein	Q14192	Four and a half LIM domains protein 2 OS=Homo sapiens (Human) OX=9606 GN=FHL2 PE=1 SV=3	0	28.818	42	10	15	10	279	32.2	7.55	20.55	10	312.5	2262.4	418	782.4	1811.8	528.6	1980.7	3392.5
4.04368e+18	FALSE	High	IsMasterProtein	Q14254	Flotillin-2 OS=Homo sapiens (Human) OX=9606 GN=FLOT2 PE=1 SV=2	0	28.771	18	7	12	7	428	47	5.25	28.46	7	220.2	3682.3	333.6	2778.8	2621.3	2243	490.8	1017.7
-4.26599e+18	FALSE	High	IsMasterProtein	O75175	CCR4-NOT transcription complex subunit 3 OS=Homo sapiens (Human) OX=9606 GN=CNOT3 PE=1 SV=1	0	28.716	11	7	12	7	753	81.8	6.2	25.52	7	253.3	6895.4	290.5	699.8	1656.8	511.1	1465.6	6225.5
4.69711e+18	FALSE	High	IsMasterProtein	Q6P2E9	Enhancer of mRNA-decapping protein 4 OS=Homo sapiens (Human) OX=9606 GN=EDC4 PE=1 SV=1	0	28.71	7	8	10	8	1401	151.6	5.86	15.8	8	88.1	787.6	155.4	356.9	889.6	240.7	625.5	471.8
5.44615e+18	FALSE	High	IsMasterProtein	Q15654	Thyroid receptor-interacting protein 6 OS=Homo sapiens (Human) OX=9606 GN=TRIP6 PE=1 SV=3	0	28.646	17	5	11	5	476	50.3	7.37	19.07	5	83.4	540.3	140.8	345.1	649.6	246.9	565.2	470.2
7.47251e+18	FALSE	High	IsMasterProtein	Q9H9P8	L-2-hydroxyglutarate dehydrogenase, mitochondrial OS=Homo sapiens (Human) OX=9606 GN=L2HGDH PE=1 SV=3	0	28.625	14	6	14	6	463	50.3	8.15	25.23	6	357	2114.9	372.8	891.3	2284.2	667.8	1972.4	1586.2
-1.72182e+18	FALSE	High	IsMasterProtein	Q92973	Transportin-1 OS=Homo sapiens (Human) OX=9606 GN=TNPO1 PE=1 SV=2	0	28.59	9	7	10	5	898	102.3	4.98	15.86	7	71.2	486.1	149.8	251.5	576.7	199.6	470.7	391
6.18037e+18	FALSE	High	IsMasterProtein	P00505	Aspartate aminotransferase, mitochondrial OS=Homo sapiens (Human) OX=9606 GN=GOT2 PE=1 SV=3	0	28.584	21	8	13	8	430	47.5	9.01	29.09	8	398.6	1736.4	805	1242.2	3085	782.4	2736.3	1603.8
-2.22057e+18	FALSE	High	IsMasterProtein	Q96A33	Coiled-coil domain-containing protein 47 OS=Homo sapiens (Human) OX=9606 GN=CCDC47 PE=1 SV=1	0	28.583	17	7	9	7	483	55.8	4.87	15.01	7	86.7	1064.3	155.3	1036.2	797.8	573.8	461.2	381
-6.9419e+18	FALSE	High	IsMasterProtein	P52565	Rho GDP-dissociation inhibitor 1 OS=Homo sapiens (Human) OX=9606 GN=ARHGDIA PE=1 SV=3	0	28.547	26	6	15	6	204	23.2	5.11	26.51	6	506.9	1476.7	996.1	1064	2582.4	834	2184.8	1690
3.79205e+18	FALSE	High	IsMasterProtein	O43395	U4/U6 small nuclear ribonucleoprotein Prp3 OS=Homo sapiens (Human) OX=9606 GN=PRPF3 PE=1 SV=2	0	28.542	13	7	12	7	683	77.5	9.5	14.97	7	262.5	1344.2	325.6	1002.8	1349.4	771.6	1072.7	825.7
1.73779e+18	FALSE	High	IsMasterProtein	P12277	Creatine kinase B-type OS=Homo sapiens (Human) OX=9606 GN=CKB PE=1 SV=1	0	28.497	19	6	9	5	381	42.6	5.59	18.91	6	104	361.5	241.7	280.3	835.5	206.5	878.1	481.3
-6.14214e+18	FALSE	High	IsMasterProtein	Q96HC4	PDZ and LIM domain protein 5 OS=Homo sapiens (Human) OX=9606 GN=PDLIM5 PE=1 SV=5	0	28.457	12	6	12	6	596	63.9	8.21	10.94	6	160.3	663	303.1	452.7	1171.4	360.1	1106	615.6	Phospho [S111]
-8.75224e+18	FALSE	High	IsMasterProtein	P18754	Regulator of chromosome condensation OS=Homo sapiens (Human) OX=9606 GN=RCC1 PE=1 SV=1	0	28.404	12	4	9	4	421	44.9	7.52	28.72	4	572.5	2266.3	1173.1	1431.9	3632.8	1123.1	2800.4	2277.1
6.04346e+18	FALSE	High	IsMasterProtein	Q5SSJ5	Heterochromatin protein 1-binding protein 3 OS=Homo sapiens (Human) OX=9606 GN=HP1BP3 PE=1 SV=1	0	28.378	13	8	14	8	553	61.2	9.67	22.82	8	852.5	3264.7	1171.8	2231.9	4059.1	1544.5	2830.3	2228.9
8.24648e+18	FALSE	High	IsMasterProtein	Q9NVI7	ATPase family AAA domain-containing protein 3A OS=Homo sapiens (Human) OX=9606 GN=ATAD3A PE=1 SV=2	0	28.33	19	11	25	5	634	71.3	8.98	19.04	11	285.6	2350.5	403.3	2725	1820.1	1883.8	1172	968.6
-7.47852e+18	FALSE	High	IsMasterProtein	P43487	Ran-specific GTPase-activating protein OS=Homo sapiens (Human) OX=9606 GN=RANBP1 PE=1 SV=1	0	28.281	35	6	10	6	201	23.3	5.29	26.35	6	1023.4	2522.7	2196	1600.4	5862.9	1483.2	5179.3	3510.8
-3.06708e+18	FALSE	High	IsMasterProtein	Q9Y639	Neuroplastin OS=Homo sapiens (Human) OX=9606 GN=NPTN PE=1 SV=2	0	28.257	13	5	9	5	398	44.4	7.99	18.48	5	172	2527.3	267.8	1867	1485.1	1277.5	576.5	826.2
-4.84666e+18	FALSE	High	IsMasterProtein	P61964	WD repeat-containing protein 5 OS=Homo sapiens (Human) OX=9606 GN=WDR5 PE=1 SV=1	0	28.231	27	8	12	8	334	36.6	8.27	20.63	8	648.5	3078.7	900.1	1467.7	2958.1	1004.6	2852.3	2544.3
-5.62504e+18	FALSE	High	IsMasterProtein	P61421	V-type proton ATPase subunit d 1 OS=Homo sapiens (Human) OX=9606 GN=ATP6V0D1 PE=1 SV=1	0	28.191	18	5	10	5	351	40.3	5	13.41	5	86.2	1626.1	127.8	796.8	467.8	458.5	309.9	520.9
-5.72233e+17	FALSE	High	IsMasterProtein	P46779	60S ribosomal protein L28 OS=Homo sapiens (Human) OX=9606 GN=RPL28 PE=1 SV=3	0	28.18	36	6	17	6	137	15.7	12.02	38.87	6	1589.2	6423	2558.2	3585.9	4446.1	2642.5	6925.2	5201.8	Met-loss+Acetyl [N-Term]
-7.4632e+18	FALSE	High	IsMasterProtein	P01116	GTPase KRas OS=Homo sapiens (Human) OX=9606 GN=KRAS PE=1 SV=1	0	28.175	42	6	12	3	189	21.6	6.77	11.08	6	25.2	223.2	34.1	133.9	149.5	108.3	55	92.2
-3.15778e+18	FALSE	High	IsMasterProtein	Q9UKD2	mRNA turnover protein 4 homolog OS=Homo sapiens (Human) OX=9606 GN=MRTO4 PE=1 SV=2	0	28.169	36	9	16	9	239	27.5	8.29	30.62	9	473	1695.3	730.6	972.1	2009	681.4	2314.1	1516
1.44014e+18	FALSE	High	IsMasterProtein	O94905	Erlin-2 OS=Homo sapiens (Human) OX=9606 GN=ERLIN2 PE=1 SV=1	0	28.107	27	8	11	6	339	37.8	5.62	24.26	8	214.4	1430.4	276.8	1302.1	1055.8	833.6	758.6	566.5
2.10088e+18	FALSE	High	IsMasterProtein	P36871	Phosphoglucomutase-1 OS=Homo sapiens (Human) OX=9606 GN=PGM1 PE=1 SV=3	0	28.1	17	9	12	9	562	61.4	6.76	18.78	9	255.4	989.3	494.9	712.9	1957.5	563.2	1525.5	958
-5.21795e+18	FALSE	High	IsMasterProtein	P49207	60S ribosomal protein L34 OS=Homo sapiens (Human) OX=9606 GN=RPL34 PE=1 SV=3	0	28.097	42	6	20	6	117	13.3	11.47	41.85	6	1451.9	5455.3	2444.2	3079	6374.7	2252	6069.2	4264.8
5.54123e+18	FALSE	High	IsMasterProtein	O43809	Cleavage and polyadenylation specificity factor subunit 5 OS=Homo sapiens (Human) OX=9606 GN=NUDT21 PE=1 SV=1	0	28.065	35	9	13	9	227	26.2	8.82	27.22	9	696.1	2232.4	1171.2	1487	3252.1	1108.3	3233.1	1852.9
-6.3515e+18	FALSE	High	IsMasterProtein	P51648	Aldehyde dehydrogenase family 3 member A2 OS=Homo sapiens (Human) OX=9606 GN=ALDH3A2 PE=1 SV=1	0	28.056	16	7	10	7	485	54.8	7.88	20.49	7	231.8	2462.7	318.4	1685.9	2031.6	1070.3	1781.9	1403.2
5.85766e+18	FALSE	High	IsMasterProtein	Q9NXV6	CDKN2A-interacting protein OS=Homo sapiens (Human) OX=9606 GN=CDKN2AIP PE=1 SV=3	0	28.032	20	10	12	10	580	61.1	9.01	8.13	10	126.8	729.5	223.1	375.5	742.1	284.9	590.9	475.3
-5.26295e+18	FALSE	High	IsMasterProtein	Q8WUH6	Transmembrane protein 263 OS=Homo sapiens (Human) OX=9606 GN=TMEM263 PE=1 SV=1	0	28.026	79	6	12	6	116	11.7	9.32	11.8	6	117	247.3	142	150.3	333.8	156.1	375.1	337.4
5.81515e+18	FALSE	High	IsMasterProtein	Q16543	Hsp90 co-chaperone Cdc37 OS=Homo sapiens (Human) OX=9606 GN=CDC37 PE=1 SV=1	0	28.003	18	5	9	5	378	44.4	5.25	18.57	5	133.1	627.7	303.1	393.8	799.5	302.4	806	530.4
8.38615e+18	FALSE	High	IsMasterProtein	Q9NUU7	ATP-dependent RNA helicase DDX19A OS=Homo sapiens (Human) OX=9606 GN=DDX19A PE=1 SV=1	0	27.917	15	8	14	8	478	53.9	6.58	18.45	8	271.1	957.9	549.4	745.9	1844.4	601.9	1370.8	1062.8
8.0593e+18	FALSE	High	IsMasterProtein	Q15286	Ras-related protein Rab-35 OS=Homo sapiens (Human) OX=9606 GN=RAB35 PE=1 SV=1	0	27.832	26	5	12	3	201	23	8.29	28.82	5	90.8	1008.2	139.8	706.8	620.3	519.6	254.5	311.3
-6.3329e+18	FALSE	High	IsMasterProtein	P62070	Ras-related protein R-Ras2 OS=Homo sapiens (Human) OX=9606 GN=RRAS2 PE=1 SV=1	0	27.76	37	7	18	7	204	23.4	6.01	33.81	7	427.2	8184.9	580.6	4594.8	4774.4	3472.1	1450.4	2243
6.97337e+18	FALSE	High	IsMasterProtein	Q9UHD8	Septin-9 OS=Homo sapiens (Human) OX=9606 GN=SEPTIN9 PE=1 SV=2	0	27.687	17	10	16	10	586	65.4	8.97	26.19	10	311.2	1346.2	542	808.4	1550.4	564.8	1263.4	1089.9
5.2416e+18	FALSE	High	IsMasterProtein	P09211	Glutathione S-transferase P OS=Homo sapiens (Human) OX=9606 GN=GSTP1 PE=1 SV=2	0	27.653	33	5	11	5	210	23.3	5.64	30.02	5	388.9	1242.4	775	799.7	2522.9	684.6	2358.1	1434.8
-5.46957e+18	FALSE	High	IsMasterProtein	P11233	Ras-related protein Ral-A OS=Homo sapiens (Human) OX=9606 GN=RALA PE=1 SV=1	0	27.599	31	6	11	4	206	23.6	7.11	28.88	6	389.9	3360	517.5	2527	2573.6	1689.3	1631.4	1435.3
-3.70158e+18	FALSE	High	IsMasterProtein	P47712	Cytosolic phospholipase A2 OS=Homo sapiens (Human) OX=9606 GN=PLA2G4A PE=1 SV=2	0	27.556	11	7	10	7	749	85.2	5.38	22.26	7	288.8	3656.2	503.1	1306.9	3820.8	735.8	3073.1	2242.5
6.87508e+17	FALSE	High	IsMasterProtein	Q15436	Protein transport protein Sec23A OS=Homo sapiens (Human) OX=9606 GN=SEC23A PE=1 SV=2	0	27.521	10	6	8	5	765	86.1	7.08	11.99	6	54.6	255.1	93.9	154.1	325	108.3	338.3	193
-1.82298e+18	FALSE	High	IsMasterProtein	P60228	Eukaryotic translation initiation factor 3 subunit E OS=Homo sapiens (Human) OX=9606 GN=EIF3E PE=1 SV=1	0	27.446	23	9	15	9	445	52.2	6.04	16.72	9	137.9	806.5	258.1	564.2	936.9	386.4	731.3	504.8
-1.10754e+18	FALSE	High	IsMasterProtein	Q96EE3	Nucleoporin SEH1 OS=Homo sapiens (Human) OX=9606 GN=SEH1L PE=1 SV=3	0	27.399	28	8	14	8	360	39.6	8.09	23.08	8	338.7	1474.1	384.5	581.8	1064.2	455.3	1243.3	1136.5
-5.5888e+18	FALSE	High	IsMasterProtein	P36957	Dihydrolipoyllysine-residue succinyltransferase component of 2-oxoglutarate dehydrogenase complex, mitochondrial OS=Homo sapiens (Human) OX=9606 GN=DLST PE=1 SV=4	0	27.394	12	4	6	4	453	48.7	8.95	16.01	4	124.3	779.8	143.1	450.2	699	253.1	564.4	638.7
-5.70695e+18	FALSE	High	IsMasterProtein	Q99436	Proteasome subunit beta type-7 OS=Homo sapiens (Human) OX=9606 GN=PSMB7 PE=1 SV=1	0	27.39	21	5	10	5	277	29.9	7.68	27.4	5	775.9	2917.5	1578.9	1679.5	4770.2	1258.4	4835.7	3367.4
-3.36338e+18	FALSE	High	IsMasterProtein	P00441	Superoxide dismutase [Cu-Zn] OS=Homo sapiens (Human) OX=9606 GN=SOD1 PE=1 SV=2	0	27.384	57	8	19	8	154	15.9	6.13	45.11	8	962.5	2728.9	1837.8	1810.3	5294.2	1502.5	4344.9	3125.3
5.76179e+18	FALSE	High	IsMasterProtein	Q96P70	Importin-9 OS=Homo sapiens (Human) OX=9606 GN=IPO9 PE=1 SV=3	0	27.371	10	8	12	8	1041	115.9	4.81	13.61	8	278.5	1224.8	518.9	702.3	1970.1	630.9	1637.4	1028.7
6.63436e+18	FALSE	High	IsMasterProtein	Q14839	Chromodomain-helicase-DNA-binding protein 4 OS=Homo sapiens (Human) OX=9606 GN=CHD4 PE=1 SV=2	0	27.361	6	11	14	11	1912	217.9	5.86	17.18	11	457.1	3369.1	834.7	1768	4021.8	1251	3239.6	2571.3
-2.94778e+18	FALSE	High	IsMasterProtein	Q53GQ0	Very-long-chain 3-oxoacyl-CoA reductase OS=Homo sapiens (Human) OX=9606 GN=HSD17B12 PE=1 SV=2	0	27.207	19	6	14	6	312	34.3	9.32	31.72	6	325.2	3647.1	522.1	2800.9	3409.9	1760	2025.8	1827.9
-6.01194e+18	FALSE	High	IsMasterProtein	O00429	Dynamin-1-like protein OS=Homo sapiens (Human) OX=9606 GN=DNM1L PE=1 SV=2	0	27.139	10	7	11	7	736	81.8	6.81	20	7	185.1	1307.7	346.4	651	1729.7	509.2	1145.1	842.2
-4.63e+18	FALSE	High	IsMasterProtein	P34897	Serine hydroxymethyltransferase, mitochondrial OS=Homo sapiens (Human) OX=9606 GN=SHMT2 PE=1 SV=3	0	27.087	15	8	13	8	504	56	8.53	26.19	8	345.2	1553.1	715.6	1160.2	2250.7	718.3	2144.2	1361.1
4.97045e+18	FALSE	High	IsMasterProtein	P16083	Ribosyldihydronicotinamide dehydrogenase [quinone] OS=Homo sapiens (Human) OX=9606 GN=NQO2 PE=1 SV=5	0	27.073	16	3	5	3	231	25.9	6.29	10.24	3	61.8	198.4	111.5	119.8	305.7	123.1	322.8	181.5
3.94668e+18	FALSE	High	IsMasterProtein	Q00688	Peptidyl-prolyl cis-trans isomerase FKBP3 OS=Homo sapiens (Human) OX=9606 GN=FKBP3 PE=1 SV=1	0	27.049	25	5	13	5	224	25.2	9.28	28.05	5	582.2	1415.4	1157.7	1153.4	3804	968	3115.2	1717.1
4.99643e+18	FALSE	High	IsMasterProtein	Q9NZB2	Constitutive coactivator of PPAR-gamma-like protein 1 OS=Homo sapiens (Human) OX=9606 GN=FAM120A PE=1 SV=2	0	27.004	9	8	13	8	1118	121.8	8.88	18.35	8	134	845.7	229.4	502.7	1029.4	300.6	953.6	599.1
-6.80311e+18	FALSE	High	IsMasterProtein	Q99848	Probable rRNA-processing protein EBP2 OS=Homo sapiens (Human) OX=9606 GN=EBNA1BP2 PE=1 SV=2	0	26.987	29	8	10	8	306	34.8	10.1	15.19	8	248.6	1123.7	524.3	892	1600.7	576.1	1525.2	948.5
-1.63032e+18	FALSE	High	IsMasterProtein	P62280	40S ribosomal protein S11 OS=Homo sapiens (Human) OX=9606 GN=RPS11 PE=1 SV=3	0	26.906	33	7	27	7	158	18.4	10.3	67.72	7	1795.9	6255.9	3106.4	4263.2	8253.5	3326.7	8541.8	5369.8
-3.87626e+18	FALSE	High	IsMasterProtein	P62269	40S ribosomal protein S18 OS=Homo sapiens (Human) OX=9606 GN=RPS18 PE=1 SV=3	0	26.86	40	7	14	7	152	17.7	10.99	31.43	7	914.7	3491.1	1477.9	2263.9	3964	1546.8	3436.1	2915.2
-4.95201e+18	FALSE	High	IsMasterProtein	Q9Y4L1	Hypoxia up-regulated protein 1 OS=Homo sapiens (Human) OX=9606 GN=HYOU1 PE=1 SV=1	0	26.854	10	9	12	9	999	111.3	5.22	20	9	387.9	2743.9	872.5	1674.7	3518.8	898.3	3020.7	2174.3
5.77524e+18	FALSE	High	IsMasterProtein	P62750	60S ribosomal protein L23a OS=Homo sapiens (Human) OX=9606 GN=RPL23A PE=1 SV=1	0	26.793	38	7	18	7	156	17.7	10.45	38.73	7	1249.2	3637.9	1992.7	2478.3	4710.8	1726.8	5119.4	3505.3
-5.05437e+18	FALSE	High	IsMasterProtein	Q13884	Beta-1-syntrophin OS=Homo sapiens (Human) OX=9606 GN=SNTB1 PE=1 SV=3	0	26.765	17	8	18	7	538	58	8.63	24.75	8	79	2111	122.3	558.1	633.2	384.3	307.2	1183.1	Phospho [S87; S389]
2.03701e+18	FALSE	High	IsMasterProtein	O00151	PDZ and LIM domain protein 1 OS=Homo sapiens (Human) OX=9606 GN=PDLIM1 PE=1 SV=4	0	26.728	26	7	10	7	329	36	7.02	17.26	7	68.1	390.9	107.9	194.2	307.4	145.2	316.7	286.3
-2.37511e+18	FALSE	High	IsMasterProtein	Q13547	Histone deacetylase 1 OS=Homo sapiens (Human) OX=9606 GN=HDAC1 PE=1 SV=1	0	26.728	26	10	14	8	482	55.1	5.48	11.22	10	247.4	1454.5	349.8	683.4	1425.6	459.4	1309	917.9
-3.63545e+18	FALSE	High	IsMasterProtein	Q12904	Aminoacyl tRNA synthase complex-interacting multifunctional protein 1 OS=Homo sapiens (Human) OX=9606 GN=AIMP1 PE=1 SV=2	0	26.66	28	8	15	8	312	34.3	8.43	31.16	8	846.4	2956.7	1628.7	2093.2	4877.5	1468.4	4698	2592.4
-3.90277e+18	FALSE	High	IsMasterProtein	P27338	Amine oxidase [flavin-containing] B OS=Homo sapiens (Human) OX=9606 GN=MAOB PE=1 SV=3	0	26.6	20	7	9	7	520	58.7	7.5	18.18	7	68.8	488.1	106.7	541.8	433.5	367.5	296.6	221.6
2.87489e+18	FALSE	High	IsMasterProtein	O60869	Endothelial differentiation-related factor 1 OS=Homo sapiens (Human) OX=9606 GN=EDF1 PE=1 SV=1	0	26.591	52	9	18	9	148	16.4	9.95	20.9	9	1365.3	2929.9	2542.1	2196	7770.6	1948.8	7135	4139
-8.26572e+18	FALSE	High	IsMasterProtein	Q9BVP2	Guanine nucleotide-binding protein-like 3 OS=Homo sapiens (Human) OX=9606 GN=GNL3 PE=1 SV=2	0	26.591	18	8	11	8	549	62	9.16	21.87	8	304.6	993.2	561.3	805.2	1836.1	571.9	1474.7	1315.5
5.00704e+18	FALSE	High	IsMasterProtein	Q15417	Calponin-3 OS=Homo sapiens (Human) OX=9606 GN=CNN3 PE=1 SV=1	0	26.567	22	6	9	5	329	36.4	6.05	17.96	6	94.2	563.1	176.7	338.7	910.5	212.5	517	280.7
3.31364e+18	FALSE	High	IsMasterProtein	O96019	Actin-like protein 6A OS=Homo sapiens (Human) OX=9606 GN=ACTL6A PE=1 SV=1	0	26.424	17	6	13	6	429	47.4	5.6	21.05	6	303	1314.9	419.9	668.4	1317.6	440.1	1355.2	950.5
1.72832e+18	FALSE	High	IsMasterProtein	Q14978	Nucleolar and coiled-body phosphoprotein 1 OS=Homo sapiens (Human) OX=9606 GN=NOLC1 PE=1 SV=2	0	26.403	12	9	21	9	699	73.6	9.47	22.83	9	1023.3	3158.3	2180.7	2722.4	5918.2	2162.8	5476.7	3839.7
4.10692e+18	FALSE	High	IsMasterProtein	P62745	Rho-related GTP-binding protein RhoB OS=Homo sapiens (Human) OX=9606 GN=RHOB PE=1 SV=1	0	26.401	32	5	12	4	196	22.1	5.24	25.94	5	232.2	4457.5	355.4	3295	3879.9	2583	1034	986.6
1.36525e+18	FALSE	High	IsMasterProtein	P49589	Cysteine--tRNA ligase, cytoplasmic OS=Homo sapiens (Human) OX=9606 GN=CARS1 PE=1 SV=3	0	26.4	14	9	12	9	748	85.4	6.76	17.5	9	62.2	476.4	132.1	207	460.7	174.5	448.7	538.4
-5.21996e+18	FALSE	High	IsMasterProtein	Q15785	Mitochondrial import receptor subunit TOM34 OS=Homo sapiens (Human) OX=9606 GN=TOMM34 PE=1 SV=2	0	26.396	37	9	10	9	309	34.5	8.98	15.01	9	151.8	512.2	279.7	369.1	1042	266	884.5	492.8
8.47377e+18	FALSE	High	IsMasterProtein	Q12907	Vesicular integral-membrane protein VIP36 OS=Homo sapiens (Human) OX=9606 GN=LMAN2 PE=1 SV=1	0	26.335	24	7	13	7	356	40.2	6.95	15.69	7	94.1	1188.9	170.2	861.2	878.7	581.4	541.6	515.4
1.24553e+18	FALSE	High	IsMasterProtein	P61353	60S ribosomal protein L27 OS=Homo sapiens (Human) OX=9606 GN=RPL27 PE=1 SV=2	0	26.273	52	7	16	6	136	15.8	10.56	40.68	7	840.1	3183.1	1343.7	2131.9	3477.4	1451.1	4187.1	2674.1
6.60473e+18	FALSE	High	IsMasterProtein	P84085	ADP-ribosylation factor 5 OS=Homo sapiens (Human) OX=9606 GN=ARF5 PE=1 SV=2	0	26.173	28	4	9	1	180	20.5	6.79	14.24	4
1.93725e+18	FALSE	High	IsMasterProtein	Q9Y4F1	FERM, ARHGEF and pleckstrin domain-containing protein 1 OS=Homo sapiens (Human) OX=9606 GN=FARP1 PE=1 SV=1	0	26.166	8	8	10	8	1045	118.6	8.15	19.28	8	127.6	3299.3	166.9	1008.9	1470.4	850.9	369.8	1197.2	Phospho [S23]
3.01394e+18	FALSE	High	IsMasterProtein	A0MZ66	Shootin-1 OS=Homo sapiens (Human) OX=9606 GN=SHTN1 PE=1 SV=4	0	26.141	13	8	9	8	631	71.6	5.33	15.41	8	204.1	852.2	403.2	686	1122.4	504.8	876.9	528.4
-7.04077e+18	FALSE	High	IsMasterProtein	Q96EY1	DnaJ homolog subfamily A member 3, mitochondrial OS=Homo sapiens (Human) OX=9606 GN=DNAJA3 PE=1 SV=2	0	26.131	17	7	12	7	480	52.5	9.26	20.82	7	689.8	4005.3	707.5	1514.8	3053.1	1088.5	3011.3	2707.2
-8.39683e+18	FALSE	High	IsMasterProtein	O75695	Protein XRP2 OS=Homo sapiens (Human) OX=9606 GN=RP2 PE=1 SV=4	0	26.066	18	8	11	8	350	39.6	5.12	21.36	8	128.4	2045.7	169.6	1571.6	1250.6	1269.9	326.6	405.1
2.45783e+18	FALSE	High	IsMasterProtein	Q9GZY8	Mitochondrial fission factor OS=Homo sapiens (Human) OX=9606 GN=MFF PE=1 SV=1	0	26.048	21	4	12	4	342	38.4	8.95	14.59	4	54.7	469.2	78.9	495.3	421.3	327.6	287.1	190
7.91531e+18	FALSE	High	IsMasterProtein	O15212	Prefoldin subunit 6 OS=Homo sapiens (Human) OX=9606 GN=PFDN6 PE=1 SV=1	0	26.027	39	6	11	6	129	14.6	8.88	24.99	6	370.6	1071.5	635.9	666.1	1973.4	530.9	1674.2	1081.9
7.80459e+18	FALSE	High	IsMasterProtein	P14324	Farnesyl pyrophosphate synthase OS=Homo sapiens (Human) OX=9606 GN=FDPS PE=1 SV=4	0	26.01	11	5	15	5	419	48.2	6.15	29.81	5	416.2	1924.4	736.6	1300.5	2869.3	947.2	2131.3	1521.5
-7.48952e+18	FALSE	High	IsMasterProtein	Q96DI7	U5 small nuclear ribonucleoprotein 40 kDa protein OS=Homo sapiens (Human) OX=9606 GN=SNRNP40 PE=1 SV=1	0	26.001	26	8	15	8	357	39.3	8.1	13.23	8	170.2	918.8	249	565.5	995.9	408.5	818.5	707.4	Met-loss [N-Term]
8.84578e+18	FALSE	High	IsMasterProtein	Q92930	Ras-related protein Rab-8B OS=Homo sapiens (Human) OX=9606 GN=RAB8B PE=1 SV=2	0	25.959	25	6	15	1	207	23.6	9.07	31.75	6	16.5	97.2	17.9	53.8	100.5	32	75.5	53.6
-8.13585e+18	FALSE	High	IsMasterProtein	Q9BY44	Eukaryotic translation initiation factor 2A OS=Homo sapiens (Human) OX=9606 GN=EIF2A PE=1 SV=3	0	25.934	19	9	11	9	585	64.9	8.87	19.05	9	416.9	1164.1	823	775.4	2169.4	662.1	1791.1	1279.4	Met-loss [N-Term]
9.16743e+17	FALSE	High	IsMasterProtein	P62266	40S ribosomal protein S23 OS=Homo sapiens (Human) OX=9606 GN=RPS23 PE=1 SV=3	0	25.917	29	5	12	5	143	15.8	10.49	28.4	5	398	1117.8	631.5	789.8	1219.2	592.4	1612	1125
-8.74052e+18	FALSE	High	IsMasterProtein	Q8WW12	PEST proteolytic signal-containing nuclear protein OS=Homo sapiens (Human) OX=9606 GN=PCNP PE=1 SV=2	0	25.909	40	6	9	6	178	18.9	7.49	11.6	6	174.6	685.2	294.3	518.1	1052.9	368.8	974	597.6
-8.29353e+18	FALSE	High	IsMasterProtein	O75347	Tubulin-specific chaperone A OS=Homo sapiens (Human) OX=9606 GN=TBCA PE=1 SV=3	0	25.905	50	8	19	8	108	12.8	5.29	39.32	8	1619.8	3426.5	2979.6	2468.7	7447.7	2103.7	6182.2	4517.5
1.76768e+18	FALSE	High	IsMasterProtein	P14678	Small nuclear ribonucleoprotein-associated proteins B and B' OS=Homo sapiens (Human) OX=9606 GN=SNRPB PE=1 SV=2	0	25.88	19	5	12	5	240	24.6	11.19	28.39	5	481.6	1504.1	787.4	949.3	2450	720.6	2413.5	1612.3
4.89299e+18	FALSE	High	IsMasterProtein	Q9UL46	Proteasome activator complex subunit 2 OS=Homo sapiens (Human) OX=9606 GN=PSME2 PE=1 SV=4	0	25.872	28	6	8	6	239	27.4	5.73	12.74	6	181.1	634.9	337.7	496.9	1342.7	409.4	1031.7	504.3
2.66559e+18	FALSE	High	IsMasterProtein	P12931	Proto-oncogene tyrosine-protein kinase Src OS=Homo sapiens (Human) OX=9606 GN=SRC PE=1 SV=3	0	25.859	14	7	14	2	536	59.8	7.42	28.91	7	17.4	86.8	19.1	76.3	80.4	53.3	56.5	57.7
-5.36665e+17	FALSE	High	IsMasterProtein	Q07020	60S ribosomal protein L18 OS=Homo sapiens (Human) OX=9606 GN=RPL18 PE=1 SV=2	0	25.819	29	5	13	5	188	21.6	11.72	25.99	5	500.8	2454.2	1080.4	1762.5	2314.3	1168.1	1653.7	2134.7
4.14662e+18	FALSE	High	IsMasterProtein	P46782	40S ribosomal protein S5 OS=Homo sapiens (Human) OX=9606 GN=RPS5 PE=1 SV=4	0	25.75	37	7	15	7	204	22.9	9.72	38.29	7	628.7	3232.7	1336.4	2087.1	3895.3	1286.5	3437.6	2600.9
3.70715e+18	FALSE	High	IsMasterProtein	Q9P2B2	Prostaglandin F2 receptor negative regulator OS=Homo sapiens (Human) OX=9606 GN=PTGFRN PE=1 SV=2	0	25.741	11	9	13	9	879	98.5	6.61	25.8	9	77.2	1061.7	117.8	496.6	509.3	455.7	306.1	323.9
-9.19922e+18	FALSE	High	IsMasterProtein	Q9UIJ7	GTP:AMP phosphotransferase AK3, mitochondrial OS=Homo sapiens (Human) OX=9606 GN=AK3 PE=1 SV=4	0	25.728	32	7	12	7	227	25.6	9.16	21.66	7	304.7	1110.6	462.6	852.9	1896	510.6	1553.2	968.1
-9.85966e+17	FALSE	High	IsMasterProtein	Q8TEQ6	Gem-associated protein 5 OS=Homo sapiens (Human) OX=9606 GN=GEMIN5 PE=1 SV=3	0	25.707	6	9	15	9	1508	168.5	6.62	12.96	9	269	1549.8	484.6	964.4	1926.1	644.8	1780.4	1308.5
4.11259e+18	FALSE	High	IsMasterProtein	Q8IWT6	Volume-regulated anion channel subunit LRRC8A OS=Homo sapiens (Human) OX=9606 GN=LRRC8A PE=1 SV=1	0	25.613	6	4	6	4	810	94.1	7.94	9.79	4	123.5	1265.9	171.3	970.8	854.4	798.8	265.5	363.5
2.89825e+17	FALSE	High	IsMasterProtein	Q5JTV8	Torsin-1A-interacting protein 1 OS=Homo sapiens (Human) OX=9606 GN=TOR1AIP1 PE=1 SV=2	0	25.594	16	8	11	8	583	66.2	8.18	10.63	8	48.5	499.2	66.5	401.5	473.3	244.1	263.6	217.6
-1.88029e+18	FALSE	High	IsMasterProtein	E9PAV3	Nascent polypeptide-associated complex subunit alpha, muscle-specific form OS=Homo sapiens (Human) OX=9606 GN=NACA PE=1 SV=1	0	25.567	2	4	9	4	2078	205.3	9.58	23.96	4	340.5	1106.7	692.7	738.8	2352.5	599.8	1956.8	1123.5
-3.54597e+18	FALSE	High	IsMasterProtein	P36543	V-type proton ATPase subunit E 1 OS=Homo sapiens (Human) OX=9606 GN=ATP6V1E1 PE=1 SV=1	0	25.513	27	6	10	6	226	26.1	8	13.6	6	122.8	903.8	231.2	463.6	779	276.9	584.1	559	Met-loss [N-Term]
-9.21151e+18	FALSE	High	IsMasterProtein	O76071	Probable cytosolic iron-sulfur protein assembly protein CIAO1 OS=Homo sapiens (Human) OX=9606 GN=CIAO1 PE=1 SV=1	0	25.494	25	6	9	6	339	37.8	4.97	19	6	467.4	1410.1	506	706.2	1516.9	570.1	1571.8	1400.7
-5.87017e+18	FALSE	High	IsMasterProtein	P28288	ATP-binding cassette sub-family D member 3 OS=Homo sapiens (Human) OX=9606 GN=ABCD3 PE=1 SV=1	0	25.488	18	8	14	8	659	75.4	9.36	14.34	8	241.8	2398.1	356.8	3408.4	1847.4	1687.2	1010.5	831.2
-3.39098e+18	FALSE	High	IsMasterProtein	P14735	Insulin-degrading enzyme OS=Homo sapiens (Human) OX=9606 GN=IDE PE=1 SV=4	0	25.482	8	8	10	8	1019	117.9	6.61	13.52	8	105.9	351.1	179.3	259.2	485	164.4	507.1	271.7
1.47926e+18	FALSE	High	IsMasterProtein	Q96DG6	Carboxymethylenebutenolidase homolog OS=Homo sapiens (Human) OX=9606 GN=CMBL PE=1 SV=1	0	25.461	22	6	13	6	245	28	7.18	24.54	6	590.5	1051.9	1462.7	1302.7	4810.9	1035.7	3836.2	1393.7
1.62111e+17	FALSE	High	IsMasterProtein	P53007	Tricarboxylate transport protein, mitochondrial OS=Homo sapiens (Human) OX=9606 GN=SLC25A1 PE=1 SV=2	0	25.402	22	7	11	7	311	34	9.89	19.13	7	115.2	1018.6	168.4	1197	805.4	730.3	537.8	380
-4.83371e+18	FALSE	High	IsMasterProtein	Q96RT1	Erbin OS=Homo sapiens (Human) OX=9606 GN=ERBIN PE=1 SV=2	0	25.368	8	8	8	8	1412	158.2	5.5	8.6	8	105.9	1181.1	167.8	730.8	718.7	615.3	380.1	526.9
6.46006e+18	FALSE	High	IsMasterProtein	Q14019	Coactosin-like protein OS=Homo sapiens (Human) OX=9606 GN=COTL1 PE=1 SV=3	0	25.364	50	7	11	7	142	15.9	5.67	23.32	7	732.2	3972.7	1377.2	2452.7	4689.8	1538	3394.3	2741.3
-1.05519e+17	FALSE	High	IsMasterProtein	Q04323	UBX domain-containing protein 1 OS=Homo sapiens (Human) OX=9606 GN=UBXN1 PE=1 SV=2	0	25.351	25	5	7	5	297	33.3	5.25	11.88	5	37.5	125.3	84.3	101.9	263.4	71.7	214.7	128.3
-3.90022e+18	FALSE	High	IsMasterProtein	Q9UPQ0	LIM and calponin homology domains-containing protein 1 OS=Homo sapiens (Human) OX=9606 GN=LIMCH1 PE=1 SV=4	0	25.332	10	8	12	8	1083	121.8	6.47	7.43	8	9	39.2	10.9	53.8	54.9	21.7	39.1	24.6	Phospho [S718]
7.46943e+18	FALSE	High	IsMasterProtein	Q9GZL7	Ribosome biogenesis protein WDR12 OS=Homo sapiens (Human) OX=9606 GN=WDR12 PE=1 SV=2	0	25.299	18	5	8	5	423	47.7	5.9	18.42	5	154.9	679.3	288.9	436.7	1129.5	358.2	974.8	614.6
-4.84442e+18	FALSE	High	IsMasterProtein	O00233	26S proteasome non-ATPase regulatory subunit 9 OS=Homo sapiens (Human) OX=9606 GN=PSMD9 PE=1 SV=3	0	25.296	29	6	12	6	223	24.7	6.95	27.5	6	390.1	1261.4	632.4	944.9	2132.2	714.6	1709.9	1246.3
3.20044e+18	FALSE	High	IsMasterProtein	P06213	Insulin receptor OS=Homo sapiens (Human) OX=9606 GN=INSR PE=1 SV=4	0	25.257	6	9	12	7	1382	156.2	6.2	20.22	9	81.5	1444.7	130.8	686	887.9	590.4	346.7	395
6.99962e+17	FALSE	High	IsMasterProtein	P84095	Rho-related GTP-binding protein RhoG OS=Homo sapiens (Human) OX=9606 GN=RHOG PE=1 SV=1	0	25.182	35	5	21	5	191	21.3	8.12	56.56	5	671	3733.9	767.8	2255.3	3266.7	1497.7	2506	2580.4
-2.79915e+18	FALSE	High	IsMasterProtein	O15294	UDP-N-acetylglucosamine--peptide N-acetylglucosaminyltransferase 110 kDa subunit OS=Homo sapiens (Human) OX=9606 GN=OGT PE=1 SV=3	0	25.175	9	7	10	7	1046	116.9	6.7	20.44	7	25.7	138.3	39.7	58.3	193.5	46.3	274.6	160.4
8.80267e+18	FALSE	High	IsMasterProtein	Q6NYC8	Phostensin OS=Homo sapiens (Human) OX=9606 GN=PPP1R18 PE=1 SV=1	0	25.17	13	7	12	7	613	67.9	5.4	19.22	7	76.2	1549.1	97.5	768.6	609.4	477.9	247.3	1200.2
3.54974e+18	FALSE	High	IsMasterProtein	O14744	Protein arginine N-methyltransferase 5 OS=Homo sapiens (Human) OX=9606 GN=PRMT5 PE=1 SV=4	0	25.164	14	8	11	8	637	72.6	6.29	17.09	8	219.6	1113.2	397.4	664.2	1362.4	470	1324.9	910.9
-3.2955e+18	FALSE	High	IsMasterProtein	Q9UHD9	Ubiquilin-2 OS=Homo sapiens (Human) OX=9606 GN=UBQLN2 PE=1 SV=2	0	25.115	11	5	8	2	624	65.7	5.22	22.01	5	10.4	68.5	13.8	31.7	68.3	17.8	64.9	32.6
-8.48403e+18	FALSE	High	IsMasterProtein	P13010	X-ray repair cross-complementing protein 5 OS=Homo sapiens (Human) OX=9606 GN=XRCC5 PE=1 SV=3	0	25.086	12	7	16	7	732	82.7	5.81	29.66	7	428.8	2586.7	967.2	2058.2	3167	1289.5	2942.2	1525.1
-1.16693e+18	FALSE	High	IsMasterProtein	P28482	Mitogen-activated protein kinase 1 OS=Homo sapiens (Human) OX=9606 GN=MAPK1 PE=1 SV=3	0	25.041	25	8	11	8	360	41.4	6.98	15.94	8	342	1595.5	714.7	1076.9	2392.2	818.1	2237.9	1423.8
-7.40133e+18	FALSE	High	IsMasterProtein	P13674	Prolyl 4-hydroxylase subunit alpha-1 OS=Homo sapiens (Human) OX=9606 GN=P4HA1 PE=1 SV=2	0	25.02	14	6	8	6	534	61	6.01	13.15	6	142.9	1044.7	306.4	874.4	1189.8	436.8	955.1	616.1
-7.65701e+18	FALSE	High	IsMasterProtein	O43684	Mitotic checkpoint protein BUB3 OS=Homo sapiens (Human) OX=9606 GN=BUB3 PE=1 SV=1	0	25.009	18	5	11	5	328	37.1	6.84	27.88	5	245.7	1770.4	406.8	990	2030.4	719.2	1338.9	1006.2
-3.93659e+18	FALSE	High	IsMasterProtein	P54886	Delta-1-pyrroline-5-carboxylate synthase OS=Homo sapiens (Human) OX=9606 GN=ALDH18A1 PE=1 SV=2	0	24.915	10	7	12	7	795	87.2	7.12	22.74	7	179.7	839.8	346.1	561.7	1082.2	375.1	1226.7	649.7
-5.79439e+18	FALSE	High	IsMasterProtein	Q9NY33	Dipeptidyl peptidase 3 OS=Homo sapiens (Human) OX=9606 GN=DPP3 PE=1 SV=2	0	24.913	11	8	12	8	737	82.5	5.1	21.44	8	389	1197.4	786.9	936.8	2480.2	793	2099.4	1377.7
3.65852e+18	FALSE	High	IsMasterProtein	P60903	Protein S100-A10 OS=Homo sapiens (Human) OX=9606 GN=S100A10 PE=1 SV=2	0	24.911	18	3	7	3	97	11.2	7.37	20.08	3	456.4	4901.3	516	2397.9	1587.7	2025.4	743.4	3315.8
-8.41571e+18	FALSE	High	IsMasterProtein	P26196	Probable ATP-dependent RNA helicase DDX6 OS=Homo sapiens (Human) OX=9606 GN=DDX6 PE=1 SV=2	0	24.897	8	3	6	3	483	54.4	8.66	10.4	3	159.4	760.9	296.8	502.7	1125.3	310.1	935	619.1
7.94437e+18	FALSE	High	IsMasterProtein	O94979	Protein transport protein Sec31A OS=Homo sapiens (Human) OX=9606 GN=SEC31A PE=1 SV=3	0	24.74	5	6	8	6	1220	132.9	6.89	10.51	6	76	329.5	160	200.6	539	166.2	491.2	246.2
3.42574e+18	FALSE	High	IsMasterProtein	O60568	Multifunctional procollagen lysine hydroxylase and glycosyltransferase LH3 OS=Homo sapiens (Human) OX=9606 GN=PLOD3 PE=1 SV=1	0	24.654	11	7	13	7	738	84.7	6.05	14.07	7	134.5	1001.7	260.7	829.8	956.1	384.3	828.8	561
-6.18424e+16	FALSE	High	IsMasterProtein	P19623	Spermidine synthase OS=Homo sapiens (Human) OX=9606 GN=SRM PE=1 SV=1	0	24.615	23	5	7	5	302	33.8	5.49	10.87	5	97.7	373.3	194.6	241.6	670.1	199.2	503.7	331.9
1.75698e+18	FALSE	High	IsMasterProtein	Q8NBJ5	Procollagen galactosyltransferase 1 OS=Homo sapiens (Human) OX=9606 GN=COLGALT1 PE=1 SV=1	0	24.588	12	8	9	8	622	71.6	7.31	15.16	8	296.9	2007.2	669.4	1599.1	1919.4	864.2	2037.6	1278.9
-8.78185e+18	FALSE	High	IsMasterProtein	P38606	V-type proton ATPase catalytic subunit A OS=Homo sapiens (Human) OX=9606 GN=ATP6V1A PE=1 SV=2	0	24.573	14	8	13	8	617	68.3	5.52	23.89	8	732.9	4858.2	1421.3	2515.4	4801.2	1761.9	4068.4	3352.4
-6.25986e+18	FALSE	High	IsMasterProtein	Q9NR31	GTP-binding protein SAR1a OS=Homo sapiens (Human) OX=9606 GN=SAR1A PE=1 SV=1	0	24.554	22	3	5	3	198	22.4	6.68	5.62	3	42.7	184.7	53.2	117.6	167.1	76.1	169.9	113.8
6.77527e+17	FALSE	High	IsMasterProtein	Q99733	Nucleosome assembly protein 1-like 4 OS=Homo sapiens (Human) OX=9606 GN=NAP1L4 PE=1 SV=1	0	24.51	17	5	8	4	375	42.8	4.69	12.47	5	41	174.2	87.3	88.1	285.2	81.1	254.1	176.5
-2.49192e+18	FALSE	High	IsMasterProtein	Q9UHV9	Prefoldin subunit 2 OS=Homo sapiens (Human) OX=9606 GN=PFDN2 PE=1 SV=1	0	24.503	40	6	11	6	154	16.6	6.58	23	6	248.2	760.2	433.4	530.3	1123.7	425.3	1197.1	708.4
-5.96569e+18	FALSE	High	IsMasterProtein	Q7L2H7	Eukaryotic translation initiation factor 3 subunit M OS=Homo sapiens (Human) OX=9606 GN=EIF3M PE=1 SV=1	0	24.5	16	5	7	5	374	42.5	5.63	13.77	5	142.1	811.1	291.6	477.7	1051.6	291.1	867.5	643.2
1.7239e+18	FALSE	High	IsMasterProtein	Q07666	KH domain-containing, RNA-binding, signal transduction-associated protein 1 OS=Homo sapiens (Human) OX=9606 GN=KHDRBS1 PE=1 SV=1	0	24.497	14	5	11	5	443	48.2	8.66	20.52	5	219.1	1413.4	438.4	747.5	1715.9	550.3	1216.8	906.9
8.20514e+18	FALSE	High	IsMasterProtein	P60981	Destrin OS=Homo sapiens (Human) OX=9606 GN=DSTN PE=1 SV=3	0	24.418	32	5	19	4	165	18.5	7.85	36.48	5	125.3	465.3	312	372.3	820.4	288.8	800.7	439.7
-4.63214e+18	FALSE	High	IsMasterProtein	P18085	ADP-ribosylation factor 4 OS=Homo sapiens (Human) OX=9606 GN=ARF4 PE=1 SV=3	0	24.41	28	4	8	2	180	20.5	7.14	14.57	4	163.1	388.9	176.4	326.8	518.1	240.7	423.3	288.3
7.73822e+18	FALSE	High	IsMasterProtein	P41250	Glycine--tRNA ligase OS=Homo sapiens (Human) OX=9606 GN=GARS1 PE=1 SV=3	0	24.405	8	7	15	7	739	83.1	7.03	27.04	7	1025.1	2991.3	2262.7	2447.5	7184.3	1979.7	6015.7	3362.4
3.97277e+17	FALSE	High	IsMasterProtein	Q9UBB4	Ataxin-10 OS=Homo sapiens (Human) OX=9606 GN=ATXN10 PE=1 SV=1	0	24.384	15	6	9	6	475	53.5	5.25	15.83	6	301.8	2211.5	482.6	1102.8	2426.6	781.2	1516.1	1689
-5.87032e+18	FALSE	High	IsMasterProtein	P49591	Serine--tRNA ligase, cytoplasmic OS=Homo sapiens (Human) OX=9606 GN=SARS1 PE=1 SV=3	0	24.362	16	8	10	8	514	58.7	6.43	18.62	8	248.1	892.7	503	665.8	1671	510.1	1387.9	852.8	Met-loss [N-Term]
-2.01537e+17	FALSE	High	IsMasterProtein	P48163	NADP-dependent malic enzyme OS=Homo sapiens (Human) OX=9606 GN=ME1 PE=1 SV=1	0	24.358	16	8	11	8	572	64.1	6.13	14.28	8	217	726.3	472.2	502.1	1438.6	412.2	1192.1	627.7
6.63922e+18	FALSE	High	IsMasterProtein	Q8N5K1	CDGSH iron-sulfur domain-containing protein 2 OS=Homo sapiens (Human) OX=9606 GN=CISD2 PE=1 SV=1	0	24.338	41	5	9	5	135	15.3	9.61	18.72	5	334.6	2178.2	440.1	1773.7	1831.9	1109	1133.3	1075.9	Met-loss [N-Term]
-7.46331e+18	FALSE	High	IsMasterProtein	O60784	Target of Myb protein 1 OS=Homo sapiens (Human) OX=9606 GN=TOM1 PE=1 SV=2	0	24.312	13	4	8	4	492	53.8	4.7	11.87	4	100.2	1253.5	148.7	620	549.1	311.2	249.6	915.4	Phospho [S462; S464]
-2.32696e+18	FALSE	High	IsMasterProtein	O95202	Mitochondrial proton/calcium exchanger protein OS=Homo sapiens (Human) OX=9606 GN=LETM1 PE=1 SV=1	0	24.277	9	5	8	5	739	83.3	6.7	18.25	5	178	950.8	216.1	946.5	985.9	692	754.8	648.2
1.11218e+18	FALSE	High	IsMasterProtein	Q15185	Prostaglandin E synthase 3 OS=Homo sapiens (Human) OX=9606 GN=PTGES3 PE=1 SV=1	0	24.266	34	5	15	5	160	18.7	4.54	31.58	5	952.4	2800.1	2083.9	1957.3	6051.4	1645.7	5437.6	3599.6
-4.63391e+18	FALSE	High	IsMasterProtein	P07948	Tyrosine-protein kinase Lyn OS=Homo sapiens (Human) OX=9606 GN=LYN PE=1 SV=3	0	24.234	15	8	13	6	512	58.5	7.11	30.1	8	157	3267.9	222.2	1738.8	2040.9	1529.5	596.6	955	Phospho [S13]
3.87755e+18	FALSE	High	IsMasterProtein	Q9NX63	MICOS complex subunit MIC19 OS=Homo sapiens (Human) OX=9606 GN=CHCHD3 PE=1 SV=1	0	24.205	27	7	14	7	227	26.1	8.28	28.11	7	688.2	2940.4	646.2	3725.9	2623.8	2230.3	2401	1588.2
8.48518e+18	FALSE	High	IsMasterProtein	O14776	Transcription elongation regulator 1 OS=Homo sapiens (Human) OX=9606 GN=TCERG1 PE=1 SV=2	0	24.182	9	9	10	9	1098	123.8	8.65	6.34	9	75.9	328.2	176	243.8	571.7	167.4	591.7	338.9
8.64835e+18	FALSE	High	IsMasterProtein	Q15717	ELAV-like protein 1 OS=Homo sapiens (Human) OX=9606 GN=ELAVL1 PE=1 SV=2	0	24.166	22	6	12	6	326	36.1	9.17	21.31	6	577.5	2315.2	835.2	1292.8	2700.1	979.7	2665.3	1728.6
-4.60552e+18	FALSE	High	IsMasterProtein	Q9Y3U8	60S ribosomal protein L36 OS=Homo sapiens (Human) OX=9606 GN=RPL36 PE=1 SV=3	0	24.164	29	3	18	3	105	12.2	11.59	33.1	3	523.5	2594.5	953.2	1778.5	2211.3	1082.5	2085.4	2040.9
-7.04309e+18	FALSE	High	IsMasterProtein	P63220	40S ribosomal protein S21 OS=Homo sapiens (Human) OX=9606 GN=RPS21 PE=1 SV=1	0	24.084	48	4	9	4	83	9.1	8.5	19.97	4	689.6	1679	605.4	1067.2	1745.2	660	1611.6	1433.8
-7.52073e+18	FALSE	High	IsMasterProtein	O00625	Pirin OS=Homo sapiens (Human) OX=9606 GN=PIR PE=1 SV=1	0	24.022	40	8	12	8	290	32.1	6.92	9.75	8	177.5	638.8	448.6	430	1390.9	345.1	1188.7	704.4
-5.99111e+18	FALSE	High	IsMasterProtein	Q99747	Gamma-soluble NSF attachment protein OS=Homo sapiens (Human) OX=9606 GN=NAPG PE=1 SV=1	0	23.989	20	6	11	6	312	34.7	5.41	18.83	6	145.8	1513.3	215.7	784	790.7	435.7	523.1	617.6
1.62686e+18	FALSE	High	IsMasterProtein	P12429	Annexin A3 OS=Homo sapiens (Human) OX=9606 GN=ANXA3 PE=1 SV=3	0	23.979	24	8	12	8	323	36.4	5.92	21.74	8	549.4	2269.5	1244.5	1747.1	6236.9	1530.9	4502.7	1889
7.82764e+18	FALSE	High	IsMasterProtein	P14649	Myosin light chain 6B OS=Homo sapiens (Human) OX=9606 GN=MYL6B PE=1 SV=1	0	23.955	25	5	11	3	208	22.8	5.73	12.29	5	36.8	291	46.1	391.8	260.1	167.8	106.6	112.3
7.9644e+18	FALSE	High	IsMasterProtein	P50897	Palmitoyl-protein thioesterase 1 OS=Homo sapiens (Human) OX=9606 GN=PPT1 PE=1 SV=1	0	23.913	14	4	10	4	306	34.2	6.52	23.02	4	358.1	2954.1	491.6	1344.1	1879.6	695.5	1519.5	1510
-8.1209e+18	FALSE	High	IsMasterProtein	P01889	HLA class I histocompatibility antigen, B alpha chain OS=Homo sapiens (Human) OX=9606 GN=HLA-B PE=1 SV=3	0	23.82	18	5	15	1	362	40.4	5.85	36.65	5	30.3	289.1	53.7	294.1	253.4	206.3	135	107.3
8.34037e+18	FALSE	High	IsMasterProtein	Q9H4G0	Band 4.1-like protein 1 OS=Homo sapiens (Human) OX=9606 GN=EPB41L1 PE=1 SV=2	0	23.791	11	7	10	6	881	98.4	5.62	20.02	7	107	1650.9	139.3	947.4	506.3	626.3	270.8	604.1
-1.09689e+16	FALSE	High	IsMasterProtein	P62081	40S ribosomal protein S7 OS=Homo sapiens (Human) OX=9606 GN=RPS7 PE=1 SV=1	0	23.76	29	6	17	6	194	22.1	10.1	27.41	6	627.9	2218	1031.7	1293.4	3038	847.9	3133	2019.9
5.77704e+18	FALSE	High	IsMasterProtein	P00387	NADH-cytochrome b5 reductase 3 OS=Homo sapiens (Human) OX=9606 GN=CYB5R3 PE=1 SV=3	0	23.742	23	6	11	6	301	34.2	7.59	25.67	6	177.9	2124.7	247	1532.5	1741.8	954.8	1062.8	983.1
-5.97857e+18	FALSE	High	IsMasterProtein	O75694	Nuclear pore complex protein Nup155 OS=Homo sapiens (Human) OX=9606 GN=NUP155 PE=1 SV=1	0	23.693	8	9	11	9	1391	155.1	6.16	4.72	9	59.9	287.8	71	182.9	314.9	123.8	308.7	243.6	Phospho [S992]
-4.07621e+18	FALSE	High	IsMasterProtein	Q969G3	SWI/SNF-related matrix-associated actin-dependent regulator of chromatin subfamily E member 1 OS=Homo sapiens (Human) OX=9606 GN=SMARCE1 PE=1 SV=2	0	23.687	20	7	12	6	411	46.6	4.88	20	7	134.6	558.6	160.6	290.3	583.8	209.8	537.1	380.5
7.02027e+18	FALSE	High	IsMasterProtein	Q9Y3B7	39S ribosomal protein L11, mitochondrial OS=Homo sapiens (Human) OX=9606 GN=MRPL11 PE=1 SV=1	0	23.681	41	7	8	7	192	20.7	9.91	14.69	7	167.5	717.8	236.1	531.5	846	308	659.2	500.3
-3.53021e+18	FALSE	High	IsMasterProtein	Q5JRA6	Transport and Golgi organization protein 1 homolog OS=Homo sapiens (Human) OX=9606 GN=MIA3 PE=1 SV=1	0	23.631	5	8	9	8	1907	213.6	4.84	7.82	8	43.1	543.6	80.9	392.2	482.9	238.1	431.3	336.4
-6.82182e+18	FALSE	High	IsMasterProtein	Q9UMX0	Ubiquilin-1 OS=Homo sapiens (Human) OX=9606 GN=UBQLN1 PE=1 SV=2	0	23.629	12	5	7	1	589	62.5	5.11	21.95	5
-2.77045e+18	FALSE	High	IsMasterProtein	Q9Y678	Coatomer subunit gamma-1 OS=Homo sapiens (Human) OX=9606 GN=COPG1 PE=1 SV=1	0	23.598	12	8	10	7	874	97.7	5.47	8.79	8	73.5	406.5	125.4	243.8	502.2	187	399.8	311.3
-4.6294e+18	FALSE	High	IsMasterProtein	P62987	Ubiquitin-60S ribosomal protein L40 OS=Homo sapiens (Human) OX=9606 GN=UBA52 PE=1 SV=2	0	23.562	46	6	53	1	128	14.7	9.83	92.35	6
4.69653e+18	FALSE	High	IsMasterProtein	Q14344	Guanine nucleotide-binding protein subunit alpha-13 OS=Homo sapiens (Human) OX=9606 GN=GNA13 PE=1 SV=2	0	23.544	23	7	9	7	377	44	8	17.03	7	136.8	1262	174.8	698.1	827.1	534.8	521.9	635.2
-4.4396e+18	FALSE	High	IsMasterProtein	P15529	Membrane cofactor protein OS=Homo sapiens (Human) OX=9606 GN=CD46 PE=1 SV=3	0	23.522	19	7	15	7	392	43.7	6.74	20.15	7	165.8	2932.5	261.1	1713.2	1596.5	1320.4	506.7	852.3
-3.77987e+18	FALSE	High	IsMasterProtein	P00367	Glutamate dehydrogenase 1, mitochondrial OS=Homo sapiens (Human) OX=9606 GN=GLUD1 PE=1 SV=2	0	23.456	13	5	6	5	558	61.4	7.8	15.05	5	299.2	1366.4	586.3	1133.6	2516.2	731.2	2017.1	1154.6
8.93225e+18	FALSE	High	IsMasterProtein	O96008	Mitochondrial import receptor subunit TOM40 homolog OS=Homo sapiens (Human) OX=9606 GN=TOMM40 PE=1 SV=1	0	23.45	14	4	11	4	361	37.9	7.25	28.17	4	265.6	2304.8	403.8	2686.2	1719.2	1625.6	1337.8	962.6
-1.64561e+18	FALSE	High	IsMasterProtein	P57678	Gem-associated protein 4 OS=Homo sapiens (Human) OX=9606 GN=GEMIN4 PE=1 SV=2	0	23.441	7	7	10	7	1058	120	6.04	18.38	7	430.6	3757.4	591.7	1709	3918	1413.3	2892.2	1973.2
7.46352e+18	FALSE	High	IsMasterProtein	O15031	Plexin-B2 OS=Homo sapiens (Human) OX=9606 GN=PLXNB2 PE=1 SV=3	0	23.432	4	7	11	7	1838	205	6.24	17.67	7	193	2902.5	292.3	1746.2	1891.8	1341.2	734.7	980.6
-6.44069e+18	FALSE	High	IsMasterProtein	Q9Y5M8	Signal recognition particle receptor subunit beta OS=Homo sapiens (Human) OX=9606 GN=SRPRB PE=1 SV=3	0	23.365	21	6	9	6	271	29.7	9.04	18.47	6	153.2	1887.2	241.6	1426.1	1379.1	852	812.5	786.6
-1.09273e+17	FALSE	High	IsMasterProtein	Q07866	Kinesin light chain 1 OS=Homo sapiens (Human) OX=9606 GN=KLC1 PE=1 SV=2	0	23.36	14	8	12	6	573	65.3	6.2	12.95	8	63.1	557.3	118.5	348.6	475.3	215.3	330.4	308.3
-1.93726e+18	FALSE	High	IsMasterProtein	Q9NR09	Baculoviral IAP repeat-containing protein 6 OS=Homo sapiens (Human) OX=9606 GN=BIRC6 PE=1 SV=2	0	23.312	3	9	9	9	4857	529.9	6.05	9.27	9	165	1141.3	190.1	355.6	1448.7	240	1880.6	1079.4
2.02509e+18	FALSE	High	IsMasterProtein	Q9UBX3	Mitochondrial dicarboxylate carrier OS=Homo sapiens (Human) OX=9606 GN=SLC25A10 PE=1 SV=2	0	23.306	17	4	5	4	287	31.3	9.54	18.42	4	212.8	1896.9	267.6	1513.6	1112.8	851.8	825	931.5
-4.85361e+18	FALSE	High	IsMasterProtein	Q04760	Lactoylglutathione lyase OS=Homo sapiens (Human) OX=9606 GN=GLO1 PE=1 SV=4	0	23.289	46	7	13	7	184	20.8	5.31	24.17	7	494.4	1400.4	894.4	840.4	2624.7	844.6	2561.8	1440.3
6.84492e+18	FALSE	High	IsMasterProtein	Q9BXP5	Serrate RNA effector molecule homolog OS=Homo sapiens (Human) OX=9606 GN=SRRT PE=1 SV=1	0	23.274	11	9	11	9	876	100.6	5.96	12.24	9	78.3	251.9	183.5	241.3	499.2	204.5	473	281.7
6.5091e+18	FALSE	High	IsMasterProtein	Q02978	Mitochondrial 2-oxoglutarate/malate carrier protein OS=Homo sapiens (Human) OX=9606 GN=SLC25A11 PE=1 SV=3	0	23.273	21	6	14	6	314	34	9.91	32.87	6	545.5	3840.9	727.5	3871.7	2528.4	2395.8	2317.9	1867.5
-6.21546e+16	FALSE	High	IsMasterProtein	Q9NRG9	Aladin OS=Homo sapiens (Human) OX=9606 GN=AAAS PE=1 SV=1	0	23.258	9	4	6	4	546	59.5	7.5	15.76	4	79.5	1061	105.1	525.1	1106.9	413.8	678.2	621.2
-5.15537e+18	FALSE	High	IsMasterProtein	P48507	Glutamate--cysteine ligase regulatory subunit OS=Homo sapiens (Human) OX=9606 GN=GCLM PE=1 SV=1	0	23.232	22	5	8	5	274	30.7	6.02	15.15	5	325.6	946.8	748.6	814.8	2234.3	669.4	1761.5	1099.4
-5.71108e+18	FALSE	High	IsMasterProtein	P07858	Cathepsin B OS=Homo sapiens (Human) OX=9606 GN=CTSB PE=1 SV=3	0	23.231	16	5	9	5	339	37.8	6.3	20.04	5	219.2	2875.8	371.7	1300.8	1341	655.4	998.3	866.8
-1.12942e+18	FALSE	High	IsMasterProtein	P40429	60S ribosomal protein L13a OS=Homo sapiens (Human) OX=9606 GN=RPL13A PE=1 SV=2	0	23.201	19	4	16	4	203	23.6	10.93	37.72	4	743.9	3025.8	1489.5	2476.7	4526.5	1574	3611.7	2634
-8.02435e+18	FALSE	High	IsMasterProtein	Q9UKV3	Apoptotic chromatin condensation inducer in the nucleus OS=Homo sapiens (Human) OX=9606 GN=ACIN1 PE=1 SV=2	0	23.163	7	8	15	8	1341	151.8	6.43	20.52	8	366.2	1498.2	698.2	1369.1	2173.2	873.9	1940.1	1220.2
3.91313e+18	FALSE	High	IsMasterProtein	O00487	26S proteasome non-ATPase regulatory subunit 14 OS=Homo sapiens (Human) OX=9606 GN=PSMD14 PE=1 SV=1	0	23.139	14	5	12	5	310	34.6	6.52	26.85	5	737.8	3720.2	1341	1924.6	3390.3	1257.7	3944.7	3849.7
-5.46654e+18	FALSE	High	IsMasterProtein	P59998	Actin-related protein 2/3 complex subunit 4 OS=Homo sapiens (Human) OX=9606 GN=ARPC4 PE=1 SV=3	0	23.074	32	6	14	6	168	19.7	8.43	28.68	6	444.8	5773.1	591.4	3621.8	2533.4	2392.6	999.5	7112.4
-2.81761e+18	FALSE	High	IsMasterProtein	P62841	40S ribosomal protein S15 OS=Homo sapiens (Human) OX=9606 GN=RPS15 PE=1 SV=2	0	23.066	26	3	8	3	145	17	10.39	5.71	3	250.4	957.9	399.2	573.2	895.8	422.3	1045	769	Met-loss [N-Term]
1.23318e+17	FALSE	High	IsMasterProtein	O75489	NADH dehydrogenase [ubiquinone] iron-sulfur protein 3, mitochondrial OS=Homo sapiens (Human) OX=9606 GN=NDUFS3 PE=1 SV=1	0	23.038	25	6	11	6	264	30.2	7.5	12.53	6	101.4	655.8	114.1	401.5	497.5	266	386.9	444.7	Met-loss [N-Term]
-7.55692e+18	FALSE	High	IsMasterProtein	O15347	High mobility group protein B3 OS=Homo sapiens (Human) OX=9606 GN=HMGB3 PE=1 SV=4	0	22.989	24	5	10	4	200	23	8.37	17.02	5	174.8	420.2	319.7	325.2	912.6	308.4	795.8	522.4
3.47079e+16	FALSE	High	IsMasterProtein	P51151	Ras-related protein Rab-9A OS=Homo sapiens (Human) OX=9606 GN=RAB9A PE=1 SV=1	0	22.983	23	4	9	4	201	22.8	5.47	17.81	4	155.1	1373.6	247.2	1434.4	1509.4	881.7	804.9	538.4
7.41554e+18	FALSE	High	IsMasterProtein	Q01469	Fatty acid-binding protein 5 OS=Homo sapiens (Human) OX=9606 GN=FABP5 PE=1 SV=3	0	22.94	45	5	9	5	135	15.2	7.01	22.18	5	537.1	1282.9	1007.8	889.7	2903.6	925.1	3000.3	1905.1
-3.70563e+18	FALSE	High	IsMasterProtein	P11413	Glucose-6-phosphate 1-dehydrogenase OS=Homo sapiens (Human) OX=9606 GN=G6PD PE=1 SV=4	0	22.928	16	8	12	8	515	59.2	6.84	18.6	8	400.2	1135.4	743.5	1066.6	1858.7	673.6	1913.6	1083.9
-4.96857e+18	FALSE	High	IsMasterProtein	P55036	26S proteasome non-ATPase regulatory subunit 4 OS=Homo sapiens (Human) OX=9606 GN=PSMD4 PE=1 SV=1	0	22.903	19	4	6	4	377	40.7	4.79	14.19	4	56.4	284.5	110.3	176.5	403.3	110	416.1	303.3
-1.08328e+18	FALSE	High	IsMasterProtein	Q4KMQ2	Anoctamin-6 OS=Homo sapiens (Human) OX=9606 GN=ANO6 PE=1 SV=2	0	22.898	10	9	11	9	910	106.1	7.77	14.56	9	194.2	3467	309.1	1691.4	2226.4	1533	679.3	1089.9
4.22858e+18	FALSE	High	IsMasterProtein	Q92769	Histone deacetylase 2 OS=Homo sapiens (Human) OX=9606 GN=HDAC2 PE=1 SV=2	0	22.811	12	5	7	3	488	55.3	5.91	12.9	5	156.1	1162.8	219.5	438.3	775.2	280.5	944.5	658.8
-7.31766e+18	FALSE	High	IsMasterProtein	Q15836	Vesicle-associated membrane protein 3 OS=Homo sapiens (Human) OX=9606 GN=VAMP3 PE=1 SV=3	0	22.791	40	3	5	3	100	11.3	8.79	17.84	3	161.2	2396.1	228.6	1973.3	1230	1243.2	274.6	569
-4.78505e+17	FALSE	High	IsMasterProtein	P30520	Adenylosuccinate synthetase isozyme 2 OS=Homo sapiens (Human) OX=9606 GN=ADSS2 PE=1 SV=3	0	22.787	21	8	14	7	456	50.1	6.55	15.4	8	145.5	490.1	318.5	377.1	1150.9	284.5	999.8	665.8
6.11845e+17	FALSE	High	IsMasterProtein	P05187	Alkaline phosphatase, placental type OS=Homo sapiens (Human) OX=9606 GN=ALPP PE=1 SV=2	0	22.765	16	6	21	4	535	57.9	6.29	18.08	6
-2.66747e+18	FALSE	High	IsMasterProtein	O75380	NADH dehydrogenase [ubiquinone] iron-sulfur protein 6, mitochondrial OS=Homo sapiens (Human) OX=9606 GN=NDUFS6 PE=1 SV=1	0	22.668	47	4	9	4	124	13.7	8.28	21.92	4	811.1	3707.1	718.8	2086.8	2517.5	1234.2	2871.7	2592.9
-6.59262e+18	FALSE	High	IsMasterProtein	Q9UDY2	Tight junction protein ZO-2 OS=Homo sapiens (Human) OX=9606 GN=TJP2 PE=1 SV=2	0	22.626	7	6	10	6	1190	133.9	7.4	23.34	6	196.2	1637.9	251.4	937.5	791.1	536.7	542.4	1033.7
-6.69208e+18	FALSE	High	IsMasterProtein	Q13451	Peptidyl-prolyl cis-trans isomerase FKBP5 OS=Homo sapiens (Human) OX=9606 GN=FKBP5 PE=1 SV=2	0	22.623	19	7	9	7	457	51.2	5.9	4.66	7	62.1	246.7	123.5	176.5	479.5	134.2	340.6	206.5
6.08516e+18	FALSE	High	IsMasterProtein	Q9Y6M5	Zinc transporter 1 OS=Homo sapiens (Human) OX=9606 GN=SLC30A1 PE=1 SV=3	0	22.574	20	8	9	8	507	55.3	6.48	9.51	8	62.3	1044.1	99.1	769.6	791.1	586.4	179.4	226.1
8.17878e+18	FALSE	High	IsMasterProtein	P05387	60S acidic ribosomal protein P2 OS=Homo sapiens (Human) OX=9606 GN=RPLP2 PE=1 SV=1	0	22.533	21	3	6	3	115	11.7	4.54	16.7	3	218.3	1008.2	325.1	421.6	1252.7	533	964.9	682.3
-5.77945e+18	FALSE	High	IsMasterProtein	Q9NPD8	Ubiquitin-conjugating enzyme E2 T OS=Homo sapiens (Human) OX=9606 GN=UBE2T PE=1 SV=1	0	22.496	40	6	11	6	197	22.5	7.99	26.18	6	500.2	1895.6	1040.6	1231.9	3985.8	969.3	2724.5	1643.4
1.79985e+18	FALSE	High	IsMasterProtein	Q5VYK3	Proteasome adapter and scaffold protein ECM29 OS=Homo sapiens (Human) OX=9606 GN=ECPAS PE=1 SV=2	0	22.493	4	5	7	5	1845	204.2	7.12	16.97	5	50.7	386.3	83.1	172.4	433.9	134.6	350.5	350.9
3.74077e+18	FALSE	High	IsMasterProtein	P62993	Growth factor receptor-bound protein 2 OS=Homo sapiens (Human) OX=9606 GN=GRB2 PE=1 SV=1	0	22.492	27	5	11	5	217	25.2	6.32	15.61	5	213.2	1186.3	366.1	629.3	919.7	450.9	704.4	1237.3
8.17318e+18	FALSE	High	IsMasterProtein	P32929	Cystathionine gamma-lyase OS=Homo sapiens (Human) OX=9606 GN=CTH PE=1 SV=3	0	22.465	19	6	9	6	405	44.5	6.7	13.68	6	200.6	382.4	383.8	455	797.8	336.6	660.7	372
-4.48016e+18	FALSE	High	IsMasterProtein	O75937	DnaJ homolog subfamily C member 8 OS=Homo sapiens (Human) OX=9606 GN=DNAJC8 PE=1 SV=2	0	22.409	22	6	10	6	253	29.8	9.06	19.42	6	551.2	1441.5	1160.5	1113.1	3443	912.2	2961.6	1578.2
-4.8775e+18	FALSE	High	IsMasterProtein	O75822	Eukaryotic translation initiation factor 3 subunit J OS=Homo sapiens (Human) OX=9606 GN=EIF3J PE=1 SV=2	0	22.397	26	7	10	7	258	29	4.83	17.89	7	419.7	1609.8	986	1095.8	2915.8	883.6	2262.5	1449.4
3.73934e+18	FALSE	High	IsMasterProtein	Q92804	TATA-binding protein-associated factor 2N OS=Homo sapiens (Human) OX=9606 GN=TAF15 PE=1 SV=1	0	22.397	13	5	16	3	592	61.8	8.02	44.61	5	152.1	997.7	376.4	1015.7	1408	715.5	1249.4	689.8
-3.58853e+18	FALSE	High	IsMasterProtein	P42285	Exosome RNA helicase MTR4 OS=Homo sapiens (Human) OX=9606 GN=MTREX PE=1 SV=3	0	22.369	5	6	10	6	1042	117.7	6.52	20.22	6	470.9	1741.6	899.6	1181.6	2473.9	915.4	2615.3	1815.3
-8.10697e+18	FALSE	High	IsMasterProtein	Q01844	RNA-binding protein EWS OS=Homo sapiens (Human) OX=9606 GN=EWSR1 PE=1 SV=1	0	22.363	11	5	15	5	656	68.4	9.33	38.56	5	973.2	3500.2	1787.5	2268.1	6389.4	1707	5259	3127.8
-8.65177e+18	FALSE	High	IsMasterProtein	Q12792	Twinfilin-1 OS=Homo sapiens (Human) OX=9606 GN=TWF1 PE=1 SV=3	0	22.357	20	6	10	5	350	40.3	6.96	17.66	6	521.8	1642.5	833.7	1195.1	2297.6	856.4	1836.6	1482.4	Met-loss+Acetyl [N-Term]
2.71678e+17	FALSE	High	IsMasterProtein	P43307	Translocon-associated protein subunit alpha OS=Homo sapiens (Human) OX=9606 GN=SSR1 PE=1 SV=3	0	22.287	21	4	8	4	286	32.2	4.49	15.06	4	57	612.7	95.1	681.5	571.7	373.2	336.8	265.2
2.96338e+18	FALSE	High	IsMasterProtein	Q5JTH9	RRP12-like protein OS=Homo sapiens (Human) OX=9606 GN=RRP12 PE=1 SV=2	0	22.282	6	8	13	7	1297	143.6	8.75	19.86	8	283.4	1838.9	478.2	1173.3	1821.4	854.5	1279.4	1378.7
6.1019e+18	FALSE	High	IsMasterProtein	P52788	Spermine synthase OS=Homo sapiens (Human) OX=9606 GN=SMS PE=1 SV=2	0	22.259	22	7	15	7	366	41.2	5.02	27.53	7	583.6	1880	1303.1	1220.7	3631.5	1099.1	3279.8	2111.1
-8.56671e+18	FALSE	High	IsMasterProtein	Q9Y6M7	Sodium bicarbonate cotransporter 3 OS=Homo sapiens (Human) OX=9606 GN=SLC4A7 PE=1 SV=2	0	22.232	6	8	9	8	1214	136	6.71	19.32	8	286.6	3694.7	447.8	2395.6	2308.9	2059.2	745.3	1244.3
7.64488e+18	FALSE	High	IsMasterProtein	Q13177	Serine/threonine-protein kinase PAK 2 OS=Homo sapiens (Human) OX=9606 GN=PAK2 PE=1 SV=3	0	22.213	16	5	10	5	524	58	5.96	13.65	5	37.6	169.7	85.1	154.4	289.4	107.7	241.6	173.5
-1.01451e+18	FALSE	High	IsMasterProtein	P62899	60S ribosomal protein L31 OS=Homo sapiens (Human) OX=9606 GN=RPL31 PE=1 SV=1	0	22.19	54	7	16	7	125	14.5	10.54	37.75	7	914	3184.4	1405	2176.1	3678.8	1463.1	3831.3	2665.6
7.58969e+18	FALSE	High	IsMasterProtein	Q9H0D6	5'-3' exoribonuclease 2 OS=Homo sapiens (Human) OX=9606 GN=XRN2 PE=1 SV=1	0	22.19	6	5	8	5	950	108.5	7.47	13.93	5	69.5	569	98.9	216.6	458.6	143.8	373.6	313.8
-3.10485e+18	FALSE	High	IsMasterProtein	Q9UKY7	Protein CDV3 homolog OS=Homo sapiens (Human) OX=9606 GN=CDV3 PE=1 SV=1	0	22.181	26	6	7	6	258	27.3	6.4	10.71	6	261	942.3	487.5	562.9	1361.1	478.1	1228.6	959.5
2.86757e+18	FALSE	High	IsMasterProtein	P12081	Histidine--tRNA ligase, cytoplasmic OS=Homo sapiens (Human) OX=9606 GN=HARS1 PE=1 SV=2	0	22.178	14	7	12	7	509	57.4	5.88	15.25	7	261.1	886.8	548.7	670	1756.9	544.7	1481.2	921.4
-6.52767e+18	FALSE	High	IsMasterProtein	O15145	Actin-related protein 2/3 complex subunit 3 OS=Homo sapiens (Human) OX=9606 GN=ARPC3 PE=1 SV=3	0	22.169	31	5	16	5	178	20.5	8.59	16.14	5	591.4	6511.7	674.5	3167.5	2603.3	2308.2	1070	8503.1	Met-loss [N-Term]
-5.94501e+18	FALSE	High	IsMasterProtein	P25787	Proteasome subunit alpha type-2 OS=Homo sapiens (Human) OX=9606 GN=PSMA2 PE=1 SV=2	0	22.162	26	6	14	6	234	25.9	7.43	22.87	6	674.4	2874.5	1347.1	1769.6	4523.1	1254.7	4085.1	3168.9
-3.68568e+18	FALSE	High	IsMasterProtein	P49755	Transmembrane emp24 domain-containing protein 10 OS=Homo sapiens (Human) OX=9606 GN=TMED10 PE=1 SV=2	0	22.149	22	4	13	4	219	25	7.44	29.66	4	310.7	3975.3	554.4	3246.9	3005.4	2004.6	1887.8	1369.1
-8.77571e+18	FALSE	High	IsMasterProtein	Q14914	Prostaglandin reductase 1 OS=Homo sapiens (Human) OX=9606 GN=PTGR1 PE=1 SV=2	0	22.136	21	4	5	4	329	35.8	8.29	12.88	4	363.5	912.9	783.3	793.3	2210.1	778.9	1674.2	948.5
8.66824e+18	FALSE	High	IsMasterProtein	Q9NSI2	Protein FAM207A OS=Homo sapiens (Human) OX=9606 GN=FAM207A PE=1 SV=2	0	22.132	31	5	8	5	230	25.4	11.08	15.32	5	114.2	595.8	126.1	356.9	559.1	331.5	398.3	448.7
1.85281e+18	FALSE	High	IsMasterProtein	P28070	Proteasome subunit beta type-4 OS=Homo sapiens (Human) OX=9606 GN=PSMB4 PE=1 SV=4	0	22.081	22	4	12	4	264	29.2	5.97	15.74	4	286.8	1225.5	562.6	639.8	1911	473.3	1637.4	1300.5
4.15436e+18	FALSE	High	IsMasterProtein	P46781	40S ribosomal protein S9 OS=Homo sapiens (Human) OX=9606 GN=RPS9 PE=1 SV=3	0	22.053	30	8	23	8	194	22.6	10.65	55.81	8	2319.1	8777.4	4895.6	6952.3	12316.3	5007.6	10381.8	7854.4
7.25372e+18	FALSE	High	IsMasterProtein	P19525	Interferon-induced, double-stranded RNA-activated protein kinase OS=Homo sapiens (Human) OX=9606 GN=EIF2AK2 PE=1 SV=2	0	22.037	15	7	10	7	551	62.1	8.4	12.65	7	170.7	782.4	368.2	675.7	1304.6	515.9	1094.3	627.7
-7.08146e+18	FALSE	High	IsMasterProtein	Q16658	Fascin OS=Homo sapiens (Human) OX=9606 GN=FSCN1 PE=1 SV=3	0	22.036	17	7	13	7	493	54.5	7.24	19.41	7	131.5	204.2	308.2	318.5	1128.3	275.5	1124.2	266.7
-4.90559e+18	FALSE	High	IsMasterProtein	P50995	Annexin A11 OS=Homo sapiens (Human) OX=9606 GN=ANXA11 PE=1 SV=1	0	21.986	13	6	9	6	505	54.4	7.65	9.74	6	246.3	496.6	366.8	429	708.6	341.2	708.5	410.1
-7.1002e+18	FALSE	High	IsMasterProtein	O00443	Phosphatidylinositol 4-phosphate 3-kinase C2 domain-containing subunit alpha OS=Homo sapiens (Human) OX=9606 GN=PIK3C2A PE=1 SV=2	0	21.982	5	8	10	8	1686	190.6	8.02	14.14	8	182.7	1095	229.6	704.2	714.9	399.7	492	860.3
8.33819e+18	FALSE	High	IsMasterProtein	Q9H0B6	Kinesin light chain 2 OS=Homo sapiens (Human) OX=9606 GN=KLC2 PE=1 SV=1	0	21.951	12	7	9	5	622	68.9	7.15	12.5	7	57.8	527.9	74.4	342.5	392.8	185.3	255.6	226.1
2.57005e+18	FALSE	High	IsMasterProtein	P06858	Lipoprotein lipase OS=Homo sapiens (Human) OX=9606 GN=LPL PE=1 SV=1	0	21.927	11	5	6	5	475	53.1	8.15	15.77	5	372.5	3010.2	332.2	1193.8	1060.8	740.4	1240.3	2255
1.52077e+17	FALSE	High	IsMasterProtein	Q13409	Cytoplasmic dynein 1 intermediate chain 2 OS=Homo sapiens (Human) OX=9606 GN=DYNC1I2 PE=1 SV=3	0	21.924	17	7	10	7	638	71.4	5.2	9.43	7	91.4	594.5	154.6	340.6	547.4	192.3	477.9	389
-8.77847e+18	FALSE	High	IsMasterProtein	Q71UI9	Histone H2A.V OS=Homo sapiens (Human) OX=9606 GN=H2AZ2 PE=1 SV=3	0	21.914	26	3	34	2	128	13.5	10.58	75.38	3	693	3449.3	751.7	1680.2	3274.7	1130.5	2633.9	2125.1
7.69737e+18	FALSE	High	IsMasterProtein	Q96A49	Synapse-associated protein 1 OS=Homo sapiens (Human) OX=9606 GN=SYAP1 PE=1 SV=1	0	21.885	27	7	12	7	352	39.9	4.53	4.86	7	86.7	554.7	108.6	292.5	547.8	190.2	409.3	411.1
-5.62078e+18	FALSE	High	IsMasterProtein	P61764	Syntaxin-binding protein 1 OS=Homo sapiens (Human) OX=9606 GN=STXBP1 PE=1 SV=1	0	21.87	13	6	9	6	594	67.5	6.96	9.59	6	53.3	591.2	78.6	244.8	374.8	190.9	248.4	268.2
-3.35313e+18	FALSE	High	IsMasterProtein	Q9Y5K5	Ubiquitin carboxyl-terminal hydrolase isozyme L5 OS=Homo sapiens (Human) OX=9606 GN=UCHL5 PE=1 SV=3	0	21.864	21	5	8	5	329	37.6	5.33	19.22	5	127.5	1098.2	211.5	371.3	1510.2	266.3	1700.8	966.1
-1.60405e+18	FALSE	High	IsMasterProtein	O00592	Podocalyxin OS=Homo sapiens (Human) OX=9606 GN=PODXL PE=1 SV=2	0	21.824	10	5	12	5	558	58.6	5.49	26.39	5	371.3	7451.4	542.1	3876.8	4003.4	2886.1	1250.9	1843.9
-5.98512e+18	FALSE	High	IsMasterProtein	Q15363	Transmembrane emp24 domain-containing protein 2 OS=Homo sapiens (Human) OX=9606 GN=TMED2 PE=1 SV=1	0	21.801	20	4	14	4	201	22.7	5.17	25.33	4	231.7	2585.4	413.9	2194.7	2391.4	1357.3	1451.2	1102.9
7.63854e+18	FALSE	High	IsMasterProtein	Q00765	Receptor expression-enhancing protein 5 OS=Homo sapiens (Human) OX=9606 GN=REEP5 PE=1 SV=3	0	21.791	19	5	9	5	189	21.5	8.1	27.91	5	760.8	6186.1	1160	4819.4	5515.3	2848.8	4023.2	3709.4
1.61249e+18	FALSE	High	IsMasterProtein	Q13155	Aminoacyl tRNA synthase complex-interacting multifunctional protein 2 OS=Homo sapiens (Human) OX=9606 GN=AIMP2 PE=1 SV=2	0	21.777	24	7	11	7	320	35.3	8.22	18.27	7	342.9	1717.5	662.4	1131.3	1935.3	736.7	1760.7	1416.3
-6.62527e+18	FALSE	High	IsMasterProtein	Q8N163	Cell cycle and apoptosis regulator protein 2 OS=Homo sapiens (Human) OX=9606 GN=CCAR2 PE=1 SV=2	0	21.754	14	9	10	9	923	102.8	5.22	7.59	9	75.2	373.3	157.1	296.7	524.8	212.3	449.8	321.4
-7.07383e+18	FALSE	High	IsMasterProtein	Q9NR45	Sialic acid synthase OS=Homo sapiens (Human) OX=9606 GN=NANS PE=1 SV=2	0	21.744	15	4	7	4	359	40.3	6.74	20.32	4	147.8	585.3	355.6	431.3	1341	379.9	1102.6	619.6
-6.46531e+18	FALSE	High	IsMasterProtein	Q99615	DnaJ homolog subfamily C member 7 OS=Homo sapiens (Human) OX=9606 GN=DNAJC7 PE=1 SV=2	0	21.734	13	6	9	6	494	56.4	6.96	11.96	6	127.3	501.8	292.3	404.7	937.3	306.1	857.2	464.2
-3.40503e+18	FALSE	High	IsMasterProtein	P52732	Kinesin-like protein KIF11 OS=Homo sapiens (Human) OX=9606 GN=KIF11 PE=1 SV=2	0	21.688	6	7	9	7	1056	119.1	5.64	19.68	7	147.5	2317.2	231	1137.1	2491.5	985	1592.3	1239.3
5.29185e+18	FALSE	High	IsMasterProtein	O95182	NADH dehydrogenase [ubiquinone] 1 alpha subcomplex subunit 7 OS=Homo sapiens (Human) OX=9606 GN=NDUFA7 PE=1 SV=3	0	21.653	40	4	8	4	113	12.5	10.18	19.6	4	367.4	1384.7	278.4	838.2	910.5	491	1227.8	887.9
4.23765e+18	FALSE	High	IsMasterProtein	Q9NUP9	Protein lin-7 homolog C OS=Homo sapiens (Human) OX=9606 GN=LIN7C PE=1 SV=1	0	21.648	38	7	15	7	197	21.8	8.43	27.56	7	594.9	7330	726.3	3000.5	3162.8	1767.6	1526.7	5731.2
-7.92883e+17	FALSE	High	IsMasterProtein	Q9HAV4	Exportin-5 OS=Homo sapiens (Human) OX=9606 GN=XPO5 PE=1 SV=1	0	21.572	6	8	12	8	1204	136.2	5.8	17.91	8	217.8	1493.7	348.9	745.6	1409.7	608.3	1252.4	1125
2.2714e+18	FALSE	High	IsMasterProtein	P46778	60S ribosomal protein L21 OS=Homo sapiens (Human) OX=9606 GN=RPL21 PE=1 SV=2	0	21.515	32	6	24	6	160	18.6	10.49	36.7	6	1411.5	4632.4	2500.4	3470.9	6404.9	2459.7	6519.8	4458.3
-1.13279e+16	FALSE	High	IsMasterProtein	Q7Z2K6	Endoplasmic reticulum metallopeptidase 1 OS=Homo sapiens (Human) OX=9606 GN=ERMP1 PE=1 SV=2	0	21.508	6	5	7	5	904	100.2	7.52	10.12	5	115.5	1135.4	156.2	869.2	854	517.5	571.6	443.2
-2.81939e+18	FALSE	High	IsMasterProtein	Q9UHB9	Signal recognition particle subunit SRP68 OS=Homo sapiens (Human) OX=9606 GN=SRP68 PE=1 SV=2	0	21.475	13	7	9	7	627	70.7	8.56	1.94	7	54.4	246.7	94.8	184.9	289.8	146.6	254.9	207.1
-4.00096e+18	FALSE	High	IsMasterProtein	P62847	40S ribosomal protein S24 OS=Homo sapiens (Human) OX=9606 GN=RPS24 PE=1 SV=1	0	21.389	30	4	14	4	133	15.4	10.78	17.25	4	639.9	2950.2	1086.2	1722.1	2703.8	1214.6	2515.9	2287.6
5.8392e+18	FALSE	High	IsMasterProtein	P09110	3-ketoacyl-CoA thiolase, peroxisomal OS=Homo sapiens (Human) OX=9606 GN=ACAA1 PE=1 SV=2	0	21.384	17	5	7	5	424	44.3	8.44	9.51	5	63.6	418.3	113.9	323.3	362.3	130.5	297.4	139.4
2.27212e+18	FALSE	High	IsMasterProtein	P35268	60S ribosomal protein L22 OS=Homo sapiens (Human) OX=9606 GN=RPL22 PE=1 SV=2	0	21.377	30	3	11	3	128	14.8	9.19	26.76	3	359.3	1058.4	532.4	659.7	1550	513.4	1506.6	955.5
7.00328e+18	FALSE	High	IsMasterProtein	P40937	Replication factor C subunit 5 OS=Homo sapiens (Human) OX=9606 GN=RFC5 PE=1 SV=1	0	21.374	19	5	7	5	340	38.5	7.2	11.19	5	96.2	467.2	154.9	327.4	561.6	230.1	476.8	405.6
4.87382e+17	FALSE	High	IsMasterProtein	Q9H8Y8	Golgi reassembly-stacking protein 2 OS=Homo sapiens (Human) OX=9606 GN=GORASP2 PE=1 SV=3	0	21.368	16	5	15	5	452	47.1	4.82	9.91	5	630.6	2678.7	812.8	1565.5	1675.2	824.8	2169.2	1685.5
-7.03273e+18	FALSE	High	IsMasterProtein	P27144	Adenylate kinase 4, mitochondrial OS=Homo sapiens (Human) OX=9606 GN=AK4 PE=1 SV=1	0	21.349	23	5	12	5	223	25.3	8.4	19.45	5	252	1481.3	413.8	734.7	1727.6	541	1444.4	1113.5
-7.5435e+18	FALSE	High	IsMasterProtein	P13798	Acylamino-acid-releasing enzyme OS=Homo sapiens (Human) OX=9606 GN=APEH PE=1 SV=4	0	21.341	7	4	6	4	732	81.2	5.48	12.39	4	47.2	193.8	93.2	107.7	286	79.8	279.2	159.4
4.26084e+18	FALSE	High	IsMasterProtein	Q9Y6M0	Testisin OS=Homo sapiens (Human) OX=9606 GN=PRSS21 PE=1 SV=1	0	21.336	22	5	9	5	314	34.9	7.62	16.67	5	112.7	1145.2	182.7	750.4	805.4	498.4	638.4	569
1.18831e+18	FALSE	High	IsMasterProtein	Q15691	Microtubule-associated protein RP/EB family member 1 OS=Homo sapiens (Human) OX=9606 GN=MAPRE1 PE=1 SV=3	0	21.316	19	5	6	5	268	30	5.14	14.88	5	395.2	1718.1	788.6	1110.8	2993.2	830.8	2040.6	1333.5
4.12989e+17	FALSE	High	IsMasterProtein	Q12874	Splicing factor 3A subunit 3 OS=Homo sapiens (Human) OX=9606 GN=SF3A3 PE=1 SV=1	0	21.309	12	5	8	5	501	58.8	5.38	14.79	5	155.1	581.4	354	358.2	952.4	299.7	1011.6	656.2
-5.95855e+18	FALSE	High	IsMasterProtein	Q9BRJ6	Uncharacterized protein C7orf50 OS=Homo sapiens (Human) OX=9606 GN=C7orf50 PE=1 SV=1	0	21.288	33	4	7	4	194	22.1	9.64	11.77	4	59.2	217.9	101.9	149.6	260.5	92.7	288.3	254.7
2.89034e+18	FALSE	High	IsMasterProtein	O75569	Interferon-inducible double-stranded RNA-dependent protein kinase activator A OS=Homo sapiens (Human) OX=9606 GN=PRKRA PE=1 SV=1	0	21.248	17	4	6	4	313	34.4	8.41	8.74	4	65.6	324.3	82	180.1	407.1	121.7	360.7	246.2
3.94949e+18	FALSE	High	IsMasterProtein	O15162	Phospholipid scramblase 1 OS=Homo sapiens (Human) OX=9606 GN=PLSCR1 PE=1 SV=1	0	21.248	16	4	6	4	318	35	4.94	12.51	4	66.8	1252.2	109.3	659.1	744.2	568	185.9	318.3
8.3873e+18	FALSE	High	IsMasterProtein	P07602	Prosaposin OS=Homo sapiens (Human) OX=9606 GN=PSAP PE=1 SV=2	0	21.238	11	7	13	7	524	58.1	5.17	21.18	7	312.3	4853.6	458.4	2647.1	2259.9	2124.7	1231.2	1156.1
7.19765e+18	FALSE	High	IsMasterProtein	Q9NVH1	DnaJ homolog subfamily C member 11 OS=Homo sapiens (Human) OX=9606 GN=DNAJC11 PE=1 SV=2	0	21.184	12	7	10	7	559	63.2	8.4	17.05	7	170.4	1185	226	1504.9	1174.3	956	695.6	529.4
-6.89035e+18	FALSE	High	IsMasterProtein	Q14165	Malectin OS=Homo sapiens (Human) OX=9606 GN=MLEC PE=1 SV=1	0	21.179	21	6	12	6	292	32.2	5.41	23.09	6	125.9	1632.7	192.3	1149.3	1343.1	732.1	957.4	731.4
-6.81115e+18	FALSE	High	IsMasterProtein	Q9Y2X3	Nucleolar protein 58 OS=Homo sapiens (Human) OX=9606 GN=NOP58 PE=1 SV=1	0	21.169	13	6	8	6	529	59.5	8.92	11.49	6	111	770.7	204.3	430	950.3	298.8	664.2	463.7
5.00482e+18	FALSE	High	IsMasterProtein	Q13867	Bleomycin hydrolase OS=Homo sapiens (Human) OX=9606 GN=BLMH PE=1 SV=1	0	21.117	15	5	5	5	455	52.5	6.27	4.03	5	49.6	455.5	109.8	249.3	278.9	223.4	320.9	324.9
4.40594e+18	FALSE	High	IsMasterProtein	Q9HDC9	Adipocyte plasma membrane-associated protein OS=Homo sapiens (Human) OX=9606 GN=APMAP PE=1 SV=2	0	21.068	20	7	8	7	416	46.5	6.16	13.94	7	82.6	1136.7	116.6	602	727.9	433.8	463.5	478.8
-4.46215e+18	FALSE	High	IsMasterProtein	Q92922	SWI/SNF complex subunit SMARCC1 OS=Homo sapiens (Human) OX=9606 GN=SMARCC1 PE=1 SV=3	0	21.038	9	8	9	6	1105	122.8	5.76	9.38	8	147	738	235.2	478.7	774.4	328.7	815.9	551
-8.62586e+18	FALSE	High	IsMasterProtein	P48556	26S proteasome non-ATPase regulatory subunit 8 OS=Homo sapiens (Human) OX=9606 GN=PSMD8 PE=1 SV=2	0	21.029	27	8	10	8	350	39.6	9.7	15.97	8	135.1	761.5	237.7	407.2	789.5	280.3	768.8	686.8
4.48138e+18	FALSE	High	IsMasterProtein	P15121	Aldo-keto reductase family 1 member B1 OS=Homo sapiens (Human) OX=9606 GN=AKR1B1 PE=1 SV=3	0	20.943	19	6	9	6	316	35.8	6.98	12.51	6	117.9	457.4	279.7	368.5	736.3	255.2	588.7	451.7
-8.07718e+18	FALSE	High	IsMasterProtein	Q8TAA9	Vang-like protein 1 OS=Homo sapiens (Human) OX=9606 GN=VANGL1 PE=1 SV=1	0	20.942	13	6	9	6	524	59.9	8.81	12.91	6	28.2	452.2	35.1	284.5	265.1	234.7	95.6	147.4
-8.23773e+18	FALSE	High	IsMasterProtein	P40763	Signal transducer and activator of transcription 3 OS=Homo sapiens (Human) OX=9606 GN=STAT3 PE=1 SV=2	0	20.927	9	5	9	5	770	88	6.3	19.87	5	116.2	845.7	227	569.7	1398.8	435.5	950.1	604.1
1.85348e+18	FALSE	High	IsMasterProtein	P17858	ATP-dependent 6-phosphofructokinase, liver type OS=Homo sapiens (Human) OX=9606 GN=PFKL PE=1 SV=6	0	20.923	10	6	7	4	780	85	7.5	10.71	6	133.3	524.6	313.4	369.1	1031.9	320.7	885.7	524.9
2.03166e+18	FALSE	High	IsMasterProtein	P06241	Tyrosine-protein kinase Fyn OS=Homo sapiens (Human) OX=9606 GN=FYN PE=1 SV=3	0	20.897	12	7	13	2	537	60.7	6.67	21.76	7	9	113.5	6.1	55.7	58.6	42.2	16.7	27.6
-2.30957e+18	FALSE	High	IsMasterProtein	Q02750	Dual specificity mitogen-activated protein kinase kinase 1 OS=Homo sapiens (Human) OX=9606 GN=MAP2K1 PE=1 SV=2	0	20.852	13	5	13	3	393	43.4	6.62	24.36	5	200.9	936.4	415.4	553.3	1861.2	486.2	1249.8	929
2.6834e+18	FALSE	High	IsMasterProtein	P17931	Galectin-3 OS=Homo sapiens (Human) OX=9606 GN=LGALS3 PE=1 SV=5	0	20.846	17	4	6	4	250	26.1	8.56	13.82	4	101.9	1543.3	175.2	931.7	825.9	497.5	391.1	314.8
5.16686e+18	FALSE	High	IsMasterProtein	P01111	GTPase NRas OS=Homo sapiens (Human) OX=9606 GN=NRAS PE=1 SV=1	0	20.806	33	4	6	1	189	21.2	5.17	9.23	4	32.2	381.1	54.9	238.7	234.1	187.6	172.6	171.5
-2.22701e+18	FALSE	High	IsMasterProtein	Q9BUQ8	Probable ATP-dependent RNA helicase DDX23 OS=Homo sapiens (Human) OX=9606 GN=DDX23 PE=1 SV=3	0	20.801	6	5	8	5	820	95.5	9.55	12.42	5	118.3	446.3	212.8	332.9	557.4	244.8	548.8	411.1
-9.15824e+18	FALSE	High	IsMasterProtein	Q71RC2	La-related protein 4 OS=Homo sapiens (Human) OX=9606 GN=LARP4 PE=1 SV=3	0	20.789	9	6	7	6	724	80.5	6.61	9.67	6	135.5	656.5	233.2	487.6	676.4	306.1	696	504.8
4.77302e+18	FALSE	High	IsMasterProtein	P30740	Leukocyte elastase inhibitor OS=Homo sapiens (Human) OX=9606 GN=SERPINB1 PE=1 SV=1	0	20.786	15	5	8	5	379	42.7	6.28	14.92	5	117.2	394.1	229.9	368.1	926.4	337	685.4	315.3
6.43829e+18	FALSE	High	IsMasterProtein	Q9BPW8	Protein NipSnap homolog 1 OS=Homo sapiens (Human) OX=9606 GN=NIPSNAP1 PE=1 SV=1	0	20.784	18	5	10	4	284	33.3	9.31	21.05	5	498.7	1447.3	488	654.6	1325.1	633.7	2462	1393.7
4.14524e+18	FALSE	High	IsMasterProtein	P68400	Casein kinase II subunit alpha OS=Homo sapiens (Human) OX=9606 GN=CSNK2A1 PE=1 SV=1	0	20.778	18	5	11	5	391	45.1	7.74	15.17	5	127.3	732.2	306.3	521	1085.6	363.1	924.4	567
5.11894e+18	FALSE	High	IsMasterProtein	Q8TEX9	Importin-4 OS=Homo sapiens (Human) OX=9606 GN=IPO4 PE=1 SV=2	0	20.767	9	7	9	7	1081	118.6	4.96	11.76	7	51.1	355.6	96.3	186.2	420.5	148.9	335.7	320.4
8.83235e+18	FALSE	High	IsMasterProtein	P09622	Dihydrolipoyl dehydrogenase, mitochondrial OS=Homo sapiens (Human) OX=9606 GN=DLD PE=1 SV=2	0	20.753	11	5	9	5	509	54.1	7.85	21.47	5	589.9	2747.2	907.9	1767.6	2889.4	1012.9	2760.2	2272
5.67373e+18	FALSE	High	IsMasterProtein	Q96HS1	Serine/threonine-protein phosphatase PGAM5, mitochondrial OS=Homo sapiens (Human) OX=9606 GN=PGAM5 PE=1 SV=2	0	20.751	21	5	13	5	289	32	8.68	30.65	5	713.3	3544.6	783.1	2772.4	2834.9	1598.2	2549.3	2534.7
6.73785e+18	FALSE	High	IsMasterProtein	Q9UNZ2	NSFL1 cofactor p47 OS=Homo sapiens (Human) OX=9606 GN=NSFL1C PE=1 SV=2	0	20.743	17	5	6	5	370	40.5	5.1	14.13	5	76.9	380.4	134.9	264.6	473.3	166	308.7	343.4
-5.55756e+18	FALSE	High	IsMasterProtein	Q9UN86	Ras GTPase-activating protein-binding protein 2 OS=Homo sapiens (Human) OX=9606 GN=G3BP2 PE=1 SV=2	0	20.739	15	6	10	6	482	54.1	5.55	6.66	6	124.9	454.2	214.4	302.8	637	203.6	575	382
-7.05764e+18	FALSE	High	IsMasterProtein	P02768	Albumin OS=Homo sapiens (Human) OX=9606 GN=ALB PE=1 SV=2	0	20.738	6	5	11	5	609	69.3	6.28	27.15	5	860.5	1412.1	661.6	805.5	1764.9	783.8	1800.9	1266.9
-1.46823e+18	FALSE	High	IsMasterProtein	O60832	H/ACA ribonucleoprotein complex subunit DKC1 OS=Homo sapiens (Human) OX=9606 GN=DKC1 PE=1 SV=3	0	20.699	13	6	10	6	514	57.6	9.42	9.6	6	67	339.3	141.2	222.4	447.7	167.8	387.3	284.8
-6.97414e+18	FALSE	High	IsMasterProtein	Q969T9	WW domain-binding protein 2 OS=Homo sapiens (Human) OX=9606 GN=WBP2 PE=1 SV=1	0	20.674	13	3	5	3	261	28.1	5.91	10.3	3	142.4	1393.8	178.3	653.6	448.5	368.6	408.9	951
-1.00782e+18	FALSE	High	IsMasterProtein	P83916	Chromobox protein homolog 1 OS=Homo sapiens (Human) OX=9606 GN=CBX1 PE=1 SV=1	0	20.647	28	3	10	2	185	21.4	4.93	7.97	3	48.8	568.4	62.1	210.2	615.2	160.9	231.4	165.9
-4.32663e+18	FALSE	High	IsMasterProtein	P55209	Nucleosome assembly protein 1-like 1 OS=Homo sapiens (Human) OX=9606 GN=NAP1L1 PE=1 SV=1	0	20.646	24	6	7	5	391	45.3	4.46	8.09	6	148.1	669.5	393.1	412.4	1128.7	330.1	867.8	645.2
-4.94544e+18	FALSE	High	IsMasterProtein	O95861	3'(2'),5'-bisphosphate nucleotidase 1 OS=Homo sapiens (Human) OX=9606 GN=BPNT1 PE=1 SV=1	0	20.642	21	4	5	4	308	33.4	5.69	12.01	4	60.9	349.8	131	240.9	626.5	199.2	391.1	257.2
-3.04525e+18	FALSE	High	IsMasterProtein	O43237	Cytoplasmic dynein 1 light intermediate chain 2 OS=Homo sapiens (Human) OX=9606 GN=DYNC1LI2 PE=1 SV=1	0	20.582	16	6	12	6	492	54.1	6.38	7.88	6	78.9	547.5	148.5	335.5	599.7	184.4	460.5	378.5
-6.07229e+18	FALSE	High	IsMasterProtein	Q9UBE0	SUMO-activating enzyme subunit 1 OS=Homo sapiens (Human) OX=9606 GN=SAE1 PE=1 SV=1	0	20.564	17	4	6	4	346	38.4	5.3	9.84	4	44	140.9	86.5	108	263.8	82.3	266.3	181.5
4.166e+18	FALSE	High	IsMasterProtein	Q5VT66	Mitochondrial amidoxime-reducing component 1 OS=Homo sapiens (Human) OX=9606 GN=MTARC1 PE=1 SV=1	0	20.523	12	4	10	3	337	37.5	8.88	22.46	4	687	4380.5	685.1	2223.9	3501.7	1509.7	2924.8	3159.4
-2.17199e+18	FALSE	High	IsMasterProtein	Q6Y1H2	Very-long-chain (3R)-3-hydroxyacyl-CoA dehydratase 2 OS=Homo sapiens (Human) OX=9606 GN=HACD2 PE=1 SV=1	0	20.523	17	4	12	4	254	28.4	9.55	27	4	184.4	2188	300.5	1818.3	1614.5	1150.3	928.1	811.7	Met-loss [N-Term]
6.96276e+18	FALSE	High	IsMasterProtein	O43681	ATPase GET3 OS=Homo sapiens (Human) OX=9606 GN=GET3 PE=1 SV=2	0	20.508	22	6	10	6	348	38.8	4.91	16.47	6	255.1	3367.8	375.9	1021.1	2913.2	557.9	2281.1	1474.9
8.6501e+18	FALSE	High	IsMasterProtein	P62857	40S ribosomal protein S28 OS=Homo sapiens (Human) OX=9606 GN=RPS28 PE=1 SV=1	0	20.44	46	3	15	3	69	7.8	10.7	27.38	3	877.8	2802	1313.7	1639.2	3292.7	1062.9	3213	2534.7
3.28962e+18	FALSE	High	IsMasterProtein	P62851	40S ribosomal protein S25 OS=Homo sapiens (Human) OX=9606 GN=RPS25 PE=1 SV=1	0	20.437	30	5	19	5	125	13.7	10.11	31.38	5	956.2	3087.8	1448.4	2075.2	3863.9	1467.7	3964.4	3071.2
-1.96001e+18	FALSE	High	IsMasterProtein	Q8NE01	Metal transporter CNNM3 OS=Homo sapiens (Human) OX=9606 GN=CNNM3 PE=1 SV=1	0	20.393	11	6	10	5	707	76.1	6.09	11.06	6	101.9	2278	166.6	1371.3	1286.2	1048.9	320.1	513.4	Phospho [S661]
-2.88757e+18	FALSE	High	IsMasterProtein	Q9HCE1	Helicase MOV-10 OS=Homo sapiens (Human) OX=9606 GN=MOV10 PE=1 SV=2	0	20.37	8	7	10	7	1003	113.6	8.82	9.3	7	178.4	802.6	297.7	638.9	1068.8	453	1011.2	566.5
-2.5433e+18	FALSE	High	IsMasterProtein	P14373	Zinc finger protein RFP OS=Homo sapiens (Human) OX=9606 GN=TRIM27 PE=1 SV=1	0	20.337	13	5	9	5	513	58.5	6.21	10.94	5
-6.71678e+18	FALSE	High	IsMasterProtein	Q9NX58	Cell growth-regulating nucleolar protein OS=Homo sapiens (Human) OX=9606 GN=LYAR PE=1 SV=2	0	20.336	22	5	8	5	379	43.6	9.54	10.34	5	27.7	137.7	43.8	78.8	122.7	58.1	105.8	81.7
-3.27927e+18	FALSE	High	IsMasterProtein	Q9BXB4	Oxysterol-binding protein-related protein 11 OS=Homo sapiens (Human) OX=9606 GN=OSBPL11 PE=1 SV=2	0	20.283	13	7	8	6	747	83.6	7.06	6.51	7	24.9	252.5	29.7	95.8	92.6	69.4	92.2	165.9
-4.03131e+18	FALSE	High	IsMasterProtein	P18077	60S ribosomal protein L35a OS=Homo sapiens (Human) OX=9606 GN=RPL35A PE=1 SV=2	0	20.272	46	6	23	6	110	12.5	11.06	57.19	6	1952.3	7369.2	3963.3	6235.6	10942.7	4298.8	10821.4	6754.4
-5.98635e+18	FALSE	High	IsMasterProtein	P61513	60S ribosomal protein L37a OS=Homo sapiens (Human) OX=9606 GN=RPL37A PE=1 SV=2	0	20.254	51	5	11	5	92	10.3	10.43	21.99	5	414.7	1831.7	608.1	868.3	1873.8	645.5	2015.6	1353.1
5.04884e+18	FALSE	High	IsMasterProtein	Q9H845	Complex I assembly factor ACAD9, mitochondrial OS=Homo sapiens (Human) OX=9606 GN=ACAD9 PE=1 SV=1	0	20.225	8	5	9	5	621	68.7	7.96	15.48	5	699.3	4314.6	647.6	2383.4	2464.7	1242.7	2624	2567.8
3.54102e+18	FALSE	High	IsMasterProtein	Q9UNM6	26S proteasome non-ATPase regulatory subunit 13 OS=Homo sapiens (Human) OX=9606 GN=PSMD13 PE=1 SV=2	0	20.22	14	6	9	6	376	42.9	5.81	17.69	6	291.8	1350.1	593.6	903.2	1865.8	662.7	1843.4	1401.7
2.10605e+18	FALSE	High	IsMasterProtein	P62910	60S ribosomal protein L32 OS=Homo sapiens (Human) OX=9606 GN=RPL32 PE=1 SV=2	0	20.208	33	4	14	4	135	15.9	11.33	21.72	4	158.3	1142.6	376.7	826.6	1308.8	431.8	983.5	855.8
1.22084e+18	FALSE	High	IsMasterProtein	Q7L2E3	ATP-dependent RNA helicase DHX30 OS=Homo sapiens (Human) OX=9606 GN=DHX30 PE=1 SV=1	0	20.207	5	6	8	6	1194	133.9	8.78	11.56	6	209	1048	332.8	736.9	1104.4	546.6	990.7	883.3
2.52718e+18	FALSE	High	IsMasterProtein	Q9NUQ9	CYFIP-related Rac1 interactor B OS=Homo sapiens (Human) OX=9606 GN=CYRIB PE=1 SV=1	0	20.197	33	7	8	7	324	36.7	6.06	6.22	7	39.6	186.6	72	137.5	259.7	77.5	216.2	126.3
-8.78524e+18	FALSE	High	IsMasterProtein	P28838	Cytosol aminopeptidase OS=Homo sapiens (Human) OX=9606 GN=LAP3 PE=1 SV=3	0	20.188	13	5	5	5	519	56.1	7.93	7.35	5	67.2	268.2	150.8	175.3	526	136	396	233.1
-7.63767e+18	FALSE	High	IsMasterProtein	Q12888	TP53-binding protein 1 OS=Homo sapiens (Human) OX=9606 GN=TP53BP1 PE=1 SV=2	0	20.179	6	8	10	8	1972	213.4	4.7	8.94	8	123	375.2	268.2	270.7	666.7	246.4	710.4	448.7
5.21634e+18	FALSE	High	IsMasterProtein	Q96PZ0	Pseudouridylate synthase 7 homolog OS=Homo sapiens (Human) OX=9606 GN=PUS7 PE=1 SV=2	0	20.163	12	6	8	6	661	75	6.37	4.16	6	64.7	234.9	124.9	197.4	437.7	128.6	382.7	232.6
-7.93054e+18	FALSE	High	IsMasterProtein	Q96DZ1	Endoplasmic reticulum lectin 1 OS=Homo sapiens (Human) OX=9606 GN=ERLEC1 PE=1 SV=1	0	20.16	12	6	10	6	483	54.8	6.28	12.94	6	153.1	1003	184.9	542.4	650	324.6	587.9	472.8
-7.00006e+17	FALSE	High	IsMasterProtein	Q7Z739	YTH domain-containing family protein 3 OS=Homo sapiens (Human) OX=9606 GN=YTHDF3 PE=1 SV=1	0	20.082	12	7	10	2	585	63.8	9.04	19.09	7	71.4	321.1	93.5	164.4	307	123.1	303.8	233.1
7.83414e+18	FALSE	High	IsMasterProtein	Q7Z6Z7	E3 ubiquitin-protein ligase HUWE1 OS=Homo sapiens (Human) OX=9606 GN=HUWE1 PE=1 SV=3	0	19.999	2	7	12	7	4374	481.6	5.22	8.44	7	103	261	85.9	173.7	350.5	114.8	274.2	225.1
-2.59895e+18	FALSE	High	IsMasterProtein	Q9Y295	Developmentally-regulated GTP-binding protein 1 OS=Homo sapiens (Human) OX=9606 GN=DRG1 PE=1 SV=1	0	19.998	13	3	5	3	367	40.5	8.9	12.96	3	102.9	268.8	166.1	207.9	517.2	133	498.8	273.7
2.66052e+18	FALSE	High	IsMasterProtein	Q9UKK9	ADP-sugar pyrophosphatase OS=Homo sapiens (Human) OX=9606 GN=NUDT5 PE=1 SV=1	0	19.986	28	5	8	5	219	24.3	4.94	14.72	5	126.7	343.2	255.5	228.4	866.1	202.9	568.9	312.8
-4.80595e+18	FALSE	High	IsMasterProtein	P50336	Protoporphyrinogen oxidase OS=Homo sapiens (Human) OX=9606 GN=PPOX PE=1 SV=1	0	19.97	14	5	8	5	477	50.7	8.16	2.85	5	37.8	336.7	47	130.7	296.5	75.1	216.6	224.1
2.14278e+18	FALSE	High	IsMasterProtein	P15559	NAD(P)H dehydrogenase [quinone] 1 OS=Homo sapiens (Human) OX=9606 GN=NQO1 PE=1 SV=1	0	19.934	21	5	8	5	274	30.8	8.88	19.59	5	231.6	727.6	366.9	543.7	1371.2	418.4	1000.2	633.7
-4.4574e+18	FALSE	High	IsMasterProtein	Q7KZI7	Serine/threonine-protein kinase MARK2 OS=Homo sapiens (Human) OX=9606 GN=MARK2 PE=1 SV=2	0	19.92	10	8	11	5	788	87.9	9.72	12.08	8	200.5	2835.3	299.5	904.8	1369.1	669	1018.8	1256.3
8.97835e+18	FALSE	High	IsMasterProtein	Q13148	TAR DNA-binding protein 43 OS=Homo sapiens (Human) OX=9606 GN=TARDBP PE=1 SV=1	0	19.912	14	4	4	4	414	44.7	6.19	8.05	4	54.1	264.9	94.9	120.1	279.8	103.3	255.6	195
5.86086e+18	FALSE	High	IsMasterProtein	Q9Y5A9	YTH domain-containing family protein 2 OS=Homo sapiens (Human) OX=9606 GN=YTHDF2 PE=1 SV=2	0	19.88	11	6	10	3	579	62.3	8.79	18.98	6	81.1	456.8	120.1	244.8	361	196.9	478.3	445.7
6.07862e+18	FALSE	High	IsMasterProtein	Q6YHK3	CD109 antigen OS=Homo sapiens (Human) OX=9606 GN=CD109 PE=1 SV=2	0	19.865	5	7	10	7	1445	161.6	5.85	14.75	7	301.2	5206.7	289	1626.3	1809.3	1160	1219.1	2493.6
3.35093e+18	FALSE	High	IsMasterProtein	P33897	ATP-binding cassette sub-family D member 1 OS=Homo sapiens (Human) OX=9606 GN=ABCD1 PE=1 SV=2	0	19.841	6	3	4	3	745	82.9	8.95	9.63	3	50.2	454.8	78.4	517.4	328.3	304.1	222.3	180
-3.47652e+18	FALSE	High	IsMasterProtein	P53634	Dipeptidyl peptidase 1 OS=Homo sapiens (Human) OX=9606 GN=CTSC PE=1 SV=2	0	19.84	11	3	6	3	463	51.8	6.99	17.63	3	45	601	109.7	356	321.6	158.1	262.1	202.5
-4.13067e+18	FALSE	High	IsMasterProtein	Q9BTV4	Transmembrane protein 43 OS=Homo sapiens (Human) OX=9606 GN=TMEM43 PE=1 SV=1	0	19.832	20	8	11	8	400	44.8	8.13	17.17	8	123	1346.2	198.8	1119.8	1216.2	668.1	712.7	629.2
4.68444e+18	FALSE	High	IsMasterProtein	Q01628	Interferon-induced transmembrane protein 3 OS=Homo sapiens (Human) OX=9606 GN=IFITM3 PE=1 SV=2	0	19.789	31	2	4	2	133	14.6	7.01	18.64	2	19.6	198.4	33.6	191.9	128.6	144.5	92.9	71.7
-9.10075e+18	FALSE	High	IsMasterProtein	Q14C86	GTPase-activating protein and VPS9 domain-containing protein 1 OS=Homo sapiens (Human) OX=9606 GN=GAPVD1 PE=1 SV=2	0	19.755	5	6	8	6	1478	164.9	5.22	7.44	6	42.3	233.6	69.7	133.6	333.4	110.2	228.3	218.6
7.71978e+18	FALSE	High	IsMasterProtein	O60566	Mitotic checkpoint serine/threonine-protein kinase BUB1 beta OS=Homo sapiens (Human) OX=9606 GN=BUB1B PE=1 SV=3	0	19.735	6	7	11	7	1050	119.5	5.27	12.57	7	55.3	597.1	93	377.1	584.7	245.5	293.6	244.7	Phospho [T1042; S1043]
-7.0976e+18	FALSE	High	IsMasterProtein	P09012	U1 small nuclear ribonucleoprotein A OS=Homo sapiens (Human) OX=9606 GN=SNRPA PE=1 SV=3	0	19.728	25	6	13	4	282	31.3	9.83	25.86	6	486.4	1498.9	838.7	893.6	2474.7	720.8	2410.4	1539.1
4.44591e+18	FALSE	High	IsMasterProtein	Q969V3	Nicalin OS=Homo sapiens (Human) OX=9606 GN=NCLN PE=1 SV=2	0	19.706	9	5	9	5	563	62.9	6.89	18.91	5	275.4	2688.5	449.6	2700.6	2173.6	1621	1433.4	1117
8.75706e+18	FALSE	High	IsMasterProtein	Q13586	Stromal interaction molecule 1 OS=Homo sapiens (Human) OX=9606 GN=STIM1 PE=1 SV=3	0	19.667	13	8	11	8	685	77.4	6.67	13.19	8	52.7	636.9	80.3	445.4	471.2	282.4	302.3	253.2
3.49985e+18	FALSE	High	IsMasterProtein	Q9UHQ9	NADH-cytochrome b5 reductase 1 OS=Homo sapiens (Human) OX=9606 GN=CYB5R1 PE=1 SV=1	0	19.593	21	6	8	6	305	34.1	9.38	14.69	6	322.5	2505.1	403	2210.7	2104.9	1382.4	1483.8	1402.2
8.76019e+18	FALSE	High	IsMasterProtein	Q8NCA5	Protein FAM98A OS=Homo sapiens (Human) OX=9606 GN=FAM98A PE=1 SV=2	0	19.538	13	4	6	3	518	55.2	8.95	9.34	4	31.4	194.5	59.7	112.5	419.2	65.5	145.7	114.8
-5.45964e+18	FALSE	High	IsMasterProtein	Q9NWH9	SAFB-like transcription modulator OS=Homo sapiens (Human) OX=9606 GN=SLTM PE=1 SV=2	0	19.535	6	6	10	6	1034	117.1	7.87	19.31	6	194.6	1588.9	275.1	909.3	1132.9	514.5	713.5	1231.3
8.80974e+18	FALSE	High	IsMasterProtein	P46776	60S ribosomal protein L27a OS=Homo sapiens (Human) OX=9606 GN=RPL27A PE=1 SV=2	0	19.426	34	5	8	5	148	16.6	11	13.95	5	190.8	766.7	317	521.3	984.2	384.5	904.6	655.7
4.10624e+17	FALSE	High	IsMasterProtein	Q6PKG0	La-related protein 1 OS=Homo sapiens (Human) OX=9606 GN=LARP1 PE=1 SV=2	0	19.378	10	8	10	8	1096	123.4	8.82	6.46	8	40	212.7	83.4	187.1	293.6	113.4	261.3	160.9
-3.92856e+18	FALSE	High	IsMasterProtein	Q9UBQ5	Eukaryotic translation initiation factor 3 subunit K OS=Homo sapiens (Human) OX=9606 GN=EIF3K PE=1 SV=1	0	19.375	28	5	6	5	218	25	4.93	16.53	5	180.2	1626.1	350.4	762.5	1393	453	1193.7	836.7
4.44927e+18	FALSE	High	IsMasterProtein	O15269	Serine palmitoyltransferase 1 OS=Homo sapiens (Human) OX=9606 GN=SPTLC1 PE=1 SV=1	0	19.311	12	5	8	5	473	52.7	6.01	6.7	5	35.7	367.4	49.1	271.7	251.7	169.9	174.1	180.5
-8.7938e+17	FALSE	High	IsMasterProtein	Q9ULV0	Unconventional myosin-Vb OS=Homo sapiens (Human) OX=9606 GN=MYO5B PE=1 SV=3	0	19.3	3	6	9	1	1848	213.5	7.2	13.68	6
5.96661e+18	FALSE	High	IsMasterProtein	P10599	Thioredoxin OS=Homo sapiens (Human) OX=9606 GN=TXN PE=1 SV=3	0	19.298	31	4	17	4	105	11.7	4.92	44.21	4	828.9	2123.4	1493.5	1427.4	4632.9	1287.2	3728.9	2106.1
-4.41093e+18	FALSE	High	IsMasterProtein	P14927	Cytochrome b-c1 complex subunit 7 OS=Homo sapiens (Human) OX=9606 GN=UQCRB PE=1 SV=2	0	19.277	33	5	12	5	111	13.5	8.78	23.71	5	409.4	1556.3	344.5	1126.2	1315.1	695.7	1236.5	952
4.53262e+18	FALSE	High	IsMasterProtein	P00491	Purine nucleoside phosphorylase OS=Homo sapiens (Human) OX=9606 GN=PNP PE=1 SV=2	0	19.277	16	4	8	4	289	32.1	6.95	14.86	4	46.9	177.5	85.9	139.7	375.7	86.2	262.9	170
8.13455e+18	FALSE	High	IsMasterProtein	P30519	Heme oxygenase 2 OS=Homo sapiens (Human) OX=9606 GN=HMOX2 PE=1 SV=2	0	19.269	13	4	9	4	316	36	5.41	16.18	4	108.6	1142	181.8	1000	923.5	625.6	710	550
9.19394e+18	FALSE	High	IsMasterProtein	Q02818	Nucleobindin-1 OS=Homo sapiens (Human) OX=9606 GN=NUCB1 PE=1 SV=4	0	19.244	16	6	10	6	461	53.8	5.25	4.98	6	93.7	356.9	131.3	324.9	495.5	211.6	397.9	188
3.37433e+18	FALSE	High	IsMasterProtein	Q86TC9	Myopalladin OS=Homo sapiens (Human) OX=9606 GN=MYPN PE=1 SV=2	0	19.242	6	7	10	7	1320	145.2	6.77	6.37	7	75.3	635.6	104.4	431.3	622.8	281	347.4	288.3
4.40258e+16	FALSE	High	IsMasterProtein	A1L0T0	2-hydroxyacyl-CoA lyase 2 OS=Homo sapiens (Human) OX=9606 GN=ILVBL PE=1 SV=2	0	19.21	12	5	7	5	632	67.8	8.15	11.45	5	151.9	1203.9	212.9	872.8	931	626.1	657.7	627.7
1.72116e+18	FALSE	High	IsMasterProtein	Q9UBQ0	Vacuolar protein sorting-associated protein 29 OS=Homo sapiens (Human) OX=9606 GN=VPS29 PE=1 SV=1	0	19.202	33	6	9	6	182	20.5	6.79	16.85	6	255.4	1049.3	453.6	676	1599	500.5	1367.4	983.6
5.47521e+18	FALSE	High	IsMasterProtein	Q9BQI0	Allograft inflammatory factor 1-like OS=Homo sapiens (Human) OX=9606 GN=AIF1L PE=1 SV=1	0	19.199	55	7	9	7	150	17.1	7.2	7.34	7	154.8	5050	169.5	1789.7	1088.9	1533.9	281.8	4056.3	Phospho [S133; S134]
-1.83145e+18	FALSE	High	IsMasterProtein	P84098	60S ribosomal protein L19 OS=Homo sapiens (Human) OX=9606 GN=RPL19 PE=1 SV=1	0	19.179	20	4	12	4	196	23.5	11.47	22.16	4	369.2	991.9	672.4	911.5	1935.7	596.6	1181.1	1154.1
-2.82063e+18	FALSE	High	IsMasterProtein	P51571	Translocon-associated protein subunit delta OS=Homo sapiens (Human) OX=9606 GN=SSR4 PE=1 SV=1	0	19.176	25	4	9	4	173	19	6.15	16.97	4	117.2	1403.6	196.9	1239.6	1024.8	704.5	661.9	525.4
5.91484e+18	FALSE	High	IsMasterProtein	Q03405	Urokinase plasminogen activator surface receptor OS=Homo sapiens (Human) OX=9606 GN=PLAUR PE=1 SV=1	0	19.145	9	2	7	2	335	37	6.65	7.87	2	10.6	280.6	13.8	131	67.8	103.3	63.7	86.7
-8.76428e+18	FALSE	High	IsMasterProtein	P18583	Protein SON OS=Homo sapiens (Human) OX=9606 GN=SON PE=1 SV=4	0	19.136	4	8	8	8	2426	263.7	5.64	9.12	8	75.2	567.7	102.4	428.1	387	260.7	274.6	253.2
-2.06446e+18	FALSE	High	IsMasterProtein	Q96QK1	Vacuolar protein sorting-associated protein 35 OS=Homo sapiens (Human) OX=9606 GN=VPS35 PE=1 SV=2	0	19.109	11	6	10	6	796	91.6	5.49	14.98	6	61.5	258.4	121.1	176.9	427.2	152.1	372.5	211.6
-5.62524e+18	FALSE	High	IsMasterProtein	P22061	Protein-L-isoaspartate(D-aspartate) O-methyltransferase OS=Homo sapiens (Human) OX=9606 GN=PCMT1 PE=1 SV=4	0	19.092	21	4	9	4	227	24.6	7.21	16.43	4	252.2	848.3	358.3	433.2	1137.9	387	901.2	747
-8.18469e+18	FALSE	High	IsMasterProtein	Q9P035	Very-long-chain (3R)-3-hydroxyacyl-CoA dehydratase 3 OS=Homo sapiens (Human) OX=9606 GN=HACD3 PE=1 SV=2	0	19.09	19	6	9	6	362	43.1	8.94	18.45	6	197.4	2135.1	292.6	1691.4	1589	1079.5	941	752.5
1.55134e+17	FALSE	High	IsMasterProtein	O43402	ER membrane protein complex subunit 8 OS=Homo sapiens (Human) OX=9606 GN=EMC8 PE=1 SV=1	0	19.071	25	4	7	4	210	23.8	6.4	13.86	4	34.2	271.5	45.8	133.9	140.7	88.1	137.7	127.8
8.45437e+18	FALSE	High	IsMasterProtein	P19404	NADH dehydrogenase [ubiquinone] flavoprotein 2, mitochondrial OS=Homo sapiens (Human) OX=9606 GN=NDUFV2 PE=1 SV=2	0	19.07	20	4	7	4	249	27.4	8.06	14.73	4	67.8	346.5	71.3	215.9	320.4	124.5	288.3	230.1
5.63945e+18	FALSE	High	IsMasterProtein	Q93008	Probable ubiquitin carboxyl-terminal hydrolase FAF-X OS=Homo sapiens (Human) OX=9606 GN=USP9X PE=1 SV=3	0	19.066	4	7	9	7	2570	292.1	5.8	12.1	7	83.7	456.8	176.6	296	650.4	266	589.8	373
-2.24897e+17	FALSE	High	IsMasterProtein	P13987	CD59 glycoprotein OS=Homo sapiens (Human) OX=9606 GN=CD59 PE=1 SV=1	0	19.054	16	3	9	3	128	14.2	6.48	21.8	3	235.9	5203.4	253.6	3390.5	1920.7	2809.1	484	830.2
5.27284e+18	FALSE	High	IsMasterProtein	P09661	U2 small nuclear ribonucleoprotein A' OS=Homo sapiens (Human) OX=9606 GN=SNRPA1 PE=1 SV=2	0	19.013	14	3	7	3	255	28.4	8.62	7.85	3	140.5	475.1	252.1	297.7	688.9	182.3	674.8	493.3
-5.27718e+18	FALSE	High	IsMasterProtein	P60866	40S ribosomal protein S20 OS=Homo sapiens (Human) OX=9606 GN=RPS20 PE=1 SV=1	0	19.002	33	4	15	4	119	13.4	9.94	27.95	4	570.1	2224.5	1081.8	1418.1	2816.5	1001.8	2845.1	1927.1
4.80701e+18	FALSE	High	IsMasterProtein	Q9NTZ6	RNA-binding protein 12 OS=Homo sapiens (Human) OX=9606 GN=RBM12 PE=1 SV=1	0	18.992	7	6	9	6	932	97.3	8.63	8.26	6	120.1	480.9	231.8	369.4	975	230.3	807.5	462.7
8.35902e+18	FALSE	High	IsMasterProtein	Q14258	E3 ubiquitin/ISG15 ligase TRIM25 OS=Homo sapiens (Human) OX=9606 GN=TRIM25 PE=1 SV=2	0	18.978	13	6	9	6	630	70.9	8.09	10.44	6	54.6	247.3	121	191.3	371.5	137.4	330	222.1
1.36754e+18	FALSE	High	IsMasterProtein	Q13724	Mannosyl-oligosaccharide glucosidase OS=Homo sapiens (Human) OX=9606 GN=MOGS PE=1 SV=5	0	18.974	8	6	15	6	837	91.9	8.9	19.15	6	91	962.5	123.8	591.1	763.9	370	495.4	574
4.81963e+18	FALSE	High	IsMasterProtein	P02792	Ferritin light chain OS=Homo sapiens (Human) OX=9606 GN=FTL PE=1 SV=2	0	18.969	29	5	7	5	175	20	5.78	20.06	5	668.2	2479	715.6	2386.3	1757.7	1516.4	1391.6	1037.3
1.5669e+18	FALSE	High	IsMasterProtein	P51153	Ras-related protein Rab-13 OS=Homo sapiens (Human) OX=9606 GN=RAB13 PE=1 SV=1	0	18.961	25	5	11	3	203	22.8	9.19	27.96	5	346.1	1955.7	421.7	1239.6	1543.3	890.5	1098.1	1316.5
6.74479e+18	FALSE	High	IsMasterProtein	O15173	Membrane-associated progesterone receptor component 2 OS=Homo sapiens (Human) OX=9606 GN=PGRMC2 PE=1 SV=1	0	18.95	35	5	7	4	223	23.8	4.88	17.74	5									Phospho [Y210]
3.64614e+18	FALSE	High	IsMasterProtein	Q9Y6C9	Mitochondrial carrier homolog 2 OS=Homo sapiens (Human) OX=9606 GN=MTCH2 PE=1 SV=1	0	18.947	18	4	6	4	303	33.3	7.97	13.67	4	94	1015.4	145.5	1232.6	841	821.6	455.9	378
-3.4276e+18	FALSE	High	IsMasterProtein	O14828	Secretory carrier-associated membrane protein 3 OS=Homo sapiens (Human) OX=9606 GN=SCAMP3 PE=1 SV=3	0	18.94	14	3	6	3	347	38.3	7.64	16.8	3	131	531.2	203.9	372.9	505.9	283.8	375.5	509.4
-6.9511e+18	FALSE	High	IsMasterProtein	Q9BYD3	39S ribosomal protein L4, mitochondrial OS=Homo sapiens (Human) OX=9606 GN=MRPL4 PE=1 SV=1	0	18.892	14	3	4	3	311	34.9	9.72	14.79	3	78.3	319.1	121.6	251.5	423.8	146.4	410.8	331.4
-6.19956e+18	FALSE	High	IsMasterProtein	Q86XP3	ATP-dependent RNA helicase DDX42 OS=Homo sapiens (Human) OX=9606 GN=DDX42 PE=1 SV=1	0	18.88	7	5	7	5	938	102.9	7.02	8.04	5	251.3	880.3	504.2	626.7	1220	454.8	1164.4	897.4
6.55935e+18	FALSE	High	IsMasterProtein	Q96PE2	Rho guanine nucleotide exchange factor 17 OS=Homo sapiens (Human) OX=9606 GN=ARHGEF17 PE=1 SV=1	0	18.873	3	6	8	6	2063	221.5	6.29	9.5	6	16.7	368.7	26.5	168.9	147.8	94.7	77.8	287.3
-3.48064e+18	FALSE	High	IsMasterProtein	Q9NRF8	CTP synthase 2 OS=Homo sapiens (Human) OX=9606 GN=CTPS2 PE=1 SV=1	0	18.831	9	4	5	2	586	65.6	6.9	12.03	4	22.1	217.3	46.4	81.4	198.5	58.8	198	145.4
-8.11449e+18	FALSE	High	IsMasterProtein	P98194	Calcium-transporting ATPase type 2C member 1 OS=Homo sapiens (Human) OX=9606 GN=ATP2C1 PE=1 SV=3	0	18.688	6	5	6	5	919	100.5	6.74	11.72	5	135.4	1481.3	218.8	1289	916.8	972.8	562.9	551.5
-2.2608e+18	FALSE	High	IsMasterProtein	Q13045	Protein flightless-1 homolog OS=Homo sapiens (Human) OX=9606 GN=FLII PE=1 SV=2	0	18.677	5	6	9	6	1269	144.7	6.05	12.17	6	148.7	1410.8	231.2	1119.2	1292.9	761.4	768.5	831.7
-2.20536e+18	FALSE	High	IsMasterProtein	Q16763	Ubiquitin-conjugating enzyme E2 S OS=Homo sapiens (Human) OX=9606 GN=UBE2S PE=1 SV=2	0	18.672	19	2	5	2	222	23.8	8.38	14.2	2	23	356.9	38.1	128.8	406.2	111.8	176.8	185.5
-3.28987e+18	FALSE	High	IsMasterProtein	Q9NX40	OCIA domain-containing protein 1 OS=Homo sapiens (Human) OX=9606 GN=OCIAD1 PE=1 SV=1	0	18.644	16	4	6	4	245	27.6	7.49	16.02	4	461.9	1904.1	490.1	1649.1	1792.1	1031.6	1841.5	1420.8
-6.88036e+18	FALSE	High	IsMasterProtein	P26358	DNA (cytosine-5)-methyltransferase 1 OS=Homo sapiens (Human) OX=9606 GN=DNMT1 PE=1 SV=2	0	18.631	5	7	8	7	1616	183.1	7.75	8.14	7	84.4	556.6	170.9	351.8	486.7	228	529.1	490.3
7.17444e+18	FALSE	High	IsMasterProtein	P61088	Ubiquitin-conjugating enzyme E2 N OS=Homo sapiens (Human) OX=9606 GN=UBE2N PE=1 SV=1	0	18.602	26	4	8	4	152	17.1	6.57	10.42	4	46.4	281.2	95.9	133.3	314.1	118.3	227.2	190
-3.36418e+18	FALSE	High	IsMasterProtein	P42765	3-ketoacyl-CoA thiolase, mitochondrial OS=Homo sapiens (Human) OX=9606 GN=ACAA2 PE=1 SV=2	0	18.589	17	5	8	5	397	41.9	8.09	16.19	5	108.9	445.7	193.2	380.3	590.5	221.3	440.7	320.4
-3.34357e+18	FALSE	High	IsMasterProtein	P61326	Protein mago nashi homolog OS=Homo sapiens (Human) OX=9606 GN=MAGOH PE=1 SV=1	0	18.543	41	7	8	7	146	17.2	6.11	8.09	7	214.7	901.2	354.1	536.7	1075.1	413.3	1150.4	788.6
5.55882e+18	FALSE	High	IsMasterProtein	Q9UDY4	DnaJ homolog subfamily B member 4 OS=Homo sapiens (Human) OX=9606 GN=DNAJB4 PE=1 SV=1	0	18.464	16	4	6	4	337	37.8	8.5	11.74	4	86.2	689.7	164.4	516.5	642	276.9	405.5	373.5
9.03456e+18	FALSE	High	IsMasterProtein	O75223	Gamma-glutamylcyclotransferase OS=Homo sapiens (Human) OX=9606 GN=GGCT PE=1 SV=1	0	18.463	25	5	8	5	188	21	5.14	16.57	5	612.3	1209.2	1119.5	918.6	3726.1	974.6	2769.3	1481.9
5.62548e+18	FALSE	High	IsMasterProtein	P04179	Superoxide dismutase [Mn], mitochondrial OS=Homo sapiens (Human) OX=9606 GN=SOD2 PE=1 SV=3	0	18.458	23	5	10	5	222	24.7	8.25	29.38	5	848.5	3044.8	1485	2793.9	6013.3	1928.8	3935.6	2358.3
8.66023e+18	FALSE	High	IsMasterProtein	A0FGR8	Extended synaptotagmin-2 OS=Homo sapiens (Human) OX=9606 GN=ESYT2 PE=1 SV=1	0	18.448	9	6	7	6	921	102.3	9.26	5.17	6	33.7	233.6	63.3	151.5	315.8	88.5	200.6	159.9
1.87327e+18	FALSE	High	IsMasterProtein	Q709C8	Vacuolar protein sorting-associated protein 13C OS=Homo sapiens (Human) OX=9606 GN=VPS13C PE=1 SV=1	0	18.433	2	5	8	5	3753	422.1	6.83	7.95	5	12.5	39.8	13	35.2	69.9	28.4	45.1	38.6
-1.20887e+18	FALSE	High	IsMasterProtein	P47813	Eukaryotic translation initiation factor 1A, X-chromosomal OS=Homo sapiens (Human) OX=9606 GN=EIF1AX PE=1 SV=2	0	18.429	33	5	7	5	144	16.5	5.24	18.85	5	582.8	1335.1	1185.8	950	3258.8	915.4	3175.1	1843.4
-4.3621e+18	FALSE	High	IsMasterProtein	Q13443	Disintegrin and metalloproteinase domain-containing protein 9 OS=Homo sapiens (Human) OX=9606 GN=ADAM9 PE=1 SV=1	0	18.419	10	5	7	5	819	90.5	7.52	7.25	5	53.5	500.5	74	399.5	392.8	346	171.8	175.5
-1.69291e+18	FALSE	High	IsMasterProtein	Q15811	Intersectin-1 OS=Homo sapiens (Human) OX=9606 GN=ITSN1 PE=1 SV=3	0	18.393	5	7	8	7	1721	195.3	7.77	7.61	7	121.7	1002.3	193.3	472.9	543.2	272.7	333.4	977.1
5.31478e+18	FALSE	High	IsMasterProtein	O75436	Vacuolar protein sorting-associated protein 26A OS=Homo sapiens (Human) OX=9606 GN=VPS26A PE=1 SV=2	0	18.377	15	3	5	3	327	38.1	6.57	9.23	3	98.2	372.6	186	235.8	638.7	165.7	587.2	373
-6.47027e+18	FALSE	High	IsMasterProtein	Q8WUM0	Nuclear pore complex protein Nup133 OS=Homo sapiens (Human) OX=9606 GN=NUP133 PE=1 SV=2	0	18.372	7	6	7	6	1156	128.9	5.1	7.16	6	116.6	680.6	150.5	347.3	751.8	261	542.4	441.7
-1.99396e+17	FALSE	High	IsMasterProtein	P25788	Proteasome subunit alpha type-3 OS=Homo sapiens (Human) OX=9606 GN=PSMA3 PE=1 SV=2	0	18.365	18	5	9	5	255	28.4	5.33	19.41	5	443	1987	876.5	1059.9	3025.9	793.9	2856.9	2042.4
-4.94323e+18	FALSE	High	IsMasterProtein	Q8IWX8	Calcium homeostasis endoplasmic reticulum protein OS=Homo sapiens (Human) OX=9606 GN=CHERP PE=1 SV=3	0	18.343	5	4	8	4	916	103.6	9.04	18.82	4	73.8	437.9	126.4	242.5	530.6	191.3	393	350.9
2.7531e+18	FALSE	High	IsMasterProtein	Q99618	Cell division cycle-associated protein 3 OS=Homo sapiens (Human) OX=9606 GN=CDCA3 PE=1 SV=1	0	18.302	34	5	6	5	268	29	6.43	7.11	5
-5.39071e+18	FALSE	High	IsMasterProtein	Q8IYB3	Serine/arginine repetitive matrix protein 1 OS=Homo sapiens (Human) OX=9606 GN=SRRM1 PE=1 SV=2	0	18.298	6	4	5	4	904	102.3	11.84	9.38	4	32.3	178.8	70.8	88.1	252.1	65	180.5	145.9
-7.66767e+18	FALSE	High	IsMasterProtein	O60264	SWI/SNF-related matrix-associated actin-dependent regulator of chromatin subfamily A member 5 OS=Homo sapiens (Human) OX=9606 GN=SMARCA5 PE=1 SV=1	0	18.292	6	7	8	7	1052	121.8	8.09	8.76	7	112.9	679.3	180.1	436.1	957.8	299.4	997.6	608.1
3.09228e+17	FALSE	High	IsMasterProtein	Q5SRD1	Putative mitochondrial import inner membrane translocase subunit Tim23B OS=Homo sapiens (Human) OX=9606 GN=TIMM23B PE=5 SV=2	0	18.276	14	2	5	2	257	28	9.39	15.59	2	67.6	443.7	84.6	579.9	302.4	335.6	307.2	254.2
1.52917e+18	FALSE	High	IsMasterProtein	O14777	Kinetochore protein NDC80 homolog OS=Homo sapiens (Human) OX=9606 GN=NDC80 PE=1 SV=1	0	18.263	9	6	8	6	642	73.9	5.6	14.77	6	107.7	1494.3	191.6	1256.3	1375.8	734	690.3	409.6
-7.80997e+18	FALSE	High	IsMasterProtein	P42892	Endothelin-converting enzyme 1 OS=Homo sapiens (Human) OX=9606 GN=ECE1 PE=1 SV=2	0	18.247	7	6	12	6	770	87.1	5.88	19.01	6	178.1	3155.7	253.8	1964	1313	1413.8	548.1	807.6
2.17004e+18	FALSE	High	IsMasterProtein	O15027	Protein transport protein Sec16A OS=Homo sapiens (Human) OX=9606 GN=SEC16A PE=1 SV=4	0	18.245	4	6	8	6	2357	251.7	5.8	3.02	6	17.7	188.6	29.4	120.8	183	73.1	124	116.8	Phospho [S1069; S2083]
1.94844e+18	FALSE	High	IsMasterProtein	P52594	Arf-GAP domain and FG repeat-containing protein 1 OS=Homo sapiens (Human) OX=9606 GN=AGFG1 PE=1 SV=2	0	18.239	9	4	6	4	562	58.2	8.63	15.12	4	126.3	1194.2	190.7	447.6	614.4	238.1	361.9	1044.8
3.78362e+18	FALSE	High	IsMasterProtein	P61225	Ras-related protein Rap-2b OS=Homo sapiens (Human) OX=9606 GN=RAP2B PE=1 SV=1	0	18.208	27	5	9	3	183	20.5	4.81	18.98	5	23.2	492.7	34.6	267.2	188	198.5	82.7	129.8
-1.55354e+18	FALSE	High	IsMasterProtein	P51965	Ubiquitin-conjugating enzyme E2 E1 OS=Homo sapiens (Human) OX=9606 GN=UBE2E1 PE=1 SV=1	0	18.187	28	4	6	4	193	21.4	8.53	11.54	4	59.1	298.9	99.2	151.5	428.4	127.9	377.4	291.3
3.08011e+18	FALSE	High	IsMasterProtein	Q9BYJ9	YTH domain-containing family protein 1 OS=Homo sapiens (Human) OX=9606 GN=YTHDF1 PE=1 SV=1	0	18.154	11	6	8	2	559	60.8	8.79	14.5	6	113.3	252.5	65	101.9	247.9	91.5	224.2	151.4
-4.38897e+18	FALSE	High	IsMasterProtein	P43034	Platelet-activating factor acetylhydrolase IB subunit alpha OS=Homo sapiens (Human) OX=9606 GN=PAFAH1B1 PE=1 SV=2	0	18.128	13	5	6	5	410	46.6	7.37	15.11	5	138.5	432	310.7	320.4	910.5	292.1	977.1	443.2
-8.73791e+18	FALSE	High	IsMasterProtein	Q15631	Translin OS=Homo sapiens (Human) OX=9606 GN=TSN PE=1 SV=1	0	18.121	17	4	7	4	228	26.2	6.44	8.78	4	100.8	283.2	181.2	226.8	535.2	171.5	500.7	261.2
3.55814e+18	FALSE	High	IsMasterProtein	Q9Y375	Complex I intermediate-associated protein 30, mitochondrial OS=Homo sapiens (Human) OX=9606 GN=NDUFAF1 PE=1 SV=2	0	18.118	20	5	6	5	327	37.7	7.64	11.69	5	141.7	695	121	456.9	406.7	245.5	612.2	487.3
5.20186e+18	FALSE	High	IsMasterProtein	O95071	E3 ubiquitin-protein ligase UBR5 OS=Homo sapiens (Human) OX=9606 GN=UBR5 PE=1 SV=2	0	18.108	2	5	9	5	2799	309.2	5.85	8.94	5	33.2	141.6	52.7	81.1	160.8	64.1	234.8	198.5
8.64018e+17	FALSE	High	IsMasterProtein	P35080	Profilin-2 OS=Homo sapiens (Human) OX=9606 GN=PFN2 PE=1 SV=3	0	18.101	35	4	6	4	140	15	6.99	10.34	4	48.8	227.1	51.9	131.7	249.6	97	210.1	154.9
-2.44943e+18	FALSE	High	IsMasterProtein	Q9H6F5	Coiled-coil domain-containing protein 86 OS=Homo sapiens (Human) OX=9606 GN=CCDC86 PE=1 SV=1	0	18.07	18	5	8	5	360	40.2	10.33	9.44	5	134.1	484.8	173.8	280.7	604.8	219.5	532.9	339.9	Phospho [S47]
4.63709e+18	FALSE	High	IsMasterProtein	O15126	Secretory carrier-associated membrane protein 1 OS=Homo sapiens (Human) OX=9606 GN=SCAMP1 PE=1 SV=2	0	18.065	17	4	6	4	338	37.9	7.42	12.86	4	113.4	882.2	149.9	758.1	518.9	518.4	276.9	408.1
-7.74581e+18	FALSE	High	IsMasterProtein	O95292	Vesicle-associated membrane protein-associated protein B/C OS=Homo sapiens (Human) OX=9606 GN=VAPB PE=1 SV=3	0	18.061	31	7	9	6	243	27.2	7.3	10.8	7	89.5	826.1	130.5	658.4	677.6	423	443	329.4	Phospho [S206]
8.97617e+18	FALSE	High	IsMasterProtein	Q13243	Serine/arginine-rich splicing factor 5 OS=Homo sapiens (Human) OX=9606 GN=SRSF5 PE=1 SV=1	0	18.056	20	5	8	4	272	31.2	11.59	9.18	5	71.5	333.5	140.9	208.9	493.8	136.2	410.4	279.2
-6.25749e+18	FALSE	High	IsMasterProtein	Q10589	Bone marrow stromal antigen 2 OS=Homo sapiens (Human) OX=9606 GN=BST2 PE=1 SV=1	0	18.042	28	5	10	5	180	19.8	5.6	16.22	5	93.8	2019.6	120.3	1199.6	742.5	916.6	201	455.2	Met-loss [N-Term]
-7.98464e+18	FALSE	High	IsMasterProtein	Q9BXK5	Bcl-2-like protein 13 OS=Homo sapiens (Human) OX=9606 GN=BCL2L13 PE=1 SV=1	0	18.038	11	3	5	3	485	52.7	4.44	6.05	3	6.1	86.1	6.3	63.1	59.9	45	34.9	24.6	Phospho [S426]
8.58671e+18	FALSE	High	IsMasterProtein	P46379	Large proline-rich protein BAG6 OS=Homo sapiens (Human) OX=9606 GN=BAG6 PE=1 SV=2	0	17.972	5	5	6	5	1132	119.3	5.6	11.63	5	37.6	381.7	59.8	197.4	425.5	133.5	237.8	189.5
-8.74539e+18	FALSE	High	IsMasterProtein	P24539	ATP synthase F(0) complex subunit B1, mitochondrial OS=Homo sapiens (Human) OX=9606 GN=ATP5PB PE=1 SV=2	0	17.966	20	5	11	5	256	28.9	9.36	22.18	5	179.2	1255.5	233	1684	1132.5	972.6	699	508.4
-4.93937e+18	FALSE	High	IsMasterProtein	Q7L0Y3	tRNA methyltransferase 10 homolog C OS=Homo sapiens (Human) OX=9606 GN=TRMT10C PE=1 SV=2	0	17.954	14	6	10	6	403	47.3	9.36	10.38	6	230.3	733.5	325	479.3	1047.9	349	1036.6	653.2
-5.58028e+18	FALSE	High	IsMasterProtein	Q7Z7K6	Centromere protein V OS=Homo sapiens (Human) OX=9606 GN=CENPV PE=1 SV=1	0	17.945	22	6	10	6	275	29.9	9.73	11.03	6	76.8	675.4	101.5	362.1	748.4	207.5	490.4	335.9
-7.3807e+18	FALSE	High	IsMasterProtein	P41227	N-alpha-acetyltransferase 10 OS=Homo sapiens (Human) OX=9606 GN=NAA10 PE=1 SV=1	0	17.943	25	5	11	5	235	26.4	5.64	11.62	5	146.6	452.9	285.9	303.4	714.1	274.6	898.6	448.2
3.20004e+18	FALSE	High	IsMasterProtein	Q9P287	BRCA2 and CDKN1A-interacting protein OS=Homo sapiens (Human) OX=9606 GN=BCCIP PE=1 SV=1	0	17.907	15	3	4	3	314	36	4.61	11.77	3	28.4	75	66.3	84.9	173	49.8	189.6	92.2
-8.3092e+18	FALSE	High	IsMasterProtein	O15226	NF-kappa-B-repressing factor OS=Homo sapiens (Human) OX=9606 GN=NKRF PE=1 SV=2	0	17.902	9	6	6	6	690	77.6	8.79	6.51	6	97.9	732.2	154	369.7	744.6	248.5	566.7	554.5
2.81102e+18	FALSE	High	IsMasterProtein	P52569	Cationic amino acid transporter 2 OS=Homo sapiens (Human) OX=9606 GN=SLC7A2 PE=1 SV=2	0	17.894	10	5	7	4	658	71.6	7.28	8.11	5	84.8	1107.4	130.2	694	565.8	681	264	358
-8.19874e+18	FALSE	High	IsMasterProtein	Q7Z2W4	Zinc finger CCCH-type antiviral protein 1 OS=Homo sapiens (Human) OX=9606 GN=ZC3HAV1 PE=1 SV=3	0	17.832	10	7	8	7	902	101.4	8.4	5.05	7	39.1	255.8	65.4	212.7	293.6	129.6	222.6	133.9
-2.71433e+18	FALSE	High	IsMasterProtein	P47985	Cytochrome b-c1 complex subunit Rieske, mitochondrial OS=Homo sapiens (Human) OX=9606 GN=UQCRFS1 PE=1 SV=2	0	17.819	26	6	6	6	274	29.6	8.32	11.14	6	114.7	582.1	132.2	622.2	593.9	351.8	501.1	398.6
6.70475e+18	FALSE	High	IsMasterProtein	P37268	Squalene synthase OS=Homo sapiens (Human) OX=9606 GN=FDFT1 PE=1 SV=1	0	17.763	17	6	7	6	417	48.1	6.54	9.14	6	46.1	358.9	51	401.1	494.6	236.1	194.2	136.4
-4.99478e+18	FALSE	High	IsMasterProtein	P09471	Guanine nucleotide-binding protein G(o) subunit alpha OS=Homo sapiens (Human) OX=9606 GN=GNAO1 PE=1 SV=4	0	17.734	14	4	8	2	354	40	5.53	18.26	4
-6.26122e+18	FALSE	High	IsMasterProtein	P39656	Dolichyl-diphosphooligosaccharide--protein glycosyltransferase 48 kDa subunit OS=Homo sapiens (Human) OX=9606 GN=DDOST PE=1 SV=4	0	17.719	12	5	9	5	456	50.8	6.55	23.22	5	324	4100.6	540.2	3778.1	2899	2190.2	1857.4	1313.5
2.75173e+18	FALSE	High	IsMasterProtein	P09669	Cytochrome c oxidase subunit 6C OS=Homo sapiens (Human) OX=9606 GN=COX6C PE=1 SV=2	0	17.7	35	4	16	4	75	8.8	10.39	33.14	4	879	2982.8	806.4	3271.9	2877.2	1690.4	3034	2109.1	Met-loss [N-Term]
2.27235e+18	FALSE	High	IsMasterProtein	O00743	Serine/threonine-protein phosphatase 6 catalytic subunit OS=Homo sapiens (Human) OX=9606 GN=PPP6C PE=1 SV=1	0	17.683	15	4	6	4	305	35.1	5.69	16.42	4	331.3	1803.6	501.4	995.5	2244	576.5	2053.1	1575.2	Met-loss [N-Term]
3.50297e+17	FALSE	High	IsMasterProtein	Q96CT7	Coiled-coil domain-containing protein 124 OS=Homo sapiens (Human) OX=9606 GN=CCDC124 PE=1 SV=1	0	17.674	26	6	10	6	223	25.8	9.54	16.87	6	170.7	593.8	315.1	348	1394.2	279.2	1210.7	620.6
-9.66877e+17	FALSE	High	IsMasterProtein	Q96DA6	Mitochondrial import inner membrane translocase subunit TIM14 OS=Homo sapiens (Human) OX=9606 GN=DNAJC19 PE=1 SV=3	0	17.629	41	5	8	5	116	12.5	10.1	9.91	5	191.3	909.6	183.9	575.1	598.1	395.6	715.7	653.7
-8.43968e+18	FALSE	High	IsMasterProtein	P08621	U1 small nuclear ribonucleoprotein 70 kDa OS=Homo sapiens (Human) OX=9606 GN=SNRNP70 PE=1 SV=2	0	17.604	12	5	7	5	437	51.5	9.94	11.35	5	47.8	213.4	116.2	146.1	214.4	108.6	230.2	159.4
4.50044e+18	FALSE	High	IsMasterProtein	P50148	Guanine nucleotide-binding protein G(q) subunit alpha OS=Homo sapiens (Human) OX=9606 GN=GNAQ PE=1 SV=4	0	17.583	12	4	6	1	359	42.1	5.68	13.28	4
-9.15122e+18	FALSE	High	IsMasterProtein	Q92538	Golgi-specific brefeldin A-resistance guanine nucleotide exchange factor 1 OS=Homo sapiens (Human) OX=9606 GN=GBF1 PE=1 SV=2	0	17.58	4	7	9	7	1859	206.3	5.73	11.34	7	91.5	765.4	148.7	318.8	741.3	245	658.5	536.9
2.12045e+18	FALSE	High	IsMasterProtein	Q9Y2Z0	Protein SGT1 homolog OS=Homo sapiens (Human) OX=9606 GN=SUGT1 PE=1 SV=3	0	17.554	12	4	7	4	365	41	5.16	7.84	4	155.5	712.6	270.9	454	977.9	329.2	803	617.1
-3.56316e+18	FALSE	High	IsMasterProtein	P06280	Alpha-galactosidase A OS=Homo sapiens (Human) OX=9606 GN=GLA PE=1 SV=1	0	17.538	11	4	7	4	429	48.7	5.6	7.96	4	23.2	355	43.8	168.2	117.3	71.2	99.8	110.3
-3.37706e+18	FALSE	High	IsMasterProtein	O14745	Na(+)/H(+) exchange regulatory cofactor NHE-RF1 OS=Homo sapiens (Human) OX=9606 GN=SLC9A3R1 PE=1 SV=4	0	17.537	15	5	8	5	358	38.8	5.77	9.94	5	102.4	1110.6	141.4	601.7	634.9	454.6	373.6	349.4	Phospho [S280]
-5.31095e+17	FALSE	High	IsMasterProtein	Q86WX3	Active regulator of SIRT1 OS=Homo sapiens (Human) OX=9606 GN=RPS19BP1 PE=1 SV=1	0	17.525	35	6	7	6	136	15.4	10.74	9.45	6	207.8	919.4	280.2	477.4	859.8	327.1	944.1	823.2	Met-loss [N-Term]
-5.60823e+18	FALSE	High	IsMasterProtein	O00161	Synaptosomal-associated protein 23 OS=Homo sapiens (Human) OX=9606 GN=SNAP23 PE=1 SV=1	0	17.502	40	6	8	6	211	23.3	5.01	6.77	6	40.4	777.8	50.5	461.4	392.8	354.5	90.3	133.9	Phospho [S110]
3.98398e+18	FALSE	High	IsMasterProtein	Q92600	CCR4-NOT transcription complex subunit 9 OS=Homo sapiens (Human) OX=9606 GN=CNOT9 PE=1 SV=1	0	17.499	16	4	7	4	299	33.6	8.03	9.26	4	53.4	749.8	56.1	114.7	198.1	68.2	231.8	748
-8.59509e+18	FALSE	High	IsMasterProtein	Q99961	Endophilin-A2 OS=Homo sapiens (Human) OX=9606 GN=SH3GL1 PE=1 SV=1	0	17.497	14	5	5	5	368	41.5	5.43	12.54	5	167.8	602.3	315.8	387.4	915.1	290.5	820.4	557.5
-8.68035e+18	FALSE	High	IsMasterProtein	Q8NBU5	ATPase family AAA domain-containing protein 1 OS=Homo sapiens (Human) OX=9606 GN=ATAD1 PE=1 SV=1	0	17.491	16	4	5	4	361	40.7	6.9	11.22	4	58.7	696.9	98.7	620.9	524.3	430.6	311.4	269.2
-3.56482e+18	FALSE	High	IsMasterProtein	Q96M27	Protein PRRC1 OS=Homo sapiens (Human) OX=9606 GN=PRRC1 PE=1 SV=1	0	17.48	7	3	8	3	445	46.7	5.83	13.64	3	152.8	835.3	186.7	398.9	806.6	265.1	1041.2	637.2
-1.45222e+17	FALSE	High	IsMasterProtein	Q9BYG3	MKI67 FHA domain-interacting nucleolar phosphoprotein OS=Homo sapiens (Human) OX=9606 GN=NIFK PE=1 SV=1	0	17.474	21	5	9	5	293	34.2	9.88	11.17	5	54.5	172.9	91.8	131	272.2	100.5	263.6	205
-5.41383e+18	FALSE	High	IsMasterProtein	Q9Y2T3	Guanine deaminase OS=Homo sapiens (Human) OX=9606 GN=GDA PE=1 SV=1	0	17.452	14	6	6	6	454	51	5.68	9.78	6	94.2	279.3	174	210.5	603.9	189.9	444.5	222.1
8.3202e+18	FALSE	High	IsMasterProtein	Q9NZL9	Methionine adenosyltransferase 2 subunit beta OS=Homo sapiens (Human) OX=9606 GN=MAT2B PE=1 SV=1	0	17.448	24	5	9	5	334	37.5	7.36	9.97	5	20.8	102.4	51.1	71.8	160	61.3	157.4	86.7
-3.37372e+18	FALSE	High	IsMasterProtein	P10620	Microsomal glutathione S-transferase 1 OS=Homo sapiens (Human) OX=9606 GN=MGST1 PE=1 SV=1	0	17.434	9	2	5	2	155	17.6	9.39	14.55	2	84	1264	143.9	1312	939.4	573.3	611.4	659.3
4.59832e+18	FALSE	High	IsMasterProtein	Q96SI9	Spermatid perinuclear RNA-binding protein OS=Homo sapiens (Human) OX=9606 GN=STRBP PE=1 SV=1	0	17.43	9	6	8	3	672	73.6	8.72	6.99	6	24.2	124	44.7	92	179.7	72.4	156.7	150.9
4.45765e+18	FALSE	High	IsMasterProtein	Q9BS26	Endoplasmic reticulum resident protein 44 OS=Homo sapiens (Human) OX=9606 GN=ERP44 PE=1 SV=1	0	17.415	14	5	8	5	406	46.9	5.26	9.74	5	90.5	580.8	177.4	493.4	649.2	275.7	581.8	447.2
-2.55063e+18	FALSE	High	IsMasterProtein	P14550	Aldo-keto reductase family 1 member A1 OS=Homo sapiens (Human) OX=9606 GN=AKR1A1 PE=1 SV=3	0	17.408	18	5	8	5	325	36.6	6.79	16.84	5	273	960.5	527	679.2	2168.2	544.3	1518.3	908.4
6.37905e+18	FALSE	High	IsMasterProtein	O95340	Bifunctional 3'-phosphoadenosine 5'-phosphosulfate synthase 2 OS=Homo sapiens (Human) OX=9606 GN=PAPSS2 PE=1 SV=2	0	17.357	7	3	4	3	614	69.5	8.03	13.84	3	88.9	426.8	228.3	381.9	1018.5	335.6	750.6	323.9
4.4463e+18	FALSE	High	IsMasterProtein	Q9NPA8	Transcription and mRNA export factor ENY2 OS=Homo sapiens (Human) OX=9606 GN=ENY2 PE=1 SV=1	0	17.347	40	5	9	5	101	11.5	9.33	21.09	5	1156.7	2856.2	893.7	1609.4	2806	1167.6	3891.6	3020
-5.24351e+18	FALSE	High	IsMasterProtein	Q9Y448	Small kinetochore-associated protein OS=Homo sapiens (Human) OX=9606 GN=KNSTRN PE=1 SV=2	0	17.333	20	5	6	5	316	35.4	6.3	7.68	5	101.8	767.4	162.8	663.2	1070.5	415.4	450.2	339.9
-3.9974e+18	FALSE	High	IsMasterProtein	O15371	Eukaryotic translation initiation factor 3 subunit D OS=Homo sapiens (Human) OX=9606 GN=EIF3D PE=1 SV=1	0	17.317	12	5	7	5	548	63.9	6.05	17.73	5	294.7	1838.2	544.5	1051.9	1867.1	717.8	1595.3	1206.7
8.4169e+18	FALSE	High	IsMasterProtein	Q9UI09	NADH dehydrogenase [ubiquinone] 1 alpha subcomplex subunit 12 OS=Homo sapiens (Human) OX=9606 GN=NDUFA12 PE=1 SV=1	0	17.284	32	5	8	5	145	17.1	9.63	17.95	5	207.1	935.1	191.8	549.8	706.5	318.8	860.6	604.6
-6.64075e+18	FALSE	High	IsMasterProtein	O75521	Enoyl-CoA delta isomerase 2 OS=Homo sapiens (Human) OX=9606 GN=ECI2 PE=1 SV=4	0	17.275	12	3	6	3	394	43.6	9	18.44	3	245.1	2137.1	365.7	1534.4	912.6	615	917.1	778.6
-3.608e+18	FALSE	High	IsMasterProtein	Q9UBQ7	Glyoxylate reductase/hydroxypyruvate reductase OS=Homo sapiens (Human) OX=9606 GN=GRHPR PE=1 SV=1	0	17.256	18	3	4	3	328	35.6	7.39	5.94	3	16.3	43.7	26.8	31.1	116.8	23.5	69.4	64.7
4.01601e+18	FALSE	High	IsMasterProtein	A6NKT7	RanBP2-like and GRIP domain-containing protein 3 OS=Homo sapiens (Human) OX=9606 GN=RGPD3 PE=3 SV=2	0	17.255	4	7	11	1	1758	197.4	6.33	12.2	7
-5.53281e+18	FALSE	High	IsMasterProtein	Q9Y383	Putative RNA-binding protein Luc7-like 2 OS=Homo sapiens (Human) OX=9606 GN=LUC7L2 PE=1 SV=2	0	17.244	12	5	6	5	392	46.5	10.01	14.66	5	371.3	1271.8	607.9	926.9	1760.3	1104	1376.1	1154.6
-3.46893e+18	FALSE	High	IsMasterProtein	P51398	28S ribosomal protein S29, mitochondrial OS=Homo sapiens (Human) OX=9606 GN=DAP3 PE=1 SV=1	0	17.236	15	4	6	4	398	45.5	8.88	7.98	4	20.8	107.7	31.8	64.1	121	38	98.6	74.7
3.22021e+18	FALSE	High	IsMasterProtein	P60891	Ribose-phosphate pyrophosphokinase 1 OS=Homo sapiens (Human) OX=9606 GN=PRPS1 PE=1 SV=2	0	17.228	18	5	12	5	318	34.8	6.98	23.86	5	695.3	2907.7	1424.8	1821.5	4448.2	1444.2	4208.3	2666.6
6.28285e+18	FALSE	High	IsMasterProtein	Q9P289	Serine/threonine-protein kinase 26 OS=Homo sapiens (Human) OX=9606 GN=STK26 PE=1 SV=2	0	17.217	14	5	8	5	416	46.5	5.29	10.42	5	150.1	626.4	322	570.3	1274.4	415.2	971	546
-5.76677e+18	FALSE	High	IsMasterProtein	Q9UHI6	Probable ATP-dependent RNA helicase DDX20 OS=Homo sapiens (Human) OX=9606 GN=DDX20 PE=1 SV=2	0	17.211	10	7	10	7	824	92.2	6.95	3.89	7	55.6	261.7	93.6	158	325.8	114.3	364.1	250.2
-5.35971e+18	FALSE	High	IsMasterProtein	P31150	Rab GDP dissociation inhibitor alpha OS=Homo sapiens (Human) OX=9606 GN=GDI1 PE=1 SV=2	0	17.202	15	5	9	2	447	50.6	5.14	13.77	5	8.9	36.5	19	31.1	81.7	20.1	62.2	35.1
-6.70183e+18	FALSE	High	IsMasterProtein	O43865	S-adenosylhomocysteine hydrolase-like protein 1 OS=Homo sapiens (Human) OX=9606 GN=AHCYL1 PE=1 SV=2	0	17.176	10	5	6	5	530	58.9	6.89	7.16	5	166.5	780.4	411.9	592.7	1440.3	455	1139.8	574
-4.38736e+18	FALSE	High	IsMasterProtein	Q14318	Peptidyl-prolyl cis-trans isomerase FKBP8 OS=Homo sapiens (Human) OX=9606 GN=FKBP8 PE=1 SV=2	0	17.173	14	5	5	5	412	44.5	4.84	10.69	5	71.1	658.4	117	529.3	540.3	323.9	401.3	341.9
6.21529e+18	FALSE	High	IsMasterProtein	Q53H12	Acylglycerol kinase, mitochondrial OS=Homo sapiens (Human) OX=9606 GN=AGK PE=1 SV=2	0	17.16	11	3	5	3	422	47.1	8.09	11.19	3	40.2	261.7	41.7	302.8	247.1	184.9	179	185
8.69768e+18	FALSE	High	IsMasterProtein	Q9GZZ1	N-alpha-acetyltransferase 50 OS=Homo sapiens (Human) OX=9606 GN=NAA50 PE=1 SV=1	0	17.151	41	6	8	6	169	19.4	8.81	4.58	6	60.1	156.6	120.5	108.9	384.9	90.8	309.1	148.4
1.53543e+18	FALSE	High	IsMasterProtein	Q9UL25	Ras-related protein Rab-21 OS=Homo sapiens (Human) OX=9606 GN=RAB21 PE=1 SV=3	0	17.133	23	4	7	4	225	24.3	7.94	13.68	4	48.7	674.1	78.3	375.2	478.7	231.2	270.4	326.4
8.09495e+17	FALSE	High	IsMasterProtein	P42356	Phosphatidylinositol 4-kinase alpha OS=Homo sapiens (Human) OX=9606 GN=PI4KA PE=1 SV=4	0	17.104	2	6	8	6	2102	236.7	7.06	12.28	6	69.1	1147.8	107.5	584.4	683.1	470.3	296.6	391
9.61315e+17	FALSE	High	IsMasterProtein	P57740	Nuclear pore complex protein Nup107 OS=Homo sapiens (Human) OX=9606 GN=NUP107 PE=1 SV=1	0	17.086	5	4	5	4	925	106.3	5.43	14.15	4	100.3	710	129.2	327.4	704.4	270.9	518.5	462.2
6.88883e+18	FALSE	High	IsMasterProtein	Q16630	Cleavage and polyadenylation specificity factor subunit 6 OS=Homo sapiens (Human) OX=9606 GN=CPSF6 PE=1 SV=2	0	17.076	10	4	4	4	551	59.2	7.15	6.15	4	47.8	199.7	118.1	146.1	411.3	121.7	347.1	207.6
1.14194e+18	FALSE	High	IsMasterProtein	Q9NP61	ADP-ribosylation factor GTPase-activating protein 3 OS=Homo sapiens (Human) OX=9606 GN=ARFGAP3 PE=1 SV=1	0	17.062	10	6	7	6	516	56.9	7.36	8.99	6	108.3	550.7	128.6	294.8	456.1	205.6	454	401.1
-1.41835e+18	FALSE	High	IsMasterProtein	O43678	NADH dehydrogenase [ubiquinone] 1 alpha subcomplex subunit 2 OS=Homo sapiens (Human) OX=9606 GN=NDUFA2 PE=1 SV=3	0	17.034	48	4	7	4	99	10.9	9.57	12.64	4	181.3	998.4	169.3	582.2	639.9	300.6	540.5	609.1
5.03422e+18	FALSE	High	IsMasterProtein	O95721	Synaptosomal-associated protein 29 OS=Homo sapiens (Human) OX=9606 GN=SNAP29 PE=1 SV=1	0	17.01	14	3	4	3	258	29	5.81	7.33	3	128.2	497.9	111.6	393.1	290.7	228.7	300.4	355.9
7.21135e+18	FALSE	High	IsMasterProtein	Q15382	GTP-binding protein Rheb OS=Homo sapiens (Human) OX=9606 GN=RHEB PE=1 SV=1	0	16.993	24	4	4	4	184	20.5	5.92	13.5	4	255.8	3029.8	424.8	1346.6	2172.4	753.6	1232.7	1410.7
-8.1562e+17	FALSE	High	IsMasterProtein	Q6P996	Pyridoxal-dependent decarboxylase domain-containing protein 1 OS=Homo sapiens (Human) OX=9606 GN=PDXDC1 PE=1 SV=2	0	16.985	6	3	4	3	788	86.7	5.38	6.17	3	13.6	94.6	23.7	63.1	130.7	45.9	95.2	54.6
-7.32133e+18	FALSE	High	IsMasterProtein	O75477	Erlin-1 OS=Homo sapiens (Human) OX=9606 GN=ERLIN1 PE=1 SV=2	0	16.947	16	5	8	3	348	39.1	7.87	19.42	5	88.8	924.7	138.4	843.6	731.2	531.4	427.5	330.4
5.665e+18	FALSE	High	IsMasterProtein	Q13895	Bystin OS=Homo sapiens (Human) OX=9606 GN=BYSL PE=1 SV=3	0	16.946	16	7	9	7	437	49.6	8.12	9.02	7	40.5	284.5	68.4	184.5	318.3	105.6	219.2	248.2
-8.80471e+18	FALSE	High	IsMasterProtein	Q96S66	Chloride channel CLIC-like protein 1 OS=Homo sapiens (Human) OX=9606 GN=CLCC1 PE=1 SV=1	0	16.939	10	5	10	5	551	62	5.55	17.22	5	100	856.1	158.6	637.9	743.8	377.4	474.1	419.1
9.08399e+17	FALSE	High	IsMasterProtein	P62913	60S ribosomal protein L11 OS=Homo sapiens (Human) OX=9606 GN=RPL11 PE=1 SV=2	0	16.907	21	4	13	4	178	20.2	9.6	35.04	4	717.2	3334.5	1326.3	2136.7	4030.2	1493.3	3754.3	2344.7
2.64588e+17	FALSE	High	IsMasterProtein	Q9H3K2	Growth hormone-inducible transmembrane protein OS=Homo sapiens (Human) OX=9606 GN=GHITM PE=1 SV=2	0	16.889	9	3	5	3	345	37.2	9.94	13.71	3	131.5	956	184.3	1204.4	645	746.2	504.1	432.1
1.14103e+18	FALSE	High	IsMasterProtein	Q13011	Delta(3,5)-Delta(2,4)-dienoyl-CoA isomerase, mitochondrial OS=Homo sapiens (Human) OX=9606 GN=ECH1 PE=1 SV=2	0	16.885	17	6	9	6	328	35.8	8	6.52	6	81.2	528.6	140.9	397	472.4	197.8	425.6	350.9
-4.79779e+18	FALSE	High	IsMasterProtein	O75874	Isocitrate dehydrogenase [NADP] cytoplasmic OS=Homo sapiens (Human) OX=9606 GN=IDH1 PE=1 SV=2	0	16.853	13	6	10	6	414	46.6	7.01	18.36	6	165.7	465.3	341.5	421.3	1112.4	334.3	824.2	434.2
1.97026e+18	FALSE	High	IsMasterProtein	Q6RW13	Type-1 angiotensin II receptor-associated protein OS=Homo sapiens (Human) OX=9606 GN=AGTRAP PE=1 SV=1	0	16.839	30	3	7	3	159	17.4	6.14	14.87	3	38.8	387	59.6	273.9	209.8	187.2	170.3	180.5
-6.52834e+18	FALSE	High	IsMasterProtein	Q92542	Nicastrin OS=Homo sapiens (Human) OX=9606 GN=NCSTN PE=1 SV=2	0	16.732	6	5	8	5	709	78.4	5.99	13.09	5	157.8	1696.6	233.1	1189.6	1056.2	915.2	480.6	598.6
-6.60304e+18	FALSE	High	IsMasterProtein	Q9Y2S7	Polymerase delta-interacting protein 2 OS=Homo sapiens (Human) OX=9606 GN=POLDIP2 PE=1 SV=1	0	16.716	15	5	6	5	368	42	8.63	7	5	128.4	426.1	162.9	226.8	620.3	178.4	729	424.6
1.87977e+18	FALSE	High	IsMasterProtein	O95208	Epsin-2 OS=Homo sapiens (Human) OX=9606 GN=EPN2 PE=1 SV=3	0	16.707	9	5	9	5	641	68.4	7.52	9.75	5	106.5	2081.6	137.2	743.6	566.2	343.2	180.9	1295.9	Phospho [S173]
-1.07009e+18	FALSE	High	IsMasterProtein	Q5T5U3	Rho GTPase-activating protein 21 OS=Homo sapiens (Human) OX=9606 GN=ARHGAP21 PE=1 SV=2	0	16.676	3	5	6	5	1958	217.3	7.8	12.89	5	157.9	1809.5	205	823.1	709	427.6	504.1	1383.7
-8.96612e+18	FALSE	High	IsMasterProtein	Q9UHL4	Dipeptidyl peptidase 2 OS=Homo sapiens (Human) OX=9606 GN=DPP7 PE=1 SV=3	0	16.676	13	5	7	5	492	54.3	6.32	7.92	5
3.26e+18	FALSE	High	IsMasterProtein	Q16181	Septin-7 OS=Homo sapiens (Human) OX=9606 GN=SEPTIN7 PE=1 SV=2	0	16.663	14	6	10	6	437	50.6	8.63	14.61	6	158.6	698.2	334.9	549.8	1019.8	330.3	848.5	533.4
6.36639e+17	FALSE	High	IsMasterProtein	P54725	UV excision repair protein RAD23 homolog A OS=Homo sapiens (Human) OX=9606 GN=RAD23A PE=1 SV=1	0	16.66	17	5	10	3	363	39.6	4.58	15.46	5	21.3	82.9	35.4	46.8	134	46.8	146	71.7
-4.23546e+18	FALSE	High	IsMasterProtein	Q15370	Elongin-B OS=Homo sapiens (Human) OX=9606 GN=ELOB PE=1 SV=1	0	16.651	31	4	10	4	118	13.1	4.88	21.08	4	423.8	3498.9	783.7	1509.4	3825.4	1190	3579.8	1835.9
-5.30808e+18	FALSE	High	IsMasterProtein	P42766	60S ribosomal protein L35 OS=Homo sapiens (Human) OX=9606 GN=RPL35 PE=1 SV=2	0	16.636	35	6	13	6	123	14.5	11.05	33.39	6	1124.1	3739.1	1739.5	2304	3760.9	1599.8	3127.3	3223.1
1.99221e+18	FALSE	High	IsMasterProtein	Q13247	Serine/arginine-rich splicing factor 6 OS=Homo sapiens (Human) OX=9606 GN=SRSF6 PE=1 SV=2	0	16.587	15	6	10	5	344	39.6	11.43	8.93	6	342.8	1613.7	751.9	1113.7	2484.8	806.6	2056.6	1338.1
7.273e+18	FALSE	High	IsMasterProtein	Q9UNE7	E3 ubiquitin-protein ligase CHIP OS=Homo sapiens (Human) OX=9606 GN=STUB1 PE=1 SV=2	0	16.564	9	3	6	3	303	34.8	5.87	17.07	3	174.6	1678.3	255.4	782.1	975.8	453.2	662.6	1261.9
-2.71275e+16	FALSE	High	IsMasterProtein	Q96SU4	Oxysterol-binding protein-related protein 9 OS=Homo sapiens (Human) OX=9606 GN=OSBPL9 PE=1 SV=2	0	16.552	11	7	9	6	736	83.1	6.18	10.66	7	163.5	1411.5	220.7	683.7	781.9	432.9	691.5	858.8
-1.41937e+18	FALSE	High	IsMasterProtein	P42677	40S ribosomal protein S27 OS=Homo sapiens (Human) OX=9606 GN=RPS27 PE=1 SV=3	0	16.527	39	4	12	2	84	9.5	9.45	28.16	4	148.1	255.1	162.8	269.5	362.3	179.3	341.4	296.8
-4.83037e+18	FALSE	High	IsMasterProtein	P48147	Prolyl endopeptidase OS=Homo sapiens (Human) OX=9606 GN=PREP PE=1 SV=2	0	16.512	9	6	9	6	710	80.6	5.86	2.37	6	62.6	182.7	108	133.3	384.5	124.9	353.5	205.5
-6.72025e+18	FALSE	High	IsMasterProtein	O60313	Dynamin-like 120 kDa protein, mitochondrial OS=Homo sapiens (Human) OX=9606 GN=OPA1 PE=1 SV=3	0	16.507	5	5	7	5	960	111.6	7.87	14.67	5	195.5	1697.9	315	1488.9	1692.8	905.7	1356.8	1293.9
-1.20555e+18	FALSE	High	IsMasterProtein	Q92900	Regulator of nonsense transcripts 1 OS=Homo sapiens (Human) OX=9606 GN=UPF1 PE=1 SV=2	0	16.485	6	6	8	6	1129	124.3	6.61	10.62	6	272.4	1422.5	545.2	977.5	2147.7	700.3	1866.2	1162.1
-2.65191e+17	FALSE	High	IsMasterProtein	Q6IQ22	Ras-related protein Rab-12 OS=Homo sapiens (Human) OX=9606 GN=RAB12 PE=1 SV=3	0	16.463	19	4	7	3	244	27.2	8.41	12.27	4	70.9	829.4	104.7	538.9	685.6	340.2	385	373
9.17723e+18	FALSE	High	IsMasterProtein	P25685	DnaJ homolog subfamily B member 1 OS=Homo sapiens (Human) OX=9606 GN=DNAJB1 PE=1 SV=4	0	16.451	14	5	8	5	340	38	8.63	11.95	5	41.4	219.9	70.7	125.3	262.2	100.3	210.5	132.4
-6.47e+17	FALSE	High	IsMasterProtein	Q96S55	ATPase WRNIP1 OS=Homo sapiens (Human) OX=9606 GN=WRNIP1 PE=1 SV=2	0	16.387	8	4	5	4	665	72.1	6.1	7.61	4	77.9	975.6	118	341.2	617.7	243.2	369.4	487.8
-1.59774e+18	FALSE	High	IsMasterProtein	P51114	Fragile X mental retardation syndrome-related protein 1 OS=Homo sapiens (Human) OX=9606 GN=FXR1 PE=1 SV=3	0	16.357	9	5	7	3	621	69.7	6.15	13.22	5	6	56.1	12	30.1	60.3	21.4	60.7	29.6
-3.07935e+18	FALSE	High	IsMasterProtein	P27635	60S ribosomal protein L10 OS=Homo sapiens (Human) OX=9606 GN=RPL10 PE=1 SV=4	0	16.355	27	6	9	6	214	24.6	10.08	13.08	6	471.6	2324.4	1084.2	1611	2850.8	1081.1	2922.9	2104.6
-4.55018e+18	FALSE	High	IsMasterProtein	P00403	Cytochrome c oxidase subunit 2 OS=Homo sapiens (Human) OX=9606 GN=MT-CO2 PE=1 SV=1	0	16.354	19	4	11	4	227	25.5	4.82	23.9	4	353.9	3453.3	482	3686.2	2523.3	2249.4	1527.4	1043.3
2.18938e+18	FALSE	High	IsMasterProtein	Q9UMY1	Nucleolar protein 7 OS=Homo sapiens (Human) OX=9606 GN=NOL7 PE=1 SV=2	0	16.347	18	5	9	5	257	29.4	9.67	18.67	5	947.5	2593.2	983.6	1187.1	2628.9	1059.5	3328.4	2506.2
5.91847e+16	FALSE	High	IsMasterProtein	Q969H8	Myeloid-derived growth factor OS=Homo sapiens (Human) OX=9606 GN=MYDGF PE=1 SV=1	0	16.34	16	3	6	3	173	18.8	6.68	13.09	3	366.9	998.4	677.7	723.8	1989.8	545	1675.7	993.1
8.7516e+18	FALSE	High	IsMasterProtein	P09496	Clathrin light chain A OS=Homo sapiens (Human) OX=9606 GN=CLTA PE=1 SV=1	0	16.306	17	6	14	6	248	27.1	4.51	27.21	6	1189.5	7478.8	1401.1	2526.7	2886.4	1464	1850.6	6705.3
2.43104e+18	FALSE	High	IsMasterProtein	Q9NW13	RNA-binding protein 28 OS=Homo sapiens (Human) OX=9606 GN=RBM28 PE=1 SV=3	0	16.302	6	5	5	5	759	85.7	9.22	7.18	5	153.1	454.2	257.4	376.8	416.7	268.1	732	489.8
7.23489e+18	FALSE	High	IsMasterProtein	O75915	PRA1 family protein 3 OS=Homo sapiens (Human) OX=9606 GN=ARL6IP5 PE=1 SV=1	0	16.274	23	4	5	4	188	21.6	9.77	13.53	4	164.1	1271.8	207.1	1309.8	1387.5	628.9	820	690.8
4.35497e+18	FALSE	High	IsMasterProtein	Q96BW9	Phosphatidate cytidylyltransferase, mitochondrial OS=Homo sapiens (Human) OX=9606 GN=TAMM41 PE=1 SV=2	0	16.262	8	3	5	3	452	51	7.94	11.99	3	160.2	891.4	176.6	480.9	753.4	281.9	853.8	797.6
-2.84656e+18	FALSE	High	IsMasterProtein	O14579	Coatomer subunit epsilon OS=Homo sapiens (Human) OX=9606 GN=COPE PE=1 SV=3	0	16.247	20	5	8	5	308	34.5	5.12	6.26	5	146.2	825.5	171.2	816.7	814.2	425.3	616.7	403.6
-8.75006e+18	FALSE	High	IsMasterProtein	Q96KB5	Lymphokine-activated killer T-cell-originated protein kinase OS=Homo sapiens (Human) OX=9606 GN=PBK PE=1 SV=3	0	16.207	11	4	9	4	322	36.1	5.12	16.5	4	430.4	2221.3	965.7	1717	4769	1318.4	2423	1748.6
-3.4056e+18	FALSE	High	IsMasterProtein	P52888	Thimet oligopeptidase OS=Homo sapiens (Human) OX=9606 GN=THOP1 PE=1 SV=2	0	16.185	8	4	5	4	689	78.8	6.05	5.31	4	117.2	310	213.6	220.1	605.6	202.2	585.3	300.3
-8.177e+18	FALSE	High	IsMasterProtein	P0CW18	Serine protease 56 OS=Homo sapiens (Human) OX=9606 GN=PRSS56 PE=1 SV=1	0	16.129	13	6	6	6	603	64.6	8.76	2.34	6	12.9	41.1	17.2	38.1	63.2	25.4	71.3	49.1
-6.2058e+18	FALSE	High	IsMasterProtein	Q96DH6	RNA-binding protein Musashi homolog 2 OS=Homo sapiens (Human) OX=9606 GN=MSI2 PE=1 SV=1	0	16.108	15	4	7	4	328	35.2	8.48	16.73	4	89.8	657.8	143.6	324.6	597.6	190.2	530.6	400.1
4.23456e+18	FALSE	High	IsMasterProtein	Q8N6H7	ADP-ribosylation factor GTPase-activating protein 2 OS=Homo sapiens (Human) OX=9606 GN=ARFGAP2 PE=1 SV=1	0	16.108	10	5	6	5	521	56.7	7.99	12.69	5	215.8	999.7	271	515.2	866.5	361.2	983.9	746.5
5.4538e+17	FALSE	High	IsMasterProtein	P08962	CD63 antigen OS=Homo sapiens (Human) OX=9606 GN=CD63 PE=1 SV=2	0	16.103	19	4	8	4	238	25.6	7.81	13.58	4	207.5	2659.1	364.9	1964.4	1148.8	1279.2	693.7	804.1	Met-loss [N-Term]
-3.9922e+18	FALSE	High	IsMasterProtein	O75044	SLIT-ROBO Rho GTPase-activating protein 2 OS=Homo sapiens (Human) OX=9606 GN=SRGAP2 PE=1 SV=3	0	16.057	6	5	7	5	1071	120.8	6.7	9.92	5	59.1	1068.2	90.1	487	408.8	275	278.4	532.9
-8.57481e+18	FALSE	High	IsMasterProtein	Q9Y3D7	Mitochondrial import inner membrane translocase subunit TIM16 OS=Homo sapiens (Human) OX=9606 GN=PAM16 PE=1 SV=2	0	16.048	39	4	6	4	125	13.8	9.7	11.26	4	112.9	390.2	103.4	250.2	335.9	140.6	367.9	409.6
2.74315e+18	FALSE	High	IsMasterProtein	Q86WP2	Vasculin OS=Homo sapiens (Human) OX=9606 GN=GPBP1 PE=1 SV=1	0	16.02	15	5	8	5	473	53.3	7.05	9.51	5	17.6	1305.1	20.9	104.8	1602.8	76.5	1726.2	842.7
3.58358e+18	FALSE	High	IsMasterProtein	P55809	Succinyl-CoA:3-ketoacid coenzyme A transferase 1, mitochondrial OS=Homo sapiens (Human) OX=9606 GN=OXCT1 PE=1 SV=1	0	16.008	12	5	6	5	520	56.1	7.46	9.88	5	189.6	675.4	381.3	579.6	1731.8	393.7	1530.5	599.6
-8.44715e+18	FALSE	High	IsMasterProtein	Q9H444	Charged multivesicular body protein 4b OS=Homo sapiens (Human) OX=9606 GN=CHMP4B PE=1 SV=1	0	16.005	16	4	4	4	224	24.9	4.82	10.39	4	262.9	912.3	322.9	598.2	798.3	339.6	569.7	914.4
-6.14962e+18	FALSE	High	IsMasterProtein	P30043	Flavin reductase (NADPH) OS=Homo sapiens (Human) OX=9606 GN=BLVRB PE=1 SV=3	0	15.978	34	5	7	5	206	22.1	7.65	8.68	5	92.5	209.5	159.7	132.3	412.9	129.6	329.2	213.1
-2.6806e+17	FALSE	High	IsMasterProtein	Q9NVJ2	ADP-ribosylation factor-like protein 8B OS=Homo sapiens (Human) OX=9606 GN=ARL8B PE=1 SV=1	0	15.93	31	5	9	2	186	21.5	8.43	4.8	5	51.9	826.8	81.2	515.5	459.9	289.8	209.8	260.7
7.7528e+18	FALSE	High	IsMasterProtein	Q5T4S7	E3 ubiquitin-protein ligase UBR4 OS=Homo sapiens (Human) OX=9606 GN=UBR4 PE=1 SV=1	0	15.885	1	7	7	7	5183	573.5	6.04	7.65	7	57.5	302.1	104.2	193.8	351	122.9	398.6	249.2
2.98605e+18	FALSE	High	IsMasterProtein	Q8N3U4	Cohesin subunit SA-2 OS=Homo sapiens (Human) OX=9606 GN=STAG2 PE=1 SV=3	0	15.856	4	5	7	5	1231	141.2	5.43	4.59	5	86.7	383	142.8	238.4	444.4	155.4	528.7	322.9
-3.11909e+18	FALSE	High	IsMasterProtein	P10606	Cytochrome c oxidase subunit 5B, mitochondrial OS=Homo sapiens (Human) OX=9606 GN=COX5B PE=1 SV=2	0	15.825	29	4	9	4	129	13.7	8.81	23.59	4	238.3	2193.2	225.9	1205.7	1028.6	718.5	1043.5	847.8
-3.53443e+18	FALSE	High	IsMasterProtein	P09525	Annexin A4 OS=Homo sapiens (Human) OX=9606 GN=ANXA4 PE=1 SV=4	0	15.773	19	6	9	5	319	35.9	6.13	11.64	6	109.6	390.2	213.4	284.8	761.8	245.5	581.1	335.9
5.1272e+18	FALSE	High	IsMasterProtein	Q8N3V7	Synaptopodin OS=Homo sapiens (Human) OX=9606 GN=SYNPO PE=1 SV=2	0	15.77	9	6	7	6	929	99.4	8.72	5.36	6	29.6	303.4	29.3	164.4	152	85.5	71.7	167.9	Phospho [S580; S833]
8.52725e+18	FALSE	High	IsMasterProtein	Q969Z3	Mitochondrial amidoxime reducing component 2 OS=Homo sapiens (Human) OX=9606 GN=MTARC2 PE=1 SV=1	0	15.7	13	4	6	3	335	38	9.16	4.95	4
4.36283e+17	FALSE	High	IsMasterProtein	P17676	CCAAT/enhancer-binding protein beta OS=Homo sapiens (Human) OX=9606 GN=CEBPB PE=1 SV=2	0	15.7	12	3	6	3	345	36.1	8.31	8.52	3	88	419.6	122.7	350.5	420.1	222.2	373.6	436.2
4.36071e+18	FALSE	High	IsMasterProtein	Q969X5	Endoplasmic reticulum-Golgi intermediate compartment protein 1 OS=Homo sapiens (Human) OX=9606 GN=ERGIC1 PE=1 SV=1	0	15.697	21	6	7	6	290	32.6	7.06	11.65	6	53.3	416.3	74.2	333.9	396.6	207.7	267	231.6
-6.09959e+18	FALSE	High	IsMasterProtein	Q7Z417	Nuclear fragile X mental retardation-interacting protein 2 OS=Homo sapiens (Human) OX=9606 GN=NUFIP2 PE=1 SV=1	0	15.676	9	5	8	5	695	76.1	8.7	9.7	5	52.8	279.9	92.9	196.7	249.6	136.7	291.3	231.6
8.23468e+18	FALSE	High	IsMasterProtein	Q15165	Serum paraoxonase/arylesterase 2 OS=Homo sapiens (Human) OX=9606 GN=PON2 PE=1 SV=4	0	15.648	9	2	6	2	354	39.4	5.6	19.66	2	40.7	267.5	62.1	231.3	287.3	147.3	182.4	174
-1.64413e+18	FALSE	High	IsMasterProtein	O14965	Aurora kinase A OS=Homo sapiens (Human) OX=9606 GN=AURKA PE=1 SV=2	0	15.602	15	5	8	5	403	45.8	9.39	5.53	5	13.7	215.3	22.7	148.3	288.1	101.7	54.2	56.7
5.42216e+18	FALSE	High	IsMasterProtein	Q86U42	Polyadenylate-binding protein 2 OS=Homo sapiens (Human) OX=9606 GN=PABPN1 PE=1 SV=3	0	15.578	14	5	9	5	306	32.7	5.06	13.92	5	463.4	1768.4	836	943.3	2197.1	570.8	2573.2	2259.5
-7.65269e+18	FALSE	High	IsMasterProtein	Q9H0H5	Rac GTPase-activating protein 1 OS=Homo sapiens (Human) OX=9606 GN=RACGAP1 PE=1 SV=1	0	15.56	10	7	10	7	632	71	8.88	4.2	7	31.6	764.8	54.5	463.3	678.1	279.4	205.6	199
4.30562e+18	FALSE	High	IsMasterProtein	Q9H4A3	Serine/threonine-protein kinase WNK1 OS=Homo sapiens (Human) OX=9606 GN=WNK1 PE=1 SV=2	0	15.558	3	7	8	7	2382	250.6	6.34	2.03	7	95.4	492	176.2	304.1	668.8	224.5	573.9	367.5
-1.9149e+18	FALSE	High	IsMasterProtein	P08240	Signal recognition particle receptor subunit alpha OS=Homo sapiens (Human) OX=9606 GN=SRPRA PE=1 SV=2	0	15.543	9	6	8	6	638	69.8	8.95	8.38	6	10.5	141.6	23.7	113.1	93	75.1	107	49.6
-4.40072e+18	FALSE	High	IsMasterProtein	P17813	Endoglin OS=Homo sapiens (Human) OX=9606 GN=ENG PE=1 SV=2	0	15.505	8	4	4	4	658	70.5	6.61	12.59	4	23.6	335.4	35	164	209	155.6	94.4	102.3
8.82767e+18	FALSE	High	IsMasterProtein	Q15056	Eukaryotic translation initiation factor 4H OS=Homo sapiens (Human) OX=9606 GN=EIF4H PE=1 SV=5	0	15.501	19	5	10	5	248	27.4	7.23	20.54	5	522.9	1450	1144.2	1257.9	3598.4	1053.7	2726.8	1693.5
-1.57726e+17	FALSE	High	IsMasterProtein	Q9Y3A2	Probable U3 small nucleolar RNA-associated protein 11 OS=Homo sapiens (Human) OX=9606 GN=UTP11 PE=1 SV=2	0	15.481	19	4	5	4	253	30.4	10.15	7.87	4	288.3	642.1	297.1	432.5	628.2	285.4	987.3	1014.7
6.31707e+18	FALSE	High	IsMasterProtein	Q9BTE3	Mini-chromosome maintenance complex-binding protein OS=Homo sapiens (Human) OX=9606 GN=MCMBP PE=1 SV=2	0	15.481	10	5	6	5	642	72.9	5.87	7.19	5	115.3	621.2	233.9	365.9	741.7	273.6	807.5	573.5
2.8632e+18	FALSE	High	IsMasterProtein	Q96EK6	Glucosamine 6-phosphate N-acetyltransferase OS=Homo sapiens (Human) OX=9606 GN=GNPNAT1 PE=1 SV=1	0	15.461	36	6	7	6	184	20.7	7.99	5.09	6	15.4	39.2	35	40	90	33.9	82.7	33.1
-9.08665e+18	FALSE	High	IsMasterProtein	P51970	NADH dehydrogenase [ubiquinone] 1 alpha subcomplex subunit 8 OS=Homo sapiens (Human) OX=9606 GN=NDUFA8 PE=1 SV=3	0	15.454	26	4	12	4	172	20.1	7.65	13.48	4	396	1371.6	384.7	815.7	1091.8	501.8	1433	1273.9	Met-loss [N-Term]
2.4788e+17	FALSE	High	IsMasterProtein	O94992	Protein HEXIM1 OS=Homo sapiens (Human) OX=9606 GN=HEXIM1 PE=1 SV=1	0	15.439	16	4	6	4	359	40.6	4.89	9.69	4	69.9	315.2	147.1	280	497.5	200.8	404.7	254.2
1.53063e+18	FALSE	High	IsMasterProtein	Q8IWB7	WD repeat and FYVE domain-containing protein 1 OS=Homo sapiens (Human) OX=9606 GN=WDFY1 PE=1 SV=1	0	15.427	14	5	8	5	410	46.3	7.33	5.54	5	76.8	780.4	94.1	375.2	485	186	351.6	352.4
-8.62236e+18	FALSE	High	IsMasterProtein	O14936	Peripheral plasma membrane protein CASK OS=Homo sapiens (Human) OX=9606 GN=CASK PE=1 SV=3	0	15.404	6	5	6	5	926	105.1	6.43	14.49	5	62.7	1010.8	91.2	449.2	564.6	386.4	280.7	334.4
1.30401e+18	FALSE	High	IsMasterProtein	O60216	Double-strand-break repair protein rad21 homolog OS=Homo sapiens (Human) OX=9606 GN=RAD21 PE=1 SV=2	0	15.402	6	3	6	3	631	71.6	4.65	10.62	3	309.1	1452.6	653.8	950.9	2180.3	639.5	2211.3	1323.5
6.79558e+18	FALSE	High	IsMasterProtein	P61916	NPC intracellular cholesterol transporter 2 OS=Homo sapiens (Human) OX=9606 GN=NPC2 PE=1 SV=1	0	15.389	28	4	8	4	151	16.6	7.65	12.83	4	125.3	1983.1	217	801.3	830.9	408.7	518.5	598.6
-2.9395e+18	FALSE	High	IsMasterProtein	P51812	Ribosomal protein S6 kinase alpha-3 OS=Homo sapiens (Human) OX=9606 GN=RPS6KA3 PE=1 SV=1	0	15.388	7	5	7	5	740	83.7	6.89	12.91	5	611.3	2534.5	1197.1	1701	4311.2	1350.6	3760	2154.2
-2.83045e+18	FALSE	High	IsMasterProtein	Q9GZS3	WD repeat-containing protein 61 OS=Homo sapiens (Human) OX=9606 GN=WDR61 PE=1 SV=1	0	15.387	23	5	8	5	305	33.6	5.47	13.63	5	42	193.2	76.8	133	293.2	95.7	215.4	170.5
-5.52179e+18	FALSE	High	IsMasterProtein	P52789	Hexokinase-2 OS=Homo sapiens (Human) OX=9606 GN=HK2 PE=1 SV=2	0	15.362	6	4	5	4	917	102.3	6.05	12.74	4	65.8	338.7	122.6	194.2	513.5	160.4	351.6	284.3
-3.86772e+18	FALSE	High	IsMasterProtein	P49757	Protein numb homolog OS=Homo sapiens (Human) OX=9606 GN=NUMB PE=1 SV=2	0	15.349	10	7	9	5	651	70.8	8.51	14.04	7	75.2	1309	132.2	396.7	370.2	231.9	181.7	1077.4
5.73053e+18	FALSE	High	IsMasterProtein	Q93045	Stathmin-2 OS=Homo sapiens (Human) OX=9606 GN=STMN2 PE=1 SV=3	0	15.348	15	3	5	1	179	20.8	8.32	14.01	3	37.3	83.5	64.6	53.5	188.9	52.3	167.7	94.3
-6.78245e+18	FALSE	High	IsMasterProtein	Q9UNF0	Protein kinase C and casein kinase substrate in neurons protein 2 OS=Homo sapiens (Human) OX=9606 GN=PACSIN2 PE=1 SV=2	0	15.341	9	4	7	4	486	55.7	5.2	13.23	4	108.8	516.8	199.6	372.6	728.7	274.3	609.5	351.4
8.83309e+18	FALSE	High	IsMasterProtein	Q9Y285	Phenylalanine--tRNA ligase alpha subunit OS=Homo sapiens (Human) OX=9606 GN=FARSA PE=1 SV=3	0	15.339	8	4	6	4	508	57.5	7.8	11.22	4	202.2	1211.1	431.3	686.3	1813	484.8	1448.9	916.4
-3.26935e+18	FALSE	High	IsMasterProtein	Q8NF37	Lysophosphatidylcholine acyltransferase 1 OS=Homo sapiens (Human) OX=9606 GN=LPCAT1 PE=1 SV=2	0	15.329	11	5	6	5	534	59.1	6.02	9.8	5	41.6	390.2	76.5	346.7	485.4	260	298.9	211.1
8.72427e+18	FALSE	High	IsMasterProtein	P50213	Isocitrate dehydrogenase [NAD] subunit alpha, mitochondrial OS=Homo sapiens (Human) OX=9606 GN=IDH3A PE=1 SV=1	0	15.237	16	5	7	5	366	39.6	6.92	11.77	5	215.7	921.4	343.9	752.9	1533.7	459.7	1104.1	874.8
-2.0135e+18	FALSE	High	IsMasterProtein	O14929	Histone acetyltransferase type B catalytic subunit OS=Homo sapiens (Human) OX=9606 GN=HAT1 PE=1 SV=1	0	15.216	14	4	4	4	419	49.5	5.69	5.94	4	14.3	86.8	26.2	48.1	93.4	33	122.9	66.7
3.61892e+18	FALSE	High	IsMasterProtein	Q9UJY1	Heat shock protein beta-8 OS=Homo sapiens (Human) OX=9606 GN=HSPB8 PE=1 SV=1	0	15.203	15	3	7	3	196	21.6	5.12	15.92	3	190.7	1911.3	224.2	664.8	1029.9	418.9	730.9	1157.6	Phospho [T87]
4.88049e+18	FALSE	High	IsMasterProtein	O14975	Very long-chain acyl-CoA synthetase OS=Homo sapiens (Human) OX=9606 GN=SLC27A2 PE=1 SV=2	0	15.188	7	5	8	5	620	70.3	8.51	16.2	5	104.4	1737.1	181.6	1173.9	1143.3	757.3	604.6	759
3.29099e+18	FALSE	High	IsMasterProtein	Q5T9A4	ATPase family AAA domain-containing protein 3B OS=Homo sapiens (Human) OX=9606 GN=ATAD3B PE=1 SV=1	0	15.184	10	7	17	1	648	72.5	9.2	10.51	7	85.2	467.9	105.4	652.7	584.2	372.5	369.1	254.7
-2.89497e+18	FALSE	High	IsMasterProtein	P11234	Ras-related protein Ral-B OS=Homo sapiens (Human) OX=9606 GN=RALB PE=1 SV=1	0	15.18	20	4	10	2	206	23.4	6.62	13.56	4	101.7	692.3	145.7	604	645.8	364.2	443.4	404.6
8.5049e+18	FALSE	High	IsMasterProtein	Q9Y4W2	Ribosomal biogenesis protein LAS1L OS=Homo sapiens (Human) OX=9606 GN=LAS1L PE=1 SV=2	0	15.167	6	4	5	4	734	83	4.73	7.48	4	45.6	400.7	71.9	165	361	123.6	335.7	247.2
-1.31477e+18	FALSE	High	IsMasterProtein	Q9BRP8	Partner of Y14 and mago OS=Homo sapiens (Human) OX=9606 GN=PYM1 PE=1 SV=1	0	15.166	25	4	7	4	204	22.6	9.45	12.13	4	41.8	146.2	81.5	96.1	269.7	74.5	224.2	102.3
-5.47053e+17	FALSE	High	IsMasterProtein	Q13085	Acetyl-CoA carboxylase 1 OS=Homo sapiens (Human) OX=9606 GN=ACACA PE=1 SV=2	0	15.165	2	6	7	6	2346	265.4	6.37	11.15	6	82	402	167.6	289.3	628.6	215.8	622.4	355.4
-1.86602e+18	FALSE	High	IsMasterProtein	Q9Y2A7	Nck-associated protein 1 OS=Homo sapiens (Human) OX=9606 GN=NCKAP1 PE=1 SV=1	0	15.144	4	4	6	4	1128	128.7	6.62	3.69	4	195.4	854.2	319.4	545.6	1030.3	403.6	1112.9	684.8
-6.43884e+18	FALSE	High	IsMasterProtein	P11498	Pyruvate carboxylase, mitochondrial OS=Homo sapiens (Human) OX=9606 GN=PC PE=1 SV=2	0	15.133	7	6	7	6	1178	129.6	6.84	4.93	6	32.4	150.1	57.7	138.7	221.6	83.4	143.4	130.3
4.54616e+18	FALSE	High	IsMasterProtein	Q9NQS7	Inner centromere protein OS=Homo sapiens (Human) OX=9606 GN=INCENP PE=1 SV=3	0	15.126	9	8	8	8	918	105.4	9.44	2.22	8	53.8	903.8	65.5	489.6	546.5	290	248.1	360	Phospho [S263]
-1.81172e+18	FALSE	High	IsMasterProtein	Q96RP9	Elongation factor G, mitochondrial OS=Homo sapiens (Human) OX=9606 GN=GFM1 PE=1 SV=2	0	15.122	6	4	6	4	751	83.4	7.01	7.39	4	64.5	311.9	153.5	269.8	412.5	127.7	378.2	299.8
1.65097e+18	FALSE	High	IsMasterProtein	P04818	Thymidylate synthase OS=Homo sapiens (Human) OX=9606 GN=TYMS PE=1 SV=3	0	15.099	18	4	7	4	313	35.7	7.01	7.37	4	37.4	225.1	87.3	138.1	397.5	93.8	237.4	202
-4.50113e+18	FALSE	High	IsMasterProtein	O60763	General vesicular transport factor p115 OS=Homo sapiens (Human) OX=9606 GN=USO1 PE=1 SV=2	0	15.083	6	4	8	4	962	107.8	4.91	0	4	8.1	41.8	14.4	34.6	58.2	24.2	42.5	31.6
-4.76306e+17	FALSE	High	IsMasterProtein	Q15102	Platelet-activating factor acetylhydrolase IB subunit gamma OS=Homo sapiens (Human) OX=9606 GN=PAFAH1B3 PE=1 SV=1	0	15.056	19	4	5	4	231	25.7	6.84	14.15	4	72	531.2	118.7	299.6	704.4	234.7	524.6	483.3
-8.71751e+18	FALSE	High	IsMasterProtein	Q12769	Nuclear pore complex protein Nup160 OS=Homo sapiens (Human) OX=9606 GN=NUP160 PE=1 SV=3	0	15.029	4	6	8	6	1436	162	5.5	8.57	6	133.9	932.5	191.6	458.2	828.8	344.4	721.4	632.7
6.03668e+18	FALSE	High	IsMasterProtein	Q8NFH4	Nucleoporin Nup37 OS=Homo sapiens (Human) OX=9606 GN=NUP37 PE=1 SV=1	0	15.018	17	5	5	5	326	36.7	5.92	5.36	5	66.5	458.7	104.6	224	334.2	131.9	342.9	362.5
5.83304e+18	FALSE	High	IsMasterProtein	Q96KR1	Zinc finger RNA-binding protein OS=Homo sapiens (Human) OX=9606 GN=ZFR PE=1 SV=2	0	15.005	5	4	5	4	1074	116.9	9.04	10.48	4	23.2	103.1	46.5	84.3	124.4	53.9	157.8	90.7
-9.33507e+17	FALSE	High	IsMasterProtein	P48634	Protein PRRC2A OS=Homo sapiens (Human) OX=9606 GN=PRRC2A PE=1 SV=3	0	14.99	4	6	7	5	2157	228.7	9.45	4.58	6
-5.04997e+17	FALSE	High	IsMasterProtein	P17174	Aspartate aminotransferase, cytoplasmic OS=Homo sapiens (Human) OX=9606 GN=GOT1 PE=1 SV=3	0	14.977	15	4	5	4	413	46.2	7.01	5.21	4	11.3	44.4	31.7	34	129.4	24.2	100.1	45.1	Met-loss [N-Term]
2.43488e+18	FALSE	High	IsMasterProtein	O43920	NADH dehydrogenase [ubiquinone] iron-sulfur protein 5 OS=Homo sapiens (Human) OX=9606 GN=NDUFS5 PE=1 SV=3	0	14.973	44	4	6	4	106	12.5	9.14	14.21	4	120	549.4	120.2	315	475.8	169.9	515.8	432.1
-7.47404e+18	FALSE	High	IsMasterProtein	Q96TC7	Regulator of microtubule dynamics protein 3 OS=Homo sapiens (Human) OX=9606 GN=RMDN3 PE=1 SV=2	0	14.971	9	4	8	4	470	52.1	5.1	11.92	4	91	1013.4	112.1	854.5	678.9	544.5	363.7	421.1
-8.11271e+18	FALSE	High	IsMasterProtein	Q8TAQ2	SWI/SNF complex subunit SMARCC2 OS=Homo sapiens (Human) OX=9606 GN=SMARCC2 PE=1 SV=1	0	14.913	6	6	6	4	1214	132.8	5.69	6.38	6	60.7	264.3	85.7	163.1	247.9	127.5	264.4	200
-5.02971e+18	FALSE	High	IsMasterProtein	Q5VT52	Regulation of nuclear pre-mRNA domain-containing protein 2 OS=Homo sapiens (Human) OX=9606 GN=RPRD2 PE=1 SV=1	0	14.846	5	6	6	6	1461	155.9	7.42	4.25	6	52.1	159.2	47	100	294	74.9	309.5	181
6.91008e+18	FALSE	High	IsMasterProtein	O15042	U2 snRNP-associated SURP motif-containing protein OS=Homo sapiens (Human) OX=9606 GN=U2SURP PE=1 SV=2	0	14.811	4	3	4	3	1029	118.2	8.47	11.75	3	69.1	479.6	119.5	212.4	409.6	160.7	369.4	300.8
-8.99583e+18	FALSE	High	IsMasterProtein	Q9UBS4	DnaJ homolog subfamily B member 11 OS=Homo sapiens (Human) OX=9606 GN=DNAJB11 PE=1 SV=1	0	14.804	18	5	7	5	358	40.5	6.18	5.86	5	50.1	388.9	85.3	215.6	348.4	125.2	296.2	240.6
-3.68947e+18	FALSE	High	IsMasterProtein	O00505	Importin subunit alpha-4 OS=Homo sapiens (Human) OX=9606 GN=KPNA3 PE=1 SV=2	0	14.795	9	4	7	2	521	57.8	4.94	13.53	4	10	50.2	16.3	48.4	62.4	38	50.1	33.6
4.77812e+18	FALSE	High	IsMasterProtein	P49406	39S ribosomal protein L19, mitochondrial OS=Homo sapiens (Human) OX=9606 GN=MRPL19 PE=1 SV=2	0	14.788	17	4	6	4	292	33.5	9.5	4.99	4	64.8	302.8	70.3	200.2	263.8	105.6	231.4	198
-8.41397e+18	FALSE	High	IsMasterProtein	Q9NQT5	Exosome complex component RRP40 OS=Homo sapiens (Human) OX=9606 GN=EXOSC3 PE=1 SV=3	0	14.77	17	3	4	3	275	29.6	8.1	12.35	3	77.9	429.4	134.6	242.2	503	137.6	400.5	341.9
7.1854e+18	FALSE	High	IsMasterProtein	Q13601	KRR1 small subunit processome component homolog OS=Homo sapiens (Human) OX=9606 GN=KRR1 PE=1 SV=4	0	14.758	13	4	7	4	381	43.6	9.77	7.82	4	78.8	262.3	126.7	182.3	484.1	146.6	339.1	252.7
4.56255e+18	FALSE	High	IsMasterProtein	Q9Y2Q5	Ragulator complex protein LAMTOR2 OS=Homo sapiens (Human) OX=9606 GN=LAMTOR2 PE=1 SV=1	0	14.751	22	2	6	2	125	13.5	5.4	10.68	2	75.5	1571.3	122.3	574.8	525.2	293.7	408.9	684.3
7.06546e+18	FALSE	High	IsMasterProtein	Q96JB5	CDK5 regulatory subunit-associated protein 3 OS=Homo sapiens (Human) OX=9606 GN=CDK5RAP3 PE=1 SV=2	0	14.742	10	5	7	5	506	56.9	4.75	8.4	5	160.2	1703.8	238.2	1363.9	1184.8	764.4	793.1	802.1
1.05836e+18	FALSE	High	IsMasterProtein	P63173	60S ribosomal protein L38 OS=Homo sapiens (Human) OX=9606 GN=RPL38 PE=1 SV=2	0	14.741	39	3	7	3	70	8.2	10.1	14.52	3	391	937.7	523.1	580.9	1671.5	446.8	1366.2	959.5
4.0991e+18	FALSE	High	IsMasterProtein	Q08722	Leukocyte surface antigen CD47 OS=Homo sapiens (Human) OX=9606 GN=CD47 PE=1 SV=1	0	14.724	9	3	8	3	323	35.2	7.21	13.82	3	96.9	2049	152.8	1072.7	1215.8	900.4	304.6	475.3
-5.82851e+18	FALSE	High	IsMasterProtein	P46939	Utrophin OS=Homo sapiens (Human) OX=9606 GN=UTRN PE=1 SV=2	0	14.693	2	5	6	4	3433	394.2	5.33	9.87	5	13.9	216.6	23.1	128.8	109.7	80.5	65.6	44.6
5.77875e+16	FALSE	High	IsMasterProtein	Q08945	FACT complex subunit SSRP1 OS=Homo sapiens (Human) OX=9606 GN=SSRP1 PE=1 SV=1	0	14.686	8	6	7	6	709	81	6.87	10.47	6	327.2	1399.1	542.4	865.7	1924	736.3	1863.1	926
7.24711e+18	FALSE	High	IsMasterProtein	P62244	40S ribosomal protein S15a OS=Homo sapiens (Human) OX=9606 GN=RPS15A PE=1 SV=2	0	14.669	18	3	8	3	130	14.8	10.13	20.87	3	790.2	2548.8	1628	2162.7	4029.8	1510.4	4371.4	2524.2
-4.47411e+18	FALSE	High	IsMasterProtein	O00422	Histone deacetylase complex subunit SAP18 OS=Homo sapiens (Human) OX=9606 GN=SAP18 PE=1 SV=1	0	14.626	24	5	8	5	153	17.6	9.35	14.45	5	385.1	1102.8	511.8	661.6	1154.7	450	1525.2	965.1
5.38131e+18	FALSE	High	IsMasterProtein	Q9HAV7	GrpE protein homolog 1, mitochondrial OS=Homo sapiens (Human) OX=9606 GN=GRPEL1 PE=1 SV=2	0	14.604	26	6	8	6	217	24.3	8.12	6.99	6	301.8	1254.8	487.5	872.4	1768.6	542.4	1510.7	987.1
-5.68244e+18	FALSE	High	IsMasterProtein	O75052	Carboxyl-terminal PDZ ligand of neuronal nitric oxide synthase protein OS=Homo sapiens (Human) OX=9606 GN=NOS1AP PE=1 SV=3	0	14.577	7	3	6	3	506	56.1	6.3	12.02	3	166.6	3532.9	211.4	1023.7	1364.9	761.2	425.6	2727.2
8.97327e+18	FALSE	High	IsMasterProtein	Q06203	Amidophosphoribosyltransferase OS=Homo sapiens (Human) OX=9606 GN=PPAT PE=1 SV=1	0	14.564	9	4	5	4	517	57.4	6.76	8.66	4	110.9	351.1	223.6	256.3	734.6	198.9	637.2	350.9
-3.26362e+18	FALSE	High	IsMasterProtein	Q9H098	Protein FAM107B OS=Homo sapiens (Human) OX=9606 GN=FAM107B PE=1 SV=1	0	14.564	24	3	4	3	131	15.5	8.29	12.77	3	89.3	875.7	104	882.4	429.7	398.6	236.3	275.7
8.68364e+17	FALSE	High	IsMasterProtein	Q6UB35	Monofunctional C1-tetrahydrofolate synthase, mitochondrial OS=Homo sapiens (Human) OX=9606 GN=MTHFD1L PE=1 SV=1	0	14.55	6	5	8	4	978	105.7	8.06	13.53	5	136.4	627.7	232.5	481.6	726.2	227.3	677	545.4
6.93959e+18	FALSE	High	IsMasterProtein	P23193	Transcription elongation factor A protein 1 OS=Homo sapiens (Human) OX=9606 GN=TCEA1 PE=1 SV=2	0	14.548	15	4	6	4	301	33.9	8.38	12.07	4	145	613.4	288.9	390.2	1021.9	319	832.2	542.9	Phospho [S100]
1.01067e+18	FALSE	High	IsMasterProtein	Q96CS3	FAS-associated factor 2 OS=Homo sapiens (Human) OX=9606 GN=FAF2 PE=1 SV=2	0	14.544	12	4	5	4	445	52.6	5.62	6.17	4	22.6	245.4	37.7	228.8	227	133.7	121.8	148.9
7.05338e+18	FALSE	High	IsMasterProtein	Q92905	COP9 signalosome complex subunit 5 OS=Homo sapiens (Human) OX=9606 GN=COPS5 PE=1 SV=4	0	14.535	14	4	5	4	334	37.6	6.54	5.76	4	59.7	213.4	96.7	130.1	325	102.4	257.9	193
1.70969e+18	FALSE	High	IsMasterProtein	O00499	Myc box-dependent-interacting protein 1 OS=Homo sapiens (Human) OX=9606 GN=BIN1 PE=1 SV=1	0	14.516	7	4	5	4	593	64.7	5.06	4.71	4	83	297.6	152.3	225.6	506.8	141.1	485.9	272.2
9.23522e+16	FALSE	High	IsMasterProtein	O15355	Protein phosphatase 1G OS=Homo sapiens (Human) OX=9606 GN=PPM1G PE=1 SV=1	0	14.493	13	5	9	5	546	59.2	4.36	9.49	5	188.8	676	418.7	447.9	1480.9	391.9	1136.4	625.7
8.47241e+18	FALSE	High	IsMasterProtein	P61289	Proteasome activator complex subunit 3 OS=Homo sapiens (Human) OX=9606 GN=PSME3 PE=1 SV=1	0	14.445	19	5	9	5	254	29.5	5.95	11.83	5	215.8	959.2	446.6	573.8	1344.8	416.3	1150.8	768
3.42657e+18	FALSE	High	IsMasterProtein	O15061	Synemin OS=Homo sapiens (Human) OX=9606 GN=SYNM PE=1 SV=2	0	14.355	3	4	4	4	1565	172.7	5.16	6.4	4	21.9	311.3	23.3	205.7	175.1	128.2	52.7	174.5
-4.0086e+18	FALSE	High	IsMasterProtein	Q16890	Tumor protein D53 OS=Homo sapiens (Human) OX=9606 GN=TPD52L1 PE=1 SV=1	0	14.345	20	3	10	3	204	22.4	5.62	12.36	3	23.6	165.1	25.2	59	98.8	37.6	158.5	152.9
-3.93648e+18	FALSE	High	IsMasterProtein	Q8TCS8	Polyribonucleotide nucleotidyltransferase 1, mitochondrial OS=Homo sapiens (Human) OX=9606 GN=PNPT1 PE=1 SV=2	0	14.34	7	6	7	6	783	85.9	7.77	9.9	6	142.7	800	286.4	535.7	1222.5	361.5	902.7	613.6
-6.55504e+16	FALSE	High	IsMasterProtein	Q9BXS5	AP-1 complex subunit mu-1 OS=Homo sapiens (Human) OX=9606 GN=AP1M1 PE=1 SV=3	0	14.305	14	5	6	5	423	48.6	7.3	4.76	5	70.9	459.4	138.6	307.3	504.7	193.6	389.9	243.6
9.21016e+17	FALSE	High	IsMasterProtein	Q6P4Q7	Metal transporter CNNM4 OS=Homo sapiens (Human) OX=9606 GN=CNNM4 PE=1 SV=3	0	14.301	5	4	7	3	775	86.6	6.07	10.09	4	16.1	422.8	28.2	280.7	248.4	206.5	61.1	129.3
-8.35766e+18	FALSE	High	IsMasterProtein	O00629	Importin subunit alpha-3 OS=Homo sapiens (Human) OX=9606 GN=KPNA4 PE=1 SV=1	0	14.261	7	3	7	1	521	57.9	4.96	10.09	3	26.5	163.8	40.4	88.8	157.1	60.6	154	129.3
-8.91832e+18	FALSE	High	IsMasterProtein	Q9BVC4	Target of rapamycin complex subunit LST8 OS=Homo sapiens (Human) OX=9606 GN=MLST8 PE=1 SV=1	0	14.259	14	4	5	4	326	35.9	5.86	6.43	4	97.2	370	120.6	187.8	375.7	143.4	383.1	330.9
-1.04429e+18	FALSE	High	IsMasterProtein	P11532	Dystrophin OS=Homo sapiens (Human) OX=9606 GN=DMD PE=1 SV=3	0	14.248	1	4	6	3	3685	426.5	5.88	4.77	4
-2.32056e+18	FALSE	High	IsMasterProtein	Q5RKV6	Exosome complex component MTR3 OS=Homo sapiens (Human) OX=9606 GN=EXOSC6 PE=1 SV=1	0	14.186	21	4	8	4	272	28.2	6.28	2.19	4	73.2	362.8	117.4	205.1	468.2	128.4	384.2	246.7
3.5332e+17	FALSE	High	IsMasterProtein	Q13242	Serine/arginine-rich splicing factor 9 OS=Homo sapiens (Human) OX=9606 GN=SRSF9 PE=1 SV=1	0	14.161	24	5	5	5	221	25.5	8.65	8.48	5	189.1	887.5	391.3	823.4	1018.1	482.9	1229.3	737	Phospho [S211]
6.63946e+18	FALSE	High	IsMasterProtein	P35659	Protein DEK OS=Homo sapiens (Human) OX=9606 GN=DEK PE=1 SV=1	0	14.15	11	4	8	4	375	42.6	8.56	18.82	4	243.4	688.4	486.7	476.8	1536.6	354.3	1198.2	746
-2.00739e+18	FALSE	High	IsMasterProtein	P00568	Adenylate kinase isoenzyme 1 OS=Homo sapiens (Human) OX=9606 GN=AK1 PE=1 SV=3	0	14.142	20	4	6	4	194	21.6	8.63	10.56	4	170.9	593.2	342.5	391.5	1171	293.5	966.8	622.7
1.89915e+18	FALSE	High	IsMasterProtein	Q9UNK0	Syntaxin-8 OS=Homo sapiens (Human) OX=9606 GN=STX8 PE=1 SV=2	0	14.14	24	4	5	4	236	26.9	4.98	9.29	4	74.9	845	103.3	761.9	516	402	248.8	242.6	Met-loss [N-Term]
-7.61975e+18	FALSE	High	IsMasterProtein	P04062	Lysosomal acid glucosylceramidase OS=Homo sapiens (Human) OX=9606 GN=GBA PE=1 SV=3	0	14.12	11	4	5	4	536	59.7	7.61	10.62	4	61	687.1	100.1	406.3	513.9	229.1	312.2	295.3
1.09351e+18	FALSE	High	IsMasterProtein	Q9Y3L5	Ras-related protein Rap-2c OS=Homo sapiens (Human) OX=9606 GN=RAP2C PE=1 SV=1	0	14.106	20	3	8	1	183	20.7	4.94	16.15	3
-3.32403e+18	FALSE	High	IsMasterProtein	P49458	Signal recognition particle 9 kDa protein OS=Homo sapiens (Human) OX=9606 GN=SRP9 PE=1 SV=2	0	14.097	50	5	6	5	86	10.1	7.97	6.72	5	128	458.1	147.9	235.2	492.9	160.9	432.8	311.3
-6.12304e+18	FALSE	High	IsMasterProtein	P55145	Mesencephalic astrocyte-derived neurotrophic factor OS=Homo sapiens (Human) OX=9606 GN=MANF PE=1 SV=3	0	14.074	20	3	5	3	182	20.7	8.69	7.8	3	80.5	278	149.6	209.5	456.1	141.5	328.9	281.7
-1.10061e+18	FALSE	High	IsMasterProtein	Q9UHR4	Brain-specific angiogenesis inhibitor 1-associated protein 2-like protein 1 OS=Homo sapiens (Human) OX=9606 GN=BAIAP2L1 PE=1 SV=2	0	14.071	13	5	7	5	511	56.8	8.68	9.8	5	245.5	1579.8	379.9	687.3	1670.2	500.9	1166.3	1201.7	Phospho [S414]
-8.98422e+18	FALSE	High	IsMasterProtein	P62633	Cellular nucleic acid-binding protein OS=Homo sapiens (Human) OX=9606 GN=CNBP PE=1 SV=1	0	14.027	24	3	5	3	177	19.5	7.71	16.73	3	51.3	317.1	113.2	189.4	420.1	125.2	344	296.3
-4.24874e+18	FALSE	High	IsMasterProtein	P62304	Small nuclear ribonucleoprotein E OS=Homo sapiens (Human) OX=9606 GN=SNRPE PE=1 SV=1	0	14.011	25	2	6	2	92	10.8	9.44	8.59	2	13.5	103.8	28.9	38.4	559.5	32.5	578.8	69.7
4.40634e+18	FALSE	High	IsMasterProtein	Q16740	ATP-dependent Clp protease proteolytic subunit, mitochondrial OS=Homo sapiens (Human) OX=9606 GN=CLPP PE=1 SV=1	0	14.009	20	4	6	4	277	30.2	8.09	9.16	4	95.6	332.8	126.2	285.5	431	169.2	424.8	279.2
3.59615e+18	FALSE	High	IsMasterProtein	Q9HD45	Transmembrane 9 superfamily member 3 OS=Homo sapiens (Human) OX=9606 GN=TM9SF3 PE=1 SV=2	0	14.006	7	4	6	4	589	67.8	7.21	10.49	4	53.6	663	101.6	447.3	489.2	351.3	317.1	226.6
4.15757e+18	FALSE	High	IsMasterProtein	O75781	Paralemmin-1 OS=Homo sapiens (Human) OX=9606 GN=PALM PE=1 SV=2	0	13.985	16	5	9	4	387	42.1	5	7.82	5	39.7	536.4	54.7	438.9	411.7	322	103.9	144.9
5.10487e+18	FALSE	High	IsMasterProtein	Q9HC38	Glyoxalase domain-containing protein 4 OS=Homo sapiens (Human) OX=9606 GN=GLOD4 PE=1 SV=1	0	13.984	17	5	8	5	313	34.8	5.6	4.75	5	209.7	285.2	226.9	304.4	388.2	243.4	351.2	223.6
3.23146e+18	FALSE	High	IsMasterProtein	Q15833	Syntaxin-binding protein 2 OS=Homo sapiens (Human) OX=9606 GN=STXBP2 PE=1 SV=2	0	13.969	13	5	7	5	593	66.4	6.55	2.7	5	5.5	94	10.6	37.5	59.1	24.2	28.4	54.6
-5.6111e+18	FALSE	High	IsMasterProtein	P11279	Lysosome-associated membrane glycoprotein 1 OS=Homo sapiens (Human) OX=9606 GN=LAMP1 PE=1 SV=3	0	13.955	10	5	10	5	417	44.9	8.75	21.98	5	306	4434	506.4	2700.3	2273.7	1554.9	1016.9	1128
-1.31815e+18	FALSE	High	IsMasterProtein	O43837	Isocitrate dehydrogenase [NAD] subunit beta, mitochondrial OS=Homo sapiens (Human) OX=9606 GN=IDH3B PE=1 SV=2	0	13.953	11	3	7	3	385	42.2	8.46	9.62	3	87.7	249.3	135.2	207.6	498	158.8	402.1	251.7
-4.97815e+18	FALSE	High	IsMasterProtein	Q8TCJ2	Dolichyl-diphosphooligosaccharide--protein glycosyltransferase subunit STT3B OS=Homo sapiens (Human) OX=9606 GN=STT3B PE=1 SV=1	0	13.946	5	6	7	6	826	93.6	8.91	4.48	6	90.4	837.9	161.5	631.2	670.9	418.6	507.9	371.5
-8.14171e+18	FALSE	High	IsMasterProtein	Q9UBH6	Xenotropic and polytropic retrovirus receptor 1 OS=Homo sapiens (Human) OX=9606 GN=XPR1 PE=1 SV=1	0	13.93	4	2	3	2	696	81.5	8.44	6.93	2	29.7	544.9	46.9	353.7	456.5	308.4	341.7	370
3.8646e+18	FALSE	High	IsMasterProtein	P61011	Signal recognition particle 54 kDa protein OS=Homo sapiens (Human) OX=9606 GN=SRP54 PE=1 SV=1	0	13.928	11	5	9	5	504	55.7	8.75	9.12	5	209.2	1256.1	356.5	1164.6	1375	663.7	1001	842.7
-7.07151e+18	FALSE	High	IsMasterProtein	Q9H3Q1	Cdc42 effector protein 4 OS=Homo sapiens (Human) OX=9606 GN=CDC42EP4 PE=1 SV=1	0	13.909	14	3	5	3	356	38	5.19	8.42	3	49.2	204.9	59.9	154.1	225.7	105.8	158.2	148.4
1.89269e+18	FALSE	High	IsMasterProtein	Q02127	Dihydroorotate dehydrogenase (quinone), mitochondrial OS=Homo sapiens (Human) OX=9606 GN=DHODH PE=1 SV=3	0	13.886	12	3	3	3	395	42.8	9.67	5.68	3	36	216.6	38.4	191	145.7	137.9	118	142.9
8.99566e+18	FALSE	High	IsMasterProtein	P47914	60S ribosomal protein L29 OS=Homo sapiens (Human) OX=9606 GN=RPL29 PE=1 SV=2	0	13.868	23	4	10	4	159	17.7	11.66	22.6	4	488.1	1807.5	735.8	1040	1663.5	800.8	1542.6	1494.5
8.907e+18	FALSE	High	IsMasterProtein	Q9BQ95	Evolutionarily conserved signaling intermediate in Toll pathway, mitochondrial OS=Homo sapiens (Human) OX=9606 GN=ECSIT PE=1 SV=1	0	13.832	12	3	3	3	431	49.1	6.29	7.09	3	11.8	75	10.2	29.8	63.7	20.7	62.2	38.1
2.1573e+17	FALSE	High	IsMasterProtein	P52815	39S ribosomal protein L12, mitochondrial OS=Homo sapiens (Human) OX=9606 GN=MRPL12 PE=1 SV=2	0	13.831	17	3	7	3	198	21.3	8.87	8.75	3	151.6	540.3	133.2	282	505.5	211.6	525	358.5
8.5638e+18	FALSE	High	IsMasterProtein	Q96PC5	Melanoma inhibitory activity protein 2 OS=Homo sapiens (Human) OX=9606 GN=MIA2 PE=1 SV=4	0	13.803	4	4	5	4	1412	159.7	4.69	4.7	4
2.52449e+18	FALSE	High	IsMasterProtein	Q9Y6N7	Roundabout homolog 1 OS=Homo sapiens (Human) OX=9606 GN=ROBO1 PE=1 SV=1	0	13.774	3	5	5	4	1651	180.8	6.04	2.07	5	67	866.6	117	558.8	730.8	423	305.3	363.5
1.44305e+18	FALSE	High	IsMasterProtein	Q9H0E2	Toll-interacting protein OS=Homo sapiens (Human) OX=9606 GN=TOLLIP PE=1 SV=1	0	13.759	16	4	5	4	274	30.3	5.97	7.51	4	49.6	420.2	62.9	177.5	180.9	107	182.8	278.2
-4.92533e+18	FALSE	High	IsMasterProtein	Q14739	Delta(14)-sterol reductase LBR OS=Homo sapiens (Human) OX=9606 GN=LBR PE=1 SV=2	0	13.754	7	5	7	5	615	70.7	9.36	14.76	5	348.2	3868.9	517.6	2424.8	2729.8	1695.7	1726.6	1562.2
5.09471e+18	FALSE	High	IsMasterProtein	P61313	60S ribosomal protein L15 OS=Homo sapiens (Human) OX=9606 GN=RPL15 PE=1 SV=2	0	13.74	18	4	10	4	204	24.1	11.62	26.28	4	348.5	1649.6	727.9	1234.5	1917.3	811	1924.2	1463.9
4.98834e+18	FALSE	High	IsMasterProtein	Q92665	28S ribosomal protein S31, mitochondrial OS=Homo sapiens (Human) OX=9606 GN=MRPS31 PE=1 SV=3	0	13.724	18	5	6	5	395	45.3	9.29	2.53	5	14.5	91.4	23	60.9	69.1	34.1	86.5	43.6
-7.18643e+18	FALSE	High	IsMasterProtein	Q04837	Single-stranded DNA-binding protein, mitochondrial OS=Homo sapiens (Human) OX=9606 GN=SSBP1 PE=1 SV=1	0	13.695	27	4	7	4	148	17.2	9.6	19.73	4	533.5	1859.1	774.2	1087.8	2617.6	726.6	2518.9	1651.9
-2.77938e+18	FALSE	High	IsMasterProtein	P17655	Calpain-2 catalytic subunit OS=Homo sapiens (Human) OX=9606 GN=CAPN2 PE=1 SV=6	0	13.682	8	6	8	6	700	79.9	4.98	15.08	6	283.4	807.2	449.8	579.9	1819.7	542.9	1605.2	787.1	Met-loss [N-Term]
1.62988e+18	FALSE	High	IsMasterProtein	Q9BT78	COP9 signalosome complex subunit 4 OS=Homo sapiens (Human) OX=9606 GN=COPS4 PE=1 SV=1	0	13.677	7	2	4	2	406	46.2	5.83	11.12	2	63.4	262.3	121	158.9	383.2	118.5	270.8	208.6
-8.29527e+18	FALSE	High	IsMasterProtein	Q9Y333	U6 snRNA-associated Sm-like protein LSm2 OS=Homo sapiens (Human) OX=9606 GN=LSM2 PE=1 SV=1	0	13.673	39	3	4	3	95	10.8	6.52	11.2	3	118	474.4	250.9	318.2	865.7	256.6	658.8	524.4
5.08371e+18	FALSE	High	IsMasterProtein	P84103	Serine/arginine-rich splicing factor 3 OS=Homo sapiens (Human) OX=9606 GN=SRSF3 PE=1 SV=1	0	13.646	27	5	9	5	164	19.3	11.65	19.37	5	448.9	1881.3	980.4	1191.9	2951.8	862.6	2553.4	1644.9
9.65271e+17	FALSE	High	IsMasterProtein	Q14151	Scaffold attachment factor B2 OS=Homo sapiens (Human) OX=9606 GN=SAFB2 PE=1 SV=1	0	13.632	7	4	6	1	953	107.4	6.16	8.15	4
-3.7412e+18	FALSE	High	IsMasterProtein	Q8WXF1	Paraspeckle component 1 OS=Homo sapiens (Human) OX=9606 GN=PSPC1 PE=1 SV=1	0	13.621	7	4	6	3	523	58.7	6.67	12.34	4	141.7	499.8	267.4	345.1	971.2	265.8	822.3	461.2
1.94862e+18	FALSE	High	IsMasterProtein	Q9BQL6	Fermitin family homolog 1 OS=Homo sapiens (Human) OX=9606 GN=FERMT1 PE=1 SV=1	0	13.614	7	4	6	3	677	77.4	6.28	6.52	4
5.95896e+18	FALSE	High	IsMasterProtein	Q99081	Transcription factor 12 OS=Homo sapiens (Human) OX=9606 GN=TCF12 PE=1 SV=1	0	13.573	7	3	4	3	682	72.9	7.02	7.3	3	20.2	54.8	17.6	35.6	68.3	26	62.6	116.8
2.44751e+18	FALSE	High	IsMasterProtein	Q9H910	Jupiter microtubule associated homolog 2 OS=Homo sapiens (Human) OX=9606 GN=JPT2 PE=1 SV=1	0	13.562	19	3	4	3	190	20.1	9.26	5.98	3	12.5	17	24.2	14.4	54	21	41.7	41.1
2.42872e+18	FALSE	High	IsMasterProtein	O94923	D-glucuronyl C5-epimerase OS=Homo sapiens (Human) OX=9606 GN=GLCE PE=1 SV=3	0	13.531	5	3	5	3	617	70.1	8.97	10.14	3	97.1	643.4	128.1	608.4	553.7	388.4	340.2	236.6
-3.53369e+18	FALSE	High	IsMasterProtein	Q15369	Elongin-C OS=Homo sapiens (Human) OX=9606 GN=ELOC PE=1 SV=1	0	13.517	26	2	5	2	112	12.5	4.78	10.42	2	50.6	619.9	107.8	310.1	529	208.9	479.4	277.2
-2.99261e+18	FALSE	High	IsMasterProtein	O60831	PRA1 family protein 2 OS=Homo sapiens (Human) OX=9606 GN=PRAF2 PE=1 SV=1	0	13.513	22	3	6	3	178	19.2	9.19	7.56	3	96.3	1433.6	139.7	1117.6	939.4	607.4	520	557.5
-2.60475e+18	FALSE	High	IsMasterProtein	Q6P1J9	Parafibromin OS=Homo sapiens (Human) OX=9606 GN=CDC73 PE=1 SV=1	0	13.503	8	4	7	4	531	60.5	9.61	9.56	4	106.6	334.8	163.6	253.4	488.3	162.7	519.6	368.5
1.60747e+18	FALSE	High	IsMasterProtein	Q8N4Q1	Mitochondrial intermembrane space import and assembly protein 40 OS=Homo sapiens (Human) OX=9606 GN=CHCHD4 PE=1 SV=1	0	13.497	36	4	6	4	142	16	4.31	6.89	4	6.2	73.7	11.4	48.7	70.8	30.7	52	32.6
6.30252e+18	FALSE	High	IsMasterProtein	Q9NR46	Endophilin-B2 OS=Homo sapiens (Human) OX=9606 GN=SH3GLB2 PE=1 SV=1	0	13.466	13	5	9	4	395	43.9	5.99	2.42	5	8.5	106.4	22.3	53.2	161.2	38.7	135.4	89.2
-7.5271e+18	FALSE	High	IsMasterProtein	Q9H2H9	Sodium-coupled neutral amino acid transporter 1 OS=Homo sapiens (Human) OX=9606 GN=SLC38A1 PE=1 SV=1	0	13.458	9	5	7	5	487	54	7.02	13.5	5	172.6	2330.2	288.4	1468.4	1262.7	1321.8	527.2	678.8
-3.40845e+18	FALSE	High	IsMasterProtein	Q9UHA4	Ragulator complex protein LAMTOR3 OS=Homo sapiens (Human) OX=9606 GN=LAMTOR3 PE=1 SV=1	0	13.431	26	3	7	3	124	13.6	7.34	13.97	3	99.1	2396.8	124.6	778.2	563.7	388	329.2	808.1
8.90506e+18	FALSE	High	IsMasterProtein	Q9Y5K8	V-type proton ATPase subunit D OS=Homo sapiens (Human) OX=9606 GN=ATP6V1D PE=1 SV=1	0	13.424	21	4	7	4	247	28.2	9.36	10.19	4	263.6	2061.4	379.8	952.5	1609.9	590.8	1058.6	1163.6
-2.75804e+18	FALSE	High	IsMasterProtein	P61769	Beta-2-microglobulin OS=Homo sapiens (Human) OX=9606 GN=B2M PE=1 SV=1	0	13.422	23	3	7	3	119	13.7	6.52	18.06	3	257.3	3852.6	273.3	1897.1	1570.5	1326.9	800.7	795.6
-6.34157e+18	FALSE	High	IsMasterProtein	O75131	Copine-3 OS=Homo sapiens (Human) OX=9606 GN=CPNE3 PE=1 SV=1	0	13.414	5	3	7	2	537	60.1	5.85	13.86	3	53.7	289.1	115.6	181.7	433	139.2	377.8	290.8
-8.72767e+18	FALSE	High	IsMasterProtein	Q15058	Kinesin-like protein KIF14 OS=Homo sapiens (Human) OX=9606 GN=KIF14 PE=1 SV=1	0	13.387	4	4	4	4	1648	186.4	7.91	5.2	4	27.1	180.1	41.2	129.1	185.1	80	158.5	122.8
-8.98523e+18	FALSE	High	IsMasterProtein	P61758	Prefoldin subunit 3 OS=Homo sapiens (Human) OX=9606 GN=VBP1 PE=1 SV=4	0	13.376	22	5	8	5	197	22.6	7.11	9.9	5	280.3	1143.3	586	744	2032.1	556	1598	1166.1
6.98348e+18	FALSE	High	IsMasterProtein	Q9NVM9	Integrator complex subunit 13 OS=Homo sapiens (Human) OX=9606 GN=INTS13 PE=1 SV=2	0	13.364	7	5	6	5	706	80.2	6.7	10.97	5	54.7	281.2	87.6	154.8	358.5	102.6	353.5	223.6
-4.45852e+17	FALSE	High	IsMasterProtein	P55769	NHP2-like protein 1 OS=Homo sapiens (Human) OX=9606 GN=SNU13 PE=1 SV=3	0	13.353	23	3	8	3	128	14.2	8.46	22.83	3	805	2544.9	1261.1	1809.9	4137.4	1179.3	3522.9	2423.9
3.66684e+18	FALSE	High	IsMasterProtein	Q14684	Ribosomal RNA processing protein 1 homolog B OS=Homo sapiens (Human) OX=9606 GN=RRP1B PE=1 SV=3	0	13.353	9	6	7	6	758	84.4	9.76	5.02	6	253.9	587.3	369.3	455.6	662.6	286.3	961.9	772.1
-4.0448e+17	FALSE	High	IsMasterProtein	P51809	Vesicle-associated membrane protein 7 OS=Homo sapiens (Human) OX=9606 GN=VAMP7 PE=1 SV=3	0	13.349	20	5	6	5	220	24.9	8.6	12.18	5	247.7	2878.4	395.5	2849.3	1921.1	1696.2	598.9	1019.7
6.41022e+18	FALSE	High	IsMasterProtein	Q9HCM4	Band 4.1-like protein 5 OS=Homo sapiens (Human) OX=9606 GN=EPB41L5 PE=1 SV=3	0	13.337	5	3	5	3	733	81.8	6.58	16.59	3	219.5	2366.1	359.7	1603	1266.9	935	474.5	1627.8
5.08361e+17	FALSE	High	IsMasterProtein	O00193	Small acidic protein OS=Homo sapiens (Human) OX=9606 GN=SMAP PE=1 SV=1	0	13.335	13	2	5	2	183	20.3	4.72	14.33	2	196.4	457.4	376.9	352.4	967.9	312.6	967.6	511.4
5.38116e+18	FALSE	High	IsMasterProtein	Q9Y5K6	CD2-associated protein OS=Homo sapiens (Human) OX=9606 GN=CD2AP PE=1 SV=1	0	13.332	10	5	7	5	639	71.4	6.4	11.6	5	147.5	949.5	275.2	511.4	895.4	315.4	700.6	805.1
1.62679e+18	FALSE	High	IsMasterProtein	Q6NUK1	Calcium-binding mitochondrial carrier protein SCaMC-1 OS=Homo sapiens (Human) OX=9606 GN=SLC25A24 PE=1 SV=2	0	13.318	9	5	5	5	477	53.3	6.33	5.53	5	70.6	496.6	100.4	613.2	491.7	440.1	334.5	193.5
8.19931e+18	FALSE	High	IsMasterProtein	Q29RF7	Sister chromatid cohesion protein PDS5 homolog A OS=Homo sapiens (Human) OX=9606 GN=PDS5A PE=1 SV=1	0	13.314	3	4	4	3	1337	150.7	7.91	7.55	4	104.3	558.6	211.5	280.3	803.7	247.1	647.8	367
-2.93531e+18	FALSE	High	IsMasterProtein	Q9BYD6	39S ribosomal protein L1, mitochondrial OS=Homo sapiens (Human) OX=9606 GN=MRPL1 PE=1 SV=2	0	13.308	12	4	7	4	325	36.9	8.78	7.56	4	104.1	545.5	150.9	369.7	594.7	207	587.2	449.2
-9.31384e+16	FALSE	High	IsMasterProtein	Q9NTI5	Sister chromatid cohesion protein PDS5 homolog B OS=Homo sapiens (Human) OX=9606 GN=PDS5B PE=1 SV=1	0	13.293	4	5	7	4	1447	164.6	8.47	4.75	5	11.7	44.4	21.7	26.3	92.1	18.2	96	33.6
8.75911e+18	FALSE	High	IsMasterProtein	O75844	CAAX prenyl protease 1 homolog OS=Homo sapiens (Human) OX=9606 GN=ZMPSTE24 PE=1 SV=2	0	13.288	9	5	7	5	475	54.8	7.49	13.54	5	181.7	1535.4	295.3	1561	1452.8	972.1	932.3	726.4
5.63847e+18	FALSE	High	IsMasterProtein	Q969Z0	FAST kinase domain-containing protein 4 OS=Homo sapiens (Human) OX=9606 GN=TBRG4 PE=1 SV=1	0	13.284	7	4	7	4	631	70.7	7.42	12.1	4	329.3	1497.6	485.8	965.7	2023.3	670.6	2179.1	1470.9
-2.74294e+18	FALSE	High	IsMasterProtein	Q9Y2D5	A-kinase anchor protein 2 OS=Homo sapiens (Human) OX=9606 GN=AKAP2 PE=1 SV=3	0	13.273	7	5	5	5	859	94.6	5.11	4.74	5	29.8	435.2	41.2	248.9	131.5	126.3	71.3	397.1
-7.84834e+18	FALSE	High	IsMasterProtein	P35270	Sepiapterin reductase OS=Homo sapiens (Human) OX=9606 GN=SPR PE=1 SV=1	0	13.223	17	4	4	4	261	28	8.05	5.24	4	44.9	145.5	61.3	102.2	186.4	67.1	161.6	124.8
-9.19483e+18	FALSE	High	IsMasterProtein	Q9C0J8	pre-mRNA 3' end processing protein WDR33 OS=Homo sapiens (Human) OX=9606 GN=WDR33 PE=1 SV=2	0	13.208	5	5	5	5	1336	145.8	9.17	2.26	5	237.1	1448.6	352.1	657.1	1528.7	464.3	1353.7	1030.7
1.37861e+18	FALSE	High	IsMasterProtein	Q9UIV1	CCR4-NOT transcription complex subunit 7 OS=Homo sapiens (Human) OX=9606 GN=CNOT7 PE=1 SV=3	0	13.203	16	4	7	4	285	32.7	4.84	10.04	4	25.4	336.7	34.5	84.6	186	65	131.6	241.6
-1.78907e+18	FALSE	High	IsMasterProtein	P46976	Glycogenin-1 OS=Homo sapiens (Human) OX=9606 GN=GYG1 PE=1 SV=4	0	13.198	7	2	4	2	350	39.4	5.53	10.47	2	111.3	364.1	203.6	181.3	441.8	142.9	426.3	321.9
-2.5324e+17	FALSE	High	IsMasterProtein	Q9H2M9	Rab3 GTPase-activating protein non-catalytic subunit OS=Homo sapiens (Human) OX=9606 GN=RAB3GAP2 PE=1 SV=1	0	13.189	2	3	4	3	1393	155.9	5.62	7.59	3	46.5	212.1	75.3	150.9	298.2	106	265.9	149.9
2.06335e+17	FALSE	High	IsMasterProtein	Q5SY16	Polynucleotide 5'-hydroxyl-kinase NOL9 OS=Homo sapiens (Human) OX=9606 GN=NOL9 PE=1 SV=1	0	13.185	8	5	5	5	702	79.3	9.13	3.35	5	150.2	1131.5	219.2	562	1178.9	349.9	796.5	709.4
-4.68234e+18	FALSE	High	IsMasterProtein	O43818	U3 small nucleolar RNA-interacting protein 2 OS=Homo sapiens (Human) OX=9606 GN=RRP9 PE=1 SV=1	0	13.178	9	4	5	4	475	51.8	7.85	2.26	4	31.2	163.8	49.2	90.7	194.3	58.3	148.7	94.8
-3.83819e+18	FALSE	High	IsMasterProtein	P52564	Dual specificity mitogen-activated protein kinase kinase 6 OS=Homo sapiens (Human) OX=9606 GN=MAP2K6 PE=1 SV=1	0	13.164	11	4	7	2	334	37.5	7.39	11.5	4	14.2	62.6	31.5	53.8	115.2	40.8	75.9	53.6
2.58033e+18	FALSE	High	IsMasterProtein	O60341	Lysine-specific histone demethylase 1A OS=Homo sapiens (Human) OX=9606 GN=KDM1A PE=1 SV=2	0	13.15	6	5	8	5	852	92.8	6.52	7.09	5	167	1353.4	272.9	592.1	1305.4	385	950.1	878.8
1.57537e+18	FALSE	High	IsMasterProtein	Q00059	Transcription factor A, mitochondrial OS=Homo sapiens (Human) OX=9606 GN=TFAM PE=1 SV=1	0	13.13	23	7	10	7	246	29.1	9.72	11.08	7	469.8	2682.6	640.8	1477.4	3098.4	893	2324	1843.9
-6.11442e+18	FALSE	High	IsMasterProtein	P61619	Protein transport protein Sec61 subunit alpha isoform 1 OS=Homo sapiens (Human) OX=9606 GN=SEC61A1 PE=1 SV=2	0	13.129	7	3	6	2	476	52.2	8.06	8.38	3	41.7	539	67	471.6	338.4	335.4	194.2	160.4
-4.96776e+18	FALSE	High	IsMasterProtein	Q9UJ83	2-hydroxyacyl-CoA lyase 1 OS=Homo sapiens (Human) OX=9606 GN=HACL1 PE=1 SV=2	0	13.126	8	4	8	4	578	63.7	7.36	13.15	4	75.8	779.8	114	635	673.4	239.1	461.6	267.2
8.45249e+18	FALSE	High	IsMasterProtein	Q9BVC6	Transmembrane protein 109 OS=Homo sapiens (Human) OX=9606 GN=TMEM109 PE=1 SV=1	0	13.124	9	2	4	2	243	26.2	10.48	9.93	2	42.7	482.2	71.6	431.6	408.8	227.8	268.9	248.7
-7.5861e+18	FALSE	High	IsMasterProtein	Q71UM5	40S ribosomal protein S27-like OS=Homo sapiens (Human) OX=9606 GN=RPS27L PE=1 SV=3	0	13.114	38	3	10	1	84	9.5	9.45	22.24	3
2.10053e+18	FALSE	High	IsMasterProtein	Q9P0K7	Ankycorbin OS=Homo sapiens (Human) OX=9606 GN=RAI14 PE=1 SV=2	0	13.111	4	5	5	5	980	110	6.21	8.72	5	92.6	813.1	131.4	604.3	552.4	360.3	358.8	638.2
6.80199e+17	FALSE	High	IsMasterProtein	O95229	ZW10 interactor OS=Homo sapiens (Human) OX=9606 GN=ZWINT PE=1 SV=2	0	13.105	15	4	7	4	277	31.3	5.15	15.68	4	54.5	741.9	72.5	565.5	574.6	311.2	257.9	251.2
8.40821e+18	FALSE	High	IsMasterProtein	P78344	Eukaryotic translation initiation factor 4 gamma 2 OS=Homo sapiens (Human) OX=9606 GN=EIF4G2 PE=1 SV=1	0	13.104	5	4	5	4	907	102.3	7.14	6.77	4	69.7	406.5	136.3	304.1	622.4	170.1	425.2	350.9
-5.61651e+18	FALSE	High	IsMasterProtein	P15586	N-acetylglucosamine-6-sulfatase OS=Homo sapiens (Human) OX=9606 GN=GNS PE=1 SV=3	0	13.103	7	4	7	4	552	62	8.31	10.51	4	128.2	1506.1	194	708.7	749.7	418.9	517	782.6
6.34335e+18	FALSE	High	IsMasterProtein	P83881	60S ribosomal protein L36a OS=Homo sapiens (Human) OX=9606 GN=RPL36A PE=1 SV=2	0	13.098	24	3	10	1	106	12.4	10.58	20.05	3	405.3	1615.7	621.4	791.1	1872.5	568.5	1378	1304.5
1.13021e+18	FALSE	High	IsMasterProtein	Q13404	Ubiquitin-conjugating enzyme E2 variant 1 OS=Homo sapiens (Human) OX=9606 GN=UBE2V1 PE=1 SV=2	0	13.097	26	3	7	3	147	16.5	7.93	7.86	3	146.6	377.2	298.3	332.3	923.9	281.2	717.6	466.7
9.77303e+17	FALSE	High	IsMasterProtein	O75431	Metaxin-2 OS=Homo sapiens (Human) OX=9606 GN=MTX2 PE=1 SV=1	0	13.043	16	3	5	3	263	29.7	6.29	5.15	3	39.6	241.4	27.9	136.5	95.9	61.8	99.4	107.3
-7.57689e+18	FALSE	High	IsMasterProtein	Q9H410	Kinetochore-associated protein DSN1 homolog OS=Homo sapiens (Human) OX=9606 GN=DSN1 PE=1 SV=2	0	13.018	15	5	7	5	356	40	7.05	6.05	5	32.7	648.6	49.9	382.6	328.8	197.1	189.6	190.5
3.0903e+18	FALSE	High	IsMasterProtein	Q9NTJ5	Phosphatidylinositol-3-phosphatase SAC1 OS=Homo sapiens (Human) OX=9606 GN=SACM1L PE=1 SV=2	0	12.998	7	5	8	5	587	66.9	7.12	9.49	5	79.2	733.5	109.8	463.3	610.6	315.8	386.5	371
-4.05653e+18	FALSE	High	IsMasterProtein	Q14690	Protein RRP5 homolog OS=Homo sapiens (Human) OX=9606 GN=PDCD11 PE=1 SV=3	0	12.99	4	6	6	6	1871	208.6	8.87	2.23	6	23.2	130.5	49.4	74	131.5	46.6	186.2	137.9
4.2326e+18	FALSE	High	IsMasterProtein	Q86Y56	Dynein assembly factor 5, axonemal OS=Homo sapiens (Human) OX=9606 GN=DNAAF5 PE=1 SV=4	0	12.98	6	4	6	4	855	93.5	6.42	7.89	4
1.94918e+18	FALSE	High	IsMasterProtein	Q9NZZ3	Charged multivesicular body protein 5 OS=Homo sapiens (Human) OX=9606 GN=CHMP5 PE=1 SV=1	0	12.955	16	4	6	4	219	24.6	4.83	11.89	4	765.5	1907.4	873.4	1654.9	2121.7	899.3	1856.7	1590.7
-8.09587e+18	FALSE	High	IsMasterProtein	Q8WUB8	PHD finger protein 10 OS=Homo sapiens (Human) OX=9606 GN=PHF10 PE=1 SV=3	0	12.946	5	2	4	2	498	56	6.62	5.07	2	33.8	129.2	41.2	59.9	140.3	48.9	158.2	126.3
-2.0644e+18	FALSE	High	IsMasterProtein	Q15061	WD repeat-containing protein 43 OS=Homo sapiens (Human) OX=9606 GN=WDR43 PE=1 SV=3	0	12.945	5	3	5	3	677	74.8	5.57	10.87	3	195.9	585.3	347.2	331.6	627.4	249.7	1121.2	778.6
5.08909e+18	FALSE	High	IsMasterProtein	Q12802	A-kinase anchor protein 13 OS=Homo sapiens (Human) OX=9606 GN=AKAP13 PE=1 SV=2	0	12.935	2	4	4	4	2813	307.4	5.24	4.19	4	5.2	60.7	12.4	37.5	56.1	27.7	39.4	31.1
7.75132e+18	FALSE	High	IsMasterProtein	P33121	Long-chain-fatty-acid--CoA ligase 1 OS=Homo sapiens (Human) OX=9606 GN=ACSL1 PE=1 SV=1	0	12.919	4	3	5	3	698	77.9	7.15	9.27	3	363.3	2560.6	580.2	1379	2871.8	883.1	2301.6	1994.3
2.22959e+18	FALSE	High	IsMasterProtein	P53992	Protein transport protein Sec24C OS=Homo sapiens (Human) OX=9606 GN=SEC24C PE=1 SV=3	0	12.916	3	4	6	4	1094	118.2	7.06	14.49	4	240.8	1245.7	516.3	726.7	1809.3	479	1709.5	1000.7
5.53016e+18	FALSE	High	IsMasterProtein	Q15075	Early endosome antigen 1 OS=Homo sapiens (Human) OX=9606 GN=EEA1 PE=1 SV=2	0	12.915	4	5	6	5	1411	162.4	5.68	3.05	5	44.2	218.6	73.4	185.2	286	113.4	204.4	174
3.97204e+18	FALSE	High	IsMasterProtein	P61254	60S ribosomal protein L26 OS=Homo sapiens (Human) OX=9606 GN=RPL26 PE=1 SV=1	0	12.914	23	4	12	4	145	17.2	10.55	30.84	4	918.8	3188.3	1706.1	2271.9	5306.7	1559.7	4537.9	2716.2
2.79937e+18	FALSE	High	IsMasterProtein	O00469	Procollagen-lysine,2-oxoglutarate 5-dioxygenase 2 OS=Homo sapiens (Human) OX=9606 GN=PLOD2 PE=1 SV=2	0	12.905	6	4	7	4	737	84.6	6.71	1.65	4	20.3	173.6	45.3	93.2	121	59.5	102.8	97.3
8.71946e+18	FALSE	High	IsMasterProtein	Q8N983	39S ribosomal protein L43, mitochondrial OS=Homo sapiens (Human) OX=9606 GN=MRPL43 PE=1 SV=1	0	12.875	17	4	5	4	215	23.4	8.65	9.21	4	107.5	471.1	112.6	301.8	389.1	164.1	370.6	279.2
5.75305e+16	FALSE	High	IsMasterProtein	P60763	Ras-related C3 botulinum toxin substrate 3 OS=Homo sapiens (Human) OX=9606 GN=RAC3 PE=1 SV=1	0	12.868	14	3	17	3	192	21.4	8.15	29.73	3	270.8	1949.8	394.3	1364.6	1796.3	869.3	1203.5	1143
-7.00727e+17	FALSE	High	IsMasterProtein	Q9BQ61	Telomerase RNA component interacting RNase OS=Homo sapiens (Human) OX=9606 GN=TRIR PE=1 SV=1	0	12.862	23	4	6	4	176	18.4	9.44	10.69	4	136.1	295.6	231	184.2	626.1	141.8	607.3	342.9
3.07628e+18	FALSE	High	IsMasterProtein	P53350	Serine/threonine-protein kinase PLK1 OS=Homo sapiens (Human) OX=9606 GN=PLK1 PE=1 SV=1	0	12.849	9	4	8	4	603	68.2	8.91	6.66	4	27.4	394.8	41.4	234.5	376.9	148.9	161.2	114.3
-7.07333e+18	FALSE	High	IsMasterProtein	P50914	60S ribosomal protein L14 OS=Homo sapiens (Human) OX=9606 GN=RPL14 PE=1 SV=4	0	12.842	11	2	11	2	215	23.4	10.93	23.54	2	179.2	963.8	370.8	805.2	1128.7	514.5	1079.1	695.8
4.60707e+18	FALSE	High	IsMasterProtein	Q9Y6H1	Coiled-coil-helix-coiled-coil-helix domain-containing protein 2 OS=Homo sapiens (Human) OX=9606 GN=CHCHD2 PE=1 SV=1	0	12.836	15	2	4	2	151	15.5	9.22	11.8	2	202.3	1080.6	223	593.7	741.7	406.2	700.6	829.2
8.99887e+18	FALSE	High	IsMasterProtein	Q9H3Z4	DnaJ homolog subfamily C member 5 OS=Homo sapiens (Human) OX=9606 GN=DNAJC5 PE=1 SV=1	0	12.832	23	3	4	3	198	22.1	5.07	10.42	3	55.1	742.6	86	502.1	467	361.7	175.6	194.5	Phospho [S10]
1.33014e+18	FALSE	High	IsMasterProtein	P07099	Epoxide hydrolase 1 OS=Homo sapiens (Human) OX=9606 GN=EPHX1 PE=1 SV=1	0	12.818	10	4	4	4	455	52.9	7.25	7.11	4	41.4	472.4	50.8	337.7	464.9	225	187.8	152.4
-8.24263e+18	FALSE	High	IsMasterProtein	Q9Y606	tRNA pseudouridine synthase A OS=Homo sapiens (Human) OX=9606 GN=PUS1 PE=1 SV=3	0	12.799	8	3	5	3	427	47.4	8.41	4.67	3	22.3	109.6	52.2	92.6	180.9	50.7	201.4	124.3
6.49584e+18	FALSE	High	IsMasterProtein	Q9NRV9	Heme-binding protein 1 OS=Homo sapiens (Human) OX=9606 GN=HEBP1 PE=1 SV=1	0	12.787	23	3	4	3	189	21.1	5.8	5.74	3	79.9	241.4	112.4	187.4	553.2	161.4	360.7	287.3
-6.76787e+18	FALSE	High	IsMasterProtein	P49720	Proteasome subunit beta type-3 OS=Homo sapiens (Human) OX=9606 GN=PSMB3 PE=1 SV=2	0	12.781	21	4	6	4	205	22.9	6.55	12.36	4	235.7	1010.8	484.7	614.8	1579.3	423.5	1517.6	1109.4
-9.76033e+17	FALSE	High	IsMasterProtein	Q96A26	Protein FAM162A OS=Homo sapiens (Human) OX=9606 GN=FAM162A PE=1 SV=2	0	12.769	31	4	6	4	154	17.3	9.77	10.54	4	316	1511.9	383	2142.2	1436.5	1273.2	1338.5	829.2
2.64563e+18	FALSE	High	IsMasterProtein	P04080	Cystatin-B OS=Homo sapiens (Human) OX=9606 GN=CSTB PE=1 SV=2	0	12.761	34	3	8	3	98	11.1	7.56	11.97	3	167.7	710	324.9	535.1	1083.5	445.4	996.8	462.2
-4.87751e+18	FALSE	High	IsMasterProtein	P28072	Proteasome subunit beta type-6 OS=Homo sapiens (Human) OX=9606 GN=PSMB6 PE=1 SV=4	0	12.731	13	3	6	3	239	25.3	4.92	15.85	3	211.8	781.7	373.7	425.8	1240.9	299.2	1141.7	908.4
-4.97902e+18	FALSE	High	IsMasterProtein	Q9Y4P3	Transducin beta-like protein 2 OS=Homo sapiens (Human) OX=9606 GN=TBL2 PE=1 SV=1	0	12.725	9	4	4	4	447	49.8	9.44	8.78	4	119.8	1027.1	179.2	855.1	918	541.3	638	677.3
7.06092e+18	FALSE	High	IsMasterProtein	Q01780	Exosome component 10 OS=Homo sapiens (Human) OX=9606 GN=EXOSC10 PE=1 SV=2	0	12.72	7	6	6	6	885	100.8	8.46	4.39	6	134.5	903.1	246.4	561	904.2	355	720.7	631.2
7.82054e+18	FALSE	High	IsMasterProtein	P00374	Dihydrofolate reductase OS=Homo sapiens (Human) OX=9606 GN=DHFR PE=1 SV=2	0	12.718	23	4	6	4	187	21.4	7.42	11.68	4	52	217.9	129	162.4	403.3	124	315.2	253.2
5.0261e+18	FALSE	High	IsMasterProtein	P11166	Solute carrier family 2, facilitated glucose transporter member 1 OS=Homo sapiens (Human) OX=9606 GN=SLC2A1 PE=1 SV=2	0	12.703	5	2	5	2	492	54	8.72	8.55	2	85.5	1471.5	141.7	789.1	726.2	643.4	271.2	450.7
-8.77042e+18	FALSE	High	IsMasterProtein	Q16718	NADH dehydrogenase [ubiquinone] 1 alpha subcomplex subunit 5 OS=Homo sapiens (Human) OX=9606 GN=NDUFA5 PE=1 SV=3	0	12.703	35	4	6	4	116	13.5	5.99	11.81	4	140.5	900.5	122.2	522.2	553.7	263.3	655.4	462.7
1.03961e+18	FALSE	High	IsMasterProtein	Q5BJF2	Sigma intracellular receptor 2 OS=Homo sapiens (Human) OX=9606 GN=TMEM97 PE=1 SV=1	0	12.696	19	4	6	4	176	20.8	9.38	9.1	4	62.6	696.9	98.1	684.1	600.2	420.5	303.4	275.2
3.87911e+18	FALSE	High	IsMasterProtein	O95837	Guanine nucleotide-binding protein subunit alpha-14 OS=Homo sapiens (Human) OX=9606 GN=GNA14 PE=1 SV=1	0	12.694	11	4	5	1	355	41.5	6.07	10.32	4
-6.06454e+18	FALSE	High	IsMasterProtein	Q9UJX3	Anaphase-promoting complex subunit 7 OS=Homo sapiens (Human) OX=9606 GN=ANAPC7 PE=1 SV=4	0	12.664	6	4	5	4	599	66.8	5.64	5.39	4	26.2	126.6	46.7	71.8	165	66.9	132	104.3
-5.02376e+18	FALSE	High	IsMasterProtein	Q7Z434	Mitochondrial antiviral-signaling protein OS=Homo sapiens (Human) OX=9606 GN=MAVS PE=1 SV=2	0	12.657	7	3	4	3	540	56.5	5.52	7.69	3	62	524.6	101.4	366.5	436.8	241.4	326.2	383.5
-7.33908e+18	FALSE	High	IsMasterProtein	Q9Y624	Junctional adhesion molecule A OS=Homo sapiens (Human) OX=9606 GN=F11R PE=1 SV=1	0	12.554	23	5	5	5	299	32.6	7.9	6.61	5	49.4	648.6	85.5	588.9	322.9	487.1	112.3	111.3
6.44556e+18	FALSE	High	IsMasterProtein	Q9BRU9	rRNA-processing protein UTP23 homolog OS=Homo sapiens (Human) OX=9606 GN=UTP23 PE=1 SV=2	0	12.537	10	2	2	2	249	28.4	10.07	7.36	2	68	442.4	83.6	333.9	330.9	281	236.7	204.5
-6.09194e+18	FALSE	High	IsMasterProtein	Q9UNX4	WD repeat-containing protein 3 OS=Homo sapiens (Human) OX=9606 GN=WDR3 PE=1 SV=1	0	12.523	4	4	8	4	943	106	6.64	10.75	4	288.6	1244.4	547.7	879.2	2177.8	737.7	2081.2	1033.2
3.62907e+18	FALSE	High	IsMasterProtein	P52701	DNA mismatch repair protein Msh6 OS=Homo sapiens (Human) OX=9606 GN=MSH6 PE=1 SV=2	0	12.503	4	5	6	5	1360	152.7	6.9	6.12	5	34.8	145.5	66.5	77.2	253.8	72.4	225.3	140.9
7.24094e+18	FALSE	High	IsMasterProtein	Q9Y676	28S ribosomal protein S18b, mitochondrial OS=Homo sapiens (Human) OX=9606 GN=MRPS18B PE=1 SV=1	0	12.499	22	4	4	4	258	29.4	9.38	6.91	4	153	577.5	180	352.4	668.8	183.7	626.2	548.5
2.51615e+18	FALSE	High	IsMasterProtein	P55011	Solute carrier family 12 member 2 OS=Homo sapiens (Human) OX=9606 GN=SLC12A2 PE=1 SV=1	0	12.499	5	5	6	5	1212	131.4	6.4	5	5	23.4	631.7	49.4	374.9	299.4	305	89.5	146.9
7.44802e+18	FALSE	High	IsMasterProtein	O95347	Structural maintenance of chromosomes protein 2 OS=Homo sapiens (Human) OX=9606 GN=SMC2 PE=1 SV=2	0	12.497	4	5	9	5	1197	135.6	8.43	1.93	5	28.1	172.9	60.3	116.3	235.8	99.6	211.3	126.3
5.43022e+18	FALSE	High	IsMasterProtein	Q969Q0	60S ribosomal protein L36a-like OS=Homo sapiens (Human) OX=9606 GN=RPL36AL PE=1 SV=3	0	12.492	24	3	8	1	106	12.5	10.65	12.9	3	101.3	441.8	166.1	220.1	445.2	154.9	355.8	340.4
7.81713e+18	FALSE	High	IsMasterProtein	Q93050	V-type proton ATPase 116 kDa subunit a1 OS=Homo sapiens (Human) OX=9606 GN=ATP6V0A1 PE=1 SV=3	0	12.484	5	3	6	3	837	96.4	6.43	5.47	3	18.1	120.1	17.8	78.2	62.4	63.2	53.5	48.6
6.17488e+18	FALSE	High	IsMasterProtein	P56545	C-terminal-binding protein 2 OS=Homo sapiens (Human) OX=9606 GN=CTBP2 PE=1 SV=1	0	12.471	8	3	7	1	445	48.9	6.95	12.76	3	13.5	35.2	19.4	33	84.2	18.9	72.1	55.6
-5.97474e+18	FALSE	High	IsMasterProtein	Q01581	Hydroxymethylglutaryl-CoA synthase, cytoplasmic OS=Homo sapiens (Human) OX=9606 GN=HMGCS1 PE=1 SV=2	0	12.464	8	4	7	4	520	57.3	5.41	4.58	4	50	124.6	77.1	139.1	463.2	87.6	308.7	129.8
6.09844e+17	FALSE	High	IsMasterProtein	P63279	SUMO-conjugating enzyme UBC9 OS=Homo sapiens (Human) OX=9606 GN=UBE2I PE=1 SV=1	0	12.462	13	2	3	2	158	18	8.66	5.68	2	48.6	146.2	61.9	64.4	171.7	57.9	147.9	107.3
-7.68231e+18	FALSE	High	IsMasterProtein	P82914	28S ribosomal protein S15, mitochondrial OS=Homo sapiens (Human) OX=9606 GN=MRPS15 PE=1 SV=1	0	12.462	14	4	5	4	257	29.8	10.48	9.82	4	70.6	341.3	91.7	199.9	285.2	139.9	275	277.7
5.95516e+18	FALSE	High	IsMasterProtein	P28062	Proteasome subunit beta type-8 OS=Homo sapiens (Human) OX=9606 GN=PSMB8 PE=1 SV=3	0	12.429	12	4	7	4	276	30.3	7.43	7.51	4	30.3	106.4	49.3	93.2	179.3	59	155.5	122.3
3.20018e+18	FALSE	High	IsMasterProtein	O76031	ATP-dependent Clp protease ATP-binding subunit clpX-like, mitochondrial OS=Homo sapiens (Human) OX=9606 GN=CLPX PE=1 SV=2	0	12.429	9	5	7	5	633	69.2	7.58	7.89	5	27.4	88.7	38.3	68.6	121.5	44.7	130.9	67.7
-2.30779e+18	FALSE	High	IsMasterProtein	Q9UBI6	Guanine nucleotide-binding protein G(I)/G(S)/G(O) subunit gamma-12 OS=Homo sapiens (Human) OX=9606 GN=GNG12 PE=1 SV=3	0	12.384	51	3	3	3	72	8	8.97	8.1	3	112.4	784.4	128.9	668	713.7	471.6	340.6	319.8
-6.23214e+18	FALSE	High	IsMasterProtein	O94874	E3 UFM1-protein ligase 1 OS=Homo sapiens (Human) OX=9606 GN=UFL1 PE=1 SV=2	0	12.382	5	4	5	4	794	89.5	6.79	6.79	4	26	251.9	41.4	181	186.8	96.1	124.8	110.3
8.48133e+18	FALSE	High	IsMasterProtein	P46019	Phosphorylase b kinase regulatory subunit alpha, liver isoform OS=Homo sapiens (Human) OX=9606 GN=PHKA2 PE=1 SV=1	0	12.368	4	3	4	3	1235	138.3	6.44	4.73	3
-3.15409e+18	FALSE	High	IsMasterProtein	Q9NP58	ATP-binding cassette sub-family B member 6, mitochondrial OS=Homo sapiens (Human) OX=9606 GN=ABCB6 PE=1 SV=1	0	12.359	8	5	7	5	842	93.8	8.48	2.34	5
6.06237e+18	FALSE	High	IsMasterProtein	Q9BXY0	Protein MAK16 homolog OS=Homo sapiens (Human) OX=9606 GN=MAK16 PE=1 SV=2	0	12.354	14	3	4	3	300	35.3	5.38	7.04	3	94.1	258.4	140.3	190	380.3	148.7	451.4	269.7
4.89076e+18	FALSE	High	IsMasterProtein	P35250	Replication factor C subunit 2 OS=Homo sapiens (Human) OX=9606 GN=RFC2 PE=1 SV=3	0	12.343	14	4	5	4	354	39.1	6.44	7.65	4	41.5	227.1	69.5	137.8	278.5	82.3	289	169.5
-4.47653e+18	FALSE	High	IsMasterProtein	Q9Y5S9	RNA-binding protein 8A OS=Homo sapiens (Human) OX=9606 GN=RBM8A PE=1 SV=1	0	12.332	21	3	6	3	174	19.9	5.72	15.57	3	259.4	600.3	444.4	405.3	1141.7	333.3	1279	706.4
7.94561e+18	FALSE	High	IsMasterProtein	Q96I25	Splicing factor 45 OS=Homo sapiens (Human) OX=9606 GN=RBM17 PE=1 SV=1	0	12.331	10	5	9	5	401	44.9	5.97	16.1	5	311.1	1486.5	520.7	865.4	1959.2	574.5	1667.4	1094.4
3.80147e+17	FALSE	High	IsMasterProtein	Q9NRR5	Ubiquilin-4 OS=Homo sapiens (Human) OX=9606 GN=UBQLN4 PE=1 SV=2	0	12.327	5	2	3	1	601	63.8	5.22	10.4	2	23.3	87.4	26.9	30.8	131.1	37.8	104.3	85.2
9.02883e+18	FALSE	High	IsMasterProtein	Q9UNZ5	Leydig cell tumor 10 kDa protein homolog OS=Homo sapiens (Human) OX=9606 GN=C19orf53 PE=1 SV=1	0	12.326	26	4	5	4	99	10.6	11.55	12.89	4	608.3	640.8	844.8	463.3	1478	373.7	2219.3	1628.8
7.98843e+18	FALSE	High	IsMasterProtein	Q5SNT2	Transmembrane protein 201 OS=Homo sapiens (Human) OX=9606 GN=TMEM201 PE=1 SV=1	0	12.311	7	4	5	4	666	72.2	9.22	4.83	4	14.2	199	24	136.5	162.1	98.4	91.8	86.7
6.21316e+17	FALSE	High	IsMasterProtein	Q6EEV6	Small ubiquitin-related modifier 4 OS=Homo sapiens (Human) OX=9606 GN=SUMO4 PE=1 SV=2	0	12.307	13	1	4	1	95	10.7	7.18	14.65	1	199.6	520.7	324.5	319.4	1110.7	328	912.2	479.3
7.17455e+18	FALSE	High	IsMasterProtein	Q5XKP0	MICOS complex subunit MIC13 OS=Homo sapiens (Human) OX=9606 GN=MICOS13 PE=1 SV=1	0	12.296	31	3	4	3	118	13.1	9.42	11.14	3	671.4	3048.7	684.9	3377.3	2841.2	2040.8	2399.1	1892.5
-3.86287e+18	FALSE	High	IsMasterProtein	Q7LBR1	Charged multivesicular body protein 1b OS=Homo sapiens (Human) OX=9606 GN=CHMP1B PE=1 SV=1	0	12.295	19	5	6	5	199	22.1	8.1	8.67	5	224.8	779.8	388.7	480.6	818.4	307.3	855.7	680.8
-2.05747e+18	FALSE	High	IsMasterProtein	O95302	Peptidyl-prolyl cis-trans isomerase FKBP9 OS=Homo sapiens (Human) OX=9606 GN=FKBP9 PE=1 SV=2	0	12.294	8	4	6	4	570	63	5.08	2.06	4	35	219.9	67.3	121.1	224.1	57.6	224.9	175.5
-8.28509e+18	FALSE	High	IsMasterProtein	Q12959	Disks large homolog 1 OS=Homo sapiens (Human) OX=9606 GN=DLG1 PE=1 SV=2	0	12.29	2	2	4	1	904	100.4	5.76	13.36	2	61.5	623.2	83.9	401.5	342.6	235.8	151	509.9
5.23521e+18	FALSE	High	IsMasterProtein	O96000	NADH dehydrogenase [ubiquinone] 1 beta subcomplex subunit 10 OS=Homo sapiens (Human) OX=9606 GN=NDUFB10 PE=1 SV=3	0	12.274	22	3	6	3	172	20.8	8.48	12.18	3	110.3	424.8	98.4	322.6	329.2	182.1	396	312.8
3.20016e+18	FALSE	High	IsMasterProtein	Q6IBS0	Twinfilin-2 OS=Homo sapiens (Human) OX=9606 GN=TWF2 PE=1 SV=2	0	12.267	13	3	3	2	349	39.5	6.84	2.52	3	20.3	68.5	44.5	38.4	124.4	33.7	84.6	57.7
-8.13539e+18	FALSE	High	IsMasterProtein	Q9BQA1	Methylosome protein 50 OS=Homo sapiens (Human) OX=9606 GN=WDR77 PE=1 SV=1	0	12.239	8	2	3	2	342	36.7	5.17	7.19	2	21.8	148.1	45	102.2	149.9	62.9	197.2	126.3
6.42579e+18	FALSE	High	IsMasterProtein	O95758	Polypyrimidine tract-binding protein 3 OS=Homo sapiens (Human) OX=9606 GN=PTBP3 PE=1 SV=2	0	12.217	11	4	5	1	552	59.7	9.04	7.2	4
-1.03857e+18	FALSE	High	IsMasterProtein	P05114	Non-histone chromosomal protein HMG-14 OS=Homo sapiens (Human) OX=9606 GN=HMGN1 PE=1 SV=3	0	12.202	38	4	7	4	100	10.7	9.6	13.91	4	530.9	1367.7	879.1	965	3652.4	819	2691.5	1535.1
-2.2433e+18	FALSE	High	IsMasterProtein	P49585	Choline-phosphate cytidylyltransferase A OS=Homo sapiens (Human) OX=9606 GN=PCYT1A PE=1 SV=2	0	12.19	16	4	5	4	367	41.7	7.25	4.41	4	14.9	208.8	28.7	112.8	269.3	65.7	239.7	193.5
1.33254e+18	FALSE	High	IsMasterProtein	Q9UGP8	Translocation protein SEC63 homolog OS=Homo sapiens (Human) OX=9606 GN=SEC63 PE=1 SV=2	0	12.158	9	5	7	5	760	87.9	5.31	0	5
-1.08002e+18	FALSE	High	IsMasterProtein	P49721	Proteasome subunit beta type-2 OS=Homo sapiens (Human) OX=9606 GN=PSMB2 PE=1 SV=1	0	12.155	21	5	7	5	201	22.8	7.02	8.92	5	100.9	659.7	210.2	360.8	769.4	266.3	671.4	480.8
-7.95269e+18	FALSE	High	IsMasterProtein	Q15067	Peroxisomal acyl-coenzyme A oxidase 1 OS=Homo sapiens (Human) OX=9606 GN=ACOX1 PE=1 SV=3	0	12.151	8	4	4	4	660	74.4	8.16	9.37	4	190.6	2090.1	288.1	1994.5	719.1	764.4	549.6	542.9
-9.02245e+18	FALSE	High	IsMasterProtein	O75381	Peroxisomal membrane protein PEX14 OS=Homo sapiens (Human) OX=9606 GN=PEX14 PE=1 SV=1	0	12.147	10	3	4	3	377	41.2	4.94	5.37	3	8.6	51.6	16.3	110.5	85	65	46.3	41.6
2.76976e+18	FALSE	High	IsMasterProtein	Q9Y3P9	Rab GTPase-activating protein 1 OS=Homo sapiens (Human) OX=9606 GN=RABGAP1 PE=1 SV=3	0	12.14	7	5	6	5	1069	121.7	5.25	4.98	5	24.8	150.7	38.7	70.5	229.1	56.9	174.1	90.2
5.11447e+18	FALSE	High	IsMasterProtein	P02788	Lactotransferrin OS=Homo sapiens (Human) OX=9606 GN=LTF PE=1 SV=6	0	12.122	6	3	5	3	710	78.1	8.12	8.78	3	156.9	229	65.5	239.3	236.2	143.2	135	155.9
5.01485e+18	FALSE	High	IsMasterProtein	Q96G23	Ceramide synthase 2 OS=Homo sapiens (Human) OX=9606 GN=CERS2 PE=1 SV=1	0	12.051	7	2	3	2	380	44.8	8.98	10.48	2	253.1	2069.9	365.1	1854.5	1752.7	1105.3	1162.2	1143
6.68757e+17	FALSE	High	IsMasterProtein	Q8TB61	Adenosine 3'-phospho 5'-phosphosulfate transporter 1 OS=Homo sapiens (Human) OX=9606 GN=SLC35B2 PE=1 SV=1	0	12.048	5	2	5	2	432	47.5	9.16	4.17	2	17.6	171	25.4	106.4	102.6	79.1	82.7	70.7	Phospho [S427]
-3.95145e+18	FALSE	High	IsMasterProtein	Q9HB40	Retinoid-inducible serine carboxypeptidase OS=Homo sapiens (Human) OX=9606 GN=SCPEP1 PE=1 SV=1	0	12.047	8	4	7	4	452	50.8	5.81	14.18	4	475.3	6293.8	688.8	2666	1989.8	1519.8	1289.6	1640.4
7.66674e+18	FALSE	High	IsMasterProtein	Q9BRK5	45 kDa calcium-binding protein OS=Homo sapiens (Human) OX=9606 GN=SDF4 PE=1 SV=1	0	12.023	10	4	5	4	362	41.8	4.86	6.79	4	117	694.3	155.7	381.3	479.5	252.4	561.7	546.5
2.83215e+18	FALSE	High	IsMasterProtein	Q02218	2-oxoglutarate dehydrogenase, mitochondrial OS=Homo sapiens (Human) OX=9606 GN=OGDH PE=1 SV=3	0	12.019	7	5	6	4	1023	115.9	6.86	2.02	5	8.1	50.2	15.1	40.7	47.7	30.4	42.9	68.2
2.10068e+18	FALSE	High	IsMasterProtein	O95218	Zinc finger Ran-binding domain-containing protein 2 OS=Homo sapiens (Human) OX=9606 GN=ZRANB2 PE=1 SV=2	0	12.011	12	4	6	4	330	37.4	10.01	13.64	4	207.7	785.7	444	578.6	1295.4	449.7	1365.1	899.4
8.61187e+18	FALSE	High	IsMasterProtein	Q8NHP8	Putative phospholipase B-like 2 OS=Homo sapiens (Human) OX=9606 GN=PLBD2 PE=1 SV=2	0	11.988	8	4	6	4	589	65.4	6.8	5.24	4	110.9	818.9	155.8	384.5	523.1	234.7	481.7	426.6
-5.27815e+18	FALSE	High	IsMasterProtein	P78318	Immunoglobulin-binding protein 1 OS=Homo sapiens (Human) OX=9606 GN=IGBP1 PE=1 SV=1	0	11.939	12	3	4	3	339	39.2	5.38	11.23	3	17.9	40.5	27.8	32	85.9	34.1	62.2	51.6
8.22914e+18	FALSE	High	IsMasterProtein	P68036	Ubiquitin-conjugating enzyme E2 L3 OS=Homo sapiens (Human) OX=9606 GN=UBE2L3 PE=1 SV=1	0	11.939	16	3	6	3	154	17.9	8.51	17	3	379	1067.6	854.8	742.7	2475.6	620.1	2077	1294.4
4.32132e+18	FALSE	High	IsMasterProtein	Q9UDW1	Cytochrome b-c1 complex subunit 9 OS=Homo sapiens (Human) OX=9606 GN=UQCR10 PE=1 SV=3	0	11.938	41	2	5	2	63	7.3	9.47	12.55	2	109.3	539	106.5	806.1	463.2	405.7	272.7	230.1	Met-loss [N-Term]
-8.12218e+18	FALSE	High	IsMasterProtein	Q9NZI8	Insulin-like growth factor 2 mRNA-binding protein 1 OS=Homo sapiens (Human) OX=9606 GN=IGF2BP1 PE=1 SV=2	0	11.93	9	4	5	2	577	63.4	9.2	7.95	4
7.44978e+18	FALSE	High	IsMasterProtein	O15533	Tapasin OS=Homo sapiens (Human) OX=9606 GN=TAPBP PE=1 SV=1	0	11.925	2	1	7	1	448	47.6	7.15	5.15	1	13.2	109.6	24.2	96.1	71.6	59.2	72.8	52.6
3.76787e+18	FALSE	High	IsMasterProtein	O60684	Importin subunit alpha-7 OS=Homo sapiens (Human) OX=9606 GN=KPNA6 PE=1 SV=1	0	11.865	7	3	6	2	536	60	4.98	13.02	3	50.5	229.7	86.5	158.3	309.9	114.1	293.6	182
-3.81274e+18	FALSE	High	IsMasterProtein	Q7L9L4	MOB kinase activator 1B OS=Homo sapiens (Human) OX=9606 GN=MOB1B PE=1 SV=3	0	11.85	11	2	4	2	216	25.1	6.73	10.6	2	131.8	869.8	235.6	520.6	948.6	405.7	680.5	709.4
5.70896e+18	FALSE	High	IsMasterProtein	P08574	Cytochrome c1, heme protein, mitochondrial OS=Homo sapiens (Human) OX=9606 GN=CYC1 PE=1 SV=3	0	11.837	10	3	8	3	325	35.4	9	24.81	3	160.5	1243.7	215.1	1204.4	975.4	588.5	804.9	619.1
7.72774e+18	FALSE	High	IsMasterProtein	Q13868	Exosome complex component RRP4 OS=Homo sapiens (Human) OX=9606 GN=EXOSC2 PE=1 SV=2	0	11.826	21	5	9	5	293	32.8	7.5	2.15	5	17.9	69.2	34.3	52.2	116.8	42.9	81.5	71.7
5.518e+18	FALSE	High	IsMasterProtein	Q9NWT1	p21-activated protein kinase-interacting protein 1 OS=Homo sapiens (Human) OX=9606 GN=PAK1IP1 PE=1 SV=2	0	11.81	11	5	6	5	392	43.9	8.91	7.05	5	285.1	889.4	436.4	573.8	1370.3	446.1	1209.6	844.2
6.401e+18	FALSE	High	IsMasterProtein	Q9NYU2	UDP-glucose:glycoprotein glucosyltransferase 1 OS=Homo sapiens (Human) OX=9606 GN=UGGT1 PE=1 SV=3	0	11.802	4	5	7	5	1555	177.1	5.63	2.22	5
5.45177e+17	FALSE	High	IsMasterProtein	Q9P013	Spliceosome-associated protein CWC15 homolog OS=Homo sapiens (Human) OX=9606 GN=CWC15 PE=1 SV=2	0	11.794	10	3	4	3	229	26.6	5.71	6.71	3	88.3	184	146.3	136.8	446.5	110.2	528	199
-1.93972e+18	FALSE	High	IsMasterProtein	O75691	Small subunit processome component 20 homolog OS=Homo sapiens (Human) OX=9606 GN=UTP20 PE=1 SV=3	0	11.75	2	4	5	4	2785	318.2	7.39	5.27	4
7.63035e+18	FALSE	High	IsMasterProtein	Q9NVS9	Pyridoxine-5'-phosphate oxidase OS=Homo sapiens (Human) OX=9606 GN=PNPO PE=1 SV=1	0	11.711	9	2	5	2	261	30	7.06	7.73	2	36.1	118.1	61.2	98	134.9	57.9	145.7	97.8
5.19756e+18	FALSE	High	IsMasterProtein	Q9BTC0	Death-inducer obliterator 1 OS=Homo sapiens (Human) OX=9606 GN=DIDO1 PE=1 SV=5	0	11.709	3	5	6	5	2240	243.7	7.88	2.34	5	11.2	97.9	18.5	57.4	91.7	39.9	69.8	60.7
7.87492e+18	FALSE	High	IsMasterProtein	P20962	Parathymosin OS=Homo sapiens (Human) OX=9606 GN=PTMS PE=1 SV=2	0	11.705	23	2	6	2	102	11.5	4.16	13.07	2	191.6	581.4	397.2	325.2	1830.6	311	1184.9	640.2
-5.79798e+18	FALSE	High	IsMasterProtein	Q9BZG1	Ras-related protein Rab-34 OS=Homo sapiens (Human) OX=9606 GN=RAB34 PE=1 SV=1	0	11.701	14	3	3	3	259	29	7.88	5.6	3	18.7	196.4	18.4	128.8	159.6	74	85.7	80.7
-2.66275e+18	FALSE	High	IsMasterProtein	Q15024	Exosome complex component RRP42 OS=Homo sapiens (Human) OX=9606 GN=EXOSC7 PE=1 SV=3	0	11.697	13	3	7	3	291	31.8	5.19	12.98	3
-1.76036e+18	FALSE	High	IsMasterProtein	Q14011	Cold-inducible RNA-binding protein OS=Homo sapiens (Human) OX=9606 GN=CIRBP PE=1 SV=1	0	11.694	21	3	5	3	172	18.6	9.51	5.07	3	32.9	205.6	72.8	126.9	273.5	87.1	262.5	147.9
-4.08438e+16	FALSE	High	IsMasterProtein	Q9Y512	Sorting and assembly machinery component 50 homolog OS=Homo sapiens (Human) OX=9606 GN=SAMM50 PE=1 SV=3	0	11.681	9	4	7	4	469	51.9	6.9	5.42	4	46.8	402	60.1	515.8	291.5	323	168	135.4
-9.84435e+17	FALSE	High	IsMasterProtein	Q96A57	Transmembrane protein 230 OS=Homo sapiens (Human) OX=9606 GN=TMEM230 PE=1 SV=1	0	11.669	28	3	4	3	120	13.2	9.31	9.72	3	140.7	839.2	163.3	882.1	781.9	543.6	512.1	321.9
7.14555e+18	FALSE	High	IsMasterProtein	Q8NI36	WD repeat-containing protein 36 OS=Homo sapiens (Human) OX=9606 GN=WDR36 PE=1 SV=1	0	11.664	5	3	4	3	951	105.3	7.53	4.27	3
7.52395e+18	FALSE	High	IsMasterProtein	P50579	Methionine aminopeptidase 2 OS=Homo sapiens (Human) OX=9606 GN=METAP2 PE=1 SV=1	0	11.657	16	5	5	5	478	52.9	5.82	0	5	15.1	47	33.6	37.2	82.1	23.1	58	36.6
-6.75021e+18	FALSE	High	IsMasterProtein	O43719	HIV Tat-specific factor 1 OS=Homo sapiens (Human) OX=9606 GN=HTATSF1 PE=1 SV=1	0	11.652	7	5	6	5	755	85.8	4.4	4.07	5	44.7	135.1	142	130.4	329.6	102.8	309.1	196
-2.00785e+18	FALSE	High	IsMasterProtein	P46734	Dual specificity mitogen-activated protein kinase kinase 3 OS=Homo sapiens (Human) OX=9606 GN=MAP2K3 PE=1 SV=2	0	11.648	8	3	6	1	347	39.3	7.43	11.81	3	6.3	60.7	22.9	28.2	112.7	25.1	106.6	57.7
3.32779e+18	FALSE	High	IsMasterProtein	Q9NR56	Muscleblind-like protein 1 OS=Homo sapiens (Human) OX=9606 GN=MBNL1 PE=1 SV=2	0	11.643	7	3	5	3	388	41.8	8.9	8.52	3	84.1	610.8	181.5	272.7	687.7	154.7	535.6	504.8
-8.14843e+18	FALSE	High	IsMasterProtein	Q96C36	Pyrroline-5-carboxylate reductase 2 OS=Homo sapiens (Human) OX=9606 GN=PYCR2 PE=1 SV=1	0	11.622	11	3	4	3	320	33.6	7.77	8.47	3	54	277.3	98.5	184.5	206.5	109.3	204.4	258.7
1.40084e+18	FALSE	High	IsMasterProtein	P98175	RNA-binding protein 10 OS=Homo sapiens (Human) OX=9606 GN=RBM10 PE=1 SV=3	0	11.617	4	4	9	4	930	103.5	5.97	14.52	4	388.8	1626.8	527.1	836.6	2050.1	576.1	2009.9	1395.7
-4.6536e+18	FALSE	High	IsMasterProtein	Q7Z7H5	Transmembrane emp24 domain-containing protein 4 OS=Homo sapiens (Human) OX=9606 GN=TMED4 PE=1 SV=1	0	11.612	25	6	8	4	227	25.9	8.28	8.35	6	46.5	318.4	92.7	281	296.1	168.7	261.7	241.1	Met-loss [N-Term]
-6.837e+18	FALSE	High	IsMasterProtein	O43657	Tetraspanin-6 OS=Homo sapiens (Human) OX=9606 GN=TSPAN6 PE=1 SV=1	0	11.578	14	3	4	3	245	27.5	8.1	7.03	3	62.5	618	85.6	452.4	428.4	326.6	245.8	283.3
1.34843e+18	FALSE	High	IsMasterProtein	P62495	Eukaryotic peptide chain release factor subunit 1 OS=Homo sapiens (Human) OX=9606 GN=ETF1 PE=1 SV=3	0	11.571	11	4	5	4	437	49	5.71	5.01	4	33.2	156.6	93.8	109.3	267.6	96.6	286.8	132.9
-5.62843e+18	FALSE	High	IsMasterProtein	P20336	Ras-related protein Rab-3A OS=Homo sapiens (Human) OX=9606 GN=RAB3A PE=1 SV=1	0	11.54	9	2	5	1	220	25	5.03	9.83	2	12.5	251.2	21.4	145.5	177.6	66.2	75.5	109.3
6.75297e+18	FALSE	High	IsMasterProtein	Q16795	NADH dehydrogenase [ubiquinone] 1 alpha subcomplex subunit 9, mitochondrial OS=Homo sapiens (Human) OX=9606 GN=NDUFA9 PE=1 SV=2	0	11.536	14	4	5	4	377	42.5	9.8	7.84	4	182.2	1224.2	248.5	1060.5	864.4	562	907.3	836.7
-6.33076e+18	FALSE	High	IsMasterProtein	P67775	Serine/threonine-protein phosphatase 2A catalytic subunit alpha isoform OS=Homo sapiens (Human) OX=9606 GN=PPP2CA PE=1 SV=1	0	11.532	10	3	3	3	309	35.6	5.54	5.2	3	110	770	236.1	395.1	825.1	266	620.2	514.9
-7.55023e+18	FALSE	High	IsMasterProtein	Q9NRZ9	Lymphoid-specific helicase OS=Homo sapiens (Human) OX=9606 GN=HELLS PE=1 SV=1	0	11.521	5	3	5	3	838	97	7.93	4.69	3	20.8	114.8	31	71.4	149.9	54.4	120.6	116.8
-1.83241e+18	FALSE	High	IsMasterProtein	P11047	Laminin subunit gamma-1 OS=Homo sapiens (Human) OX=9606 GN=LAMC1 PE=1 SV=3	0	11.519	4	6	6	6	1609	177.5	5.12	3.98	6	30.3	319.1	64.9	161.5	227.8	110.2	229.1	174.5
-6.54848e+18	FALSE	High	IsMasterProtein	P10253	Lysosomal alpha-glucosidase OS=Homo sapiens (Human) OX=9606 GN=GAA PE=1 SV=4	0	11.515	5	3	5	3	952	105.3	6	2.82	3
8.59003e+18	FALSE	High	IsMasterProtein	O75935	Dynactin subunit 3 OS=Homo sapiens (Human) OX=9606 GN=DCTN3 PE=1 SV=1	0	11.503	17	4	6	4	186	21.1	5.47	15.07	4	354.5	3151.8	407.8	1690.7	1714.2	938.2	1223.2	1671.9
8.77541e+17	FALSE	High	IsMasterProtein	Q53S08	Ras-related protein Rab-6D OS=Homo sapiens (Human) OX=9606 GN=RAB6D PE=2 SV=1	0	11.494	12	2	5	1	254	28.2	6.74	7.44	2	6.6	69.2	12.1	67.3	87.1	50.9	49.3	39.6
4.27275e+18	FALSE	High	IsMasterProtein	Q6PIU2	Neutral cholesterol ester hydrolase 1 OS=Homo sapiens (Human) OX=9606 GN=NCEH1 PE=1 SV=3	0	11.494	15	4	4	4	408	45.8	7.23	2.19	4	25.1	124.6	27.3	103.8	101.4	70.5	75.9	50.1
3.87733e+18	FALSE	High	IsMasterProtein	P50570	Dynamin-2 OS=Homo sapiens (Human) OX=9606 GN=DNM2 PE=1 SV=2	0	11.485	7	5	8	5	870	98	7.44	4.57	5	18.5	163.8	37.3	69.5	209	50.7	137.3	89.7
4.62269e+18	FALSE	High	IsMasterProtein	Q9UII2	ATPase inhibitor, mitochondrial OS=Homo sapiens (Human) OX=9606 GN=ATP5IF1 PE=1 SV=1	0	11.466	26	4	9	4	106	12.2	9.35	12.18	4	1014.5	3427.8	1245.7	2322.2	4158.4	1492.2	3623.8	2570.3
-1.35237e+18	FALSE	High	IsMasterProtein	O75746	Calcium-binding mitochondrial carrier protein Aralar1 OS=Homo sapiens (Human) OX=9606 GN=SLC25A12 PE=1 SV=2	0	11.458	7	4	6	2	678	74.7	8.38	8.96	4
-1.81913e+18	FALSE	High	IsMasterProtein	Q15404	Ras suppressor protein 1 OS=Homo sapiens (Human) OX=9606 GN=RSU1 PE=1 SV=3	0	11.441	16	3	5	3	277	31.5	8.65	10.91	3	32.9	139.6	44.6	50.9	310.3	42.4	251.9	127.8
1.24054e+17	FALSE	High	IsMasterProtein	Q9UBF2	Coatomer subunit gamma-2 OS=Homo sapiens (Human) OX=9606 GN=COPG2 PE=1 SV=1	0	11.435	4	3	5	2	871	97.6	5.81	7.64	3	116.1	591.2	185.9	345.4	781.9	272.5	693.7	465.2
-5.29946e+18	FALSE	High	IsMasterProtein	O00115	Deoxyribonuclease-2-alpha OS=Homo sapiens (Human) OX=9606 GN=DNASE2 PE=1 SV=2	0	11.42	10	3	4	3	360	39.6	8.05	2.15	3	34.1	237.5	56	141	180.9	74.9	140.3	112.3
-1.67812e+18	FALSE	High	IsMasterProtein	Q96QD9	UAP56-interacting factor OS=Homo sapiens (Human) OX=9606 GN=FYTTD1 PE=1 SV=3	0	11.408	16	4	6	4	318	35.8	11.78	10.15	4	481.7	764.1	370.7	628.6	1342.3	448.4	1223.6	1503
3.78195e+18	FALSE	High	IsMasterProtein	P54289	Voltage-dependent calcium channel subunit alpha-2/delta-1 OS=Homo sapiens (Human) OX=9606 GN=CACNA2D1 PE=1 SV=3	0	11.407	5	4	4	4	1103	124.5	5.27	5.16	4	22.2	253.2	24.8	160.8	193.1	93.8	98.2	81.7
-7.70567e+18	FALSE	High	IsMasterProtein	P04183	Thymidine kinase, cytosolic OS=Homo sapiens (Human) OX=9606 GN=TK1 PE=1 SV=2	0	11.407	22	4	5	4	234	25.5	8.51	6.34	4	21.8	393.5	34.7	216.9	489.2	160.2	111.5	125.3
-8.3218e+18	FALSE	High	IsMasterProtein	Q9BXJ9	N-alpha-acetyltransferase 15, NatA auxiliary subunit OS=Homo sapiens (Human) OX=9606 GN=NAA15 PE=1 SV=1	0	11.397	5	5	7	5	866	101.2	7.42	11.34	5	395.7	1298.6	883.2	875	2677	766.3	2711.2	1401.7
3.1423e+18	FALSE	High	IsMasterProtein	Q9UJS0	Calcium-binding mitochondrial carrier protein Aralar2 OS=Homo sapiens (Human) OX=9606 GN=SLC25A13 PE=1 SV=2	0	11.393	8	4	6	2	675	74.1	8.62	8.3	4
-5.46441e+18	FALSE	High	IsMasterProtein	Q6NSJ5	Volume-regulated anion channel subunit LRRC8E OS=Homo sapiens (Human) OX=9606 GN=LRRC8E PE=1 SV=2	0	11.373	5	3	3	3	796	90.2	6.96	2.74	3	6.2	66.6	9.6	53.8	46.1	42.4	16.7	24.1
-6.73591e+18	FALSE	High	IsMasterProtein	Q9Y2L1	Exosome complex exonuclease RRP44 OS=Homo sapiens (Human) OX=9606 GN=DIS3 PE=1 SV=2	0	11.369	4	5	7	5	958	108.9	7.14	9.42	5	73.2	295	157.5	239	500.5	170.8	463.5	303.3
4.85578e+17	FALSE	High	IsMasterProtein	Q96Q45	Transmembrane protein 237 OS=Homo sapiens (Human) OX=9606 GN=TMEM237 PE=1 SV=2	0	11.352	5	2	3	2	408	45.5	6.47	9.53	2	86.4	1144.6	119.1	784	819.6	545.2	306.5	348.9
9.20143e+18	FALSE	High	IsMasterProtein	Q15291	Retinoblastoma-binding protein 5 OS=Homo sapiens (Human) OX=9606 GN=RBBP5 PE=1 SV=2	0	11.35	9	4	6	4	538	59.1	5.1	4.24	4	127.5	613.4	166.6	318.5	624	216.2	578.8	441.7
5.90935e+18	FALSE	High	IsMasterProtein	P40222	Alpha-taxilin OS=Homo sapiens (Human) OX=9606 GN=TXLNA PE=1 SV=3	0	11.349	10	4	5	4	546	61.9	6.52	2.39	4	95.1	396.1	192	309.2	616.5	201.5	532.9	387.5
-1.61011e+18	FALSE	High	IsMasterProtein	P20674	Cytochrome c oxidase subunit 5A, mitochondrial OS=Homo sapiens (Human) OX=9606 GN=COX5A PE=1 SV=2	0	11.345	16	2	7	2	150	16.8	6.79	16.72	2	210.1	1844.7	276.6	895.2	927.2	532.5	1175.1	796.1
8.5312e+18	FALSE	High	IsMasterProtein	P14854	Cytochrome c oxidase subunit 6B1 OS=Homo sapiens (Human) OX=9606 GN=COX6B1 PE=1 SV=2	0	11.336	53	4	4	4	86	10.2	7.05	7.01	4	142.1	1294.6	145.5	691.4	562.9	388.9	588.7	493.8
-1.17672e+18	FALSE	High	IsMasterProtein	P11441	Ubiquitin-like protein 4A OS=Homo sapiens (Human) OX=9606 GN=UBL4A PE=1 SV=1	0	11.334	28	4	5	4	157	17.8	8.66	6.76	4	78.5	607.5	91.4	183.6	428	155.6	323.9	225.1
6.97862e+18	FALSE	High	IsMasterProtein	O43592	Exportin-T OS=Homo sapiens (Human) OX=9606 GN=XPOT PE=1 SV=2	0	11.32	3	3	4	3	962	109.9	5.39	2.75	3	45.2	192.5	92.2	95.2	326.7	90.4	310.6	181.5
-1.88778e+18	FALSE	High	IsMasterProtein	Q9ULV4	Coronin-1C OS=Homo sapiens (Human) OX=9606 GN=CORO1C PE=1 SV=1	0	11.312	11	5	5	5	474	53.2	7.08	8.68	5	152	706.1	325.9	434.8	495	357.8	824.2	632.2
2.8613e+18	FALSE	High	IsMasterProtein	Q8N766	ER membrane protein complex subunit 1 OS=Homo sapiens (Human) OX=9606 GN=EMC1 PE=1 SV=1	0	11.271	3	4	5	4	993	111.7	7.66	11.35	4	84.1	840.5	127.3	654.6	688.9	434.1	469.2	322.9
-5.07762e+17	FALSE	High	IsMasterProtein	O43670	BUB3-interacting and GLEBS motif-containing protein ZNF207 OS=Homo sapiens (Human) OX=9606 GN=ZNF207 PE=1 SV=1	0	11.263	5	2	5	2	478	50.7	9.1	10.52	2	10.5	32	20.4	28.5	81.2	19.4	65.2	43.6
-1.63043e+18	FALSE	High	IsMasterProtein	Q16563	Synaptophysin-like protein 1 OS=Homo sapiens (Human) OX=9606 GN=SYPL1 PE=1 SV=1	0	11.257	18	3	9	3	259	28.5	8.43	10.76	3	320.2	2891.4	451.1	2159.2	1663.9	1674.5	773.8	1179.1
-7.09709e+18	FALSE	High	IsMasterProtein	O43683	Mitotic checkpoint serine/threonine-protein kinase BUB1 OS=Homo sapiens (Human) OX=9606 GN=BUB1 PE=1 SV=1	0	11.245	3	3	5	3	1085	122.3	6.47	7.97	3	17.6	373.9	19	298	288.1	179.1	122.1	65.7
3.44345e+18	FALSE	High	IsMasterProtein	Q9UN37	Vacuolar protein sorting-associated protein 4A OS=Homo sapiens (Human) OX=9606 GN=VPS4A PE=1 SV=1	0	11.243	11	4	6	4	437	48.9	7.8	11.4	4	190.5	796.8	297.1	550.1	917.6	361	700.9	661.8
1.24075e+18	FALSE	High	IsMasterProtein	Q13526	Peptidyl-prolyl cis-trans isomerase NIMA-interacting 1 OS=Homo sapiens (Human) OX=9606 GN=PIN1 PE=1 SV=1	0	11.241	26	3	5	3	163	18.2	8.82	5.99	3	205.3	830	380.8	651.4	1233	543.1	1233.9	867.8
-4.22986e+18	FALSE	High	IsMasterProtein	P16278	Beta-galactosidase OS=Homo sapiens (Human) OX=9606 GN=GLB1 PE=1 SV=2	0	11.229	7	3	4	3	677	76	6.57	4.49	3
-4.39626e+18	FALSE	High	IsMasterProtein	Q8IZL8	Proline-, glutamic acid- and leucine-rich protein 1 OS=Homo sapiens (Human) OX=9606 GN=PELP1 PE=1 SV=2	0	11.217	3	3	5	3	1130	119.6	4.34	3.3	3	42.1	343.9	83.9	242.5	357.2	141.5	312.5	190.5	Phospho [S481]
-5.23061e+18	FALSE	High	IsMasterProtein	Q99829	Copine-1 OS=Homo sapiens (Human) OX=9606 GN=CPNE1 PE=1 SV=1	0	11.195	5	3	4	3	537	59	5.83	7.72	3	65.1	233.6	133.1	153.5	497.5	151.7	360.7	226.1
-8.78108e+18	FALSE	High	IsMasterProtein	Q9NY12	H/ACA ribonucleoprotein complex subunit 1 OS=Homo sapiens (Human) OX=9606 GN=GAR1 PE=1 SV=1	0	11.186	14	3	5	3	217	22.3	10.92	13.16	3	169.9	586.6	277	343.5	959.9	240.9	769.2	509.4
7.02138e+18	FALSE	High	IsMasterProtein	Q92797	Symplekin OS=Homo sapiens (Human) OX=9606 GN=SYMPK PE=1 SV=2	0	11.164	3	3	5	3	1274	141.1	6.13	10.98	3	31.5	283.2	48.8	150.3	347.2	90.4	276.9	171.5
-3.26633e+18	FALSE	High	IsMasterProtein	O43324	Eukaryotic translation elongation factor 1 epsilon-1 OS=Homo sapiens (Human) OX=9606 GN=EEF1E1 PE=1 SV=1	0	11.153	15	3	4	3	174	19.8	8.54	9.44	3	128.6	536.4	184.9	349.9	550.7	199.2	440.7	386
-7.09027e+18	FALSE	High	IsMasterProtein	P29353	SHC-transforming protein 1 OS=Homo sapiens (Human) OX=9606 GN=SHC1 PE=1 SV=4	0	11.152	5	3	5	3	583	62.8	6.44	8.21	3	124.1	634.3	186.9	348	802.4	234.9	662.3	555
3.13388e+17	FALSE	High	IsMasterProtein	Q9UHG3	Prenylcysteine oxidase 1 OS=Homo sapiens (Human) OX=9606 GN=PCYOX1 PE=1 SV=3	0	11.146	6	3	5	3	505	56.6	6.18	11.65	3	203.5	1878	282.2	1276.8	1694.9	851.1	1192.1	999.7
-2.52342e+18	FALSE	High	IsMasterProtein	Q9Y3C1	Nucleolar protein 16 OS=Homo sapiens (Human) OX=9606 GN=NOP16 PE=1 SV=2	0	11.142	13	2	4	2	178	21.2	9.94	8.48	2	250.3	971	329.9	526.7	1048.7	355.2	972.1	823.2
-8.95295e+18	FALSE	High	IsMasterProtein	Q9H1E3	Nuclear ubiquitous casein and cyclin-dependent kinase substrate 1 OS=Homo sapiens (Human) OX=9606 GN=NUCKS1 PE=1 SV=1	0	11.12	14	3	10	3	243	27.3	5.08	14.79	3	352.4	572.3	678.1	382.2	1859.5	352.7	2209	1023.7	Phospho [S19; S181]
-6.2228e+18	FALSE	High	IsMasterProtein	Q9NXW2	DnaJ homolog subfamily B member 12 OS=Homo sapiens (Human) OX=9606 GN=DNAJB12 PE=1 SV=5	0	11.119	20	5	7	5	375	41.8	8.69	1.84	5	131.1	1262	245.4	867	1072.6	502.5	681.6	609.1
3.9591e+18	FALSE	High	IsMasterProtein	O43747	AP-1 complex subunit gamma-1 OS=Homo sapiens (Human) OX=9606 GN=AP1G1 PE=1 SV=5	0	11.118	4	4	5	4	822	91.3	6.8	13.94	4	278.9	2413.8	510.5	1392.1	2156.4	932.2	1973.5	1480.9
-4.69737e+18	FALSE	High	IsMasterProtein	O43583	Density-regulated protein OS=Homo sapiens (Human) OX=9606 GN=DENR PE=1 SV=2	0	11.111	16	3	6	3	198	22.1	5.3	10.13	3	104.7	199	222.8	173.7	509.7	135.1	575.4	386.5
-4.34715e+18	FALSE	High	IsMasterProtein	Q92878	DNA repair protein RAD50 OS=Homo sapiens (Human) OX=9606 GN=RAD50 PE=1 SV=1	0	11.089	3	4	6	4	1312	153.8	6.89	2.22	4	31.8	169	69	156.7	216.9	95.2	210.5	125.3
-2.09881e+18	FALSE	High	IsMasterProtein	P13489	Ribonuclease inhibitor OS=Homo sapiens (Human) OX=9606 GN=RNH1 PE=1 SV=2	0	11.08	12	4	5	4	461	49.9	4.82	5.99	4	47.1	256.4	104.2	127.2	389.9	99.1	309.9	190
9.38743e+17	FALSE	High	IsMasterProtein	Q9H3F6	BTB/POZ domain-containing adapter for CUL3-mediated RhoA degradation protein 3 OS=Homo sapiens (Human) OX=9606 GN=KCTD10 PE=1 SV=1	0	11.075	9	2	2	2	313	35.4	6.34	4.9	2	30.7	699.5	44.3	257.3	218.6	143.4	57.7	506.8
6.04825e+18	FALSE	High	IsMasterProtein	P30876	DNA-directed RNA polymerase II subunit RPB2 OS=Homo sapiens (Human) OX=9606 GN=POLR2B PE=1 SV=1	0	11.066	3	3	4	3	1174	133.8	6.87	8.55	3	84.7	573.6	160.4	339.3	551.6	233.3	603.8	394.5
-1.38835e+18	FALSE	High	IsMasterProtein	Q9NNW7	Thioredoxin reductase 2, mitochondrial OS=Homo sapiens (Human) OX=9606 GN=TXNRD2 PE=1 SV=3	0	11.033	5	2	3	1	524	56.5	7.5	3.37	2	36.3	151.4	71	92.6	276	62.9	229.1	109.8
-9.04164e+18	FALSE	High	IsMasterProtein	Q7L7L0	Histone H2A type 3 OS=Homo sapiens (Human) OX=9606 GN=H2AW PE=1 SV=3	0	11.019	18	4	31	2	130	14.1	11.05	64.18	4	372.2	1620.9	379.5	1004.1	2118.8	653.5	1570.3	851.3
-1.377e+18	FALSE	High	IsMasterProtein	Q8N5N7	39S ribosomal protein L50, mitochondrial OS=Homo sapiens (Human) OX=9606 GN=MRPL50 PE=1 SV=2	0	10.978	28	3	5	3	158	18.3	7.88	3.88	3
5.13186e+17	FALSE	High	IsMasterProtein	Q9NUQ3	Gamma-taxilin OS=Homo sapiens (Human) OX=9606 GN=TXLNG PE=1 SV=2	0	10.973	11	4	6	4	528	60.5	7.52	2.18	4	25.4	80.3	52.1	79.5	180.9	61.1	156.7	96.3
-1.58499e+18	FALSE	High	IsMasterProtein	Q9NPI6	mRNA-decapping enzyme 1A OS=Homo sapiens (Human) OX=9606 GN=DCP1A PE=1 SV=3	0	10.968	6	3	4	3	582	63.2	6.25	0	3	18.7	61.3	29.2	38.4	74.5	29.5	84.6	76.7
7.08272e+18	FALSE	High	IsMasterProtein	Q9BPX3	Condensin complex subunit 3 OS=Homo sapiens (Human) OX=9606 GN=NCAPG PE=1 SV=1	0	10.96	3	3	4	3	1015	114.3	5.59	10.63	3	43	522.7	88.1	242.5	506.3	145.2	330.4	219.6
-3.03773e+18	FALSE	High	IsMasterProtein	P09234	U1 small nuclear ribonucleoprotein C OS=Homo sapiens (Human) OX=9606 GN=SNRPC PE=1 SV=1	0	10.939	19	2	3	2	159	17.4	9.67	3.37	2	76.1	242.7	123.5	126.9	275.6	109.5	346.3	198.5
7.62925e+18	FALSE	High	IsMasterProtein	Q15428	Splicing factor 3A subunit 2 OS=Homo sapiens (Human) OX=9606 GN=SF3A2 PE=1 SV=2	0	10.929	9	4	5	4	464	49.2	9.64	2.03	4	246.3	939.7	368.6	532.8	1318	400.2	1573.3	767
2.00276e+18	FALSE	High	IsMasterProtein	Q9NQW6	Anillin OS=Homo sapiens (Human) OX=9606 GN=ANLN PE=1 SV=2	0	10.857	4	5	6	5	1124	124.1	8.07	1.86	5	34.4	600.3	61.7	396.7	978.3	279.2	240.1	157.4
3.95393e+18	FALSE	High	IsMasterProtein	P16104	Histone H2AX OS=Homo sapiens (Human) OX=9606 GN=H2AX PE=1 SV=2	0	10.823	22	4	31	2	143	15.1	10.74	58.92	4	51.9	407.8	56.7	167.2	410	108.6	320.9	246.7
-8.21082e+18	FALSE	High	IsMasterProtein	P11216	Glycogen phosphorylase, brain form OS=Homo sapiens (Human) OX=9606 GN=PYGB PE=1 SV=5	0	10.805	4	3	4	1	843	96.6	6.86	6.52	3	13.5	45	25.4	32.4	66.2	26.5	58.4	46.1
3.98519e+18	FALSE	High	IsMasterProtein	P53041	Serine/threonine-protein phosphatase 5 OS=Homo sapiens (Human) OX=9606 GN=PPP5C PE=1 SV=1	0	10.799	7	5	7	5	499	56.8	6.28	11.04	5	366.3	1358.6	820.9	897.1	2809	774.1	2711.2	1448.8
2.38361e+18	FALSE	High	IsMasterProtein	Q93052	Lipoma-preferred partner OS=Homo sapiens (Human) OX=9606 GN=LPP PE=1 SV=1	0	10.788	10	4	5	4	612	65.7	7.37	3.41	4	89.4	599.7	163	220.8	693.1	170.6	745.7	496.8
7.43776e+18	FALSE	High	IsMasterProtein	Q92597	Protein NDRG1 OS=Homo sapiens (Human) OX=9606 GN=NDRG1 PE=1 SV=1	0	10.777	8	2	3	2	394	42.8	5.82	5	2	17.1	466.6	36.1	123.7	151.2	99.1	120.6	254.2
-8.5625e+18	FALSE	High	IsMasterProtein	Q99569	Plakophilin-4 OS=Homo sapiens (Human) OX=9606 GN=PKP4 PE=1 SV=2	0	10.756	4	4	6	4	1192	131.8	8.94	3.79	4	110.9	740.6	202.7	422	673.9	301.5	526.5	499.8
-3.23576e+18	FALSE	High	IsMasterProtein	Q8WTV0	Scavenger receptor class B member 1 OS=Homo sapiens (Human) OX=9606 GN=SCARB1 PE=1 SV=1	0	10.753	6	3	5	3	552	60.8	8.24	3.21	3	52.5	723.7	79.7	372	416.3	295.8	187.4	257.2
6.03077e+18	FALSE	High	IsMasterProtein	P52294	Importin subunit alpha-5 OS=Homo sapiens (Human) OX=9606 GN=KPNA1 PE=1 SV=3	0	10.748	6	2	4	1	538	60.2	5.01	12.02	2
2.95166e+18	FALSE	High	IsMasterProtein	Q5VW32	BRO1 domain-containing protein BROX OS=Homo sapiens (Human) OX=9606 GN=BROX PE=1 SV=1	0	10.742	7	2	2	2	411	46.4	7.65	6.72	2	87.9	397.4	166.3	273.9	529.8	197.8	524.2	375
-8.21198e+18	FALSE	High	IsMasterProtein	P13984	General transcription factor IIF subunit 2 OS=Homo sapiens (Human) OX=9606 GN=GTF2F2 PE=1 SV=2	0	10.74	10	3	5	3	249	28.4	9.23	9.8	3	156.7	515.5	293	356.3	959.9	282.8	753.7	502.8
7.22464e+18	FALSE	High	IsMasterProtein	O00303	Eukaryotic translation initiation factor 3 subunit F OS=Homo sapiens (Human) OX=9606 GN=EIF3F PE=1 SV=1	0	10.739	9	3	4	3	357	37.5	5.45	7.79	3	30.2	169	54	94.8	142.4	70.5	149.8	114.3
2.4137e+18	FALSE	High	IsMasterProtein	P13693	Translationally-controlled tumor protein OS=Homo sapiens (Human) OX=9606 GN=TPT1 PE=1 SV=1	0	10.729	16	2	5	2	172	19.6	4.93	11.2	2	91.8	379.8	213.2	308.5	650.8	255	479.1	327.9
-9.218e+18	FALSE	High	IsMasterProtein	O95881	Thioredoxin domain-containing protein 12 OS=Homo sapiens (Human) OX=9606 GN=TXNDC12 PE=1 SV=1	0	10.726	22	3	3	3	172	19.2	5.4	2.09	3	21.4	66.6	42.1	63.1	122.3	55.1	130.1	70.2
4.11526e+18	FALSE	High	IsMasterProtein	P82909	28S ribosomal protein S36, mitochondrial OS=Homo sapiens (Human) OX=9606 GN=MRPS36 PE=1 SV=2	0	10.724	29	2	2	2	103	11.5	9.99	7.55	2	75.8	336.1	72.8	173	318.7	131.2	287.1	244.1
3.23088e+18	FALSE	High	IsMasterProtein	Q6ZRP7	Sulfhydryl oxidase 2 OS=Homo sapiens (Human) OX=9606 GN=QSOX2 PE=1 SV=3	0	10.706	5	4	6	4	698	77.5	7.72	9.1	4	111.3	1465	214.2	777	787.4	503.5	546.9	901.9
-6.73638e+18	FALSE	High	IsMasterProtein	P21399	Cytoplasmic aconitate hydratase OS=Homo sapiens (Human) OX=9606 GN=ACO1 PE=1 SV=3	0	10.694	4	4	5	4	889	98.3	6.68	10.12	4	207	589.2	413.7	496.9	1896.8	463.6	1643.5	570.5
-8.06545e+18	FALSE	High	IsMasterProtein	O15231	Zinc finger protein 185 OS=Homo sapiens (Human) OX=9606 GN=ZNF185 PE=1 SV=3	0	10.687	10	5	5	5	689	73.5	7.01	3.99	5	15.4	535.1	22.5	165.3	157.9	80.5	44	183	Phospho [S446]
-5.31052e+18	FALSE	High	IsMasterProtein	P51003	Poly(A) polymerase alpha OS=Homo sapiens (Human) OX=9606 GN=PAPOLA PE=1 SV=4	0	10.684	4	3	3	3	745	82.8	7.37	4.29	3	64.2	349.8	124.9	161.2	469.1	120.8	432	305.3
1.85842e+18	FALSE	High	IsMasterProtein	Q9BPZ7	Target of rapamycin complex 2 subunit MAPKAP1 OS=Homo sapiens (Human) OX=9606 GN=MAPKAP1 PE=1 SV=2	0	10.683	7	3	6	3	522	59.1	7.55	16.25	3	138.1	458.1	153.9	324.9	521	238.6	590.9	393
6.38861e+18	FALSE	High	IsMasterProtein	O15446	DNA-directed RNA polymerase I subunit RPA34 OS=Homo sapiens (Human) OX=9606 GN=POLR1G PE=1 SV=1	0	10.681	10	3	5	3	510	55	8.51	2.56	3	93.7	202.9	123.1	115.7	234.5	79.8	387.3	241.1
2.33118e+18	FALSE	High	IsMasterProtein	Q6YN16	Hydroxysteroid dehydrogenase-like protein 2 OS=Homo sapiens (Human) OX=9606 GN=HSDL2 PE=1 SV=1	0	10.67	7	3	5	3	418	45.4	7.99	8.9	3	64.7	395.4	105	387	296.1	168.1	284.1	202
-3.74289e+17	FALSE	High	IsMasterProtein	Q15042	Rab3 GTPase-activating protein catalytic subunit OS=Homo sapiens (Human) OX=9606 GN=RAB3GAP1 PE=1 SV=3	0	10.658	3	3	3	3	981	110.5	5.55	3.06	3	27.1	172.9	45.9	99	221.1	72.4	176.4	129.8
6.70793e+18	FALSE	High	IsMasterProtein	Q99798	Aconitate hydratase, mitochondrial OS=Homo sapiens (Human) OX=9606 GN=ACO2 PE=1 SV=2	0	10.646	6	3	5	3	780	85.4	7.61	5.53	3	14	49.6	31.7	47.1	73.7	30	82.7	58.7
-7.48536e+18	FALSE	High	IsMasterProtein	P14174	Macrophage migration inhibitory factor OS=Homo sapiens (Human) OX=9606 GN=MIF PE=1 SV=4	0	10.646	32	3	8	3	115	12.5	7.88	10.69	3	143.1	1708.4	374.9	734.4	1730.1	446.1	1009.7	1032.2
8.71812e+18	FALSE	High	IsMasterProtein	P51116	Fragile X mental retardation syndrome-related protein 2 OS=Homo sapiens (Human) OX=9606 GN=FXR2 PE=1 SV=2	0	10.641	11	5	6	3	673	74.2	6.23	9.41	5
1.62965e+18	FALSE	High	IsMasterProtein	Q68CP9	AT-rich interactive domain-containing protein 2 OS=Homo sapiens (Human) OX=9606 GN=ARID2 PE=1 SV=2	0	10.64	2	2	3	2	1835	197.3	7.42	8.22	2
-7.36354e+18	FALSE	High	IsMasterProtein	Q8NHP6	Motile sperm domain-containing protein 2 OS=Homo sapiens (Human) OX=9606 GN=MOSPD2 PE=1 SV=1	0	10.573	8	3	4	3	518	59.7	5.96	7.59	3	21.8	240.1	34.8	220.4	240.4	143.6	138.4	88.7
-7.09772e+18	FALSE	High	IsMasterProtein	Q03701	CCAAT/enhancer-binding protein zeta OS=Homo sapiens (Human) OX=9606 GN=CEBPZ PE=1 SV=3	0	10.57	4	4	5	4	1054	120.9	5.94	3.1	4	83.1	387.6	146.2	256	485.4	206.3	403.2	232.6
-2.42309e+17	FALSE	High	IsMasterProtein	Q8NI27	THO complex subunit 2 OS=Homo sapiens (Human) OX=9606 GN=THOC2 PE=1 SV=2	0	10.559	2	4	4	4	1593	182.7	8.44	2.57	4	77.5	335.4	167.1	218.2	543.6	153.1	474.5	307.8
-3.53272e+18	FALSE	High	IsMasterProtein	Q9UM00	Calcium load-activated calcium channel OS=Homo sapiens (Human) OX=9606 GN=TMCO1 PE=1 SV=2	0	10.552	13	3	3	3	239	27.1	10.26	5.85	3	137.6	1524.3	189.8	1574.8	1099.8	1022.1	729.8	529.9
-2.25304e+18	FALSE	High	IsMasterProtein	Q15014	Mortality factor 4-like protein 2 OS=Homo sapiens (Human) OX=9606 GN=MORF4L2 PE=1 SV=1	0	10.542	13	3	4	1	288	32.3	9.72	9.53	3	9.7	47	20.8	50.6	114.3	33.9	56.5	52.1
6.43233e+18	FALSE	High	IsMasterProtein	P78380	Oxidized low-density lipoprotein receptor 1 OS=Homo sapiens (Human) OX=9606 GN=OLR1 PE=1 SV=1	0	10.539	12	3	4	3	273	30.9	7.28	9.4	3	109.3	1113.2	164.8	723.8	447.3	517.3	369.4	571
-6.2891e+18	FALSE	High	IsMasterProtein	Q92520	Protein FAM3C OS=Homo sapiens (Human) OX=9606 GN=FAM3C PE=1 SV=1	0	10.535	17	4	4	4	227	24.7	8.29	5.02	4	45	726.3	80.4	509.4	449.8	311.4	327	217.6
-1.89984e+18	FALSE	High	IsMasterProtein	O14656	Torsin-1A OS=Homo sapiens (Human) OX=9606 GN=TOR1A PE=1 SV=1	0	10.527	6	2	3	2	332	37.8	6.99	6.84	2	72.9	1008.2	110.9	511.4	610.2	261	388.8	536.9
1.36154e+18	FALSE	High	IsMasterProtein	O60547	GDP-mannose 4,6 dehydratase OS=Homo sapiens (Human) OX=9606 GN=GMDS PE=1 SV=1	0	10.514	6	2	2	2	372	41.9	7.31	2.95	2	18.6	53.5	28.5	55.4	88.8	30.2	95.2	55.6
5.13443e+18	FALSE	High	IsMasterProtein	Q96IX5	ATP synthase membrane subunit DAPIT, mitochondrial OS=Homo sapiens (Human) OX=9606 GN=ATP5MD PE=1 SV=1	0	10.504	28	1	2	1	58	6.5	9.76	3.66	1	22.8	103.8	18.5	141.3	67.4	81.8	43.6	58.2	Met-loss [N-Term]
4.29879e+18	FALSE	High	IsMasterProtein	Q9BTU6	Phosphatidylinositol 4-kinase type 2-alpha OS=Homo sapiens (Human) OX=9606 GN=PI4K2A PE=1 SV=1	0	10.488	6	3	5	3	479	54	8.29	11.72	3	49.1	498.5	84.3	466.2	375.7	286.3	224.2	214.6
-5.02186e+18	FALSE	High	IsMasterProtein	Q96GD4	Aurora kinase B OS=Homo sapiens (Human) OX=9606 GN=AURKB PE=1 SV=3	0	10.485	10	3	3	3	344	39.3	9.29	6.25	3	30.2	1143.3	42.7	486.4	475.8	325.5	140.7	321.4
2.6525e+18	FALSE	High	IsMasterProtein	Q96HE7	ERO1-like protein alpha OS=Homo sapiens (Human) OX=9606 GN=ERO1A PE=1 SV=2	0	10.464	8	3	3	3	468	54.4	5.68	8.6	3	81.5	396.7	165.6	300.5	562.5	174.7	445.3	364
-8.77974e+18	FALSE	High	IsMasterProtein	Q9UI42	Carboxypeptidase A4 OS=Homo sapiens (Human) OX=9606 GN=CPA4 PE=1 SV=2	0	10.464	10	3	4	3	421	47.3	6.7	5.05	3	31.1	328.9	48.4	92.6	202.7	80.9	121.8	186
-7.74745e+18	FALSE	High	IsMasterProtein	Q8IUE6	Histone H2A type 2-B OS=Homo sapiens (Human) OX=9606 GN=H2AC21 PE=1 SV=3	0	10.457	19	3	30	1	130	14	10.89	56.5	3	139.4	716.5	156.5	406.3	947.8	282.4	678.6	435.2
-4.67248e+18	FALSE	High	IsMasterProtein	P67870	Casein kinase II subunit beta OS=Homo sapiens (Human) OX=9606 GN=CSNK2B PE=1 SV=1	0	10.456	11	2	7	2	215	24.9	5.55	12.56	2	119.4	862	220.1	480.6	679.7	329.4	792.4	710.4
-8.92536e+18	FALSE	High	IsMasterProtein	Q12996	Cleavage stimulation factor subunit 3 OS=Homo sapiens (Human) OX=9606 GN=CSTF3 PE=1 SV=1	0	10.448	6	3	4	3	717	82.9	8.12	4.86	3
-1.0686e+18	FALSE	High	IsMasterProtein	Q99584	Protein S100-A13 OS=Homo sapiens (Human) OX=9606 GN=S100A13 PE=1 SV=1	0	10.446	39	4	6	4	98	11.5	6.16	13.22	4	542.5	1059.1	835.2	897.4	2413.6	1073.8	1378	1022.2
-3.0982e+18	FALSE	High	IsMasterProtein	P23919	Thymidylate kinase OS=Homo sapiens (Human) OX=9606 GN=DTYMK PE=1 SV=4	0	10.446	14	3	6	3	212	23.8	8.27	8.78	3	104.2	326.9	186.3	288	676	188.1	497.6	343.4
-5.92467e+18	FALSE	High	IsMasterProtein	Q9Y484	WD repeat domain phosphoinositide-interacting protein 4 OS=Homo sapiens (Human) OX=9606 GN=WDR45 PE=1 SV=1	0	10.432	12	5	6	5	360	39.8	7.14	7.55	5	100.7	526	108	195.4	439.7	124.5	404.7	410.1
3.07521e+18	FALSE	High	IsMasterProtein	P37198	Nuclear pore glycoprotein p62 OS=Homo sapiens (Human) OX=9606 GN=NUP62 PE=1 SV=3	0	10.413	7	3	4	3	522	53.2	5.31	5.33	3	17.2	73.1	20.2	47.1	86.3	27.9	70.9	74.7
-5.19157e+17	FALSE	High	IsMasterProtein	Q16695	Histone H3.1t OS=Homo sapiens (Human) OX=9606 GN=H3-4 PE=1 SV=3	0	10.391	26	5	13	2	136	15.5	11.12	16.66	5	1093.5	5629.5	1595	4555.7	7373.6	3148.2	5294.6	3303.8
-5.55401e+18	FALSE	High	IsMasterProtein	Q9BZZ5	Apoptosis inhibitor 5 OS=Homo sapiens (Human) OX=9606 GN=API5 PE=1 SV=3	0	10.389	11	4	5	4	524	59	7.34	6.27	4	11.8	52.2	20.5	54.1	72.9	34.8	75.5	41.6	Met-loss [N-Term]
-1.17613e+18	FALSE	High	IsMasterProtein	Q9H2G2	STE20-like serine/threonine-protein kinase OS=Homo sapiens (Human) OX=9606 GN=SLK PE=1 SV=1	0	10.388	3	4	7	3	1235	142.6	5.15	11.16	4
9.1123e+18	FALSE	High	IsMasterProtein	Q13332	Receptor-type tyrosine-protein phosphatase S OS=Homo sapiens (Human) OX=9606 GN=PTPRS PE=1 SV=3	0	10.386	3	3	3	2	1948	216.9	6.46	0	3
6.1158e+18	FALSE	High	IsMasterProtein	P78330	Phosphoserine phosphatase OS=Homo sapiens (Human) OX=9606 GN=PSPH PE=1 SV=2	0	10.378	10	2	3	2	225	25	5.69	6.07	2	36	187.9	58.3	123.7	303.2	71.2	170.3	173
6.06536e+18	FALSE	High	IsMasterProtein	P54750	Calcium/calmodulin-dependent 3',5'-cyclic nucleotide phosphodiesterase 1A OS=Homo sapiens (Human) OX=9606 GN=PDE1A PE=1 SV=2	0	10.356	9	3	4	3	535	61.2	6.1	4.84	3	26	178.8	47.3	80.7	199.8	59.7	171.1	113.3
8.4869e+18	FALSE	High	IsMasterProtein	Q9H8H3	Methyltransferase-like protein 7A OS=Homo sapiens (Human) OX=9606 GN=METTL7A PE=1 SV=1	0	10.345	12	2	3	2	244	28.3	8.38	8.19	2	44.8	497.2	69.6	471.6	633.7	282.6	329.2	236.1
-6.38077e+18	FALSE	High	IsMasterProtein	Q9Y508	E3 ubiquitin-protein ligase RNF114 OS=Homo sapiens (Human) OX=9606 GN=RNF114 PE=1 SV=1	0	10.343	14	2	3	2	228	25.7	7.25	5.09	2
-7.57766e+18	FALSE	High	IsMasterProtein	Q3LXA3	Triokinase/FMN cyclase OS=Homo sapiens (Human) OX=9606 GN=TKFC PE=1 SV=2	0	10.338	5	3	5	3	575	58.9	7.49	8.42	3	98.1	450.9	198.2	243.8	791.1	193.4	585.6	369.5
2.75597e+17	FALSE	High	IsMasterProtein	Q14166	Tubulin--tyrosine ligase-like protein 12 OS=Homo sapiens (Human) OX=9606 GN=TTLL12 PE=1 SV=2	0	10.33	5	3	3	3	644	74.4	5.53	4.46	3	68.8	261	123.7	178.5	501.7	148.5	514	252.7
6.48998e+18	FALSE	High	IsMasterProtein	P51798	H(+)/Cl(-) exchange transporter 7 OS=Homo sapiens (Human) OX=9606 GN=CLCN7 PE=1 SV=2	0	10.329	4	3	5	3	805	88.6	8.43	10.48	3	14.2	127.9	25.1	104.1	95.5	68.5	41	50.1
7.86633e+18	FALSE	High	IsMasterProtein	Q14241	Elongin-A OS=Homo sapiens (Human) OX=9606 GN=ELOA PE=1 SV=2	0	10.329	4	3	3	3	798	89.9	9.57	5.21	3	57.1	208.8	78.5	108.9	201.4	80.7	233.6	214.1
-4.51881e+18	FALSE	High	IsMasterProtein	Q8TAT6	Nuclear protein localization protein 4 homolog OS=Homo sapiens (Human) OX=9606 GN=NPLOC4 PE=1 SV=3	0	10.326	5	3	5	3	608	68.1	6.38	4.46	3	20.3	100.5	37.1	72.4	139	46.3	108.5	63.7
3.85094e+18	FALSE	High	IsMasterProtein	Q9NQ55	Suppressor of SWI4 1 homolog OS=Homo sapiens (Human) OX=9606 GN=PPAN PE=2 SV=1	0	10.317	6	3	3	3	473	53.2	10.13	7.27	3	103.1	415	138	301.8	497.1	187.2	352.7	277.7
8.56164e+18	FALSE	High	IsMasterProtein	P15927	Replication protein A 32 kDa subunit OS=Homo sapiens (Human) OX=9606 GN=RPA2 PE=1 SV=1	0	10.311	10	3	5	3	270	29.2	6.15	13.04	3	303.6	1199.4	456.8	711.3	1903.5	506.9	1367.8	819.2
9.67524e+16	FALSE	High	IsMasterProtein	Q8WWC4	m-AAA protease-interacting protein 1, mitochondrial OS=Homo sapiens (Human) OX=9606 GN=MAIP1 PE=1 SV=1	0	10.3	8	2	4	2	291	32.5	9.17	8.51	2	58.8	578.8	73.7	312.1	613.1	192.7	473.4	424.1
-3.15204e+18	FALSE	High	IsMasterProtein	P68402	Platelet-activating factor acetylhydrolase IB subunit beta OS=Homo sapiens (Human) OX=9606 GN=PAFAH1B2 PE=1 SV=1	0	10.299	20	4	7	4	229	25.6	5.92	3.81	4	145	574.9	285.9	344.4	1067.5	308.9	978.6	541.9	Met-loss+Acetyl [N-Term]
4.31155e+18	FALSE	High	IsMasterProtein	P56556	NADH dehydrogenase [ubiquinone] 1 alpha subcomplex subunit 6 OS=Homo sapiens (Human) OX=9606 GN=NDUFA6 PE=1 SV=4	0	10.298	27	4	4	4	128	15.1	9.98	6.08	4	203.8	788.3	184.1	571.9	688.1	358	817	625.7
4.63637e+18	FALSE	High	IsMasterProtein	P24666	Low molecular weight phosphotyrosine protein phosphatase OS=Homo sapiens (Human) OX=9606 GN=ACP1 PE=1 SV=3	0	10.289	15	2	3	2	158	18	6.74	7.6	2	37.7	108.3	78	98.7	267.2	65	201.8	133.9
-8.25227e+18	FALSE	High	IsMasterProtein	Q86YP4	Transcriptional repressor p66-alpha OS=Homo sapiens (Human) OX=9606 GN=GATAD2A PE=1 SV=1	0	10.28	7	5	8	5	633	68	9.94	4.53	5	136.9	452.9	145.3	221.1	488.3	156.8	512.4	340.9
-9.07008e+18	FALSE	High	IsMasterProtein	Q14432	cGMP-inhibited 3',5'-cyclic phosphodiesterase A OS=Homo sapiens (Human) OX=9606 GN=PDE3A PE=1 SV=3	0	10.275	4	5	6	5	1141	124.9	6	5.03	5	37.5	255.1	46.6	160.2	226.6	91.3	188.9	242.1
-3.90264e+18	FALSE	High	IsMasterProtein	Q5BKZ1	DBIRD complex subunit ZNF326 OS=Homo sapiens (Human) OX=9606 GN=ZNF326 PE=1 SV=2	0	10.267	10	4	5	4	582	65.6	5.15	2.76	4	23.8	151.4	32.1	98	103.9	49.3	98.6	129.8
-9.06597e+18	FALSE	High	IsMasterProtein	F8WBI6	Golgin subfamily A member 8N OS=Homo sapiens (Human) OX=9606 GN=GOLGA8N PE=3 SV=1	0	10.254	5	3	4	1	632	71.5	6.33	5.05	3	57.5	199.7	49.2	188.7	194.7	126.3	108.1	170.5
2.80508e+18	FALSE	High	IsMasterProtein	Q09161	Nuclear cap-binding protein subunit 1 OS=Homo sapiens (Human) OX=9606 GN=NCBP1 PE=1 SV=1	0	10.252	5	3	6	3	790	91.8	6.43	2.83	3	47	204.9	96.7	128.8	307	112.7	308.4	158.9
-7.95866e+18	FALSE	High	IsMasterProtein	P14406	Cytochrome c oxidase subunit 7A2, mitochondrial OS=Homo sapiens (Human) OX=9606 GN=COX7A2 PE=1 SV=1	0	10.252	28	2	3	2	83	9.4	9.76	8.79	2	156	773.9	139.1	856.7	558.3	638.1	435.1	368.5
-8.88778e+17	FALSE	High	IsMasterProtein	O14908	PDZ domain-containing protein GIPC1 OS=Homo sapiens (Human) OX=9606 GN=GIPC1 PE=1 SV=2	0	10.232	13	3	3	3	333	36	6.28	2.94	3	13.2	116.2	22.9	63.1	89.6	42.6	42.1	94.3
-6.02674e+18	FALSE	High	IsMasterProtein	P36507	Dual specificity mitogen-activated protein kinase kinase 2 OS=Homo sapiens (Human) OX=9606 GN=MAP2K2 PE=1 SV=1	0	10.229	8	3	5	1	400	44.4	6.55	8.32	3	11.4	46.3	23.3	49.7	104.7	26	72.1	58.7
2.64892e+18	FALSE	High	IsMasterProtein	Q96L92	Sorting nexin-27 OS=Homo sapiens (Human) OX=9606 GN=SNX27 PE=1 SV=2	0	10.228	6	3	4	3	541	61.2	6.49	4.22	3	52.8	278.6	102.1	204.4	404.6	118	341	246.2
7.50081e+18	FALSE	High	IsMasterProtein	Q8N8S7	Protein enabled homolog OS=Homo sapiens (Human) OX=9606 GN=ENAH PE=1 SV=2	0	10.214	5	3	4	3	591	66.5	6.93	4.17	3	125.3	565.1	235	394.4	524.8	254	640.6	434.7
3.42786e+18	FALSE	High	IsMasterProtein	O95197	Reticulon-3 OS=Homo sapiens (Human) OX=9606 GN=RTN3 PE=1 SV=2	0	10.211	3	3	7	3	1032	112.5	4.96	14.54	3	170.3	1578.5	255.1	1037.8	1376.6	688.8	974.8	1027.2
3.53818e+18	FALSE	High	IsMasterProtein	P43897	Elongation factor Ts, mitochondrial OS=Homo sapiens (Human) OX=9606 GN=TSFM PE=1 SV=2	0	10.19	14	4	7	4	325	35.4	8.38	2.7	4	9.3	55.5	9	151.2	97.2	95.9	26.2	9
[truncated: 1,991 more rows]
