# Supplementary material for: Global stabilization of the transcriptome in mitotic cells
Source: EMBO J. 2026 Apr 9;45(10):3563–88. doi: 10.1038/s44318-026-00765-5 (PMC13187299; doi:10.1038/s44318-026-00765-5)
Supplement: Supplementary file 8 — Source data Fig. 7 [file 44318_2026_765_MOESM8_ESM.zip]

Archive with 8 entries (6 files):
- Figure 7/
- Figure 7/.DS_Store
- __MACOSX/Figure 7/._.DS_Store
- Figure 7/7A/
- Figure 7/7A/PABPC1_tubulin.pdf
- __MACOSX/Figure 7/7A/._PABPC1_tubulin.pdf
- Figure 7/7A/20241213_KK_PABPC-AID_STLC.tif
- __MACOSX/Figure 7/7A/._20241213_KK_PABPC-AID_STLC.tif
