# Supplementary material for: Global stabilization of the transcriptome in mitotic cells
Source: EMBO J. 2026 Apr 9;45(10):3563–88. doi: 10.1038/s44318-026-00765-5 (PMC13187299; doi:10.1038/s44318-026-00765-5)
Supplement: Supplementary file 9 — Figure EV5 Source Data [file 44318_2026_765_MOESM9_ESM.zip]

Archive with 12 entries (10 files):
- Figure EV5/
- Figure EV5/.DS_Store
- __MACOSX/Figure EV5/._.DS_Store
- Figure EV5/EV5A/
- Figure EV5/EV5A/.DS_Store
- __MACOSX/Figure EV5/EV5A/._.DS_Store
- Figure EV5/EV5A/Raw_data_0000220_01_800.TIF
- __MACOSX/Figure EV5/EV5A/._Raw_data_0000220_01_800.TIF
- Figure EV5/EV5A/PABPC1_PABPC4_actin_vinculin.pdf
- __MACOSX/Figure EV5/EV5A/._PABPC1_PABPC4_actin_vinculin.pdf
- Figure EV5/EV5A/Raw_data_0000220_01_700.tif
- __MACOSX/Figure EV5/EV5A/._Raw_data_0000220_01_700.tif
